# Supplementary material for: Genome-scale cold stress response regulatory networks in ten Arabidopsis thaliana ecotypes
Source: BMC Genomics. 2013 Oct 22;14:722. doi: 10.1186/1471-2164-14-722 (PMC3829657; doi:10.1186/1471-2164-14-722)
Supplement: Additional file 1 — List of all transcripts from 10 ecotypes with annotations, p-values and fold change values during cold treatment. United list of 6061 differentially cold regulated transcripts and 498 TFs are in separate sheets of the same excel file. [file 1471-2164-14-722-S1.xls]

## Sheet: pv&FC all
List of all transcripts from 10 ecotypes with annotations, p-values and fold change values during cold treatment.
Sl No	tair_locus	external_gene_id	Ler.Cold	Ler-FC	Col.Cold	Col.FC	C24.Cold	C24.FC	Eri.Cold	Eri.FC	Kyo.2.Cold	Kyo-2.FC	Cvi.Cold	Cvi.FC	Sha.Cold	Sha.FC	An.1.Cold	An-1.FC	Kond.Cold	Kond.FC	Kas.1.Cold	Kas-1.FC
1	AT1G01010	ANAC001 (Arabidopsis NAC domain containing protein 1)	0.537706	0.0760805	0.755421	0.0269565	0.568317	0.144185	0.763896	0.0248694	0.342108	-0.250792	0.893551	-0.0620384	0.0358272	0.394504	0.0541705	-0.3678	0.204092	0.0646468	0.000510422	0.187274
2	AT1G01020	ARV1	0.224122	-0.683002	0.458839	0.264129	0.590652	0.122901	0.306478	0.370619	0.815105	-0.0893625	0.0494135	-0.803626	0.143865	-0.312424	0.361995	-0.250692	0.0989413	-0.313092	0.000252979	-0.314459
3	AT1G01030	NGA3 (NGATHA3)	0.225945	0.00550239	0.55181	0.0504	0.210014	0.0557864	0.145422	0.156228	0.552301	0.069202	0.0379972	-0.237462	0.396885	0.0341482	0.994533	0.0429162	0.421463	-0.0639998	2.51279e-05	-0.0153193
4	AT1G01040	DCL1 (DICER-LIKE 1)	0.400923	0.130271	0.497509	-0.367615	0.381096	0.303726	0.750678	0.292314	0.121077	0.251857	0.384212	0.0801837	0.16005	0.260641	0.510862	0.186161	0.43055	0.15153	5.46097e-05	0.248364
5	AT1G01050	AtPPa1 (Arabidopsis thaliana pyrophosphorylase 1)	0.166837	-1.08188	0.523009	0.417634	0.886651	0.0843051	0.814813	0.156482	0.218192	-0.832999	0.0836894	-0.827679	0.0296759	-1.20888	0.124633	-0.528362	0.108665	-0.291116	0.00266499	-0.92931
6	AT1G01060	LHY (LATE ELONGATED HYPOCOTYL)	0.12089	0.925084	0.330233	0.635313	0.00148047	1.37747	0.00951921	1.14882	2.54134e-05	0.879688	3.74552e-07	1.06663	0.000549571	0.833674	0.00687344	1.11341	0.00256039	1.34186	0.000568938	0.801278
7	AT1G01070	nodulin MtN21 family protein	0.246046	-0.150684	0.690755	0.0633637	0.202482	0.157008	0.043837	0.254466	0.72545	0.0291128	0.0189273	-0.125949	0.130674	-0.018383	0.918044	0.0154372	0.663003	-0.0328739	1.1067e-06	-0.17701
8	AT1G01080	33 kDa ribonucleoprotein, chloroplast, putative / RNA-binding protein cp33, putative	0.925502	-0.175683	0.812336	-0.0311639	0.0493862	-0.105089	0.0783527	-0.329207	0.288384	-0.34396	0.283771	-0.239471	0.445633	-0.343138	0.114122	-0.301976	0.562888	-0.1203	0.000471308	-0.46483
9	AT1G01090	PDH-E1 ALPHA (PYRUVATE DEHYDROGENASE E1 ALPHA)	0.223055	0.0997941	0.280216	0.694961	0.673401	0.0243947	0.220741	0.106749	0.483055	0.126285	0.127617	-0.13496	0.27972	-0.657333	0.320093	0.0811288	0.999917	-0.0324979	7.2029e-05	-0.241454
10	AT1G01100	60S acidic ribosomal protein P1 (RPP1A)	0.705534	-0.580433	0.490262	-0.133677	0.0521057	-0.368699	0.360785	-0.827592	0.870199	-0.222475	0.141409	0.495154	0.921446	-0.515319	0.253796	0.65492	0.459698	-0.308612	0.000327185	0.725208
11	AT1G01110	IQD18 (IQ-domain 18)	0.407231	0.125863	0.298012	-0.233191	0.0497834	0.28341	0.0508957	0.327669	0.792951	-0.0734108	0.95009	-0.0266878	0.010872	-0.324294	0.107582	0.435518	0.555437	0.0891624	0.00011473	0.277694
12	AT1G01120	KCS1 (3-KETOACYL-COA SYNTHASE 1)	0.0497855	-1.0914	0.255988	-0.933415	0.0262046	-0.386207	0.799297	0.092538	0.0506083	-0.578714	0.228789	-0.322687	0.0452638	-1.44259	0.0726554	-1.17704	0.0326451	-0.926343	0.00867097	-0.699895
13	AT1G01130	unknown protein	0.25604	0.528945	0.69904	-0.207483	0.0923579	-0.506861	0.287704	-0.35921	0.441808	0.15301	0.159994	0.514642	0.149562	1.02166	0.572406	0.185527	0.887081	-0.0185699	0.000283954	0.392718
14	AT1G01140	CIPK9 (CBL-INTERACTING PROTEIN KINASE 9)	0.367333	-0.6327	0.0313809	1.00021	0.119339	0.692491	0.135175	0.989231	0.507066	-0.239839	0.136449	0.0494513	0.153114	0.0776287	0.940279	-0.0265756	0.232668	0.462483	2.62466e-05	0.0941993
15	AT1G01150	DNA binding / protein binding / zinc ion binding	0.0313019	0.252063	0.0504417	-0.17049	0.453407	-0.086648	0.62279	-0.100791	0.287744	0.104943	0.265749	0.325986	0.0176645	0.201215	0.212107	-0.0903889	0.653728	0.0774556	0.000120096	0.153299
16	AT1G01160	SSXT protein-related / transcription co-activator-related	0.154165	-0.804995	0.176655	-0.516816	0.345998	0.0292036	0.443461	0.317506	0.0380469	-0.771429	0.01792	-0.839733	0.0166144	-1.13546	0.491082	-0.14432	0.00801252	-0.408447	0.000206165	-0.603329
17	AT1G01170	ozone-responsive stress-related protein, putative	0.342932	-0.591527	0.0272243	-0.271316	0.074649	-0.433437	0.238814	-0.873205	0.766276	-0.284183	0.416427	-0.602729	0.0898883	-1.04422	0.519696	-0.385082	0.0101599	-0.527023	0.00144496	0.112318
18	AT1G01180	unknown protein	0.267792	0.187728	0.201298	-0.427442	0.0203446	-0.399143	0.00286081	-0.358099	0.970336	-0.0267517	0.193073	0.144605	0.94116	0.0247789	0.235165	-0.095774	0.544684	-0.125242	0.000269701	-0.0892848
19	AT1G01190	CYP78A8	0.25589	-0.362024	0.381759	0.294983	0.152567	0.172718	0.00294038	0.446497	0.101713	-0.219507	0.121473	-0.289801	0.407285	-0.220264	0.393847	-0.042685	0.54748	0.0666319	0.00234115	-0.324653
20	AT1G01200	ATRABA3 (ARABIDOPSIS RAB GTPASE HOMOLOG A3)	0.726263	0.144815	0.225616	-0.210132	0.407927	-0.161886	0.821176	0.0479386	0.613835	0.0434897	0.521278	0.26086	0.525043	0.342214	0.242939	0.318759	0.23928	-0.0605824	0.000717682	0.16275
21	AT1G01210	DNA-directed RNA polymerase III family protein	0.441946	0.0553843	0.638197	-0.159356	0.270645	-0.209095	0.0616146	-0.666575	0.288841	0.0729564	0.14743	0.209364	0.331412	0.189931	0.364436	0.508148	0.834215	-0.0676001	0.00374454	0.169788
22	AT1G01220	GHMP kinase-related	0.129047	-0.588139	0.486641	0.108552	0.171758	0.23103	0.718079	0.194581	0.176244	-0.352517	0.00461181	-0.670837	0.852559	-0.0187124	0.870168	0.0440911	0.269547	0.119537	0.000437392	-0.209256
23	AT1G01225	NC domain-containing protein-related	0.281605	-0.11917	0.531865	-0.159585	0.535977	0.0891676	0.00160065	0.308212	0.632623	-0.108431	0.217823	-0.205396	0.125875	-0.174625	0.418925	-0.0617884	0.312178	-0.17444	0.000188465	-0.226464
24	AT1G01230	ORMDL family protein	0.778529	-0.433135	0.352209	0.665954	0.146195	0.725457	0.828322	0.130267	0.749118	-0.139819	0.698315	-0.381399	0.449742	-0.556352	0.978849	0.109226	0.800037	-0.0615434	4.98874e-05	0.104288
25	AT1G01240	unknown protein	0.937421	-0.0792283	0.207659	0.639162	0.0181479	0.819733	0.0363588	1.02632	0.910552	0.0630984	0.770724	0.000692537	0.652864	-0.168539	0.0694476	0.540795	0.295759	0.149288	0.00640213	0.0217815
26	AT1G01250	AP2 domain-containing transcription factor, putative	0.389059	-0.485631	0.420163	-0.550537	0.0956745	-0.21969	0.0711313	-0.379305	0.168751	0.154953	0.226626	-0.334933	0.650558	-0.131386	0.35573	0.294298	0.388122	0.0972405	1.32861e-05	0.161272
27	AT1G01260	basic helix-loop-helix (bHLH) family protein	0.692649	-0.371813	0.197473	0.743141	0.00159987	0.77535	0.195914	0.807207	0.338094	0.235482	0.944053	-0.212089	0.726157	-0.219257	0.785862	-0.0789651	0.0104397	0.450944	0.00076301	0.0872541
28	AT1G01280	CYP703A2 (CYTOCHROME P450, FAMILY 703, SUBFAMILY A, POLYPEPTIDE 2)	0.137221	0.842902	0.432216	-0.408079	0.0746308	-0.298029	0.0877716	-0.405883	0.150232	0.228478	0.0835012	0.375394	0.0588618	0.793395	0.674785	0.128697	0.64158	0.0924732	0.000174584	0.488861
29	AT1G01290	CNX3 (COFACTOR OF NITRATE REDUCTASE AND XANTHINE DEHYDROGENASE 3)	0.689018	-0.285215	0.6874	-0.237544	0.686743	0.139607	0.535276	0.0104212	0.741199	-0.0945229	0.265514	-0.37881	0.869305	-0.0872217	0.481359	-0.104758	0.917235	-0.0492954	0.000912737	-0.295097
30	AT1G01300	aspartyl protease family protein	0.727116	-0.389595	0.524854	-0.228091	0.22399	0.349834	0.235686	0.76263	0.101964	0.660626	0.060977	0.299276	0.0874165	-1.14416	0.869282	-0.109676	0.257965	0.124262	0.0108993	0.244468
31	AT1G01310	allergen V5/Tpx-1-related family protein	0.198102	1.41635	0.726266	-0.211855	0.270785	-0.59495	0.198686	-0.937464	0.480426	0.406527	0.319677	0.788949	0.202767	1.14959	0.506729	0.497539	0.84943	0.09507	0.00467911	0.422505
32	AT1G01320	tetratricopeptide repeat (TPR)-containing protein	0.100483	-1.38726	0.629367	0.628932	0.405672	-0.206295	0.414734	-0.275272	0.052442	-0.500716	0.266728	-0.134776	0.328201	-0.96438	0.400581	-0.515191	0.966489	-0.00104417	0.000646159	-0.391431
33	AT1G01340	ATCNGC10 (CYCLIC NUCLEOTIDE GATED CHANNEL 10)	0.114081	-0.278233	0.699322	-0.135688	0.0971706	0.439711	0.481772	0.178037	0.112346	-0.279287	0.0285494	-0.410574	0.463286	-0.159276	0.00608884	-0.25628	0.166929	-0.124779	6.90048e-05	-0.254163
34	AT1G01350	nucleic acid binding / protein binding / zinc ion binding	0.151522	2.16684	0.571052	-0.779045	0.170484	-0.988052	0.168162	-1.23066	0.570059	0.442613	0.129601	1.51049	0.13818	1.74628	0.648875	0.380478	0.773569	0.122811	0.00359341	0.882723
35	AT1G01360	unknown protein	0.141738	0.78079	0.609288	-0.150193	0.425459	-0.121002	0.748556	0.0406693	0.449634	0.141799	0.214193	0.348535	0.448518	0.374518	0.632847	0.17966	0.360195	0.15843	0.00406805	0.536224
36	AT1G01370	HTR12	0.133544	-0.321904	0.928872	-0.0241159	0.913316	0.0101508	0.0596455	0.37831	0.478399	0.0481233	0.1016	-0.308859	0.0350914	-0.25485	0.251173	-0.0819529	0.818406	0.00859885	0.000388109	-0.0756011
37	AT1G01380	ETC1 (ENHANCER OF TRY AND CPC 1)	0.227961	-0.168555	0.431621	-0.138306	0.199274	-0.0613136	0.827168	-0.0785068	0.278428	-0.084819	0.00192664	-0.326945	0.0210415	-0.206667	0.482327	-0.00765859	0.0267349	-0.242897	0.0335884	-0.0668192
38	AT1G01390	UDP-glucoronosyl/UDP-glucosyl transferase family protein	0.781791	-0.0566227	0.344348	0.338153	0.239084	0.222968	0.20038	0.410546	0.521663	0.0180857	0.432157	-0.263024	0.12291	-0.242039	0.00129304	0.589451	0.505758	-0.119357	0.00577236	-0.144771
39	AT1G01400	unknown protein	0.0857806	0.742458	0.819534	0.0234633	0.23556	-0.293772	0.0874845	-0.30015	0.540971	0.105566	0.411283	0.213876	0.109905	0.268042	0.355459	0.101341	0.287387	0.103828	0.00224584	0.26169
40	AT1G01410	APUM22 (Arabidopsis Pumilio 22)	0.260445	0.423944	0.517344	-0.154626	0.235487	-0.117003	0.834714	-0.0701191	0.635517	0.11245	0.237892	0.214982	0.520989	0.132397	0.68245	0.105919	0.0820477	0.149546	0.000723141	0.190587
41	AT1G01420	UGT72B3 (UDP-GLUCOSYL TRANSFERASE 72B3)	0.405232	0.100896	0.0305917	0.940297	0.377588	0.192982	0.0226057	1.01389	0.0281429	0.559116	0.0614177	0.258374	0.818118	0.0371106	0.00440859	0.873216	0.0629515	0.434056	0.0026122	0.513365
42	AT1G01430	unknown protein	0.10239	-0.877426	0.193875	0.626619	0.0180048	-0.112746	0.88387	0.213354	0.8354	-0.0577953	0.403241	-0.133328	0.152118	-0.895649	0.407525	-0.522698	0.25537	-0.170013	0.00329421	-0.210347
43	AT1G01440	extra-large G-protein-related	0.485322	-0.457723	0.0153805	-0.626066	0.368888	0.418683	0.330904	0.617924	0.975239	-0.0965995	0.20445	-0.512616	0.260934	-0.471388	0.563791	-0.151361	0.824615	0.042474	0.000433573	-0.113723
44	AT1G01450	protein kinase-related	0.045325	-0.430522	0.699153	-0.164529	0.927036	-0.039542	0.338749	0.180727	0.30725	-0.275571	0.0205136	-0.358681	0.134325	-0.423736	0.204125	-0.0911136	0.204497	-0.182145	0.00693262	-0.299895
45	AT1G01460	PIPK11	0.289306	0.00739282	0.683482	-0.0523614	0.11195	-0.0542718	0.613904	0.0097774	0.633332	0.0550431	0.961082	0.0480787	0.742332	0.0724323	0.036958	-0.0547635	0.248827	-0.0728803	0.000158095	0.0501389
46	AT1G01470	LEA14 (LATE EMBRYOGENESIS ABUNDANT 14)	0.0927664	0.409566	0.179961	1.62325	0.00446838	1.93863	0.0249215	1.3038	0.0664448	1.12549	0.329177	0.206367	0.573547	0.249251	0.00247448	1.42962	0.0893576	1.0986	0.000989677	1.67443
47	AT1G01480	ACS2	0.189751	0.526475	0.300062	-0.387428	0.278161	-0.263488	0.846786	-0.0398935	0.916096	-0.0166545	0.0806717	0.381147	0.206237	0.719133	0.355018	0.194594	0.784578	-0.0144644	0.0116353	0.24614
48	AT1G01490	heavy-metal-associated domain-containing protein	0.635219	-0.0997571	0.722315	0.0310604	0.022957	-0.23769	0.389751	0.390571	0.339743	-0.307111	0.277204	-0.386453	0.229398	-0.402988	0.218987	-0.277385	0.00405778	-0.681028	0.00830747	-0.554251
49	AT1G01500	unknown protein	0.121645	0.259458	0.124598	1.65222	0.069337	0.618395	0.0432572	0.766298	0.00371598	0.913922	0.0115885	0.49091	0.0285045	0.216108	0.0120512	1.22448	0.0515394	0.679718	0.00104709	0.346081
50	AT1G01510	AN (ANGUSTIFOLIA)	0.230573	-0.656624	0.318474	0.651643	0.159009	0.655954	0.190502	0.579564	0.388724	0.147295	0.321318	-0.324555	0.205803	-0.527895	0.850647	0.024174	0.141869	0.255456	0.00012703	0.13728
51	AT1G01520	myb family transcription factor	0.151257	0.26181	0.600607	-0.122952	0.352353	-0.136121	0.425642	-0.0101737	0.951281	0.00439382	0.613699	0.0561	0.325103	0.263108	0.639494	-0.03931	0.0760473	0.172835	0.000166287	0.328295
52	AT1G01530	AGL28 (AGAMOUS-LIKE 28)	0.356447	0.745118	0.784122	0.161839	0.0661941	-0.17187	0.352014	-0.189452	0.255041	0.109863	0.413594	0.193558	0.297902	0.21573	0.997004	0.048321	0.985442	0.0288631	0.00025086	0.319765
53	AT1G01540	protein kinase family protein	0.529208	-0.291875	0.196751	0.640162	0.0951316	-0.0161839	0.879972	0.204463	0.953602	-0.117754	0.248129	-0.00941507	0.740117	-0.307746	0.765674	-0.163916	0.473649	-0.0855951	0.000448868	-0.0721166
54	AT1G01550	BPS1 (BYPASS 1)	0.728431	-0.504741	0.227053	1.25548	0.0385828	0.802281	0.186446	0.493943	0.958009	-0.154504	0.341378	0.00224838	0.953247	-0.241037	0.379219	-0.235443	0.661269	0.101748	0.000702224	-0.162667
55	AT1G01560	ATMPK11	0.171112	0.252649	0.217443	0.29651	0.000189693	1.72951	0.0569833	0.89346	0.596549	0.00296712	0.205222	-0.260296	0.371912	0.19106	0.633053	0.22401	0.022226	0.595589	0.00023052	-0.120516
56	AT1G01570	fringe-related protein	0.223346	0.7182	0.850522	0.079158	0.0692959	-0.266157	0.400274	0.0247311	0.652001	0.0848235	0.83723	-0.0213722	0.134324	0.449773	0.675509	0.00865877	0.801363	-0.022284	0.00892941	0.283188
57	AT1G01580	FRO2 (FERRIC REDUCTION OXIDASE 2)	0.86315	-0.0138585	0.477493	0.199506	0.0275174	0.20526	0.0246068	0.688813	0.450492	0.143159	0.27379	-0.367309	0.896238	0.0350759	0.310951	0.282795	0.101742	0.277308	0.000257514	-0.114523
58	AT1G01590	FRO1 (FERRIC REDUCTION OXIDASE 1)	0.417068	0.460703	0.572883	-0.117829	0.294285	-0.213056	0.0739817	-0.199578	0.732814	-0.0448312	0.941122	0.0184033	0.0140454	0.258134	0.385381	-0.0474704	0.559447	-0.0348175	0.0056596	-0.0370077
59	AT1G01600	CYP86A4	0.216494	0.578667	0.735047	-0.123807	0.0456614	-0.329606	0.899791	0.118291	0.154637	0.077389	0.060013	0.492617	0.206356	0.314033	0.830991	0.00226165	0.769479	-0.0557457	0.00568937	0.142166
60	AT1G01610	GPAT4 (GLYCEROL-3-PHOSPHATE ACYLTRANSFERASE 4)	0.51066	-0.584061	0.847394	0.283873	0.416514	-0.143467	0.853707	0.0978225	0.504991	0.164199	0.441731	-0.14046	0.170847	-0.877062	0.738452	-0.219934	0.958536	-0.00875143	0.000303051	0.0634207
61	AT1G01620	PIP1C (PLASMA MEMBRANE INTRINSIC PROTEIN 1C)	0.236862	-0.0986786	0.286946	-1.27839	0.118673	-0.29208	0.266808	0.0761106	0.617741	0.0898505	0.395838	0.284335	0.000432115	-0.693326	0.957416	-0.0390722	0.135876	-0.400668	0.00382691	-0.0889737
62	AT1G01630	SEC14 cytosolic factor, putative / phosphoglyceride transfer protein, putative	0.55362	-0.574242	0.236305	0.672907	0.589554	0.120498	0.713102	0.252375	0.434606	-0.280819	0.653082	-0.326805	0.230978	-0.514492	0.247375	-0.27249	0.172816	-0.107122	0.0010625	-0.214386
63	AT1G01640	speckle-type POZ protein-related	0.0341686	-0.13006	0.668924	-0.122681	0.781293	0.00538423	0.0231937	0.183489	0.552367	0.0531699	0.025943	-0.0646169	0.748212	0.133107	0.388596	0.117031	0.615096	-0.0306793	0.000103439	0.0443716
64	AT1G01650	aspartic-type endopeptidase/ peptidase	0.202316	-1.08625	0.934631	0.147668	0.541472	0.00226729	0.60833	0.0303384	0.614106	-0.235429	0.0571673	-0.800286	0.116016	-1.30576	0.16135	-0.599306	0.224941	-0.165742	0.000788674	-0.406101
65	AT1G01660	U-box domain-containing protein	0.231506	0.606569	0.320712	-0.177935	0.483194	-0.120519	0.625679	-0.151075	0.0248775	-0.226087	0.427064	0.102784	0.583185	0.174705	0.669293	0.125717	0.851	0.00443319	9.72114e-06	0.247648
66	AT1G01670	U-box domain-containing protein	0.698627	-0.000996376	0.73303	-0.178458	0.0294637	-0.372183	0.52788	-0.150435	0.918048	-0.0875621	0.91568	-0.121952	0.201575	0.574288	0.897823	-0.107572	0.162882	-0.063516	8.54923e-05	0.0251141
67	AT1G01680	U-box domain-containing protein	0.24589	1.45983	0.501907	-0.789075	0.396731	-0.477032	0.437696	-0.817695	0.510731	0.434865	0.327782	0.99772	0.480524	0.537885	0.584677	0.513499	0.953012	-0.02018	0.000124586	0.29452
68	AT1G01690	unknown protein	0.573174	0.225733	0.31475	-0.26991	0.680241	-0.0717636	0.709642	-0.0904037	0.825747	0.0386432	0.106018	0.150664	0.678604	0.0462614	0.585519	0.0901171	0.83863	0.0347519	0.00054596	0.108091
69	AT1G01700	ROPGEF2	0.101662	0.00588243	0.597945	-0.0375976	0.346776	0.0186046	0.152572	0.0929551	0.226996	-0.0827632	0.200853	0.0502629	0.953037	0.0873025	0.672801	0.0071145	0.776372	0.045453	6.88327e-05	-0.0051368
70	AT1G01710	acyl-CoA thioesterase family protein	0.0328243	-0.277425	0.952003	-0.0616086	0.548762	0.0285109	0.455143	0.116346	0.404307	0.0696379	0.0620756	-0.348697	0.928146	-0.000676963	0.752439	0.126215	0.782498	-0.0285623	0.00172584	-0.0632828
71	AT1G01720	ATAF1	0.196023	-1.1176	0.596708	-0.293877	0.518121	0.359056	0.205994	1.06748	0.592817	-0.293097	0.221007	-0.878676	0.21916	-0.887345	0.187539	0.651143	0.746627	0.0896692	9.87087e-06	-0.374944
72	AT1G01725	unknown protein	0.0971285	-0.592378	0.885761	0.0631448	0.507723	0.196919	0.0559665	0.28126	0.681588	-0.138642	0.027223	-0.545358	0.315742	-0.196525	0.656288	-0.0541452	0.170351	-0.298557	0.021453	-0.351214
73	AT1G01730	unknown protein	0.214585	0.48881	0.336512	-0.352572	0.0424285	-0.519474	0.72671	0.0386253	0.571688	0.0312724	0.377695	0.0886228	0.129829	0.380362	0.585081	0.225003	0.674522	-0.145963	0.00746611	0.0849915
74	AT1G01740	protein kinase family protein	0.15014	-0.203462	0.305578	-0.223981	0.603124	0.0313307	0.04352	0.287169	0.161151	-0.358903	0.507307	-0.205502	0.537919	-0.0365267	0.555253	-0.0388909	0.624468	0.00684122	0.00548067	-0.0701275
75	AT1G01750	ADF11 (ACTIN DEPOLYMERIZING FACTOR 11)	0.187275	-0.0510118	0.277965	-0.231622	0.394809	0.0386702	0.221887	0.0616389	0.237041	-0.0962786	0.00753362	-0.173595	0.494478	0.00401357	0.94359	0.0296506	0.925856	0.0311606	3.18896e-05	0.0175596
76	AT1G01760	RNA binding / adenosine deaminase	0.135986	0.584382	0.47884	-0.334183	0.380397	-0.207625	0.477686	-0.139734	0.352011	0.185188	0.324382	0.166725	0.16615	0.186764	0.27213	0.370851	0.275421	0.154345	0.00701969	-0.0120941
77	AT1G01770	unknown protein	0.0680431	-1.07334	0.860504	-0.15195	0.472034	0.144966	0.980679	0.0997691	0.23802	-0.502919	0.0345707	-1.04228	0.058562	-0.93049	0.133797	-0.509912	0.027474	-0.483333	0.00191208	-0.497461
78	AT1G01780	LIM domain-containing protein	0.360599	0.0430175	0.967511	0.148985	0.0173882	-0.238864	0.587802	0.0544906	0.626313	-0.304272	0.832559	-0.235905	0.439601	-0.469751	0.0449806	-0.45643	0.187203	-0.420584	0.0409483	-0.084918
79	AT1G01790	KEA1 (K EFFLUX ANTIPORTER 1)	0.917577	-0.26146	0.171669	0.878403	0.77239	0.107404	0.583372	0.106832	0.429891	-0.185536	0.359802	-0.104608	0.316624	-0.357827	0.041217	-0.46576	0.168279	0.191474	0.00236909	-0.267572
80	AT1G01800	short-chain dehydrogenase/reductase (SDR) family protein	0.35638	-0.777584	0.814356	0.275012	0.970309	0.157303	0.627072	0.0481439	0.0786297	-0.468613	0.156449	-0.561242	0.0499681	-1.38796	0.00163299	-0.803626	0.00293201	-0.437363	0.00087084	-0.725778
81	AT1G01810	unknown protein	0.254455	0.354895	0.0826617	-0.336266	0.254065	-0.198422	0.130428	-0.279422	0.955035	-0.0078197	0.679271	-0.0376202	0.480236	0.247642	0.956985	0.0448134	0.839849	0.0135858	0.000604704	0.186072
82	AT1G01820	PEX11C (PEROXIN 11C)	0.588199	-0.599342	0.401456	0.939073	0.191377	-0.178827	0.503299	0.213935	0.659191	-0.179309	0.407216	-0.333322	0.143375	-0.875219	0.263453	-0.401317	0.249413	-0.319984	0.000104419	-0.487109
83	AT1G01830	armadillo/beta-catenin repeat family protein	0.0537019	-1.05812	0.405072	-0.256956	0.230753	0.391062	0.703989	0.269898	0.27418	-0.316726	0.125296	-0.435434	0.911039	-0.0858472	0.230875	-0.354005	0.508397	0.120952	0.0031494	-0.00682701
84	AT1G01840	unknown protein	0.255777	0.402126	0.245605	0.715535	0.0394184	-0.333128	0.727421	-0.117472	0.0750082	-0.2753	0.149827	0.217568	0.205916	-0.140143	0.454828	0.249254	0.358577	-0.164261	0.00662839	0.117624
85	AT1G01860	PFC1 (PALEFACE 1)	0.455091	-0.401735	0.104416	0.587168	0.330322	-0.20197	0.505214	0.368879	0.480961	-0.261589	0.236355	-0.543903	0.111845	-0.963108	0.31592	-0.322769	0.661222	-0.00448779	0.000922056	-0.495922
86	AT1G01880	DNA repair protein, putative	0.225018	0.872847	0.623312	-0.411703	0.356856	-0.255425	0.402774	-0.389797	0.497272	0.25226	0.364651	0.201456	0.211544	0.831713	0.344948	0.593848	0.72815	0.00855161	0.436806	0.254502
87	AT1G01900	SBTI1.1	0.220203	0.661897	0.803567	0.191635	0.744473	0.0302432	0.715969	0.304092	0.181176	0.313657	0.264497	0.19435	0.763446	-0.114372	0.783958	0.0761586	0.14993	0.400773	0.00987234	0.207744
88	AT1G01910	anion-transporting ATPase, putative	0.553825	-0.7303	0.131891	1.36595	0.166328	0.412329	0.0249687	0.785562	0.568723	-0.179479	0.373925	-0.320286	0.31799	-1.12346	0.381564	-0.531121	0.56805	0.0798261	0.000378351	-0.493757
89	AT1G01920	SET domain-containing protein	0.405043	-0.438376	0.54391	-0.139394	0.939585	0.161367	0.987899	0.134614	0.12382	-0.375892	0.925373	-0.281026	0.686053	-0.277876	0.465288	-0.119288	0.979263	-0.0171642	0.00181048	-0.231734
90	AT1G01930	zinc finger protein-related	0.15492	-0.713649	0.655358	0.0413621	0.762526	0.0948902	0.475703	0.331051	0.18226	-0.380096	0.0806204	-0.3343	0.617889	-0.199872	0.261924	-0.270153	0.430346	0.121755	0.000434246	-0.197054
91	AT1G01940	peptidyl-prolyl cis-trans isomerase cyclophilin-type family protein	0.933604	-0.243763	0.687957	0.101988	0.151148	0.317261	0.914901	0.234977	0.496518	-0.248767	0.640315	-0.375556	0.645732	-0.231351	0.125218	-0.292341	0.0943181	-0.200549	0.000144616	-0.126899
92	AT1G01950	armadillo/beta-catenin repeat family protein / kinesin motor family protein	0.178954	-0.444905	0.731309	0.0294435	0.0438481	0.63982	0.0878313	0.531794	0.740721	-0.112139	0.959818	-0.0724633	0.467676	-0.233182	0.788484	0.184378	0.0609346	0.389112	0.00386058	0.142905
93	AT1G01960	EDA10 (embryo sac development arrest 10)	0.121285	-1.35564	0.517609	0.654994	0.503831	0.399907	0.740394	0.387213	0.885269	-0.0446044	0.00513158	-0.59457	0.452647	-0.732922	0.389634	-0.521574	0.28427	0.325851	0.000460029	-0.274301
94	AT1G01970	pentatricopeptide (PPR) repeat-containing protein	0.245704	-1.03564	0.251788	0.757269	0.859027	0.0876482	0.28209	0.575768	0.255353	-0.297622	0.152028	-0.750998	0.0636572	-0.979957	0.198063	-0.726974	0.399491	-0.116244	0.0057466	-0.810225
95	AT1G01980	ATSEC1A	0.230123	0.707527	0.468831	0.222894	0.11536	-0.131505	0.54374	-0.114903	0.595133	-0.0797156	0.191958	0.215481	0.41667	0.156	0.233888	0.193193	0.891731	0.051566	7.73853e-05	0.128487
96	AT1G01990	unknown protein	0.311469	-0.461837	0.864125	0.186479	0.131894	-0.0814536	0.560456	0.0773091	0.609434	-0.189208	0.61983	-0.284475	0.217026	-0.803574	0.00543961	0.418411	0.260084	-0.148094	0.0100939	-0.457984
97	AT1G02000	GAE2 (UDP-D-GLUCURONATE 4-EPIMERASE 2)	0.13023	-0.603365	0.372043	-0.266131	0.438356	-0.0402704	0.953563	0.169599	0.631409	0.0358148	0.905713	-0.181052	0.675243	-0.265126	0.435556	-0.105241	0.887887	-0.0582843	0.00523575	-0.0110855
98	AT1G02010	SEC1A (SIMILAR TO ELECTRON CAREER 1A)	0.398596	0.0125961	0.527363	-0.13786	0.803734	0.130408	0.795901	0.120706	0.28854	0.146717	0.167571	-0.302945	0.203885	-0.0149586	0.410392	-0.181186	0.0872466	0.238849	0.000218481	0.270184
99	AT1G02020	nitroreductase family protein	0.149249	-0.685774	0.744437	-0.0107482	0.101979	-0.394414	0.693842	0.284757	0.560544	0.0966669	0.268069	-0.395105	0.646828	-0.28478	0.915541	-0.0490061	0.363259	0.184826	0.0414627	-0.299582
100	AT1G02030	zinc finger (C2H2 type) family protein	0.848025	0.139775	0.545571	-0.152292	0.633752	-0.0796511	0.700389	-0.0518948	0.0641679	0.179385	0.759606	0.0503774	0.0849835	-0.1104	0.240115	0.193144	0.186588	0.0571839	0.0111584	0.189509
101	AT1G02040	zinc finger (C2H2 type) family protein	0.920004	0.0958095	0.29604	-0.28375	0.356254	-0.0517264	0.310424	-0.158755	0.288934	0.138953	0.149294	0.228628	0.189707	0.265956	0.894255	0.0608751	0.509593	0.101086	0.0010628	0.170093
102	AT1G02050	chalcone and stilbene synthase family protein	0.35527	0.49706	0.48906	-0.436438	0.241386	-0.533849	0.102613	-0.662334	0.522465	0.306289	0.167954	0.90302	0.223238	0.564596	0.686662	0.213688	0.91893	0.0203406	0.00574655	0.227065
103	AT1G02060	pentatricopeptide (PPR) repeat-containing protein	0.0233155	-0.352127	0.581662	-0.150073	0.0541404	0.245935	0.0496729	0.240921	0.853076	-0.0790827	0.0383812	-0.447964	0.094187	-0.355891	0.422379	-0.018099	0.729479	-0.0452517	0.0114604	-0.120539
104	AT1G02065	SPL8 (SQUAMOSA PROMOTER BINDING PROTEIN-LIKE 8)	0.229668	0.792274	0.589197	-0.370959	0.132227	-0.363232	0.139049	-0.299203	0.286969	0.436259	0.14459	0.645483	0.0376579	0.532539	0.654056	0.169137	0.93308	-0.0232547	0.00333338	0.371611
105	AT1G02070	unknown protein	0.179186	-0.0186734	0.175902	-0.25039	0.930982	-0.0493757	0.790576	-0.0313724	0.127382	-0.14478	0.670398	0.0911912	0.305372	0.0431874	0.252131	0.122241	0.713604	0.00522675	0.000311817	0.15162
106	AT1G02080	transcriptional regulator-related	0.148495	-0.804302	0.426526	0.501974	0.185456	0.332096	0.379001	0.404996	0.497991	-0.267049	0.120751	-0.482272	0.55657	-0.317762	0.293436	-0.45801	0.423299	0.0730894	0.00128318	-0.170251
107	AT1G02090	FUS5 (FUSCA 5)	0.223415	-0.892093	0.268203	0.741846	0.899483	0.134659	0.939573	0.198387	0.280297	-0.433285	0.403714	-0.419182	0.0470429	-1.00549	0.315633	-0.304677	0.208084	-0.259002	0.000143523	-0.248319
108	AT1G02100	leucine carboxyl methyltransferase family protein	0.276535	0.0257797	0.462706	-0.180491	0.125633	-0.207409	0.752329	0.147354	0.124258	0.0628307	0.0560278	-0.050319	0.617758	-0.170172	0.813546	-0.0419636	0.0948772	-0.377373	0.0113425	-0.240567
109	AT1G02110	proline-rich family protein	0.829422	-0.223188	0.273983	-0.337136	0.328246	-0.134812	0.280658	0.278539	0.399307	0.203888	0.845162	-0.152617	0.675048	-0.467282	0.590614	0.0155303	0.337371	0.117512	0.00438147	0.184819
110	AT1G02120	VAD1 (VASCULAR ASSOCIATED DEATH1)	0.23165	-0.935471	0.509181	0.591386	0.15854	0.209172	0.421519	0.734529	0.760399	0.0330151	0.117233	-0.358488	0.758349	-0.502187	0.480836	-0.535971	0.673282	0.0533197	0.000386707	-0.25767
111	AT1G02130	ARA-5 (ARABIDOPSIS RAS 5)	0.17994	-0.688298	0.741904	0.427347	0.509659	0.269298	0.057891	0.68565	0.396426	-0.283253	0.165061	-0.415035	0.171812	-0.566996	0.0821091	-0.407309	0.213263	-0.284684	0.000906122	-0.598443
112	AT1G02140	MAGO (MAGO NASHI)	0.416692	-0.363178	0.0895883	-1.27292	0.481796	0.168152	0.372298	-0.13178	0.376793	0.214054	0.00977021	-0.517062	0.4431	-0.155229	0.685172	-0.180773	0.412763	-0.197287	0.0010503	-0.185191
113	AT1G02150	pentatricopeptide (PPR) repeat-containing protein	0.110647	-1.27836	0.320713	0.937827	0.988618	0.139552	0.337934	-0.180293	0.933054	-0.0540789	0.0885473	-0.286657	0.121997	-1.29923	0.408043	-0.568544	0.546012	0.133964	0.000178646	-0.279032
114	AT1G02160	unknown protein	0.276456	0.437965	0.318469	-0.44923	0.0225408	-0.478443	0.15551	-0.497086	0.187397	0.324799	0.333945	0.145478	0.215578	0.591304	0.676222	0.0752032	0.517493	-0.190856	4.09025e-05	0.477448
115	AT1G02170	AMC1 (METACASPASE 1)	0.228641	-1.16077	0.828651	0.274076	0.362723	0.0296218	0.599866	0.0181556	0.782156	-0.195173	0.646058	-0.303378	0.068437	-1.57825	0.597414	-0.330334	0.241723	-0.256114	0.000262161	-0.50425
116	AT1G02180	ferredoxin-related	0.081653	-0.594307	0.561195	-0.260071	0.794979	-0.097183	0.462562	0.296238	0.231711	-0.334775	0.010864	-0.734593	0.00164539	-0.615711	0.356575	-0.150175	0.0914494	-0.333636	0.0035034	-0.608945
117	AT1G02190	CER1 protein, putative	0.390939	0.417374	0.186365	0.196575	0.261381	0.11036	0.452488	0.0956004	0.881827	-0.0335134	0.819732	-0.00853495	0.774801	0.0525218	0.00756451	0.592679	0.827532	0.00959126	0.000816019	0.163653
118	AT1G02205	CER1 (ECERIFERUM 1)	0.0711667	-1.63463	0.609371	-0.197188	0.14846	0.571261	0.436259	-0.0179942	0.710312	-0.179447	0.200195	-0.303349	0.0591814	-1.59277	0.400302	-0.48411	0.943099	-0.0375928	0.00276883	-0.130869
119	AT1G02210	regulator of shoot apical meristem-related	0.16957	-0.0258501	0.797514	-0.00526255	0.712843	-0.00101284	0.169589	0.0746474	0.312373	0.0478291	0.440592	0.00123279	0.214252	0.106571	0.327701	-0.0286027	0.409246	-0.120849	3.95746e-05	0.0474821
120	AT1G02220	ANAC003 (Arabidopsis NAC domain containing protein 3)	0.0128011	-0.0801368	0.210523	-0.0895508	0.100993	0.158797	0.0300316	0.121925	0.530209	-0.0555319	0.112291	-0.039093	0.971238	0.0629646	0.0563334	0.100566	0.984063	0.00870982	0.000336748	0.0172963
121	AT1G02230	ANAC004 (Arabidopsis NAC domain containing protein 4)	0.305551	0.382751	0.946324	-0.0151221	0.0511963	0.370774	0.938478	-0.0529444	0.110658	-0.159465	0.602753	0.148945	0.525412	0.25022	0.302112	0.308322	0.0452032	0.339424	0.00277566	0.0413168
122	AT1G02250	anac005 (Arabidopsis NAC domain containing protein 5)	0.323563	0.311431	0.942287	-0.0338912	0.389734	-0.140198	0.241899	-0.24068	0.214647	0.10622	0.422304	0.228529	0.143685	0.384744	0.482097	0.187686	0.317654	0.120161	0.00808928	0.0712017
123	AT1G02260	transmembrane protein, putative	0.478986	-0.423358	0.296746	-0.517744	0.0435124	-0.248818	0.76196	0.0616499	0.192198	-0.357786	0.0110906	-0.729935	0.586689	-0.0785922	0.560846	-0.0900158	0.228914	-0.429358	0.00138613	-0.747036
124	AT1G02270	endonuclease/exonuclease/phosphatase family protein / calcium-binding EF hand family protein	0.674766	-0.0211701	0.0394455	1.45553	0.000256392	1.09092	0.0141178	1.12923	0.036585	0.401775	0.112104	0.204819	0.877964	-0.118591	0.0175616	0.426297	0.001146	0.776285	0.0327397	0.38389
125	AT1G02280	TOC33 (TRANSLOCON AT THE OUTER ENVELOPE MEMBRANE OF CHLOROPLASTS 33)	0.547909	-0.644294	0.268048	0.723411	0.428388	0.442305	0.756855	0.112715	0.164444	-0.531038	0.606614	-0.0736621	0.262587	-0.729108	0.2012	-0.385485	0.93805	0.00233784	0.00377095	-0.268582
126	AT1G02290	unknown protein	0.22315	-0.388619	0.610171	0.148996	0.566335	0.264238	0.594572	0.00657267	0.44373	-0.23811	0.965775	-0.183891	0.727277	-0.106333	0.9066	0.0822731	0.677006	0.0978152	0.00339925	-0.104827
127	AT1G02300	cathepsin B-like cysteine protease, putative	0.518079	-0.510345	0.583787	0.155786	0.0800346	-0.316561	0.737462	0.307252	0.971933	-0.0678073	0.0344669	-0.205718	0.139733	-0.942858	0.167381	-0.379971	0.088703	-0.823632	0.0253024	-0.128955
128	AT1G02305	cathepsin B-like cysteine protease, putative	0.647881	-0.607075	0.349989	-0.258833	0.0707332	-0.308154	0.591712	-0.0303087	0.253521	-0.388892	0.218528	0.209761	0.0759096	-0.863911	0.000112276	-0.917438	0.101852	-0.455886	0.00313244	-0.221839
129	AT1G02310	glycosyl hydrolase family protein 5 / cellulase family protein / (1-4)-beta-mannan endohydrolase, putative	0.384611	0.419187	0.352794	-0.426445	0.765092	-0.041591	0.136257	0.105913	0.859058	-0.023314	0.505708	0.165791	0.265155	0.35045	0.119786	0.0778098	0.323399	0.0473552	0.123104	0.202805
130	AT1G02320	unknown protein	0.470395	0.43567	0.686338	-0.183266	0.267549	-0.367555	0.397919	-0.399889	0.294006	0.348822	0.402152	0.402038	0.320106	0.656441	0.594192	0.210241	0.359298	0.112678	0.514861	0.215962
131	AT1G02330	unknown protein	0.561208	0.0723064	0.558102	0.0914935	0.00477117	0.305806	0.687301	0.0318129	0.412282	0.0765787	0.416156	0.0099832	0.0703649	0.323503	0.717626	0.0100367	0.349861	0.0964848	0.0648651	0.165524
132	AT1G02335	GL22 (GERMIN-LIKE PROTEIN SUBFAMILY 2 MEMBER 2 PRECURSOR.)	0.474941	-0.357226	0.448666	0.398171	0.892263	-0.0513088	0.0141881	0.652738	0.950328	-0.0612277	0.153266	-0.717802	0.0566857	-0.49991	0.42865	-0.196058	0.109571	-0.485848	0.003434	-0.468337
133	AT1G02340	HFR1 (LONG HYPOCOTYL IN FAR-RED)	0.00278771	2.15547	0.27314	0.747427	0.00108668	0.998696	0.0659388	1.29062	0.026757	1.04498	0.105584	0.717574	0.000603259	1.27621	0.00230056	1.05625	0.0766234	0.539936	0.0181341	1.60092
134	AT1G02350	protoporphyrinogen oxidase-related	0.250716	0.59756	0.901781	0.00844865	0.327322	0.0581031	0.825482	0.0806086	0.000181883	0.435793	0.176734	0.332368	0.0774958	1.23571	0.216741	0.402384	0.0119897	0.275941	0.0028446	0.629702
135	AT1G02360	chitinase, putative	0.153025	0.369212	0.379423	-0.219998	0.840533	0.109552	0.427028	-0.1498	0.698262	-0.185988	0.264272	0.154435	0.87392	0.0273037	0.779957	0.0597417	0.497197	0.0941602	0.000228855	-0.195913
136	AT1G02370	pentatricopeptide (PPR) repeat-containing protein	0.271446	0.766836	0.36667	-0.591744	0.327009	-0.26924	0.20834	-0.502169	0.818221	-0.177664	0.122583	0.539638	0.121672	0.516216	0.4123	0.364009	0.103809	0.111033	0.000550778	0.370714
137	AT1G02380	unknown protein	0.230711	0.883977	0.572663	-0.358226	0.209678	-0.525268	0.277457	-0.554467	0.643655	0.120121	0.238994	0.597116	0.252106	0.853897	0.757648	0.0831418	0.999957	-0.036757	0.000821057	0.154556
138	AT1G02390	GPAT2 (GLYCEROL-3-PHOSPHATE ACYLTRANSFERASE 2)	0.0988493	-0.805874	0.332225	-0.187079	0.853488	0.141407	0.843747	0.0171501	0.486978	-0.259182	0.0976295	-0.753667	0.569742	-0.0227535	0.85959	0.00980059	0.866313	-0.0177124	0.0989429	-0.237104
139	AT1G02400	GA2OX6 (GIBBERELLIN 2-OXIDASE 6)	0.667576	0.304877	0.0436984	0.621913	0.00014206	1.32291	0.00276092	1.16106	0.198005	0.285813	0.979476	0.0143927	0.699737	0.121307	0.170683	0.646044	0.0325629	0.545118	0.00362202	0.349482
140	AT1G02405	proline-rich family protein	0.387752	0.199104	0.675477	0.0470222	0.342009	0.0807412	0.117134	0.124434	0.15911	0.100203	0.0971419	0.166178	0.17706	0.25906	0.366223	0.114951	0.55335	0.0528932	0.00102216	0.291324
141	AT1G02410	cytochrome c oxidase assembly protein CtaG / Cox11 family	0.822244	-0.351117	0.256768	0.809729	0.438317	0.40205	0.0655863	0.576832	0.210697	-0.47962	0.37827	-0.431238	0.049395	-0.830932	0.1401	-0.513485	0.748522	-0.0678801	0.00102107	-0.729582
142	AT1G02420	pentatricopeptide (PPR) repeat-containing protein	0.0570664	0.73251	0.399934	-0.475914	0.512811	-0.0250932	0.258467	-0.324506	0.314942	0.224852	0.0346159	0.518111	0.0645891	0.462515	0.634652	0.0944862	0.246385	0.317321	0.00592576	0.352502
143	AT1G02430	ATARFD1B (ADP-ribosylation factor D1B)	0.811761	0.0157861	0.71424	-0.142698	0.00387273	0.246913	0.550347	0.114953	0.565811	-0.143227	0.950882	-0.0571955	0.448328	-0.0893513	0.574081	0.0840639	0.478967	0.0381937	0.0640284	-0.00308065
144	AT1G02440	ATARFD1A (ADP-ribosylation factor D1A)	0.239116	0.449271	0.518174	-0.186947	0.538338	-0.0602084	0.684551	0.0507812	0.521748	-0.0743392	0.188526	0.138384	0.47059	-0.00251614	0.466092	0.150522	0.254888	0.0452491	0.00487693	0.150302
145	AT1G02450	NIMIN1 (NIM1-INTERACTING 1)	0.276869	-0.480147	0.371528	-0.534508	0.599756	0.320163	0.369188	-0.293329	0.656296	-0.105383	0.444891	-0.260565	0.207359	0.163109	0.568843	0.123668	0.740093	-0.0633491	0.000500422	0.226823
146	AT1G02460	glycoside hydrolase family 28 protein / polygalacturonase (pectinase) family protein	0.245532	0.377556	0.463802	0.493785	0.179501	0.223275	0.185188	0.903651	0.0453456	0.448617	0.0565468	0.423986	0.141429	0.521333	0.0561299	0.519972	0.0101763	0.465947	0.00153135	0.200854
147	AT1G02470	unknown protein	0.114842	-0.400288	0.826929	-0.0653941	0.239747	0.314717	0.328293	0.120209	0.752689	-0.0530325	0.000658993	-0.350622	0.137408	-0.120654	0.617038	-0.055886	0.00497634	-0.332913	0.00929127	-0.363758
148	AT1G02475	unknown protein	0.588193	-0.860412	0.49796	-0.204992	0.233335	-0.290099	0.220924	-0.056736	0.385813	-0.526149	0.243658	-0.932141	0.121267	-1.51044	0.0405968	-1.01503	0.100523	-0.532192	0.00272896	-0.508311
149	AT1G02490	unknown protein	0.278061	0.673793	0.48965	-0.517177	0.356874	-0.295171	0.396273	-0.47097	0.399889	0.291204	0.464623	0.372691	0.15368	0.809021	0.621302	0.232846	0.658043	0.100861	0.00238648	0.172178
150	AT1G02500	SAM1 (S-ADENOSYLMETHIONINE SYNTHETASE 1)	0.214573	-0.711506	0.542649	0.406833	0.664859	0.129961	0.631102	0.142091	0.359975	-0.253917	0.513656	-0.253033	0.399996	-0.892867	0.174079	0.254091	0.619347	0.0715504	0.00340288	0.0692978
151	AT1G02510	TPK4	0.299052	0.11443	0.0613731	-0.127252	0.155654	-0.13175	0.440103	-0.16993	0.317005	-0.00903812	0.245933	0.124591	0.896967	0.0995685	0.867761	0.0177913	0.663094	-0.00396181	0.000180167	0.00178888
152	AT1G02520	PGP11 (P-GLYCOPROTEIN 11)	0.562469	0.279492	0.424685	-0.356275	0.0941532	-0.233932	0.0398482	-0.253856	0.319981	0.127855	0.515811	0.0260584	0.124388	0.543845	0.661887	0.101166	0.642342	-0.0637771	0.0036099	0.194944
153	AT1G02530	PGP12 (P-GLYCOPROTEIN 12)	0.481663	0.252851	0.378387	-0.329736	0.569022	-0.109861	0.0246357	-0.190796	0.618657	0.0474982	0.737057	0.0570512	0.487234	0.333381	0.199163	0.220529	0.13305	-0.0961617	0.16967	0.245164
154	AT1G02540	unknown protein	0.376463	0.205298	0.156209	0.0869911	0.374688	0.0153633	0.933882	-0.0395668	0.292545	-0.00656747	0.0981161	-0.00302327	0.332698	0.203585	0.434109	0.0659517	0.778098	0.0517069	0.00581289	0.0515452
155	AT1G02550	invertase/pectin methylesterase inhibitor family protein	0.135556	0.586838	0.604281	-0.321657	0.661651	-0.108896	0.342603	-0.133729	0.769338	-0.0220344	0.123607	0.288312	0.103624	0.37543	0.497876	-0.143558	0.451963	0.260144	0.00309774	0.273408
156	AT1G02560	CLPP5 (NUCLEAR ENCODED CLP PROTEASE 5)	0.562156	-0.710784	0.452141	0.651694	0.941791	0.10244	0.265179	0.3045	0.0791572	-0.589682	0.296115	-0.235069	0.0545609	-1.77558	0.00998405	-0.374049	0.0811518	-0.37102	0.000681478	-0.648359
157	AT1G02570	unknown protein	0.818873	0.105642	0.505504	-0.14218	0.549358	0.00616253	0.554951	-0.0941456	0.598025	-0.00738216	0.332283	0.0837199	0.169492	0.16835	0.0925202	0.123019	0.322235	-0.0605902	0.0162368	0.0582511
158	AT1G02580	MEA (MEDEA)	0.623813	0.0361725	0.00752307	-0.128358	0.966249	-0.030563	0.645399	-0.0787235	0.218909	0.0835528	0.416095	0.103254	0.306559	0.279044	0.545166	0.00275759	0.967013	0.0164164	0.00061518	0.131435
159	AT1G02590	aldehyde oxidase, putative	0.236225	0.754059	0.445791	-0.358793	0.137916	-0.325326	0.160639	-0.348159	0.724846	0.0903766	0.0446347	0.64035	0.230233	0.706479	0.406489	0.345788	0.527135	0.0799047	0.133935	0.377051
160	AT1G02610	zinc finger (C3HC4-type RING finger) family protein	0.550106	-0.0222654	0.217684	0.616595	0.256524	0.0582458	0.453746	0.0472419	0.397667	0.0714036	0.396248	-0.00752689	0.367485	0.0029984	0.476636	0.0637676	0.379504	-0.0886446	0.00318956	0.034936
161	AT1G02620	GTP-binding protein (SAR1A)	0.136614	1.23278	0.455594	-0.450623	0.19769	-0.737291	0.335486	-0.373432	0.63735	0.132823	0.0964764	0.8698	0.0900987	0.979634	0.482009	0.397502	0.605769	0.196937	0.0606245	0.610053
162	AT1G02630	equilibrative nucleoside transporter, putative (ENT8)	0.897794	-0.0259588	0.296536	-0.229784	0.0526012	0.461842	0.0434853	0.560652	0.510243	-0.132253	0.130215	-0.073394	0.480509	-0.023522	0.772821	0.0759952	0.583139	-0.0790995	0.00120336	-0.16914
163	AT1G02640	BXL2 (BETA-XYLOSIDASE 2)	0.273214	0.097851	0.192057	0.790901	0.0297368	0.75839	0.103897	1.16122	0.0408103	0.705368	0.122584	0.559311	0.551634	-0.260285	0.427141	0.528785	0.269179	0.22874	0.00163215	0.207247
164	AT1G02650	DNAJ heat shock N-terminal domain-containing protein	0.245724	1.13896	0.311552	-0.567751	0.0813449	-0.440534	0.161346	-0.252868	0.688438	0.102678	0.112162	0.56097	0.323518	0.43831	0.915453	0.0237227	0.734274	0.0744498	0.0140328	0.445842
165	AT1G02660	lipase class 3 family protein	0.326778	0.454275	0.0029322	1.19773	0.000615116	1.57354	0.000515094	1.52717	0.0688804	0.793662	0.0204277	0.510752	0.0598203	0.513206	0.0817146	1.12179	0.00908178	0.85353	0.00148567	1.1104
166	AT1G02670	DNA repair protein, putative	0.465968	0.28851	0.465833	-0.169442	0.369123	0.0108797	0.809868	-0.0552324	0.397805	0.0411078	0.874513	0.0684991	0.376545	0.534618	0.301859	0.144203	0.165252	-0.0481735	0.00991321	0.118052
167	AT1G02680	TAF13 (TBP-ASSOCIATED FACTOR 13)	0.0944322	-0.281801	0.696602	0.0820064	0.712149	0.0505546	0.198163	0.255704	0.323859	-0.168578	0.0127131	-0.516564	0.810846	-0.184365	0.0627353	-0.249885	0.251236	-0.249342	0.0162833	-0.419094
168	AT1G02690	IMPA-6 (IMPORTIN ALPHA ISOFORM 6)	0.102271	-0.755203	0.953476	-0.0102456	0.096801	0.594839	0.316509	0.66381	0.260134	-0.326781	0.225247	-0.40918	0.0710267	-0.893313	0.443183	-0.320077	0.915564	-0.0546874	0.0208122	-0.371269
169	AT1G02700	unknown protein	0.604021	0.229846	0.41464	-0.286669	0.158646	-0.120475	0.641189	-0.0140746	0.920066	-0.0181533	0.0577496	-0.240368	0.0761421	-0.252399	0.939293	0.0178901	0.314078	-0.10578	0.000949164	0.103017
170	AT1G02710	glycine-rich protein	0.375213	-0.50881	0.103906	-0.350617	0.0144588	-0.536715	0.373205	-0.118116	0.0296623	-0.560069	0.477169	-0.368642	0.30538	-0.533114	0.129775	-0.653202	0.0590149	-0.813811	0.00163069	-0.487839
171	AT1G02720	GATL5 (GALACTURONOSYLTRANSFERASE 5)	0.377084	-0.368707	0.910668	-0.0465585	0.708758	0.151505	0.703791	0.259953	0.202416	-0.373163	0.130091	-0.625156	0.062065	-0.708815	0.266618	-0.378144	0.289754	-0.178188	0.00365854	-0.396223
172	AT1G02730	ATCSLD5	0.0114428	-0.76375	0.815246	-0.0978597	0.133995	0.607935	0.916092	0.117125	0.0420692	-0.446828	0.160897	-0.810744	0.0329898	-1.08026	0.278967	-0.471301	0.568159	-0.20225	0.182746	-0.225407
173	AT1G02740	chromatin binding	0.11366	-0.162401	0.62562	0.0614067	0.367983	0.065697	0.510088	0.0185182	0.91636	-0.000317059	0.0124617	-0.232298	0.746154	0.0560745	0.792075	0.0115147	0.638705	-0.0153485	0.00018949	-0.174123
174	AT1G02750	zinc ion binding	0.338351	-0.451416	0.725188	0.0840309	0.0429243	0.537065	0.0889813	0.527714	0.732703	-0.0917116	0.161752	-0.471028	0.145866	-0.341555	0.374029	-0.118778	0.910579	-0.0146191	0.00878008	-0.0952073
175	AT1G02770	unknown protein	0.0668758	-0.260233	0.271782	-0.0820813	0.0957085	0.0482502	0.165076	0.159617	0.200944	0.0403467	0.161872	-0.00370299	0.811445	0.122515	0.624143	0.0865483	0.475168	-0.206008	0.00291139	-0.0276131
176	AT1G02780	emb2386 (embryo defective 2386)	0.989705	-0.226034	0.717609	0.373999	0.389075	-0.133035	0.915362	0.0211183	0.070663	-0.339339	0.880228	-0.00597218	0.727219	-0.38347	0.133044	-0.334581	0.237262	-0.168214	0.0202063	0.0264489
177	AT1G02790	PGA4 (POLYGALACTURONASE 4)	0.177948	0.707943	0.738636	-0.0922399	0.294792	-0.357653	0.227885	-0.478376	0.599537	0.130487	0.233599	0.456247	0.125761	0.647819	0.419114	0.339987	0.648687	-0.0356267	0.263549	0.119288
178	AT1G02800	ATCEL2	0.365561	-0.0969318	0.615574	-0.135581	0.610422	0.00734782	0.675918	0.148913	0.88081	-0.0411854	0.49825	-0.0944857	0.370387	0.510591	0.28581	0.243237	0.447723	-0.0626558	0.044283	0.161761
179	AT1G02810	pectinesterase family protein	0.307401	0.445883	0.353162	-0.510668	0.150717	-0.314705	0.0663295	-0.256579	0.433408	0.101332	0.0979545	0.3694	0.0776376	0.671917	0.669761	0.10259	0.817988	0.0772333	0.00301345	0.255367
180	AT1G02813	unknown protein	0.0772294	0.27023	0.519415	-0.283384	0.445055	-0.131662	0.180514	-0.325129	0.525625	0.0811765	0.190387	0.34068	0.375141	0.251914	0.40009	0.190219	0.634138	0.0892801	0.00579783	0.119344
181	AT1G02816	unknown protein	0.16444	-0.215305	0.290626	-0.306681	0.487982	0.0633192	0.281978	0.0626179	0.314735	-0.0497404	0.0730206	-0.129306	0.283039	-0.12098	0.588226	-0.00747103	0.070571	-0.218621	0.0153687	-0.100628
182	AT1G02820	late embryogenesis abundant 3 family protein / LEA3 family protein	0.0228114	1.11682	0.279177	1.05346	0.0141427	0.724	0.00252964	1.87435	0.111398	1.52742	0.487562	0.344855	0.305282	0.331748	0.0067133	1.88448	0.02803	1.9166	0.0365449	1.82209
183	AT1G02830	60S ribosomal protein L22 (RPL22A)	0.182082	0.0130071	0.0658016	-0.133703	0.118732	0.0378019	0.184411	0.00530144	0.599593	0.0549215	0.289003	-0.0741109	0.956037	0.0614016	0.704588	0.00745644	0.57235	0.0952195	0.00120902	-0.00590187
184	AT1G02840	SR1	0.0642631	-0.915736	0.475438	-0.134129	0.184123	0.0510238	0.188436	0.274467	0.00387922	-0.216878	0.358824	-0.298503	0.11297	-0.877197	0.552093	-0.251816	0.0506527	-0.228437	0.00439575	-0.27159
185	AT1G02850	BGLU11 (BETA GLUCOSIDASE 11)	0.206292	-0.500756	0.451749	-0.581788	0.591058	0.163962	0.476944	0.19371	0.000625234	-1.51616	0.000852318	-0.98146	0.369814	-0.141622	0.0321292	-1.05575	0.155483	-0.366202	0.00905306	-1.40906
186	AT1G02860	NLA (nitrogen limitation adaptation)	0.528491	0.190989	0.0334775	1.01187	0.0697823	0.485083	0.0525616	0.78399	0.0961292	0.461817	0.96326	-0.133867	0.896124	-0.0666176	0.152614	0.471116	0.0180156	0.201026	0.000707889	0.254699
187	AT1G02870	unknown protein	0.433365	-0.60547	0.978938	0.0122256	0.507786	0.320836	0.823845	0.30048	0.38284	-0.362087	0.541074	-0.465409	0.0778628	-0.857222	0.182147	-0.328923	0.00847999	-0.400963	2.86682e-05	-0.417752
188	AT1G02880	TPK1 (THIAMIN PYROPHOSPHOKINASE1)	0.162421	-0.444437	0.866702	0.0634095	0.746823	0.0643739	0.03831	0.22144	0.797229	-0.0799555	0.0178809	-0.541279	0.226225	-0.202534	0.593549	-0.0969369	0.190173	-0.258126	0.00487217	-0.318713
189	AT1G02890	AAA-type ATPase family protein	0.172471	-0.322198	0.416427	0.357371	0.194187	0.258524	0.543943	0.32454	0.861471	-0.00975621	0.836989	-0.0996678	0.635984	-0.213195	0.460918	-0.29758	0.0693665	0.0985433	0.00354216	-0.10708
190	AT1G02900	RALF1 (RAPID ALKALINIZATION FACTOR 1)	0.182489	0.737726	0.315448	-0.602222	0.358825	-0.223919	0.202966	-0.417838	0.323351	0.331583	0.269673	0.507628	0.142142	0.925563	0.427095	0.39272	0.963298	0.0181467	0.00120277	0.432961
191	AT1G02910	LPA1 (LOW PSII ACCUMULATION1)	0.141861	-0.652809	0.549926	0.281675	0.278667	-0.078665	0.402746	0.39629	0.0906987	-0.392326	0.0578063	-0.595462	0.0162933	-1.0892	0.0665148	-0.567973	0.782001	-0.0936877	0.00336273	-0.390752
192	AT1G02920	GSTF7	0.86695	-0.112215	0.543967	-0.399278	0.11177	0.85849	0.902639	0.264175	0.487498	-0.552157	0.637656	-0.365125	0.347005	0.0969064	0.199238	0.356628	0.457361	0.175634	0.00062807	-1.14553
193	AT1G02930	ATGSTF6 (GLUTATHIONE S-TRANSFERASE)	0.51649	-0.531911	0.638653	0.173392	0.0336814	1.67629	0.141875	0.623045	0.591689	-0.270757	0.0686725	-0.623991	0.955422	0.0213441	0.102668	0.500348	0.0222394	0.358227	0.00691576	-0.785327
194	AT1G02940	GSTF5 (GLUTATHIONE S-TRANSFERASE (CLASS PHI) 5)	0.735586	0.158173	0.509121	-0.663119	0.0369563	-0.101559	0.865143	-0.0759711	0.690841	0.0250819	0.228829	0.27529	0.37102	0.425943	0.632724	-0.0109159	0.225128	0.124585	0.00223072	0.255171
195	AT1G02950	ATGSTF4 (GLUTATHIONE S-TRANSFERASE F4)	0.0492984	0.32653	0.956642	-0.0590249	0.40015	0.0514574	0.512375	0.169486	0.893788	-0.04358	0.449472	-0.115805	0.220642	0.258339	0.022395	-0.107063	0.229561	-0.131557	0.00305421	-0.141715
196	AT1G02960	unknown protein	0.0831695	-0.420812	0.755016	-0.0804504	0.0511225	0.348732	0.143225	0.22234	0.324047	-0.244074	0.0152109	-0.464849	0.11805	-0.225481	0.551088	-0.0578301	0.962105	0.0168264	0.0103033	-0.190317
197	AT1G02965	unknown protein	0.310101	0.391761	0.198165	-0.462294	0.257785	-0.156747	0.642369	-0.181738	0.104858	0.165003	0.469361	0.250132	0.137346	0.785604	0.395674	0.209224	0.527467	0.0606114	0.0148132	0.151974
198	AT1G02970	WEE1 (ARABIDOPSIS WEE1 KINASE HOMOLOG)	0.134738	-0.339738	0.709628	0.0344452	0.871536	0.0109243	0.496053	0.245636	0.122291	-0.450529	0.105907	-0.707833	0.984273	-0.0500414	0.314073	-0.158937	0.765598	-0.0979894	0.0170176	-0.210734
199	AT1G02980	CUL2 (CULLIN 2)	0.806846	0.154712	0.576935	-0.121543	0.258941	-0.137273	0.525235	-0.0140977	0.681788	0.0781257	0.447761	0.0549043	0.0871892	0.270214	0.986489	0.0462844	0.290234	0.052859	0.610371	0.102149
200	AT1G02990	unknown protein	0.130097	-0.572543	0.460713	0.230007	0.0306209	0.553743	0.33973	0.388898	0.805304	-0.130356	0.718334	0.0147893	0.974953	0.0542202	0.806953	0.205561	0.29502	0.344746	0.00423064	0.173234
201	AT1G03000	PEX6 (PEROXIN 6)	0.128864	-0.521347	0.889967	-0.0158161	0.148611	0.355969	0.963054	0.157904	0.481239	0.0672562	0.344214	-0.394145	0.170588	-0.529991	0.391896	0.0843266	0.979083	-0.0104778	0.285693	-0.273325
202	AT1G03010	phototropic-responsive NPH3 family protein	0.0259054	-0.0610297	0.476619	-0.0749024	0.292588	0.0220016	0.0607977	0.233394	0.825298	0.0373188	0.219906	-0.0343622	0.66217	0.176862	0.260135	0.102287	0.261329	-0.0864672	0.00058989	0.00968664
203	AT1G03020	glutaredoxin family protein	0.230854	-0.324643	0.578116	0.133848	0.754751	-0.045813	0.922919	-9.89731e-06	0.633823	-0.0942505	0.432044	-0.0637523	0.382478	0.228646	0.961027	0.0177544	0.584515	-0.0856051	0.0353329	0.0305375
204	AT1G03030	phosphoribulokinase/uridine kinase family protein	0.419709	0.218219	0.713227	0.289632	0.100766	-0.2665	0.0572498	-0.00638477	0.725539	-0.0278201	0.731834	-0.106426	0.123157	0.219222	0.707724	-0.133527	0.529143	-0.160861	0.00399671	0.00387128
205	AT1G03040	basic helix-loop-helix (bHLH) family protein	0.129741	-1.01294	0.191907	-0.724769	0.165309	-0.215753	0.643476	0.305213	0.069737	-0.482482	0.0220441	-0.872942	0.05172	-0.906496	0.0343521	-0.606142	0.0771351	-0.530422	0.886487	-0.992945
206	AT1G03050	epsin N-terminal homology (ENTH) domain-containing protein / clathrin assembly protein-related	0.126282	0.537931	0.263022	0.937117	0.760211	-0.0703331	0.0870693	-0.303177	0.953189	0.0115376	0.0427451	0.239663	0.0529926	0.341195	0.483749	0.172274	0.680421	-0.0241847	0.00166737	0.204379
207	AT1G03055	unknown protein	0.629927	-0.129906	0.127928	0.232402	0.0752668	0.321162	0.00847127	0.69997	0.528805	0.126458	0.344637	-0.319582	0.871264	-0.00858002	0.422563	0.228298	0.316185	0.18564	0.0046176	-0.24622
208	AT1G03060	WD-40 repeat family protein / beige-related	0.0192745	-0.950024	0.828827	0.0846317	0.0139542	0.717054	0.475903	0.407948	0.344899	-0.462306	0.0682416	-0.528666	0.457013	-0.438433	0.668068	-0.112906	0.450474	0.312838	0.000639101	-0.133943
209	AT1G03070	glutamate binding	0.154056	0.363647	0.701929	-0.127984	0.0579473	-0.289985	0.569051	-0.119185	0.864278	-0.0246729	0.378131	-0.0142456	0.130435	0.616419	0.342511	0.318636	0.945749	-0.0227438	0.000201042	0.114813
210	AT1G03080	unknown protein	0.124488	-0.918677	0.857897	0.0485254	0.0298607	0.676377	0.243033	-0.353343	0.520177	-0.250592	0.906835	-0.0326688	0.950983	0.0161361	0.793592	0.22988	0.505752	0.118618	0.00297712	0.105219
211	AT1G03090	MCCA	0.914954	-0.0748318	0.235947	0.23563	0.06587	0.397141	0.34125	0.297593	0.404887	0.0551702	0.165298	-0.258807	0.568865	-0.139132	0.577452	0.247209	0.0145176	0.203636	0.118359	0.189967
212	AT1G03100	pentatricopeptide (PPR) repeat-containing protein	0.165138	-0.251896	0.786546	-0.0788228	0.122688	0.172507	0.899143	-0.0258527	0.140344	-0.326691	0.130527	-0.290352	0.797721	-0.0346244	0.951772	0.0740017	0.580663	0.120009	0.0188967	-0.104673
213	AT1G03103	protease inhibitor/seed storage/lipid transfer protein (LTP) family protein	0.0553461	0.426354	0.875489	-0.0444767	0.208107	-0.142765	0.259312	-0.121803	0.845439	0.0388078	0.0624296	0.275794	0.237957	0.209947	0.859824	0.0184239	0.119885	0.0659666	0.0305779	0.16466
214	AT1G03106	unknown protein	0.0119991	-0.486966	0.414587	0.0701807	0.0249592	-0.513677	0.501049	0.112642	0.248642	-0.177766	0.340724	0.064303	0.170812	-0.640145	0.719198	0.0624853	0.328411	-0.0594413	0.0358153	0.0840397
215	AT1G03110	transducin family protein / WD-40 repeat family protein	0.851175	-0.0871596	0.83692	0.0597106	0.307397	0.193688	0.147913	0.752259	0.220084	-0.467087	0.278505	-0.481857	0.0847428	-0.497433	0.0836666	-0.263088	0.933206	-0.050554	0.00800816	-0.342558
216	AT1G03120	ATRAB28	0.185756	1.26771	0.526465	-0.588365	0.243517	-0.606632	0.158197	-0.807793	0.501586	0.342657	0.220043	0.927156	0.0922157	1.233	0.575115	0.341014	0.558476	0.253809	0.0074898	0.472756
217	AT1G03130	PSAD-2 (photosystem I subunit D-2)	0.126927	0.0311744	0.35781	0.0737244	0.746498	-0.0401717	0.933659	-0.0536436	0.384353	0.119344	0.985112	0.0891464	0.291027	0.102749	0.248128	0.249668	0.453467	0.00385444	0.0622598	-0.0306058
218	AT1G03140	splicing factor Prp18 family protein	0.430682	-0.276559	0.537319	0.114004	0.33282	0.277418	0.110598	0.592658	0.533053	-0.191523	0.497767	-0.027843	0.464818	0.0204927	0.682585	-0.0338113	0.218852	0.173793	0.199238	0.247937
219	AT1G03150	GCN5-related N-acetyltransferase (GNAT) family protein	0.310252	-0.528282	0.501212	0.186102	0.472188	0.154977	0.0608634	0.593893	0.779709	-0.0886501	0.460918	-0.287882	0.215627	-0.350947	0.233957	-0.184536	0.0833431	-0.26216	0.00863219	-0.283584
220	AT1G03160	FZL (FZO-LIKE)	0.150086	-1.46236	0.26161	0.804883	0.412121	-0.131128	0.835994	0.215901	0.314422	-0.363797	0.082492	-0.62552	0.103565	-1.12906	0.160236	-0.946788	0.857223	-0.00666641	0.00151603	-0.571759
221	AT1G03170	unknown protein	0.266142	0.730302	0.526449	-0.178651	0.1687	-0.40387	0.275078	-0.267569	0.666308	0.0960054	0.0781427	0.44809	0.445415	0.385185	0.537132	0.182198	0.8849	0.00706375	0.00355994	0.327306
222	AT1G03180	unknown protein	0.203145	0.215335	0.240219	-0.308611	0.910701	-0.0156721	0.693969	0.0497095	0.842018	-0.031035	0.75834	0.0722851	0.379352	0.202226	0.817937	0.0508996	0.135149	-0.0903389	0.00390861	0.0383611
223	AT1G03190	UVH6 (ULTRAVIOLET HYPERSENSITIVE 6)	0.15429	-0.894236	0.609868	0.266312	0.29063	0.375124	0.548158	0.419521	0.853161	-0.129854	0.134222	-0.728434	0.152832	-0.827426	0.414511	-0.330056	0.677444	0.00493548	0.00459123	-0.45304
224	AT1G03200	unknown protein	0.437429	-0.0575254	0.888193	0.0423341	0.385652	0.0383069	0.49217	0.0461589	0.409194	-0.0851206	0.695995	0.0179741	0.235729	-0.0329106	0.227798	-0.0374656	0.575345	0.0716459	0.00823791	-0.00122799
225	AT1G03210	phenazine biosynthesis PhzC/PhzF family protein	0.166389	-0.724644	0.668341	-0.349597	0.328974	0.425061	0.847068	0.139595	0.0881473	-0.595987	0.0427478	-0.787908	0.130602	-0.353876	0.0314043	-0.503492	0.414347	-0.267173	0.00291008	-0.796953
226	AT1G03220	extracellular dermal glycoprotein, putative / EDGP, putative	0.795253	-0.285618	0.314923	-0.360737	0.318739	0.205243	0.193417	0.67856	0.848018	-0.024005	0.0302936	0.539267	0.469542	-0.698235	0.395811	0.0357714	0.665023	-0.0820789	0.00104558	0.133895
227	AT1G03230	extracellular dermal glycoprotein, putative / EDGP, putative	0.0967178	-1.18354	0.924268	-0.0866119	0.362599	0.405132	0.579085	0.496114	0.423828	-0.353996	0.64371	-0.0538469	0.038575	-1.25573	0.632276	-0.269852	0.0637525	-0.243235	0.00869914	-0.128469
228	AT1G03240	unknown protein	0.0297437	-0.119343	0.226075	0.0704678	0.378867	-0.0332771	0.126077	0.080384	0.151679	0.0728192	0.490945	-0.0388935	0.918693	0.0306324	0.273621	-0.01444	0.680347	-0.032961	0.0643758	0.04924
229	AT1G03250	unknown protein	0.263311	0.0163938	0.0406122	0.924155	0.733487	0.230759	0.105403	0.708108	0.536932	0.161694	0.6701	-0.0779736	0.131742	-0.56685	0.880934	-0.0482322	0.524664	0.0856279	0.00397997	-0.182132
230	AT1G03260	unknown protein	0.15392	0.117142	0.42913	0.52134	0.0778012	-0.0561011	0.131167	-0.124635	0.364161	0.0470863	0.144159	-0.0235797	0.406861	-0.77103	0.0905672	0.219071	0.76847	-0.0636604	0.000869273	-0.331197
231	AT1G03270	unknown protein	0.0499694	-0.257477	0.714268	0.0993994	0.372	0.0391623	0.0131953	0.22366	0.328114	-0.227903	0.0129232	-0.512697	0.0953463	-0.344869	0.496471	-0.0758741	0.336436	-0.232904	0.0227607	-0.24913
232	AT1G03280	transcription initiation factor IIE (TFIIE) alpha subunit family protein / general transcription factor TFIIE family protein	0.231038	-0.89277	0.716461	0.182136	0.0390683	0.621183	0.193644	0.443622	0.22874	-0.363476	0.556592	-0.124797	0.227079	-0.628371	0.312398	-0.307936	0.349578	-0.0719986	0.00671896	-0.293227
233	AT1G03290	unknown protein	0.255674	-0.708389	0.55677	-0.227278	0.0278646	0.564343	0.149359	-0.101346	0.00286281	-0.797033	0.00964019	-0.919039	0.19124	-0.50343	0.0545362	-0.486269	0.789629	0.0430373	0.00571005	-0.386143
234	AT1G03300	agenet domain-containing protein	0.24969	-0.181537	0.302015	-0.188948	0.794661	-0.0724024	0.577305	-0.0960313	0.616365	-0.0936655	0.0209354	-0.0904975	0.597164	0.237799	0.929583	0.0346744	0.802549	-0.0359554	0.00390842	-0.0322318
235	AT1G03310	isoamylase, putative / starch debranching enzyme, putative	0.125403	-1.35074	0.556158	0.466932	0.289924	0.353215	0.638163	0.362201	0.22488	-0.585777	0.0798824	-0.725785	0.225916	-0.855414	0.239573	-0.694067	0.273252	0.315379	0.00835677	-0.398582
236	AT1G03320	unknown protein	0.307998	0.655538	0.291429	-0.287873	0.158225	-0.25108	0.478958	-0.335381	0.75229	0.0485944	0.0479796	0.249929	0.369554	0.403343	0.601712	0.153443	0.549475	-0.0169681	0.0310318	0.268364
237	AT1G03330	small nuclear ribonucleoprotein D, putative / snRNP core SM-like protein, putative / U6 snRNA-associated Sm-like protein, putative	0.405392	-0.62578	0.369442	0.599641	0.395902	0.413286	0.851448	0.102154	0.613195	-0.256215	0.48097	-0.56645	0.155873	-0.676794	0.77621	-0.0439411	0.369137	-0.244764	0.000564766	-0.000936818
238	AT1G03340	unknown protein	0.804636	9.17573e-05	0.228579	0.284757	0.0919756	0.365293	0.00937044	0.586196	0.874155	0.011139	0.408614	-0.305587	0.136266	0.376887	0.794451	0.143631	0.0619192	0.28871	0.000277091	0.0140107
239	AT1G03350	BSD domain-containing protein	0.273981	-0.688257	0.384023	0.471298	0.0158772	0.713933	0.546384	0.0631426	0.196438	-0.344324	0.0609811	0.0610501	0.439382	-0.522894	0.906853	-0.074852	0.313362	0.298631	0.00360271	0.204627
240	AT1G03360	ATRRP4 (ARABIDOPSIS THALIANA RIBOSOMAL RNA PROCESSING 4)	0.105105	-0.489684	0.638816	-0.114927	0.0285756	0.41153	0.151072	0.343453	0.0471697	-0.285169	0.0410262	-0.417072	0.169515	-0.160164	0.173767	-0.176147	0.603626	-0.113857	0.00339535	-0.177416
241	AT1G03370	protein binding / zinc ion binding	0.646033	-0.434091	0.304466	-0.567876	0.304906	0.373599	0.452404	0.0329348	0.286163	-0.313717	0.708873	-0.35076	0.106596	0.00155851	0.135109	-0.264862	0.762693	-0.00712024	0.000693405	-0.184744
242	AT1G03380	AtATG18g	0.140752	-1.09301	0.586805	0.294296	0.721502	0.229394	0.760055	0.308852	0.718465	-0.205697	0.808159	-0.258737	0.758184	-0.247656	0.580857	-0.307766	0.237704	0.0902037	0.00615	-0.0299255
243	AT1G03390	transferase family protein	0.725087	0.167229	0.210787	-0.295462	0.9092	-0.0482373	0.609207	-0.112795	0.202879	0.109896	0.685275	0.135604	0.343727	0.483734	0.852476	0.0378871	0.0968035	0.134825	0.00125859	0.0867857
244	AT1G03400	2-oxoglutarate-dependent dioxygenase, putative	0.6059	-0.1924	0.323781	-0.45345	0.405916	-0.0281574	0.787486	0.275765	0.55539	-0.173961	0.0852124	-0.488973	0.285018	-0.470685	0.101923	-0.257248	0.993758	-0.0138224	0.00050238	-0.0355879
245	AT1G03410	2A6	0.00415823	-0.66003	0.652195	-0.212343	0.063595	-0.252583	0.267026	-0.139682	0.159185	-0.424657	0.00100105	-1.12108	0.438896	0.234836	0.0138422	-0.861756	0.827611	0.0158805	0.0092749	-0.0502257
246	AT1G03420	transposable element gene	0.118926	-1.53333	0.751816	0.109971	0.188998	-0.202391	0.0528548	-0.453774	0.391176	0.01004	0.570825	-0.127172	0.550617	-0.287961	0.123404	0.452058	0.889474	0.00609249	0.00163648	0.673793
247	AT1G03430	AHP5 (HISTIDINE-CONTAINING PHOSPHOTRANSFER FACTOR 5)	0.126673	-0.00987041	0.913455	0.101269	0.346873	0.00801568	0.209582	-0.160222	0.166483	0.207807	0.0377595	0.014847	0.246685	0.172669	0.883569	-0.0465777	0.356053	-0.299034	0.00471996	0.276428
248	AT1G03440	leucine-rich repeat family protein	0.115045	-0.812722	0.541994	0.211113	0.070706	-0.27592	0.919402	0.0859999	0.344237	-0.336387	0.108974	-0.570407	0.623553	-0.625751	0.123657	-0.545129	0.0786104	-0.424936	0.0967595	-0.815863
249	AT1G03445	BSU1 (BRI1 SUPPRESSOR 1)	0.780299	0.0694175	0.111155	-0.0894714	0.356641	-0.0556348	0.439752	-0.227439	0.372495	0.0794934	0.332468	0.0791686	0.329859	0.298765	0.552304	-0.0171573	0.245631	0.143502	0.0542594	0.058436
250	AT1G03457	RNA-binding protein, putative	0.223398	-0.304306	0.279847	0.315959	0.0271514	0.314681	0.357005	0.377777	0.835713	-0.0799702	0.758972	-0.131009	0.838073	-0.00217246	0.820033	0.043401	0.362087	-0.234711	0.0226081	-0.312186
251	AT1G03470	kinase interacting family protein	0.106102	-0.194252	0.697001	-0.0614522	0.686053	-0.0010813	0.0691977	0.0973504	0.196684	-0.166781	0.0132301	-0.198812	0.257802	-0.0201023	0.133539	-0.12632	0.135207	-0.248438	0.000255144	-0.158585
252	AT1G03475	LIN2 (LESION INITIATION 2)	0.361761	-0.778828	0.108452	-0.15341	0.0372436	-0.239277	0.21818	-0.344186	0.00672111	-0.585068	0.029027	-0.541019	0.00251654	-1.31108	0.136403	-0.57816	0.0187528	-0.332221	0.0374721	-0.799617
253	AT1G03490	ANAC006 (Arabidopsis NAC domain containing protein 6)	0.283453	0.77699	0.991945	-0.0234843	0.206181	-0.252422	0.341442	-0.435826	0.718999	0.0639838	0.106044	0.524572	0.220589	0.520966	0.495579	0.317316	0.307987	-0.05657	0.0701607	0.124542
254	AT1G03495	transferase/ transferase, transferring acyl groups other than amino-acyl groups	0.0559092	-0.624199	0.176498	-0.62979	0.323754	0.138755	0.700445	0.255163	0.259907	-0.501248	0.000517543	-0.297321	0.149964	-0.470781	0.438138	-0.14772	0.620142	-0.115421	0.00381118	-0.378825
255	AT1G03510	pentatricopeptide (PPR) repeat-containing protein	0.75717	0.14009	0.653498	-0.0638141	0.487824	0.0243051	0.388054	0.0302849	0.521918	-0.122483	0.208692	-0.234969	0.454296	0.247229	0.998419	0.0465199	0.23065	-0.121569	0.00316426	-0.191178
256	AT1G03520	glycosyltransferase family 14 protein / core-2/I-branching enzyme family protein	0.205152	-0.290705	0.906438	-0.0150606	0.851244	-0.0655165	0.178896	0.187707	0.919097	-0.0501209	0.0124565	-0.443857	0.166496	-0.239598	0.373783	-0.0964131	0.107771	-0.218823	0.0159595	-0.24494
257	AT1G03530	NAF1 (NUCLEAR ASSEMBLY FACTOR 1)	0.126341	-1.37508	0.718172	0.374619	0.55386	0.313442	0.249477	-0.399864	0.906848	-0.0693647	0.71263	-0.120748	0.58072	-0.679962	0.64979	-0.290874	0.172702	0.460297	0.00513049	0.0324485
258	AT1G03540	pentatricopeptide (PPR) repeat-containing protein	0.308423	0.301814	0.609208	-0.338042	0.395958	-0.203357	0.109911	-0.696525	0.488433	0.175544	0.234486	0.565859	0.140375	0.750901	0.29367	0.55284	0.0286995	0.350165	0.0197425	0.298237
259	AT1G03550	secretory carrier membrane protein (SCAMP) family protein	0.197205	-0.381909	0.887976	0.0177388	0.285823	0.0961001	0.742361	0.00669536	0.390102	-0.173722	0.0316333	-0.155835	0.233285	-0.0686407	0.374231	-0.218204	0.458839	-0.0785654	0.00658076	-0.193795
260	AT1G03560	pentatricopeptide (PPR) repeat-containing protein	0.285828	-0.765317	0.187738	0.896227	0.0625302	0.631111	0.267758	0.451176	0.945776	-0.0446204	0.290213	-0.00469816	0.736587	-0.135577	0.704876	-0.156102	0.546966	0.234828	0.0171812	-0.00640326
261	AT1G03580	pseudogene	0.198402	1.00491	0.551736	-0.379274	0.157675	-0.565526	0.338106	-0.562203	0.453993	0.28913	0.252748	0.723852	0.197004	1.32284	0.741281	0.178534	0.726288	0.10187	0.503531	0.364781
262	AT1G03590	catalytic/ protein serine/threonine phosphatase	0.117703	-0.739885	0.579241	0.149997	0.0287342	0.799047	0.195778	0.455481	0.0430096	-0.314975	0.64825	-0.257876	0.500847	0.0145924	0.217042	-0.383806	0.50952	-0.152431	0.0486927	-0.133357
263	AT1G03600	photosystem II family protein	0.646534	-0.151353	0.813454	0.30615	0.511933	-0.0884805	0.728986	0.00106221	0.57176	0.0357487	0.309903	0.11098	0.217592	-0.610784	0.0289459	0.209504	0.977343	-0.0152178	0.0663403	-0.177088
264	AT1G03610	unknown protein	0.729336	-0.117577	0.308911	1.03842	0.0799649	0.577637	0.0121001	1.51259	0.00490196	0.713908	0.0472226	0.403272	0.366805	-0.501856	0.0815285	0.797465	0.0310014	0.501396	0.00274287	0.416339
265	AT1G03620	phagocytosis and cell motility protein ELMO1-related	0.7498	0.0632043	0.195567	-0.334018	0.510153	0.0523578	0.216445	0.0821021	0.694344	0.00756492	0.00285878	-0.199852	0.735759	0.123665	0.59107	0.0880301	0.0451228	-0.202742	0.00107781	-0.243172
266	AT1G03630	POR C (PROTOCHLOROPHYLLIDE OXIDOREDUCTASE)	0.0734185	-0.983761	0.174719	0.891404	0.640145	0.257671	0.012405	0.514467	0.10875	-0.448853	0.144542	-0.559125	0.0762841	-1.13829	0.067795	-0.847354	0.17579	0.098263	0.0204119	-0.369848
267	AT1G03650	GCN5-related N-acetyltransferase (GNAT) family protein	0.0190758	-0.491064	0.103479	-0.455953	0.528339	0.131963	0.278371	0.142991	0.50917	0.00130284	0.0340231	-0.664502	0.839815	-0.13338	0.194122	-0.0926154	0.258722	-0.131244	0.000760033	-0.347344
268	AT1G03660	unknown protein	0.156215	-0.107768	0.781791	-0.039263	0.183099	0.219734	0.246298	0.130447	0.414029	-0.0738205	0.10215	-0.067749	0.378471	-0.0803636	0.984781	0.0113679	0.0744907	-0.215895	0.00965469	-0.0470872
269	AT1G03670	ankyrin repeat family protein	0.20758	0.151157	0.238497	-0.125489	0.584576	-0.0162834	0.762531	-0.0852239	0.317979	-0.0356288	0.0837926	0.137038	0.367144	0.185491	0.0729626	0.11357	0.305171	0.0772393	0.104451	0.0663105
270	AT1G03680	ATHM1	0.0194137	-0.482518	0.457252	-0.0369401	0.0634506	-0.350259	0.575237	0.0588331	0.890618	-0.052319	0.0540412	-0.337527	0.0132647	-1.46662	0.0292922	-0.509033	0.144107	-0.419039	0.00290992	-0.534459
271	AT1G03687	unknown protein	0.224332	0.195196	0.0665396	0.196718	0.211736	-0.231977	0.496628	0.156297	0.488484	-0.0194286	0.593348	-0.250316	0.897981	-0.0226678	0.860399	0.0224412	0.555511	-0.0627355	0.0160366	0.152818
272	AT1G03700	unknown protein	0.407881	0.378183	0.570708	-0.183314	0.232127	-0.172416	0.396898	-0.290338	0.37303	0.0922444	0.381164	0.331057	0.256366	0.384922	0.814428	0.0779124	0.166015	-0.0929672	0.000225742	0.0692234
273	AT1G03710	unknown protein	0.216142	0.661422	0.940381	-0.0110139	0.307503	-0.235665	0.234172	-0.498517	0.413542	0.367868	0.0775705	0.196199	0.22145	0.896832	0.541546	0.247687	0.935836	-0.00223067	0.0220307	0.263108
274	AT1G03720	cathepsin-related	0.210668	0.468012	0.879071	0.0391556	0.340121	-0.30767	0.240043	-0.332611	0.743022	-0.0137191	0.171846	0.422149	0.355047	0.163649	0.505142	0.126902	0.187592	-0.024892	0.00996738	0.207804
275	AT1G03730	unknown protein	0.252056	-0.40792	0.331482	0.323019	0.126773	0.580885	0.120725	0.602855	0.496328	0.145679	0.781995	-0.192161	0.212194	-0.492539	0.44091	0.291112	0.514859	0.101141	0.00919414	0.126971
276	AT1G03740	ATP binding / kinase/ protein kinase/ protein serine/threonine kinase	0.995464	-0.26429	0.102994	1.40348	0.00489995	1.35738	0.175381	0.834496	0.1315	0.269955	0.0142616	0.503394	0.415521	0.365934	0.100958	0.899485	0.0437654	0.898247	0.000603956	0.932663
277	AT1G03750	SWI2 (SWITCH 2)	0.135497	-0.334612	0.977069	-0.0468448	0.230339	0.139866	0.975337	0.0320047	0.52604	-0.211065	0.919264	-0.105866	0.503296	0.213829	0.789899	0.158614	0.555701	0.110389	0.0931081	0.00468755
278	AT1G03760	prefoldin subunit family protein	0.655117	-0.0218453	0.987968	0.107749	0.945285	0.162258	0.0227849	-0.524919	0.0681475	-0.530949	0.029317	0.115026	0.641687	0.202905	0.568597	0.0676068	0.333891	0.102228	0.0718487	0.371355
279	AT1G03770	RING1B (RING 1B)	0.401963	0.081873	0.347354	0.231595	0.449773	0.210185	0.945138	0.0043611	0.638529	-0.0921122	0.0295914	0.110676	0.212677	0.488383	0.0600572	0.32428	0.527144	0.0992394	0.00401841	0.0743603
280	AT1G03780	targeting protein-related	0.965946	-0.117265	0.294138	-0.528544	0.00318505	0.31158	0.770452	0.166533	0.669395	-0.0122517	0.960938	-0.0678679	0.489086	-0.135597	0.543819	-0.128434	0.604637	0.156066	0.00350396	0.0317914
281	AT1G03790	SOM (SOMNUS)	0.86845	0.0410258	0.294787	-0.348004	0.0189097	-0.244436	0.714195	-0.135681	0.308926	0.102556	0.0816762	0.289711	0.0835149	0.641666	0.88316	0.0480909	0.948978	0.0330728	0.134902	0.319812
282	AT1G03800	ERF10 (ERF DOMAIN PROTEIN 10)	0.235191	0.783557	0.33265	-0.7944	0.265598	-0.443615	0.181089	-0.61279	0.481369	0.297783	0.275103	0.63563	0.166221	0.653672	0.545583	0.258481	0.979152	0.0176293	0.00195862	0.376025
283	AT1G03810	DNA-binding protein-related	0.66321	0.170121	0.339402	-0.170276	0.0414611	-0.108865	0.415929	-0.128123	0.838981	0.0380858	0.283573	0.211027	0.240412	0.433182	0.393823	-0.0569451	0.239877	0.0729606	0.117861	0.200087
284	AT1G03820	unknown protein	0.161234	0.373857	0.731264	0.133313	0.0442135	-0.257333	0.0343966	-0.159162	0.964016	-0.0440194	0.292642	0.0346162	0.148587	0.259572	0.265514	-0.185797	0.0694826	-0.338406	0.0169804	-0.29422
285	AT1G03830	guanylate-binding family protein	0.344774	0.306633	0.579853	-0.321799	0.717895	0.0465324	0.188739	-0.482132	0.652948	0.0765049	0.159398	0.585113	0.113182	1.22241	0.18984	0.660612	0.0104459	0.349029	0.00116491	0.463732
286	AT1G03840	MGP (Magpie)	0.68009	0.111212	0.445813	-0.286213	0.0834126	0.0833495	0.388659	0.0914105	0.393319	0.0716049	0.287495	-0.0612421	0.452655	-0.034472	0.790507	0.0625737	0.201285	0.0498215	0.0114217	-0.0208553
287	AT1G03850	glutaredoxin family protein	0.0403127	-0.0360621	0.609569	-0.0661871	0.64459	0.0043931	0.158127	0.0674636	0.891063	0.015579	0.456331	-0.0137961	0.886477	0.0458742	0.444585	-0.033267	0.519939	0.0555218	0.0708883	-0.0341364
288	AT1G03860	ATPHB2 (PROHIBITIN 2)	0.810394	-0.311644	0.734679	0.222233	0.482224	-0.0303008	0.504474	-0.0202513	0.0520276	-0.780751	0.16034	-0.657507	0.0606974	-0.75534	0.155158	-0.515547	0.024802	-0.267084	0.00643845	-0.491629
289	AT1G03870	FLA9 (FASCICLIN-LIKE ARABINOOGALACTAN 9)	0.0738973	0.521129	0.970762	0.087203	0.210006	0.444533	0.267209	0.586851	0.0314483	0.451216	0.000550144	0.892819	0.194614	-0.96533	0.0578116	0.698495	0.0334484	-0.78205	0.0268869	0.592855
290	AT1G03880	CRU2 (CRUCIFERIN 2)	0.242047	0.302428	0.486503	-0.354923	0.0255876	-0.139653	0.463532	-0.135724	0.64903	0.0466662	0.315085	0.098521	0.142022	0.147887	0.471195	0.140617	0.858482	0.0044496	0.00158174	0.0697526
291	AT1G03890	cupin family protein	0.172699	0.767107	0.423363	-0.342439	0.131856	-0.432741	0.195288	-0.3375	0.792683	0.0587973	0.0753701	0.462246	0.292003	0.306199	0.42552	0.269736	0.479774	0.214063	0.128244	0.356635
292	AT1G03900	ATNAP4 (Arabidopsis thaliana non-intrinsic ABC protein 4)	0.530009	-0.505765	0.082645	-0.461473	0.000307309	-0.539564	0.397132	-0.245666	0.100978	-0.499599	0.072316	-0.54996	0.177184	-0.837493	0.802272	-0.182886	0.263336	-0.339807	0.014716	-0.38108
293	AT1G03905	ABC transporter family protein	0.158906	0.61807	0.8771	0.00117809	0.339957	-0.0850976	0.519886	0.0786177	0.136796	0.223851	0.378888	0.0522257	0.336206	0.551848	0.700145	0.0978958	0.447546	0.0832847	0.00673491	0.209072
294	AT1G03910	unknown protein	0.0695212	-1.19357	0.491682	0.278903	0.0287494	0.61597	0.749432	0.0843145	0.33749	-0.295131	0.355504	-0.327168	0.542097	-0.347038	0.80919	-0.0512304	0.145702	0.263402	0.00240837	0.071019
295	AT1G03920	protein kinase, putative	0.000993212	-0.068719	0.222665	-0.208507	0.952229	-0.0113959	0.306634	0.054313	0.900144	0.0308619	0.102829	-0.0524095	0.543822	0.0141096	0.527749	-0.012751	0.862458	0.0236221	0.000565152	0.00288329
296	AT1G03930	ADK1 (dual specificity kinase 1)	0.109742	-0.636348	0.0083338	0.880943	0.0935162	0.461977	0.0943249	0.671912	0.676337	-0.21359	0.00291571	-0.488931	0.332936	-0.400727	0.469855	-0.208574	0.0760131	0.426942	0.00694582	0.268759
297	AT1G03940	transferase family protein	0.0748038	-0.644585	0.738517	0.202068	0.853681	0.0208064	0.729744	0.207097	0.128159	-0.717269	0.0125692	-0.366238	0.00481287	-0.690825	0.568632	-0.127022	0.425222	-0.0798934	0.119841	-0.489635
298	AT1G03950	VPS2.3 (VACUOLAR PROTEIN SORTING-ASSOCIATED PROTEIN 2.3)	0.320205	-0.268343	0.73054	0.0881427	0.0990739	0.343348	0.0071299	0.291093	0.0255644	-0.436624	0.0213998	-0.593799	0.0267582	-0.57011	0.139583	-0.262968	0.134095	-0.204312	0.000839928	-0.339557
299	AT1G03960	calcium-binding EF hand family protein	0.255147	-0.259359	0.456546	0.203788	0.242511	0.188886	0.0739164	0.311777	0.388258	0.137872	0.0434773	-0.428855	0.153299	-0.133074	0.829211	0.0230034	0.2284	-0.110799	0.179306	-0.110415
300	AT1G03970	GBF4	0.244517	-0.391266	0.970139	-0.0885101	0.133608	0.183539	0.0443135	0.395534	0.286975	-0.18663	0.113678	-0.461474	0.131122	-0.395912	0.515454	-0.0795404	0.390174	-0.0780886	0.0125611	-0.485358
301	AT1G03980	ATPCS2 (phytochelatin synthase 2)	0.320662	0.282625	0.668854	0.0589572	0.863422	-0.0596442	0.99965	-0.0517716	0.156165	-0.0936641	0.161522	0.0604734	0.605405	0.13457	0.789878	0.00342856	0.778925	-0.00954715	0.0221544	0.0322119
302	AT1G03982	unknown protein	0.431115	0.14602	0.824399	0.00242399	0.839375	-0.0114547	0.492144	-0.139779	0.253054	0.101614	0.113298	0.113948	0.166142	0.257703	0.33738	-0.0192357	0.777189	-0.00542279	0.0177456	-0.0460158
303	AT1G03990	alcohol oxidase-related	0.000336829	-0.158545	0.248352	0.161001	0.691039	0.0466147	0.154515	0.299533	0.226564	-0.152482	0.00404271	-0.395606	0.18652	-0.238879	0.0707378	-0.119375	0.445845	-0.135627	0.00208883	-0.120999
304	AT1G04000	unknown protein	0.746204	-0.106473	0.313728	-0.756584	0.0125542	-0.708728	0.108071	-0.890496	0.822925	-0.274646	0.879394	-0.335116	0.799448	-0.230141	0.684925	-0.379782	0.126738	-0.476095	0.108462	-0.158951
305	AT1G04010	phosphatidate-sterol O-acyltransferase/ phosphatidylcholine-sterol O-acyltransferase/ phosphatidylethanolamine-sterol O-acyltransferase	0.497468	0.111918	0.242937	-0.367639	0.0677426	-0.382956	0.0914173	-0.470629	0.266999	-0.271526	0.566654	-0.293733	0.536928	0.121865	0.991945	-0.0341889	0.266549	-0.269773	0.00648974	-0.127094
306	AT1G04020	BARD1 (BREAST CANCER ASSOCIATED RING 1)	0.00583179	-0.429837	0.872847	-0.0565903	0.210931	0.111434	0.0989546	0.174361	0.0485751	-0.51252	0.0106562	-0.604797	0.230777	-0.220395	0.325731	-0.194864	0.650242	-0.108365	0.000157242	-0.134121
307	AT1G04030	unknown protein	0.0804787	-0.748688	0.891044	-0.0397768	0.0359601	0.503579	0.744255	0.00410183	0.496403	-0.285176	0.515217	-0.400276	0.528594	-0.214616	0.874325	-0.0102556	0.831364	0.0530466	0.00132679	-0.188213
308	AT1G04040	acid phosphatase class B family protein	0.398287	-0.427179	0.0641819	1.08465	0.517252	-0.00195436	0.888205	0.160113	0.156027	-0.781556	0.0904659	-0.52696	0.162611	-0.784464	0.107167	-0.360711	0.0417569	-0.519205	0.0882974	-0.0703414
309	AT1G04050	SUVR1 (ARABIDOPSIS HOMOLOG OF SU(VAR)3-9 1)	0.667272	-0.195668	0.362829	-0.262332	0.897006	0.06564	0.245648	-0.161031	0.0312323	-0.315137	0.392204	-0.242065	0.255947	0.358862	0.283998	-0.0441923	0.280884	0.0342645	0.00476772	0.0438779
310	AT1G04070	TOM22-I (TRANSLOCASE OF OUTER MEMBRANE 22-I)	0.40196	0.622052	0.444795	-0.269803	0.10865	-0.392402	0.060544	-0.577117	0.276313	0.40833	0.129798	0.724323	0.168515	0.480641	0.896763	-0.0341035	0.363237	0.201765	0.00323768	1.0892
311	AT1G04080	PRP39	0.183838	-0.733259	0.154114	0.768353	0.176879	0.354823	0.226585	0.830972	0.66472	-0.176676	0.973257	-0.185696	0.269838	-0.777314	0.51457	-0.447416	0.915258	0.0166944	0.00126107	-0.119372
312	AT1G04090	unknown protein	0.988375	0.0946671	0.661854	0.0438301	0.0978643	0.101463	0.506733	0.206099	0.11004	-0.227384	0.0362449	-0.20928	0.561434	0.197137	0.92748	0.0444347	0.02984	0.108834	0.0313031	0.0721917
313	AT1G04100	IAA10	0.687373	0.0087326	0.261669	0.165744	0.189453	0.0717638	0.0960441	0.252702	0.192275	-0.101956	0.0178626	-0.253067	0.088663	-0.0572574	0.275351	-0.0122926	0.760395	-0.0546019	0.00106926	-0.109889
314	AT1G04110	SDD1 (STOMATAL DENSITY AND DISTRIBUTION)	0.301832	-0.442395	0.289812	0.440239	0.0296704	0.52648	0.305879	0.639421	0.909619	-0.0996443	0.0699442	-0.743336	0.134294	-0.544101	0.539522	-0.234578	0.788146	0.0294644	0.606697	-0.324993
315	AT1G04120	ATMRP5	0.692313	-0.312079	0.178378	-0.691425	0.65254	0.142625	0.214697	-0.0102548	0.0101137	-0.465944	0.11496	-0.439016	0.494475	-0.107776	0.0557242	-0.267231	0.013077	-0.221163	0.198465	-0.21753
316	AT1G04130	tetratricopeptide repeat (TPR)-containing protein	0.0635055	-0.377662	0.216028	-0.29551	0.577267	-0.0443799	0.380041	0.124204	0.281167	-0.165503	0.037509	-0.391095	0.102443	-0.116848	0.109412	-0.0634742	0.168557	-0.116666	0.140705	-0.154025
317	AT1G04140	transducin family protein / WD-40 repeat family protein	0.246221	-1.1924	0.782748	0.0547165	0.130511	-0.228312	0.855344	0.153101	0.799894	0.0216575	0.00321973	-0.306424	0.0478174	-0.960036	0.258406	-0.61335	0.152913	-0.192178	0.00456594	-0.305252
318	AT1G04150	C2 domain-containing protein	0.163179	0.569382	0.582425	-0.212727	0.376814	-0.19357	0.256575	-0.338643	0.344174	0.216765	0.191801	0.47203	0.235991	0.563966	0.693195	0.106988	0.595805	0.0868229	0.000158266	0.171139
319	AT1G04160	XIB (MYOSIN XI B)	0.582108	-0.0916747	0.324216	-0.285248	0.0686109	-0.0721211	0.582713	0.12231	0.750943	-0.035714	0.476908	-0.000750732	0.233075	0.19035	0.151988	0.253873	0.127816	0.21568	0.00271182	0.134071
320	AT1G04170	EIF2 GAMMA	0.170206	-1.12465	0.427075	0.776979	0.0430421	0.44945	0.0720688	0.396953	0.0705811	-0.512545	0.379867	-0.335126	0.167816	-0.814904	0.0581285	-0.538061	0.74424	-0.104141	0.0518402	-0.285203
321	AT1G04180	flavin-containing monooxygenase family protein / FMO family protein	0.219534	0.391643	0.151259	0.437962	0.139776	0.116703	0.00235433	0.60649	0.0961865	0.415517	0.0375929	0.586244	0.149774	0.586779	0.137882	0.501649	0.193818	0.459651	0.0902089	0.267473
322	AT1G04190	tetratricopeptide repeat (TPR)-containing protein	0.58377	-0.382809	0.0790813	0.793372	0.0880722	0.484644	0.947193	0.197815	0.057832	-0.603075	0.0861359	-0.624875	0.25193	-0.54044	0.06629	-0.538877	0.438685	0.0553681	0.00076757	-0.490095
323	AT1G04200	unknown protein	0.291197	-0.438007	0.184685	0.610508	0.0242523	0.842633	0.7556	0.24926	0.24797	-0.356779	0.0917712	-0.499933	0.815232	-0.0929043	0.816795	-0.0441282	0.0629161	0.413288	0.000210673	-0.173451
324	AT1G04210	leucine-rich repeat family protein / protein kinase family protein	0.315704	-0.346846	0.355822	0.404851	0.0809828	0.418045	0.473516	0.324123	0.173841	-0.348692	0.552689	-0.12303	0.89162	-0.0685901	0.946412	0.050352	0.126669	0.268944	0.0139107	-0.0179809
325	AT1G04220	KCS2 (3-KETOACYL-COA SYNTHASE 2)	0.14022	-0.518478	0.668387	-0.230886	0.390847	-0.233399	0.765138	0.159487	0.49675	-0.18745	0.0223817	-0.621322	0.402565	-0.214648	0.774343	-0.0168004	0.323867	-0.306466	0.0807277	-0.198006
326	AT1G04230	unknown protein	0.177897	-0.591221	0.808521	-0.0607776	0.127876	0.357544	0.718516	0.057447	0.382089	-0.305648	0.706213	-0.216402	0.242101	-0.3034	0.74069	0.198748	0.423245	0.131328	0.00706056	-0.096345
327	AT1G04240	SHY2 (SHORT HYPOCOTYL 2)	0.07364	0.846179	0.207811	1.32269	0.114574	0.57002	0.71857	0.41864	0.0225089	0.882499	0.0075928	0.64869	0.0142389	0.251492	0.145231	0.483586	0.521944	0.183482	0.0034384	0.826544
328	AT1G04250	AXR3 (AUXIN RESISTANT 3)	0.841187	-0.126957	0.0569572	1.03446	0.0511377	0.544028	0.00627956	1.02371	0.0707361	0.679577	0.156504	0.353844	0.906635	-0.176767	0.0195986	0.802747	0.190522	0.313554	0.000782644	0.382232
329	AT1G04260	MPI7 (CAMV MOVEMENT PROTEIN INTERACTING PROTEIN 7)	0.495775	-0.215746	0.946991	0.079262	0.271288	-0.119743	0.533415	-0.0440021	0.0997796	0.189486	0.76426	-0.109822	0.610823	-0.13975	0.0980305	0.427987	0.538874	-0.098552	0.0282165	0.0840852
330	AT1G04270	RPS15 (CYTOSOLIC RIBOSOMAL PROTEIN S15)	0.109686	-0.000164312	0.806926	0.296244	0.116287	-0.490322	0.0108959	-0.63007	0.837342	0.00438973	0.115875	0.445009	0.88975	-0.303496	0.176554	0.450731	0.84267	-0.0809828	0.0031834	0.38134
331	AT1G04280	unknown protein	0.730127	-0.0600413	0.0571677	0.419395	0.00379531	1.04408	0.157861	0.707656	0.350313	0.0306898	0.0726827	0.142801	0.778244	0.0998348	0.00210187	0.439929	0.323313	0.271727	0.00655381	0.250233
332	AT1G04290	thioesterase family protein	0.0710507	-1.05285	0.512737	-0.391163	0.998063	0.0281725	0.267757	-0.125922	0.588332	-0.221852	0.337727	-0.668246	0.0376338	-0.895681	0.33808	-0.134932	0.113264	-0.282342	0.0408935	-0.207057
333	AT1G04300	unknown protein	0.101255	-0.753786	0.886294	0.0425111	0.152162	0.643924	0.452252	-0.20251	0.77285	-0.179756	0.022719	0.172474	0.696525	-0.38573	0.85224	-0.043082	0.00416393	0.288795	0.165267	0.242169
334	AT1G04310	ERS2 (ETHYLENE RESPONSE SENSOR 2)	0.565909	-0.300924	0.59819	-0.220472	0.743484	0.0452031	0.177142	0.459521	0.730154	-0.19159	0.520831	-0.220219	0.840101	-0.0283051	0.348095	0.30489	0.0602988	-0.240251	0.00601856	-0.101718
335	AT1G04330	unknown protein	0.228035	0.909546	0.622452	-0.279987	0.295566	-0.138313	0.254431	-0.442347	0.594582	0.202617	0.0106356	0.626912	0.136488	0.496807	0.347999	0.547061	0.486534	0.221077	5.65609e-05	0.534643
336	AT1G04340	lesion inducing protein-related	0.961221	-0.366246	0.601096	-0.0470714	0.0106292	-0.347474	0.582417	0.139972	0.561306	0.01446	0.726826	-0.25058	0.368142	-0.329108	0.778234	0.0390078	0.514646	-0.302615	0.00506001	-0.17087
337	AT1G04350	2-oxoglutarate-dependent dioxygenase, putative	0.569315	-0.306929	0.28178	0.405744	0.93907	0.0390802	0.0668785	0.661209	0.336775	-0.368275	0.3307	-0.380467	0.502414	-0.29144	0.0888167	-0.544765	0.0940167	0.277083	0.000626733	-0.277015
338	AT1G04360	zinc finger (C3HC4-type RING finger) family protein	0.701338	0.0407558	0.304097	-0.225689	0.670545	-0.0715412	0.0308425	0.0987999	0.408586	-0.0660037	0.000500116	-0.21317	0.193698	-0.158915	0.333205	0.118983	0.281314	-0.188647	0.00571241	-0.123641
339	AT1G04370	ATERF14 (Ethylene-responsive element binding factor 14)	0.287284	1.13626	0.373896	-0.576058	0.0842009	-0.462121	0.375172	-0.300008	0.603595	0.240326	0.0908235	0.738481	0.0718428	0.954347	0.808946	0.00656309	0.71545	0.147105	0.00153932	0.809637
340	AT1G04380	2-oxoglutarate-dependent dioxygenase, putative	0.317873	0.225567	0.761705	-0.0751558	0.496303	-0.0714799	0.557169	-0.0929891	0.941799	0.0182624	0.882818	0.0784381	0.404854	0.131497	0.716211	0.0526724	0.886558	0.00385033	0.574986	-0.0487932
341	AT1G04390	protein binding	0.724709	-0.233821	0.560038	0.317867	0.123653	0.301502	0.258315	0.540868	0.833767	0.00530115	0.0409118	-0.467271	0.584669	-0.226468	0.461559	-0.104744	0.184662	0.161476	0.00112714	-0.197925
342	AT1G04400	CRY2 (CRYPTOCHROME 2)	0.382895	-0.660629	0.234739	0.859673	0.620232	0.299965	0.0934429	0.68751	0.680725	-0.00673003	0.0428815	-0.383783	0.658519	-0.221866	0.620157	-0.278891	0.251571	0.250056	0.0583026	0.494604
343	AT1G04410	malate dehydrogenase, cytosolic, putative	0.549783	-0.553601	0.604415	-0.0501817	0.734245	0.0253565	0.982384	0.0464551	0.437348	-0.142374	0.8913	-0.1155	0.189107	-1.21414	0.929103	-0.131176	0.296116	-0.186263	0.0775179	-0.421913
344	AT1G04420	aldo/keto reductase family protein	0.612082	-0.777813	0.291952	0.987302	0.815497	0.213173	0.410176	0.0701834	0.829252	-0.221973	0.126886	-0.661629	0.201039	-0.734742	0.160149	-0.554664	0.441867	-0.128972	0.00409485	-0.629951
345	AT1G04430	dehydration-responsive protein-related	0.744121	-0.429042	0.0793485	1.61985	0.0659581	0.214548	0.233444	0.277507	0.227945	0.275449	0.096846	0.228163	0.412625	-0.129812	0.808429	-0.0740306	0.366176	0.0803459	0.0164479	0.715455
346	AT1G04440	CKL13 (CASEIN KINASE LIKE 13)	0.674043	-0.163392	0.605748	-0.218344	0.364738	0.49949	0.633388	0.358824	0.993066	-0.119908	0.164661	-0.358809	0.478209	-0.562106	0.675616	-0.136355	0.564723	0.0890051	0.003872	0.193019
347	AT1G04445	zinc finger (C2H2 type) family protein	0.225861	1.10632	0.572833	-0.448246	0.177498	-0.456035	0.192677	-0.660412	0.502441	0.281796	0.193331	0.693	0.194369	0.964339	0.578265	0.300517	0.960522	0.0258206	0.00281219	0.344342
348	AT1G04450	RIC3 (ROP-INTERACTIVE CRIB MOTIF-CONTAINING PROTEIN 3)	0.184858	0.476185	0.934672	-0.00299859	0.163929	-0.176081	0.145644	-0.235496	0.558796	0.110732	0.488873	0.187206	0.493536	0.161542	0.838518	0.0569564	0.618119	0.0548181	0.0328896	0.190445
349	AT1G04470	unknown protein	0.696947	0.0847837	0.2888	0.0640309	0.19952	-0.0938802	0.974055	-0.0457324	0.936037	0.004694	0.0117068	-0.0501889	0.688343	0.106162	0.292812	0.0540473	0.292116	-0.127422	0.0203005	0.0380791
350	AT1G04480	60S ribosomal protein L23 (RPL23A)	0.724784	-0.295601	0.228393	-0.121361	0.146814	-0.446411	0.364635	-0.241268	0.606843	-0.355917	0.75072	-0.320331	0.23473	-0.758606	0.796288	-0.232955	0.236056	-0.506849	0.00533382	0.214854
351	AT1G04490	unknown protein	0.776637	0.0900822	0.341592	-0.2824	0.123867	0.0995411	0.33657	-0.0895093	0.479736	0.0433005	0.00625989	-0.0486872	0.513213	0.243489	0.261521	-0.00774013	0.570314	-0.0356094	0.0205058	0.0265367
352	AT1G04500	zinc finger CONSTANS-related	0.85879	0.0646309	0.0396819	0.188194	0.900178	-0.0138899	0.953651	-0.0316663	0.366734	0.0731829	0.211354	0.0741941	0.26421	0.00108157	0.512228	-0.0148537	0.296575	-0.0558558	0.00597821	-0.0361264
353	AT1G04510	transducin family protein / WD-40 repeat family protein	0.0764448	-0.693725	0.532368	0.338347	0.347035	0.432616	0.769413	0.0844232	0.547654	-0.19271	0.556508	-0.331913	0.224368	-1.12952	0.251486	-0.566807	0.756282	-0.0739178	0.0347596	-0.183111
354	AT1G04520	PDLP2 (PLASMODESMATA-LOCATED PROTEIN 2)	0.226182	-0.553673	0.909004	-0.0103113	0.0406665	0.536885	0.0582906	0.596343	0.178025	-0.448859	0.402364	-0.45899	0.221275	-0.522162	0.705198	-0.10015	0.980834	-0.037736	0.00894499	-0.282043
355	AT1G04530	binding	0.981422	-0.0489738	0.0372867	0.948077	0.0854131	0.97085	0.0322479	0.993037	0.802932	0.0866401	0.56849	-0.285859	0.27171	0.285921	0.779455	0.119685	0.171241	0.554528	0.0719131	-0.0800094
356	AT1G04540	C2 domain-containing protein	0.278562	0.204886	0.909442	0.00114951	0.429295	-0.0527137	0.407949	0.0682721	0.347988	0.0315653	0.532029	0.213515	0.605062	-0.0933031	0.539713	-0.0193506	0.148984	0.100013	0.218819	0.175134
357	AT1G04550	IAA12 (AUXIN-INDUCED PROTEIN 12)	0.187399	0.117261	0.505916	0.232163	0.454665	0.0534221	0.532904	0.0998956	0.540625	0.056832	0.561655	-0.0589784	0.701946	-0.171069	0.0737578	0.113985	0.448289	0.0677662	0.00358263	-0.264487
358	AT1G04560	AWPM-19-like membrane family protein	0.47405	0.314424	0.71713	0.110041	0.379225	-0.134182	0.182004	-0.293265	0.105293	0.194897	0.54427	0.161586	0.173178	0.691592	0.52674	0.190831	0.622447	-0.0675128	0.00548824	0.0804774
359	AT1G04570	integral membrane transporter family protein	0.000163123	2.76816	0.000543466	3.03374	3.40922e-05	2.30837	0.00847746	3.09005	0.000113324	3.18294	0.00151978	1.95344	0.000548698	2.91009	4.52888e-06	3.01168	4.31587e-05	3.09559	0.0614675	3.05622
360	AT1G04580	AAO4 (ARABIDOPSIS ALDEHYDE OXIDASE 4)	0.268899	-0.318762	0.312495	-0.0520731	0.03464	0.298263	0.318549	0.210092	0.68111	-0.147454	0.00797307	-0.286559	0.138332	0.21927	0.771515	0.114051	0.542918	0.123747	0.0200944	0.0354823
361	AT1G04590	unknown protein	0.157289	-0.315559	0.495923	0.112432	0.86068	-0.0386431	0.357876	0.0789713	0.186425	-0.163989	0.330119	-0.159854	0.289829	-0.0397113	0.468159	-0.0901041	0.223567	-0.152663	0.0152253	-0.180809
362	AT1G04600	XIA (MYOSIN XI A)	0.60088	0.140376	0.0998142	-0.194973	0.578641	0.0212465	0.12576	-0.156673	0.254166	0.104246	0.250104	0.182877	0.430332	0.303518	0.135739	-0.092618	0.880209	0.0452231	0.0288492	0.156941
363	AT1G04610	flavin-containing monooxygenase / FMO (YUCCA3)	0.202395	1.03461	0.595532	-0.328482	0.120864	-0.550403	0.228864	-0.484171	0.322813	0.295519	0.20212	0.423678	0.172892	0.743228	0.389202	0.470198	0.422734	0.0296843	0.00528591	0.270786
364	AT1G04620	coenzyme F420 hydrogenase family / dehydrogenase, beta subunit family	0.0181196	-1.66114	0.473519	-0.356835	0.00093595	-0.995029	0.0528871	-0.663307	0.00704537	-1.08466	0.00150346	-1.26026	0.0022576	-1.41202	0.0180882	-1.26053	0.0470099	-0.79598	0.00987005	-1.04616
365	AT1G04625	nucleic acid binding	0.294709	0.385598	0.572514	-0.122854	0.198356	0.0223367	0.971525	-0.060831	0.797379	-0.00360108	0.727761	0.103752	0.300551	0.394527	0.156091	0.185381	0.553427	0.0885483	0.0677627	0.121374
366	AT1G04630	MEE4 (maternal effect embryo arrest 4)	0.359304	0.337626	0.302843	-0.779218	0.0680185	-0.675288	0.287695	-0.449049	0.519246	0.183605	0.130212	0.399279	0.509889	-0.540471	0.782807	0.0649706	0.437487	-0.345586	0.778757	0.104714
367	AT1G04635	EMB1687 (EMBRYO DEFECTIVE 1687)	0.00858213	-0.1748	0.82321	-0.0710115	0.00742197	0.198107	0.00991297	0.180787	0.752007	-0.0418057	0.0105932	-0.26338	0.119614	-0.113847	0.700314	0.0629648	0.357102	-0.110623	0.017106	-0.0495537
368	AT1G04640	LIP2 (LIPOYLTRANSFERASE 2)	0.905844	-0.33885	0.115752	-0.397991	0.207454	-0.439236	0.000398451	-0.325355	0.367136	0.177821	0.192424	-0.612303	0.937798	-0.403183	0.106771	-0.778981	0.415051	-0.318574	0.0107656	-0.878463
369	AT1G04645	self-incompatibility protein-related	0.180242	0.0793808	0.668165	-0.105903	0.0245822	-0.0969797	0.574833	-0.137116	0.131725	0.108323	0.315783	0.175733	0.104089	0.286137	0.548959	-0.0123575	0.257331	-0.0278411	0.00087185	0.0966407
370	AT1G04650	unknown protein	0.0675607	-0.194093	0.729506	0.0592272	0.0603204	0.0903119	0.0802571	0.10787	0.515709	-0.0951765	0.00479721	-0.129908	0.644088	0.0365149	0.659028	0.0891925	0.740657	0.0767394	0.0325359	0.0287728
371	AT1G04660	glycine-rich protein	0.282045	0.228474	0.441942	-0.327333	0.182383	-0.185619	0.117623	0.0213358	0.155471	0.242008	0.039017	0.555722	0.225719	0.461074	0.119219	0.549771	0.557778	0.241966	0.470339	0.250283
372	AT1G04670	unknown protein	0.545661	0.0566362	0.115057	-0.0938991	0.57687	-0.0689256	0.588291	-0.0979013	0.225346	0.0514285	0.185853	-0.053284	0.671563	0.118583	0.280302	-0.0176053	0.238056	0.114082	0.00950485	0.085275
373	AT1G04680	pectate lyase family protein	0.156004	-1.4001	0.595378	0.523322	0.417308	0.000645542	0.478805	0.387194	0.618305	-0.00756972	0.0902822	-0.71628	0.111332	-0.927008	0.148862	-0.741089	0.653796	0.0910381	0.706333	-0.0320454
374	AT1G04690	KAB1 (POTASSIUM CHANNEL BETA SUBUNIT)	0.504847	-0.691788	0.28755	0.740512	0.508493	-0.0144583	0.170707	0.428507	0.00341363	-0.360047	0.0724162	-0.436385	0.613864	-0.595506	0.00854976	-0.463976	0.282293	0.0788013	0.0327167	-0.334406
375	AT1G04700	protein kinase family protein	0.450834	0.404345	0.588478	-0.17217	0.261804	0.0826948	0.758273	-0.120091	0.66799	-0.0561787	0.55859	0.161608	0.0778676	0.347907	0.239939	0.235424	0.930981	0.0617448	0.000636352	0.116529
376	AT1G04710	PKT4 (PEROXISOMAL 3-KETOACYL-COA THIOLASE 4)	0.167806	-0.737793	0.24592	0.429352	0.310913	0.207801	0.0466483	0.385202	0.104157	-0.424326	0.096814	-0.580725	0.0474705	-1.09129	0.380218	-0.109585	0.192341	-0.27752	0.0360197	-0.43766
377	AT1G04730	AAA-type ATPase family protein	0.0499054	-0.393106	0.849714	0.0376405	0.108886	0.157214	0.013737	0.286679	0.471598	-0.196126	0.0191467	-0.331446	0.230976	-0.143954	0.409977	-0.0731742	0.99482	0.0189507	0.0354926	-0.0640744
378	AT1G04750	VAMP721 (VESICLE-ASSOCIATED MEMBRANE PROTEIN 721)	0.695144	-0.605665	0.846681	0.076567	0.155124	0.681701	0.606445	0.0311827	0.476135	-0.420192	0.556911	-0.524567	0.245445	-0.591901	0.724483	-0.094184	0.543487	-0.0991409	0.000766718	-0.28507
379	AT1G04760	ATVAMP726	0.331671	-0.304427	0.713037	0.107461	0.11296	0.309714	0.0735316	0.465156	0.885837	-0.0592507	0.245135	-0.416834	0.210485	-0.216581	0.927703	0.0199928	0.500823	-0.12325	0.044797	-0.0436708
380	AT1G04770	male sterility MS5 family protein	0.105513	-0.304494	0.305868	-0.395643	0.189525	-0.240195	0.0960758	-0.688918	0.0115388	-0.734291	0.010748	-0.525349	0.855828	-0.0025789	0.0770072	-0.509689	0.445797	0.239493	0.103635	0.0676131
381	AT1G04780	ankyrin repeat family protein	0.314095	-0.75253	0.293803	0.648755	0.02462	1.02762	0.222011	0.866057	0.486319	0.135244	0.00468901	-0.0399259	0.547365	-0.405476	0.910547	0.118971	0.256368	0.590959	0.135741	0.175452
382	AT1G04790	zinc finger (C3HC4-type RING finger) family protein	0.16764	-0.637414	0.991402	0.0607429	0.1414	0.416664	0.311723	0.466073	0.659074	-0.160516	0.598873	-0.106752	0.927595	-0.0727405	0.458812	-0.142169	0.899001	-0.0222298	0.0017516	0.0568565
383	AT1G04800	glycine-rich protein	0.23131	0.145662	0.480241	0.52885	0.846241	0.0453875	0.615552	-0.0639398	0.553325	0.0918442	0.120757	0.0346092	0.366769	-0.606762	0.916183	-0.134831	0.410523	0.0957404	0.329739	-0.625481
384	AT1G04810	26S proteasome regulatory subunit, putative	0.0208175	-0.943102	0.757358	0.228823	0.419431	0.428707	0.335049	0.505496	0.99856	-0.122877	0.068637	-0.534649	0.445843	-0.525251	0.489943	-0.312138	0.549004	0.148427	0.00528434	-0.136106
385	AT1G04820	TUA4	0.590034	-0.403996	0.0901218	-0.644962	0.0556702	-0.283875	0.183626	-0.295825	0.0852818	-0.249467	0.118684	0.221844	0.440292	-0.941106	0.173942	0.0597561	0.641428	-0.176538	0.000771086	-0.0211063
386	AT1G04830	RabGAP/TBC domain-containing protein	0.32171	0.219596	0.249652	-0.524537	0.170306	-0.199939	0.236191	-0.190698	0.770911	-0.0528191	0.668257	-0.103481	0.305004	0.176945	0.555429	0.174487	0.274968	-0.154387	0.00424183	0.0201233
387	AT1G04840	pentatricopeptide (PPR) repeat-containing protein	0.333616	-0.0148364	0.375042	-0.216614	0.518732	-0.0811764	0.965637	-0.0720788	0.0032761	-0.265435	0.31269	-0.0957364	0.551118	0.131141	0.0292465	-0.240135	0.351723	-0.0872616	0.0186053	0.172944
388	AT1G04850	ubiquitin-associated (UBA)/TS-N domain-containing protein	0.275526	-0.316605	0.106226	0.269767	0.144325	0.282361	0.0735229	0.250144	0.0634321	-0.365729	0.58086	-0.242906	0.0591066	0.321497	0.64805	-0.0587415	0.183554	0.101083	0.00746393	0.0754657
389	AT1G04860	UBP2 (UBIQUITIN-SPECIFIC PROTEASE 2)	0.664708	-0.293903	0.825017	0.117529	0.0053754	0.723256	0.801645	0.262605	0.893806	-0.0937304	0.0675335	0.00666498	0.140974	0.100612	0.799421	-0.0649055	0.0672193	0.455858	0.00609102	0.291704
390	AT1G04870	PRMT10	0.110144	-1.1829	0.629073	0.296836	0.414542	0.341277	0.413177	0.586005	0.0938925	-0.537584	0.1743	-0.805404	0.106472	-0.911501	0.230441	-0.52552	0.354739	-0.182888	0.00161128	-0.503452
391	AT1G04880	high mobility group (HMG1/2) family protein / ARID/BRIGHT DNA-binding domain-containing protein	0.451712	0.251172	0.928708	-0.0268214	0.727405	-0.00687959	0.484088	0.00511762	0.355454	0.0905345	0.302413	-0.0111465	0.28859	0.427922	0.162168	0.118856	0.0721936	-0.0592214	0.0649466	0.059597
392	AT1G04890	unknown protein	0.172969	0.666398	0.455899	-0.285677	0.193754	-0.291047	0.380377	-0.241858	0.571262	0.0736306	0.172366	0.437504	0.302769	0.351668	0.840458	0.0695365	0.957867	0.0251273	0.12588	0.335834
393	AT1G04900	unknown protein	0.166649	-0.387305	0.929042	0.0113511	0.0580446	0.242744	0.0662124	0.295244	0.460044	-0.198648	0.00529798	-0.517212	0.0892842	-0.298643	0.479801	-0.106677	0.742426	-0.0693256	0.000915773	-0.226517
394	AT1G04910	unknown protein	0.248052	-0.862424	0.617251	0.252795	0.428557	0.313779	0.321672	0.546318	0.120031	-0.424331	0.0656284	-0.787979	0.16283	-0.651522	0.21804	-0.563153	0.763025	-0.0570236	0.0015422	-0.420225
395	AT1G04920	ATSPS3F (sucrose phosphate synthase 3F)	0.263977	0.85583	0.531254	-0.475879	0.27416	-0.483599	0.135546	-0.508469	0.478943	0.251943	0.284039	0.414244	0.340519	0.475217	0.537917	0.304161	0.109432	0.202607	0.00820899	0.436168
396	AT1G04930	hydroxyproline-rich glycoprotein family protein	0.17381	-0.49454	0.669021	0.114636	0.505532	0.178243	0.608339	0.302504	0.64271	-0.227038	0.0932958	-0.452056	0.00704554	-0.481496	0.374589	-0.182721	0.0876924	-0.264478	0.0132639	-0.358758
397	AT1G04940	TIC20 (TRANSLOCON AT THE INNER ENVELOPE MEMBRANE OF CHLOROPLASTS 20)	0.0942568	-0.433158	0.781767	0.0639711	0.298829	0.197024	0.26607	0.0981571	0.176191	-0.316034	0.0695831	-0.429414	0.820111	-0.00289053	0.976174	0.0295152	0.287242	-0.168368	0.0316822	-0.214674
398	AT1G04950	TAF6 (TBP-ASSOCIATED FACTOR 6)	0.25766	-0.485734	0.518742	0.303591	0.457826	0.162755	0.192512	0.595756	0.800115	-0.135442	0.224508	-0.440973	0.178058	-0.387961	0.377364	-0.20006	0.605794	0.063978	0.0136039	-0.275342
399	AT1G04960	unknown protein	0.175793	0.134046	0.0798685	-0.311746	0.452502	0.106711	0.156153	0.293629	0.0366627	0.0635223	0.753331	-0.151753	0.306484	-0.232379	0.221212	-0.113867	0.757568	-0.00394772	0.00488383	-0.204896
400	AT1G04970	lipid-binding serum glycoprotein family protein	0.205841	-0.553733	0.495044	0.209913	0.151085	0.387417	0.177599	0.375347	0.31228	-0.282543	0.0892245	-0.739203	0.218787	-0.498641	0.192114	-0.457591	0.185669	-0.188428	0.0626174	-0.583142
401	AT1G04980	ATPDIL2-2 (PDI-LIKE 2-2)	0.915247	-0.0862936	0.445118	-0.275477	0.257399	-0.159549	0.281247	-0.250584	0.00685346	-0.548302	0.0258571	-0.665495	0.717911	-0.0117727	0.00303713	-0.607913	0.0152087	-0.463469	0.00911648	-0.361477
402	AT1G04985	unknown protein	0.307394	0.048307	0.904701	-0.00228555	0.213567	0.131128	0.582645	0.157287	0.236776	-0.204171	0.293001	-0.250097	0.579598	0.302773	0.521726	0.0866664	0.86926	-0.0789541	0.00828692	-0.415495
403	AT1G04990	zinc finger (CCCH-type) family protein	0.0404243	-0.810369	0.925135	0.000961729	0.220644	-0.125736	0.849054	0.226684	0.364635	-0.268025	0.0830672	-0.615549	0.117073	-0.723615	0.807738	-0.0193702	0.658199	0.117596	0.299272	-0.252667
404	AT1G05000	tyrosine specific protein phosphatase family protein	0.284882	-0.0629499	0.674316	0.0660018	0.190063	0.141786	0.0869912	0.194328	0.797416	0.000692456	0.0514608	-0.30297	0.276205	-0.0805121	0.29813	0.0960039	0.933421	0.00966838	0.000934436	0.0899776
405	AT1G05010	EFE (ETHYLENE-FORMING ENZYME)	0.65956	-0.64862	0.460935	0.648991	0.960179	0.080708	0.669908	0.0330915	0.0224414	-0.436317	0.778917	-0.16649	0.107009	-0.708873	0.0241443	-0.639737	0.00325306	-0.534089	0.014056	-0.433722
406	AT1G05020	epsin N-terminal homology (ENTH) domain-containing protein / clathrin assembly protein-related	0.42921	0.366235	0.41311	-0.105085	0.0844259	0.26242	0.3105	0.198474	0.112117	0.25819	0.693457	0.0488657	0.374885	0.159065	0.00166774	0.282137	0.704534	0.0323826	0.000244141	-0.0453482
407	AT1G05030	hexose transporter, putative	0.344053	-0.589815	0.637374	0.216788	0.0658818	-0.16057	0.715943	0.277202	0.256385	-0.432665	0.0664152	-0.897956	0.232494	-0.368842	0.346978	-0.477723	0.404281	-0.18734	0.00637188	-0.642874
408	AT1G05040	unknown protein	0.633371	0.0235557	0.207491	0.285022	0.537547	-0.205889	0.108143	0.0139276	0.795763	0.0333289	0.67463	0.118505	0.0882422	0.352856	0.66075	-0.0396639	0.919638	0.0223694	0.141176	0.030053
409	AT1G05055	GTF2H2 (GENERAL TRANSCRIPTION FACTOR IIH 2)	0.287279	-0.65037	0.254263	0.687146	0.307911	0.455348	0.219118	0.432309	0.245827	-0.46844	0.0249453	-0.752935	0.0476119	-0.954749	0.277256	-0.364149	0.273306	-0.112818	0.0148147	-0.388247
410	AT1G05060	unknown protein	0.220785	-0.96584	0.859749	-0.0921434	0.815171	0.131029	0.401797	0.341015	0.032764	-0.66141	0.0514621	-0.630726	0.204906	-0.49732	0.0538805	-0.242006	0.0526597	-0.374563	0.0439751	-0.742172
411	AT1G05065	CLE20 (CLAVATA3/ESR-RELATED 20)	0.134829	-0.180584	0.467315	0.18892	0.0196568	0.11125	0.491386	0.0233821	0.320976	0.081827	0.406259	-0.0776342	0.809382	0.115435	0.70549	0.053584	0.808165	0.041787	0.00356369	0.0514687
412	AT1G05070	unknown protein	0.22035	0.720928	0.344738	-1.10964	0.320025	-0.301468	0.857167	0.20627	0.535122	0.165949	0.195784	0.573843	0.149173	0.465447	0.78804	0.0381796	0.595873	0.170241	0.73684	0.27532
413	AT1G05080	F-box family protein	0.385267	0.123463	0.154208	-0.0859828	0.58335	-0.0492998	0.814196	-0.0202436	0.394726	0.0403893	0.0564933	0.174009	0.65353	0.166119	0.310989	0.0677749	0.41411	0.067308	0.00577795	0.0729243
414	AT1G05085	unknown protein	0.00325021	-0.13855	0.285979	-0.0789187	0.616247	-0.00340778	0.899942	-0.0599879	0.256882	-0.0449019	0.588159	0.00440585	0.22598	0.0196912	0.746816	0.00814384	0.707269	0.0531027	0.0383957	0.0370417
415	AT1G05090	dentin sialophosphoprotein-related	0.498316	-0.48555	0.68115	0.172867	0.00459418	0.434599	0.88649	0.224852	0.0649655	-0.406537	0.138581	-0.518536	0.359205	0.029846	0.253398	-0.452162	0.867224	-0.0432789	0.0331704	-0.199728
416	AT1G05100	MAPKKK18	0.0264792	-0.210588	0.788931	-0.0987923	0.786263	0.000469593	0.235602	0.115893	0.502603	0.059303	0.802462	-0.0299394	0.222527	0.247664	0.0128791	0.263473	0.896299	0.00484216	0.167555	0.121698
417	AT1G05120	SNF2 domain-containing protein / helicase domain-containing protein / RING finger domain-containing protein	0.108688	-0.812796	0.392258	0.340168	0.0757642	0.570391	0.256392	0.606517	0.926005	-0.0413969	0.816923	-0.229715	0.420345	-0.38616	0.69664	-0.0731951	0.25487	0.261652	0.0898077	0.265514
418	AT1G05135	pseudogene	0.26622	-0.589908	0.337511	1.13413	0.443584	0.417354	0.0141897	0.950111	0.670062	0.233341	0.882161	0.0658415	0.619378	-0.109441	0.491894	0.446727	0.685421	-0.0863385	0.0273853	-0.172061
419	AT1G05140	membrane-associated zinc metalloprotease, putative	0.258198	-1.31971	0.253049	0.876994	0.124843	-0.484456	0.596681	0.316441	0.011985	-0.772165	0.048074	-1.08116	0.0292228	-1.633	0.0664377	-1.03371	0.00137453	-0.621661	0.0175032	-1.62041
420	AT1G05150	calcium-binding EF hand family protein	0.194119	-0.277002	0.249779	0.432269	0.114082	0.258167	0.994492	0.179781	0.639898	-0.00670598	0.680592	-0.100934	0.916095	-0.156409	0.499661	-0.252263	0.541586	0.123187	0.718003	-0.0297706
421	AT1G05160	CYP88A3 (CYTOCHROME P450 88 A3)	0.516536	0.0196475	0.0209898	0.651595	0.0429851	0.340819	0.225831	0.33395	0.647894	-0.136225	0.374295	-0.368156	0.511644	-0.166623	0.548532	-0.0338124	0.413175	-0.118733	0.00239802	0.0350977
422	AT1G05170	galactosyltransferase family protein	0.565274	-0.24231	0.449874	0.296902	0.0450027	0.302927	0.142946	0.598928	0.841784	0.0415294	0.12691	-0.445397	0.726637	0.0980656	0.90236	0.132736	0.0425681	0.344689	0.99089	0.0884571
423	AT1G05180	AXR1 (AUXIN RESISTANT 1)	0.350786	-0.467047	0.669575	0.191518	0.588572	0.121859	0.430197	0.313548	0.307831	-0.202455	0.800554	-0.246044	0.624746	-0.304566	0.822745	-0.0754185	0.455871	0.0289507	0.00346737	0.0449314
424	AT1G05190	emb2394 (embryo defective 2394)	0.613129	-0.677006	0.275991	1.13538	0.513024	-0.136927	0.35744	-0.284185	0.178261	-0.5992	0.368534	-0.398931	0.0433455	-1.50027	0.0130555	-0.725034	0.0171841	-0.590039	0.00573173	-0.969592
425	AT1G05200	ATGLR3.4	0.348594	0.170056	0.383947	0.541035	0.705418	0.164373	0.992228	0.172002	0.345164	0.16651	0.966045	-0.130614	0.252114	0.303973	0.532654	0.186818	0.117746	0.217424	0.497222	0.226989
426	AT1G05205	unknown protein	0.367076	-0.579034	0.943185	0.0182505	0.749636	0.194655	0.247723	-0.263059	0.753749	-0.115594	0.268409	-0.563238	0.656006	-0.296645	0.773852	0.0471883	0.156236	-0.291732	0.00640366	0.215719
427	AT1G05210	unknown protein	0.111123	-0.746638	0.722791	-0.165703	0.941061	0.0392803	0.732154	0.211719	0.250709	-0.292754	0.531455	-0.464392	0.0853922	-0.742239	0.105494	-0.400516	0.303383	-0.241677	0.00102101	-0.499494
428	AT1G05220	unknown protein	0.854948	0.0335348	0.703166	-0.0270377	0.623847	0.0928004	0.340916	0.0811519	0.221003	-0.0565982	0.0593261	-0.0782051	0.504232	0.0239655	0.486142	-0.000915914	0.789623	-0.00154621	0.00249614	-0.0239201
429	AT1G05230	HDG2 (HOMEODOMAIN GLABROUS 2)	0.0767423	-1.02211	0.132393	0.617	0.683482	0.0660714	0.981009	0.164725	0.0997678	-0.449313	0.112369	-0.607289	0.213348	-0.482677	0.108175	-0.521928	0.476762	-0.203511	0.047634	-0.406459
430	AT1G05240	peroxidase, putative	0.0506001	0.380267	0.0851995	0.189246	0.69767	-0.105644	0.0907213	0.0980962	0.183085	-0.0897522	0.082403	0.261538	0.595555	0.157734	0.420214	0.0709509	0.31949	-0.0810088	0.00554099	0.0809073
431	AT1G05260	RCI3 (RARE COLD INDUCIBLE GENE 3)	0.403815	0.0364088	0.304996	-0.221432	0.892903	-0.0114568	0.00776275	0.309107	0.0721859	-0.229652	0.586402	-0.0113061	0.952748	-0.0468004	0.490472	0.16949	0.270302	-0.10666	0.00785858	0.0545664
432	AT1G05270	TraB family protein	0.801316	-0.328272	0.380112	0.300727	0.05807	0.289791	0.0199085	0.489576	0.032694	0.0474505	0.613311	-0.277263	0.396677	-0.502658	0.177091	0.0590417	0.914282	0.00356402	0.0164135	-0.15076
433	AT1G05280	fringe-related protein	0.227815	0.317488	0.104096	0.116609	0.32956	-0.183844	0.354014	-0.134289	0.573585	0.102651	0.158072	0.201601	0.357838	0.311006	0.564157	0.140755	0.499977	0.0525269	6.86515e-05	0.264725
434	AT1G05290	transcription factor	0.462756	0.105394	0.780746	0.0155808	0.0420914	-0.109379	0.773531	-0.00303181	0.286009	0.0746024	0.746485	0.0566557	0.287478	0.191023	0.243768	-0.0157442	0.437484	0.0682011	0.665718	0.0671475
435	AT1G05300	ZIP5	0.293749	-0.222021	0.725986	0.0283769	0.0287452	0.560585	0.108541	0.515384	0.0670627	0.232301	0.961097	-0.0395187	0.537629	-0.0946517	0.0825733	0.588966	0.182215	0.353651	0.00263761	0.464438
436	AT1G05310	pectinesterase family protein	0.493417	-0.0273681	0.61772	0.127116	0.342843	0.0472476	0.0035457	0.353547	0.193601	-0.19727	0.00597047	-0.351338	0.133813	-0.235614	0.815431	0.0219843	0.542454	-0.111338	0.00780824	-0.171678
437	AT1G05320	unknown protein	0.252136	-0.510023	0.520979	-0.494108	0.0502079	0.552951	0.894067	0.0252885	0.354363	-0.308628	0.195831	0.285551	0.415956	0.368859	0.744773	0.315195	0.357198	0.391055	0.0045369	0.406238
438	AT1G05330	unknown protein	0.0404788	0.284481	0.409464	0.0631921	0.0717059	-0.216849	0.786776	-0.0151689	0.166602	-0.091101	0.191777	0.22469	0.49166	0.127063	0.0759431	0.109639	0.494104	0.0810151	0.146498	0.237286
439	AT1G05340	unknown protein	0.613217	-0.0612738	0.402162	-1.01015	0.154829	0.720347	0.852264	0.260678	0.417706	0.388401	0.00794299	0.689806	0.164864	0.663248	0.135024	0.739974	0.594065	0.227096	0.240493	0.599315
440	AT1G05350	thiF family protein	0.847825	-0.310365	0.456387	-0.276765	0.101575	0.440901	0.181606	-0.160342	0.00855232	-0.557317	0.324383	-0.326467	0.28877	-0.107411	0.687142	-0.201412	0.399209	0.0851976	0.1337	-0.273911
441	AT1G05360	unknown protein	0.236667	0.372802	0.759954	-0.100543	0.216351	-0.293403	0.843507	0.289634	0.893668	-0.0894433	0.296853	0.164624	0.443519	0.0895784	0.835735	0.00997904	0.778967	0.0188514	0.00172243	-0.190154
442	AT1G05370	unknown protein	0.100674	-0.0155373	0.454069	-0.101737	0.353775	-0.104134	0.09601	0.0653403	0.490379	-0.0484185	0.021038	-0.0543587	0.820669	0.0118647	0.624534	0.0122224	0.527754	-0.0471954	0.0776855	-0.0216498
443	AT1G05380	DNA binding	0.151089	-0.819021	0.70973	-0.213502	0.131442	0.516446	0.480165	0.418712	0.621585	-0.277133	0.292372	-0.397647	0.258832	-0.605698	0.565032	-0.18298	0.723046	-0.107111	0.516755	-0.26481
444	AT1G05385	photosystem II 11 kDa protein-related	0.521083	-0.345644	0.316656	0.340519	0.535666	0.160691	0.453412	-0.0340463	0.413726	-0.410481	0.51627	-0.327827	0.195283	-0.463011	0.178126	-0.329541	0.226682	-0.243272	0.00142735	-0.362272
445	AT1G05400	unknown protein	0.0956827	0.519265	0.870092	0.024995	0.165522	-0.152364	0.59599	0.00694231	0.247052	-0.137744	0.116052	0.367535	0.660818	0.0460043	0.926564	0.04206	0.611978	-0.144391	0.0072131	0.10823
446	AT1G05410	unknown protein	0.227742	-0.429145	0.383437	0.304252	0.030713	0.439014	0.0858085	0.585019	0.361429	-0.222473	0.142185	-0.47787	0.3679	-0.36006	0.4289	-0.183482	0.201494	0.192613	0.000730992	-0.131295
447	AT1G05420	OFP12 (OVATE FAMILY PROTEIN 12)	0.061646	-0.51304	0.386755	0.45458	0.38399	0.118536	0.763276	-0.0504727	0.826006	-0.074362	0.95641	-0.0990781	0.349123	-0.272131	0.836214	0.168544	0.42386	-0.13188	0.0796256	-0.0021336
448	AT1G05430	unknown protein	0.739916	-0.305272	0.375303	0.503851	0.364394	0.376638	0.064622	0.462062	0.313282	-0.312801	0.143033	-0.835475	0.194562	-0.588438	0.0981863	-0.524178	0.476727	-0.135987	0.00108058	-0.382557
449	AT1G05440	unknown protein	0.0807311	-0.0385526	0.156896	-0.209707	0.698863	-0.00387162	0.623924	0.0200205	0.865435	-0.0196029	0.389184	-0.0614697	0.225403	-0.00249734	0.931562	0.0512443	0.92573	0.0094806	0.00345516	-0.0847192
450	AT1G05450	protease inhibitor/seed storage/lipid transfer protein (LTP)-related	0.294199	0.258872	0.39033	0.127741	0.402871	-0.167399	0.0658493	-0.266194	0.969001	0.0180859	0.16959	0.286434	0.475987	0.237817	0.280385	0.182996	0.630909	-0.00781035	0.487081	0.368199
451	AT1G05460	SDE3 (SILENCING DEFECTIVE)	0.0672585	-1.20085	0.567584	0.309194	0.316737	0.277339	0.366226	-0.0847427	0.27328	-0.404268	0.100566	-0.568004	0.259244	-0.638243	0.351182	-0.472701	0.740006	0.0863842	0.0130715	-0.467677
452	AT1G05470	CVP2 (COTYLEDON VASCULAR PATTERN 2)	0.263432	-0.532406	0.612643	0.156865	0.0342908	0.58133	0.332119	0.645808	0.623535	-0.189172	0.383205	-0.404786	0.221998	-0.529765	0.65135	-0.0951131	0.624512	0.0847736	0.00270269	-0.238745
453	AT1G05480	NA	0.74533	0.12125	0.363744	-0.221599	0.370085	-0.0747711	0.984964	-0.0596458	0.382589	-0.0618998	0.422231	-0.0145165	0.0775604	0.284532	0.248746	0.134183	0.93474	0.0266558	3.83682e-05	0.169577
454	AT1G05490	chr31 (chromatin remodeling 31)	0.802093	0.163633	0.704362	-0.101032	0.321152	-0.199135	0.929715	-0.0487364	0.731446	0.0389544	0.948305	0.0791687	0.484758	0.288223	0.470684	0.108869	0.6297	0.046026	0.00557746	0.221037
455	AT1G05500	NTMC2T2.1	0.0802314	-0.929531	0.37626	0.394022	0.151779	0.50855	0.204101	0.636105	0.428617	-0.239142	0.032407	-0.559422	0.373264	-0.626759	0.435673	-0.278723	0.0267958	0.238945	0.885702	0.00442478
456	AT1G05510	unknown protein	0.178694	0.440167	0.240111	-0.466589	0.27644	-0.122261	0.407287	-0.156241	0.74377	-0.00723009	0.00621651	0.198267	0.00237727	0.386059	0.455228	0.16334	0.716821	0.100097	0.138264	0.196483
457	AT1G05520	transport protein, putative	0.228907	-1.19553	0.757289	0.269099	0.371573	0.415832	0.834636	0.259105	0.708652	-0.0341667	0.7456	-0.10458	0.663304	-0.484773	0.579472	-0.302448	0.19092	0.128018	0.00402848	-0.264565
458	AT1G05530	UGT75B2 (UDP-GLUCOSYL TRANSFERASE 75B2)	0.36677	0.170216	0.386066	0.103232	0.14918	0.0720079	0.0526926	0.22048	0.147179	0.186168	0.948291	0.0555112	0.320584	0.217745	0.10201	0.161015	0.342121	0.279901	0.37346	0.0795316
459	AT1G05540	unknown protein	0.0880723	-0.383346	0.246024	-0.143212	0.16318	-0.144538	0.919692	-0.038431	0.849722	-0.0870384	0.308921	-0.313737	0.10893	-0.225702	0.388423	0.168578	0.215089	0.14353	0.09597	-0.101337
460	AT1G05550	unknown protein	0.211322	0.793158	0.36512	-0.956369	0.14705	-0.632498	0.121447	-0.634709	0.498954	0.266802	0.117317	0.593197	0.228237	0.73333	0.864248	0.0393594	0.211106	0.29222	0.00280485	0.491571
461	AT1G05560	UGT75B1 (UDP-GLUCOSYLTRANSFERASE 75B1)	0.0217665	-1.61931	0.589433	-0.392476	0.0553576	-0.597245	0.00544824	-0.420179	0.0295604	-1.22649	0.0137282	-1.55764	0.0223017	-1.33106	0.0345878	-1.00863	0.00624732	-0.770616	0.00804042	-1.62276
462	AT1G05570	CALS1 (CALLOSE SYNTHASE 1)	0.00634414	-0.999049	0.013856	-0.386719	0.542681	0.0491147	0.454435	-0.168506	0.0700726	-0.49552	0.0413026	-0.421334	0.362199	-0.0212903	0.117042	-0.556633	0.617332	-0.0801312	0.000989299	0.0647037
463	AT1G05575	unknown protein	0.470464	-0.183763	0.626076	0.140504	0.0404401	0.902172	0.100046	0.241912	0.711582	-0.0271659	0.0487951	-0.336324	0.474404	-0.0580489	0.107217	0.331784	0.956674	0.0294273	0.0283965	-0.103135
464	AT1G05577	unknown protein	0.112066	0.305589	0.658171	-0.0871054	0.0778626	-0.11461	0.0336045	-0.190668	0.194748	-0.0699848	0.0422899	0.191855	0.375379	0.10711	0.616772	0.107162	0.691837	0.0573617	0.00339503	0.0571325
465	AT1G05580	ATCHX23 (CATION/H+ EXCHANGER 23)	0.14828	0.706169	0.442378	-0.321614	0.204596	-0.233591	0.294048	-0.272924	0.576486	0.116918	0.167344	0.386417	0.114028	0.648152	0.380528	0.234787	0.753189	0.0742834	0.163538	0.311325
466	AT1G05590	HEXO2 (BETA-HEXOSAMINIDASE 2)	0.944965	-0.306577	0.110891	0.84431	0.777151	0.0816471	0.961995	0.166236	0.855065	-0.0703583	0.979647	-0.187233	0.532754	-0.435249	0.490053	-0.296022	0.391928	-0.142167	0.000655312	-0.250708
467	AT1G05600	pentatricopeptide (PPR) repeat-containing protein	0.237386	-0.269299	0.773314	0.0759142	0.0390543	0.297043	0.00656785	0.394159	0.488273	-0.145289	0.039783	-0.40491	0.450956	-0.0916727	0.840739	0.0890343	0.707927	-0.0757981	0.0422539	-0.21526
468	AT1G05610	APS2 (ADP-glucose pyrophoshorylase small subunit 2)	0.356676	0.0751962	0.277658	0.343795	0.813388	-0.0616624	0.732242	-0.10802	0.443281	-0.012467	0.237946	0.196165	0.816639	0.132806	0.637883	0.0890941	0.124636	0.0781968	0.015332	0.0596526
469	AT1G05615	unknown protein	0.271022	0.681709	0.852051	-0.0881748	0.538456	-0.149111	0.39721	-0.309614	0.620281	0.115513	0.255817	0.437752	0.985538	0.0469723	0.450944	0.284092	0.662333	0.0796924	0.102862	0.240201
470	AT1G05620	URH2 (URIDINE-RIBOHYDROLASE 2)	0.220796	-0.825157	0.725425	0.196413	0.655039	0.00724669	0.550559	0.304294	0.0524949	-0.538483	0.0155056	-0.910369	0.0112007	-1.02141	0.17498	-0.276867	0.0054621	-0.459843	0.0236939	-0.745417
471	AT1G05630	5PTASE13	0.00919143	-0.923154	0.625543	0.264525	0.119812	0.863898	0.130948	0.565869	0.711986	0.0860916	0.00770095	-0.705947	0.890396	-0.106022	0.0241286	-0.982234	0.33876	0.39913	0.00461974	-0.0739687
472	AT1G05640	ankyrin repeat family protein	0.265464	0.974924	0.599264	-0.482032	0.230464	-0.509625	0.320936	-0.63591	0.611311	0.232546	0.283802	0.64327	0.288067	0.471527	0.655197	0.274812	0.877315	-0.0541182	0.414874	0.24821
473	AT1G05650	polygalacturonase, putative / pectinase, putative	0.173532	0.44832	0.483843	-0.196009	0.0131129	-0.188065	0.0872136	-0.375428	0.988978	0.00362841	0.055348	0.164442	0.396757	0.332781	0.396948	-0.0929559	0.68534	0.131284	0.011032	0.325342
474	AT1G05660	polygalacturonase, putative / pectinase, putative	0.0487688	0.66839	0.222911	0.0823925	0.0789943	-0.373913	0.0957598	-0.340571	0.607266	0.0510072	0.11094	0.360016	0.434247	0.371506	0.797396	0.0165059	0.517913	0.124013	0.00450269	0.175387
475	AT1G05670	UDP-glucoronosyl/UDP-glucosyl transferase family protein	0.122008	-0.499939	0.827938	0.0111254	0.514645	0.135199	0.0107594	-0.148924	0.477834	-0.301586	0.0340485	-0.525496	0.462802	-0.131024	0.595113	-0.104523	0.847576	0.00888034	0.176227	-0.19288
476	AT1G05680	UDP-glucoronosyl/UDP-glucosyl transferase family protein	0.375061	-0.125813	0.101363	-0.086263	0.254516	0.124709	0.0244828	0.314029	0.678321	-0.0442472	0.213804	-0.0289848	0.755897	0.0796211	0.202293	0.269284	0.485368	-0.0667586	0.00360473	-0.160646
477	AT1G05690	BT3 (BTB AND TAZ DOMAIN PROTEIN 3)	0.997609	0.0341162	0.130019	-0.24988	0.263876	0.0938117	0.0116542	0.271245	0.157417	-0.0338383	0.0240999	-0.150426	0.647887	0.145703	0.6421	0.0824343	0.257164	0.128409	0.0801562	0.0970191
478	AT1G05700	leucine-rich repeat protein kinase, putative	0.200992	-0.0190312	0.393641	0.449641	0.678907	0.00371921	0.495938	-0.146971	0.452046	-0.0144001	0.631793	0.0200817	0.505128	0.0414175	0.213464	0.0769506	0.823005	0.0299844	0.0318537	0.0330276
479	AT1G05710	ethylene-responsive protein, putative	0.0367336	-0.398711	0.573297	-0.160192	0.807753	-0.0673671	0.0100625	0.0821695	0.0416029	-0.216035	0.000958131	-0.375565	0.0692715	-0.21276	0.501988	-0.0149698	0.306305	-0.198716	0.0431281	-0.185074
480	AT1G05720	selenoprotein family protein	0.324113	-0.912862	0.904023	-0.0736289	0.942	0.204384	0.454161	-0.184585	0.161717	-0.740725	0.518801	-0.510768	0.433949	-0.548147	0.0738695	-0.531875	0.334029	-0.212473	0.114137	-0.101534
481	AT1G05730	unknown protein	0.271703	0.132015	0.456896	0.0328583	0.507981	-0.0801236	0.436477	0.031514	0.997416	0.0170282	0.0168617	-0.0360244	0.888233	0.0872286	0.370743	-0.0447597	0.562209	0.1198	0.00064991	0.18444
482	AT1G05740	unknown protein	0.263257	0.728761	0.466756	-0.287393	0.189006	-0.290853	0.127771	-0.501083	0.774106	0.0700642	0.12324	0.561636	0.120986	0.694232	0.466815	0.270137	0.57607	0.0717685	2.04199e-05	0.132641
483	AT1G05750	PDE247 (pigment defective 247)	0.221774	-0.514299	0.15444	-0.428992	0.431613	0.0484732	0.160417	-0.332536	0.116673	-0.275342	0.326454	-0.386706	0.155849	-0.590289	0.649992	-0.0680675	0.580437	0.0865687	0.126382	0.0919824
484	AT1G05760	RTM1 (restricted tev movement 1)	0.244206	-0.15659	0.785058	0.0722449	0.344724	0.0752948	0.128371	0.150868	0.979265	0.00758163	0.0399176	-0.271066	0.15405	-0.175019	0.782978	-0.0256674	0.582506	-0.0943443	0.00313502	0.00321877
485	AT1G05770	jacalin lectin family protein	0.794301	-0.016738	0.342165	-0.0965644	0.808394	0.00456859	0.0768445	0.245791	0.719649	0.0648563	0.505438	-0.0119898	0.108836	0.466433	0.998484	0.0436114	0.511924	0.0639736	0.0437136	0.192276
486	AT1G05780	unknown protein	0.297412	-0.170002	0.487435	0.138914	0.321518	0.216796	0.218871	0.171399	0.351759	-0.248951	0.255037	-0.405733	0.0412833	0.137051	0.655942	-0.054901	0.336208	0.0633618	0.0578763	-0.0638086
487	AT1G05785	Got1-like family protein	0.214106	-1.15961	0.980894	0.0718347	0.332083	-0.247667	0.558382	-0.164425	0.851619	-0.0663717	0.400942	-0.584913	0.466426	-0.341295	0.716708	0.31406	0.343633	-0.297508	0.0495308	0.0109027
488	AT1G05790	lipase class 3 family protein	0.287487	-0.206583	0.341341	-0.173266	0.858607	0.053168	0.400504	0.233107	0.266217	-0.228113	0.0664811	-0.393407	0.412109	0.0896891	0.583093	-0.0278486	0.263482	0.0711684	0.0138795	0.198681
489	AT1G05800	DGL (DONGLE)	0.600356	0.106013	0.718203	-0.0622497	0.252432	-0.080342	0.526511	-0.0724757	0.61038	-0.000490474	0.651328	0.079405	0.384672	0.106068	0.593125	0.0572921	0.196489	0.101601	0.0077931	0.0662617
490	AT1G05805	basic helix-loop-helix (bHLH) family protein	0.0563138	-0.00282015	0.0657373	1.69643	0.024755	0.795311	0.00430574	1.57573	0.00571007	1.12633	0.00720163	0.677339	0.946755	-0.345948	0.182199	0.334576	0.126504	0.254196	0.00613325	0.305159
491	AT1G05810	RABA5E (RAB GTPASE HOMOLOG A5E)	0.170384	-0.60288	0.273577	0.551349	0.707815	0.031647	0.272548	0.45673	0.782459	0.112049	0.881364	-0.0932945	0.198375	-0.611201	0.59738	0.150726	0.0160628	-0.463914	0.095755	-0.329717
492	AT1G05820	aspartic-type endopeptidase/ peptidase	0.573067	0.0416839	0.722109	-0.0940381	0.628032	-0.0551417	0.661573	-0.0381495	0.234672	0.126595	0.471826	0.0924775	0.762708	0.11366	0.201436	0.219888	0.973753	-0.0295554	0.430411	0.0641738
493	AT1G05830	ATX2 (ARABIDOPSIS TRITHORAX-LIKE PROTEIN 2)	0.219325	-0.565115	0.46866	0.273092	0.02543	0.664744	0.587803	0.271733	0.514533	-0.272456	0.350175	-0.375282	0.471014	-0.245937	0.648456	-0.137759	0.223348	0.110974	0.0255994	-0.191818
494	AT1G05840	aspartyl protease family protein	0.0780673	0.397265	0.844325	0.184705	0.0887305	-0.00766042	0.476815	0.337227	0.386103	0.0253411	0.635594	-0.149184	0.184151	0.236919	0.770194	-0.00389379	0.0992144	-0.271395	0.00618092	-0.316482
495	AT1G05850	POM1 (POM-POM1)	0.130373	0.27121	0.431631	-0.698256	0.341395	-0.160515	0.695332	-0.0846871	0.698971	0.0438656	0.617779	0.235881	0.255929	0.0950211	0.114592	-0.058284	0.847819	-0.00222183	0.0523288	-0.0388731
496	AT1G05860	unknown protein	0.0169714	-0.418298	0.726144	-0.118645	0.789184	-0.0840092	0.278313	0.125342	0.476048	-0.244898	0.00546545	-0.507686	0.0419225	-0.372834	0.444727	-0.133358	0.180456	-0.261117	0.00374238	-0.305095
497	AT1G05870	unknown protein	0.27788	-0.441301	0.534486	-0.2475	0.50628	-0.105466	0.733253	-0.0548781	0.0344481	-0.44566	0.0137872	-1.26374	0.20033	-0.272955	0.00326046	-0.343175	0.109466	-0.414155	0.0139217	-0.84023
498	AT1G05880	nucleic acid binding / protein binding / structural molecule/ zinc ion binding	0.869154	0.0999235	0.819653	-0.00791127	0.0370213	0.209776	0.0762286	0.0387758	0.909515	0.0208695	0.555729	0.00315663	0.95978	0.0853869	0.657881	0.00741488	0.58588	0.0649656	0.0113888	-0.000335178
499	AT1G05890	zinc finger protein-related	0.392137	-0.764646	0.49715	0.497172	0.138039	0.550818	0.410742	0.369647	0.256997	-0.367154	0.155409	-0.750074	0.168259	-0.684884	0.772762	-0.0686935	0.00677189	-0.345524	0.114345	-0.379552
500	AT1G05894	unknown protein	0.675576	0.0806179	0.374491	-0.15997	0.504894	0.00223189	0.11179	0.070631	0.963611	0.0102252	0.391259	0.136512	0.316158	0.303331	0.0767315	0.133844	0.374272	0.0982648	0.0276752	0.0386587
501	AT1G05900	endonuclease-related	0.523173	0.149493	0.101226	0.150517	0.108124	0.174756	0.0108153	0.471567	0.600369	0.0676422	0.0959488	-0.180951	0.717059	0.0996877	0.712008	-0.0414926	0.486753	0.102409	0.00625442	0.0661379
502	AT1G05910	cell division cycle protein 48-related / CDC48-related	0.177802	-0.859266	0.761299	0.119104	0.0136479	0.908309	0.394593	0.509978	0.791787	-0.141589	0.207154	-0.521892	0.635572	-0.243111	0.743967	-0.0832882	0.164876	0.273029	0.00314098	-0.102439
503	AT1G05920	DNA binding	0.390326	0.506229	0.392373	-0.17546	0.253086	-0.150682	0.147014	-0.185979	0.936012	0.00862311	0.0617496	0.303065	0.197942	0.376576	0.657785	0.0966072	0.985623	0.0240481	0.00249338	0.335605
504	AT1G05930	DNA binding	0.197734	0.394509	0.903447	-0.00866778	0.231855	-0.150276	0.572363	-0.134236	0.589259	0.0623848	0.0305868	0.239335	0.0118951	0.238447	0.291106	0.14609	0.998916	0.0279698	0.00743251	0.0823314
505	AT1G05940	CAT9 (CATIONIC AMINO ACID TRANSPORTER 9)	0.083239	-1.33858	0.698364	0.379913	0.211283	-0.251898	0.730883	-0.0318153	0.623388	-0.272027	0.297615	-0.516611	0.101955	-1.53311	0.535291	-0.370008	0.293932	-0.128828	0.00859622	-0.409351
506	AT1G05950	unknown protein	0.147941	-0.30638	0.46858	-0.193978	0.0620335	0.344079	0.165263	0.278731	0.294933	-0.207481	0.0885537	-0.424129	0.553434	0.0146454	0.839941	-0.00656665	0.925599	0.00900723	0.000218648	0.0198327
507	AT1G05960	binding	0.845682	-0.469052	0.30059	-0.560636	0.194765	-0.113553	0.0398592	-0.672541	0.435329	0.0234379	0.122108	0.00749007	0.034634	0.490603	0.228866	-0.368449	0.808032	0.038917	0.00208069	0.103267
508	AT1G05970	unknown protein	0.0937847	-0.186128	0.529125	0.3818	0.448813	0.0850528	0.0249342	0.300032	0.130111	-0.226269	0.0127113	-0.414765	0.114041	-0.201878	0.415722	-0.0318197	0.215945	-0.125074	0.178746	-0.334509
509	AT1G05990	calcium-binding protein, putative	0.832089	0.149162	0.424137	-0.192837	0.775022	-0.0271932	0.00329522	-0.00794751	0.0141433	0.234092	0.228293	0.213166	0.278536	0.528833	0.55386	-0.121149	0.91311	0.0277191	0.00149847	0.164655
510	AT1G06000	UDP-glucoronosyl/UDP-glucosyl transferase family protein	0.0747581	-1.1501	0.703448	0.00548848	0.314529	-0.0843761	0.941009	0.0987237	0.00755185	-0.884833	0.00604271	-1.50625	0.00435729	-1.59129	0.0582371	-0.522237	0.00235602	-0.514016	0.0149336	-0.783184
511	AT1G06010	unknown protein	0.140653	-0.847488	0.977913	-0.0134655	0.600648	0.218663	0.427483	0.30144	0.556614	-0.162059	0.100736	-0.740615	0.0198807	-0.429369	0.61896	-0.0729841	0.0620751	-0.33978	0.0293334	-0.520022
512	AT1G06020	pfkB-type carbohydrate kinase family protein	0.25134	0.673882	0.835854	-0.0373252	0.34774	-0.182035	0.386882	-0.168827	0.577239	0.126814	0.0151746	0.325676	0.469653	0.224332	0.50859	0.174314	0.454912	0.0932101	0.00221899	0.114823
513	AT1G06030	pfkB-type carbohydrate kinase family protein	0.0156889	0.420402	0.685479	-0.152634	0.0625849	-0.132261	0.932628	-0.0480283	0.589259	0.0813298	0.0202042	0.187702	0.148832	0.234524	0.941005	0.0283971	0.653953	-0.0252252	0.00522933	0.23267
514	AT1G06040	STO (SALT TOLERANCE)	0.32228	0.13181	0.322606	1.13569	0.00420315	1.39598	0.00268038	1.50169	0.00573253	0.824009	0.00534194	0.715105	0.459449	-0.0276013	0.00114051	0.970253	0.0241282	0.701122	0.259682	0.214242
515	AT1G06050	unknown protein	0.413104	-0.266392	0.389527	0.319211	0.194933	0.186248	0.0137082	0.405345	0.815004	-0.0749724	0.068958	-0.376156	0.0582587	-0.368079	0.779895	0.00371404	0.077832	-0.173519	0.0935185	-0.355036
516	AT1G06060	RanBPM-related	0.117679	0.270194	0.940335	0.145659	0.730455	0.0883459	0.318092	0.324109	0.308405	-0.362555	0.849543	-0.137233	0.0517745	-0.472154	0.733901	-0.166299	0.172755	-0.379189	0.0130257	-0.240434
517	AT1G06070	bZIP transcription factor, putative (bZIP69)	0.148816	-0.719542	0.29785	0.670195	0.590338	0.291975	0.445014	0.510688	0.283863	-0.404234	0.0222814	-0.831557	0.251932	-0.782292	0.0616349	-0.690277	0.363791	-0.137116	0.184176	-0.540378
518	AT1G06080	ADS1 (DELTA 9 DESATURASE 1)	0.0359431	1.08157	0.237675	0.593668	0.0126661	0.472648	0.0152958	1.03925	0.147089	0.512511	0.0138909	0.782259	0.982202	0.0513532	0.0207172	1.06434	0.374537	0.133805	0.565144	0.476146
519	AT1G06090	fatty acid desaturase family protein	0.263151	-0.190774	0.786342	0.0712095	0.253679	0.143596	0.00908995	0.392052	0.175495	-0.11388	0.0922294	-0.598094	0.166763	-0.271122	0.869853	0.0116403	0.429479	-0.169998	0.00214364	-0.273467
520	AT1G06100	fatty acid desaturase family protein	0.695721	-0.0900351	0.604576	-0.268467	0.285761	0.0293711	0.0422906	0.257983	0.414904	0.112277	0.9782	-0.102674	0.00891345	-0.711711	0.0716047	-0.291396	0.757293	0.00746307	0.111528	-0.207417
521	AT1G06110	SKIP16 (SKP1/ASK-interacting protein 16)	0.0256052	-0.535114	0.895255	-0.140003	0.626694	0.0249075	0.121505	0.779743	0.936829	-0.0585935	0.214981	-0.478865	0.0456612	-0.635914	0.442081	-0.137743	0.100286	-0.286949	0.0215106	-0.264811
522	AT1G06120	fatty acid desaturase family protein	0.5126	0.360632	0.409313	0.162846	0.948338	-0.0276447	0.035269	-0.239421	0.51464	0.0620864	0.0264868	0.167515	0.405463	0.558823	0.850057	0.0137797	0.254801	-0.0594064	0.0275343	-0.0305723
523	AT1G06130	GLX2-4 (glyoxalase 2-4)	0.395532	-0.836146	0.354136	0.493506	0.215861	0.372485	0.0443269	0.690355	0.150096	-0.447405	0.0480428	-0.746595	0.301861	-0.686171	0.056595	-0.487491	0.0971666	0.11323	0.00251424	-0.497821
524	AT1G06135	unknown protein	0.18932	1.77	0.60668	-0.620886	0.263003	-0.782735	0.1456	-1.28614	0.560412	0.457733	0.180963	1.34669	0.177862	1.43534	0.542703	0.560979	0.767534	0.18996	0.023946	0.617691
525	AT1G06140	pentatricopeptide (PPR) repeat-containing protein	0.370263	0.298405	0.638014	-0.311702	0.702833	0.0159107	0.216135	-0.517596	0.801809	-0.0297409	0.236534	0.387311	0.181484	0.77495	0.34305	0.476108	0.0452604	0.194253	0.00138083	0.23748
526	AT1G06145	EMB1444 (EMBRYO DEFECTIVE 1444)	0.318266	0.0207866	0.446364	0.28329	0.0755975	0.404095	0.481118	-0.000437071	0.143122	0.285644	0.887434	-0.164006	0.494935	-0.27568	0.179556	0.267418	0.0396877	0.341889	0.219114	0.0777014
527	AT1G06150	transcription factor	0.307406	-0.369716	0.109082	-0.109222	0.30482	-0.0251908	0.667974	0.1665	0.0539475	-0.442439	0.0165329	-0.49745	0.261015	-0.390574	0.0815672	-0.371728	0.113096	-0.213741	0.00311171	-0.25257
528	AT1G06160	ORA59 (OCTADECANOID-RESPONSIVE ARABIDOPSIS AP2/ERF 59)	0.233235	0.550209	0.78015	0.0480019	0.181953	0.0816869	0.0808944	0.168901	0.400661	-0.131704	0.178006	0.264456	0.711272	0.0181152	0.138989	0.357545	0.228727	-0.136074	0.00478402	-0.276303
529	AT1G06170	basic helix-loop-helix (bHLH) family protein	0.614681	0.0441837	0.202545	0.421124	0.430552	0.0568854	0.958343	-0.00734475	0.842379	-0.0582013	0.956398	0.0719537	0.147384	-0.143676	0.539333	0.136138	0.616262	-0.0188528	0.00656436	-0.105877
530	AT1G06180	ATMYB13 (MYB DOMAIN PROTEIN 13)	0.767301	0.054579	0.990086	-0.0649619	0.236568	0.13036	0.824726	-0.054216	0.890169	-0.00338572	0.825991	0.0103665	0.119237	0.142162	0.916643	0.0373308	0.0226731	-0.0959264	0.312801	-0.401956
531	AT1G06190	ATP binding / ATPase, coupled to transmembrane movement of ions, phosphorylative mechanism	0.139203	-1.11731	0.317052	0.665798	0.114034	0.542441	0.922934	0.181708	0.149246	-0.528856	0.979681	-0.174034	0.135238	-1.35963	0.464465	-0.345822	0.369314	0.122646	0.0344983	-0.233893
532	AT1G06200	serine-type peptidase	0.402336	-0.587619	0.19601	0.711527	0.592589	0.234937	0.779983	0.168025	0.484018	-0.233229	0.610638	-0.320669	0.189199	-0.458828	0.667116	-0.118279	0.811491	-0.0921703	0.0336484	-0.17122
533	AT1G06210	VHS domain-containing protein / GAT domain-containing protein	0.475746	-0.0766822	0.170464	0.429315	0.10318	0.288588	0.622264	0.0947514	0.133173	-0.35948	0.224172	-0.131829	0.269955	0.119042	0.239827	-0.22313	0.232932	0.155847	0.296299	-0.129361
534	AT1G06220	MEE5 (MATERNAL EFFECT EMBRYO ARREST 5)	0.596102	-0.329505	0.974314	0.0716911	0.0158593	0.412946	0.519589	0.106356	0.970655	-0.0765549	0.411316	-0.380011	0.691687	-0.256386	0.95873	0.0175084	0.000639206	0.183301	0.00917752	-0.0302629
535	AT1G06225	CLE3 (CLAVATA3/ESR-RELATED 3)	0.505654	0.00573415	0.230947	0.409388	0.573795	-0.0427724	0.495958	0.00958711	0.718621	-0.0149771	0.932846	0.030528	0.0780589	-0.0026969	0.904418	0.0204085	0.746167	0.0420303	0.00203991	-0.0349659
536	AT1G06230	GTE4 (GLOBAL TRANSCRIPTION FACTOR GROUP E 4)	0.321641	-0.753908	0.120251	0.639663	0.0703948	0.431323	0.701553	0.278752	0.821462	-0.0593328	0.00768445	0.15486	0.333703	-0.0849768	0.873464	-0.0451129	0.0102431	0.406407	0.00329724	0.400331
537	AT1G06240	unknown protein	0.0860318	-1.50014	0.731705	0.284998	0.111991	-0.404969	0.827542	0.105771	0.799346	-0.185884	0.0242117	-0.752232	0.0623738	-1.44582	0.509927	-0.35926	0.754574	0.0528395	0.00902318	-0.856214
538	AT1G06250	lipase class 3 family protein	0.701887	0.0521062	0.732665	0.062563	0.448018	0.0338605	0.840869	-0.022241	0.0654059	-0.198886	0.0309452	-0.262107	0.221269	-0.176089	0.789685	0.0764161	0.68961	0.0266823	0.00537506	-0.055816
539	AT1G06260	cysteine proteinase, putative	0.410627	0.291319	0.502473	-0.189821	0.0703298	-0.291525	0.296009	-0.201315	0.911727	-0.0474045	0.695055	-0.0787935	0.188431	0.344613	0.544675	-0.181721	0.943748	0.00755048	0.4657	0.0115125
540	AT1G06270	pentatricopeptide (PPR) repeat-containing protein	0.28454	-0.454373	0.250733	-0.37339	0.0113382	-0.0855586	0.0367642	-0.0966753	0.350495	-0.367617	0.0340738	-0.666887	0.380192	-0.44946	0.26086	-0.361727	0.248161	-0.207275	0.00580809	-0.637077
541	AT1G06280	LBD2 (LOB DOMAIN-CONTAINING PROTEIN 2)	0.691586	0.24125	0.980233	-0.0408305	0.290242	-0.179133	0.40322	-0.239314	0.273916	-0.0624126	0.76456	0.121717	0.25119	0.394956	0.430464	0.0851187	0.99225	0.0220445	0.0204475	0.187261
542	AT1G06290	ACX3 (ACYL-COA OXIDASE 3)	0.312234	-1.31867	0.418832	0.820897	0.896889	0.189915	0.620387	0.384651	0.240138	-0.373214	0.0730129	-0.498773	0.317568	-0.968225	0.360499	-0.712466	0.245975	-0.241121	0.225605	-0.257246
543	AT1G06310	ACX6 (ACYL-COA OXIDASE 6)	0.352144	-0.0633668	0.946792	-0.0176659	0.0488771	0.0687966	0.00419173	0.0264729	0.443567	-0.0509315	0.305191	-0.0863026	0.330708	0.285292	0.322499	0.169004	0.204633	0.126018	0.0599102	-0.0177449
544	AT1G06320	unknown protein	0.202588	-0.0730244	0.724547	0.0214038	0.371618	0.0225782	0.109828	0.0474742	0.220935	-0.0593977	0.293415	-0.0136174	0.770214	0.0284632	0.792521	0.0107929	0.617877	-0.0245917	0.00279476	0.0261426
545	AT1G06330	copper-binding family protein	0.310908	0.487243	0.367985	-0.381874	0.114162	-0.154889	0.310232	-0.273755	0.0128368	0.351608	0.160737	0.30858	0.365101	0.415116	0.389243	-0.0265502	0.463814	0.141481	0.00365696	0.195436
546	AT1G06340	agenet domain-containing protein	0.227165	0.258354	0.152048	0.0551286	0.416629	-0.0752769	0.0660544	0.0615418	0.580566	0.0499732	0.199475	0.11054	0.217617	0.409252	0.55409	-0.00163096	0.0115131	0.124254	0.765731	0.1808
547	AT1G06350	fatty acid desaturase family protein	0.879266	-0.0608673	0.451384	0.415481	0.42068	0.204793	0.0349774	0.609016	0.271693	0.202857	0.474825	-0.312115	0.0284448	-0.349736	0.522012	0.202294	0.658783	-0.080422	0.0001076	-0.104844
548	AT1G06360	fatty acid desaturase family protein	0.0387052	0.117981	0.533952	-0.0145313	0.752542	0.049033	0.796303	0.0907754	0.136241	0.305995	0.55466	0.0223612	0.956839	-0.446695	0.867659	-0.131278	0.230783	-0.233655	0.000243962	-0.0408374
549	AT1G06370	pseudogene	0.152278	-0.19552	0.565194	0.195935	0.949139	-0.0350085	0.164697	0.154016	0.825849	-0.0319607	0.109867	-0.329383	0.236956	-0.161597	0.903033	0.0454473	0.0925311	-0.219323	0.0584065	-0.185656
550	AT1G06380	ribosomal protein-related	0.137234	-0.302552	0.429652	0.223857	0.110363	0.249669	0.681108	0.173829	0.361893	-0.236589	0.729789	0.00878888	0.61928	-0.139982	0.789396	-0.023292	0.43579	0.00379848	0.00708003	-0.146033
551	AT1G06390	GSK1 (GSK3/SHAGGY-LIKE PROTEIN KINASE 1)	0.362697	-0.938636	0.381872	0.852	0.825453	0.214567	0.16054	0.747593	0.429585	-0.282505	0.240732	-0.514274	0.366011	-0.742634	0.380766	-0.626637	0.813309	-0.037533	0.0795148	-0.572812
552	AT1G06400	ARA-2	0.90338	-0.210875	0.120633	0.332419	0.181638	0.495967	0.274544	0.553822	0.386224	-0.253955	0.461701	-0.360941	0.726022	-0.0458262	0.717924	0.0474189	0.600997	-0.0436917	0.00783553	-0.309245
553	AT1G06410	ATTPS7	0.657196	-0.614559	0.0669925	1.49761	0.000628358	0.95366	0.549091	0.276095	0.0299993	0.238289	0.0105275	0.699737	0.077196	0.316417	0.227292	0.280143	0.0448304	0.596848	0.0339797	0.505912
554	AT1G06420	unknown protein	0.217663	0.258364	0.513131	-0.18662	0.210122	-0.181747	0.476703	-0.143589	0.793535	-0.0192088	0.0929008	0.23795	0.219338	0.371521	0.575053	0.21774	0.412843	-0.167945	0.690243	0.0339781
555	AT1G06430	FTSH8	0.502652	-0.42169	0.0906162	0.911432	0.0105893	0.946931	0.142954	0.558316	0.876109	-0.0891715	0.949377	-0.235914	0.542067	-0.329164	0.242556	0.36036	0.0667232	0.446241	0.00421865	-0.0883752
556	AT1G06440	ubiquitin thiolesterase	0.180862	0.56004	0.759751	0.03216	0.594799	-0.0952055	0.466897	0.0389987	0.302691	-0.104018	0.379887	-0.105452	0.987279	0.0583927	0.177836	-0.126515	0.476612	-0.0438483	0.00121556	0.142042
557	AT1G06450	CCR4-NOT transcription complex protein, putative	0.48059	-0.409017	0.94506	0.0601481	0.00228425	1.25166	0.137253	0.609852	0.244773	0.16951	0.893464	-0.127589	0.395072	0.134815	0.376741	0.398233	0.00114763	0.374892	0.000894017	0.00240982
558	AT1G06460	ACD32.1 (ALPHA-CRYSTALLIN DOMAIN 32.1)	0.305657	-0.992635	0.798153	0.372389	0.0104975	-0.377295	0.0424321	-0.338042	0.720317	-0.146231	0.183591	-0.391228	0.0452413	-1.07413	0.18415	-0.551095	0.00253061	-0.495865	0.000803474	-0.450624
559	AT1G06470	phosphate translocator-related	0.889892	-0.219305	0.21337	0.64558	0.744302	0.0476547	0.302527	0.554399	0.552969	-0.203628	0.175613	-0.575321	0.276136	-0.334519	0.233851	-0.249317	0.381357	0.134061	0.00956496	-0.605492
560	AT1G06475	unknown protein	0.0099194	-0.357058	0.773276	-0.0588108	0.870104	-0.0592503	0.39161	-0.174942	0.32581	-0.111809	0.0178369	-0.286888	0.577551	0.258888	0.731389	0.00168185	0.191467	-0.217312	0.537882	0.0324226
561	AT1G06490	ATGSL07 (glucan synthase-like 7)	0.581977	0.0337381	0.411724	0.114541	0.0506747	0.321139	0.688696	0.203112	0.530237	-0.127989	0.470556	-0.22785	0.982624	0.0604777	0.139995	0.485927	0.591598	0.133358	0.0386575	0.0153124
562	AT1G06500	unknown protein	0.231862	-0.529204	0.774115	0.0257881	0.175899	0.334862	0.230317	0.299682	0.341981	-0.293978	0.408542	-0.463875	0.657816	-0.189081	0.834307	0.0105965	0.407295	-0.212247	0.0100353	-0.320999
563	AT1G06510	unknown protein	0.287652	-0.362228	0.359259	0.322588	0.125371	0.358314	0.110607	0.328732	0.209871	-0.314641	0.116033	-0.540665	0.703447	-0.0761428	0.470548	-0.137156	0.468326	-0.122786	0.00387728	-0.372878
564	AT1G06520	GPAT1 (GLYCEROL-3-PHOSPHATE ACYLTRANSFERASE 1)	0.153758	0.190983	0.968889	-0.0149872	0.832813	-0.0449838	0.872699	0.0712795	0.302659	0.146645	0.660875	0.153645	0.321256	0.399754	0.22778	0.543048	0.500512	-0.0567305	0.00616064	0.0900222
565	AT1G06530	myosin heavy chain-related	0.0446271	-1.3081	0.955109	0.144498	0.828477	0.148606	0.870402	0.108996	0.0283456	-1.06629	0.00511159	-0.538896	0.0763194	-1.27348	0.459184	-0.321099	0.124608	-0.294281	0.0505822	-0.413983
566	AT1G06540	unknown protein	0.669503	0.00274368	0.299335	-0.30231	0.044177	-0.136921	0.418378	-0.152485	0.643937	-0.0633965	0.894316	0.082145	0.321986	-0.0049859	0.520197	0.0176317	0.533229	-0.0395577	0.022153	-0.056921
567	AT1G06550	enoyl-CoA hydratase/isomerase family protein	0.448231	-0.326287	0.200798	0.331071	0.821317	0.169768	0.262333	0.32013	0.295527	-0.224022	0.449146	-0.018182	0.139713	-0.768438	0.34437	-0.204655	0.520436	-0.0696366	0.304656	0.0274125
568	AT1G06560	NOL1/NOP2/sun family protein	0.217789	-1.11026	0.566473	-0.528089	0.580303	0.289966	0.483682	0.654039	0.481265	-0.322364	0.225864	-0.699279	0.0657923	-1.32042	0.452812	-0.360016	0.583292	-0.132224	0.0186062	-0.636614
569	AT1G06570	PDS1 (PHYTOENE DESATURATION 1)	0.168059	0.146103	0.0711909	1.40153	0.139023	0.784024	0.0207694	1.88399	0.0117808	0.74299	0.00069148	0.456393	0.902001	-0.140289	0.0806918	0.703088	0.146088	0.556983	0.26374	0.0524453
570	AT1G06580	pentatricopeptide (PPR) repeat-containing protein	0.0701491	-0.173408	0.768907	-0.0743011	0.326418	0.12853	0.853075	-0.0867096	0.350303	-0.124287	0.00091	-0.328611	0.802246	0.130678	0.44208	-0.0970285	0.581374	-0.0369021	0.0191762	-0.102994
571	AT1G06590	unknown protein	0.0359413	-0.187536	0.522723	-0.15783	0.109885	0.148925	0.0445731	0.107883	0.361753	-0.135031	0.0419053	-0.250133	0.166985	-0.115191	0.717005	0.0141979	0.724803	-0.0476271	0.013113	0.013088
572	AT1G06620	2-oxoglutarate-dependent dioxygenase, putative	0.327333	-0.442246	0.776359	0.030374	0.453504	-0.178958	0.130501	0.596583	0.227628	-0.292962	0.148904	-0.451875	0.117887	-0.612829	0.873669	0.13988	0.133461	-0.160666	0.000937956	-0.675167
573	AT1G06630	unknown protein	0.0976936	-0.58141	0.831379	-0.0841334	0.649462	-0.0945642	0.44393	0.234234	0.118195	-0.38995	0.00386157	-0.810409	0.0142042	-0.681234	0.466635	-0.0436188	0.265346	-0.253855	0.357717	-0.512945
574	AT1G06640	2-oxoglutarate-dependent dioxygenase, putative	0.312537	-0.361086	0.659393	0.107186	0.0141736	-0.236944	0.128827	0.522813	0.663956	-0.15068	0.123719	0.345962	0.37052	-0.33158	0.605795	0.0956942	0.819613	-0.103083	0.00188533	-0.31264
575	AT1G06645	oxidoreductase	0.0466504	-1.07964	0.806844	-0.153162	0.00513435	-0.439867	0.0687109	-0.227157	0.0141639	-0.861609	0.0352076	-1.31056	0.044965	-0.704997	0.153236	-0.806672	0.0359577	-0.643908	0.0911601	-0.967125
576	AT1G06650	2-oxoglutarate-dependent dioxygenase, putative	0.309087	-0.902438	0.188523	1.0462	0.178558	0.36503	0.505502	0.0748158	0.142658	-0.577665	0.360418	-0.368166	0.191213	-0.898364	0.51359	-0.373697	0.220437	0.154122	0.115612	-0.328996
577	AT1G06660	unknown protein	0.560096	0.0727376	0.0482409	0.884962	0.257051	0.0514811	0.467977	0.0321157	0.701471	0.0360553	0.00177985	-0.119061	0.449372	0.305387	0.353388	0.122619	0.873032	0.00501008	0.0155007	0.034006
578	AT1G06670	NIH (NUCLEAR DEIH-BOXHELICASE)	0.127152	-1.09679	0.399099	0.527931	0.00396822	0.801145	0.0689692	-0.243045	0.436348	-0.363659	0.00179094	0.267523	0.93197	-0.161057	0.757417	0.11328	0.297708	0.379656	0.00108292	0.164852
579	AT1G06680	PSBP-1 (PHOTOSYSTEM II SUBUNIT P-1)	0.111605	0.230164	0.0122517	0.332859	0.514019	-0.116887	0.451286	-0.294487	0.363519	0.136978	0.499625	0.135749	0.313726	-0.401404	0.337838	-0.154702	0.642609	0.0277212	0.018661	-0.259853
580	AT1G06690	aldo/keto reductase family protein	0.979521	-0.379263	0.116743	1.13786	0.971241	0.150521	0.665941	0.341741	0.985393	-0.105134	0.166079	0.137797	0.0515111	-1.01133	0.100696	0.310368	0.730163	0.0576864	0.172879	-0.458508
581	AT1G06700	serine/threonine protein kinase, putative	0.321021	-0.746727	0.328714	-0.445852	0.264816	0.044882	0.715945	0.291943	0.232717	-0.330555	0.187403	-0.35344	0.922323	-0.431565	0.0512492	-0.339612	0.0437932	-0.416422	0.556311	-0.129459
582	AT1G06710	pentatricopeptide (PPR) repeat-containing protein	0.0268661	-0.171875	0.603233	-0.111824	0.0135439	0.241705	0.287344	0.0853751	0.47935	-0.145875	0.0126594	-0.401747	0.302716	-0.120202	0.905877	0.0314411	0.507101	-0.141063	0.0793923	-0.14297
583	AT1G06720	unknown protein	0.123059	-1.56793	0.723052	0.216292	0.0180061	0.663923	0.174944	-0.378329	0.207555	-0.560821	0.0513616	0.328354	0.623923	-0.400911	0.800046	-0.11088	0.200108	0.307796	0.00126011	0.175677
584	AT1G06730	pfkB-type carbohydrate kinase family protein	0.156279	-0.455536	0.800103	0.043531	0.712636	0.0616782	0.370525	0.333239	0.588444	-0.168888	0.73674	-0.14564	0.338616	0.198956	0.656066	0.0914505	0.930336	-0.0341632	0.00820451	-0.154016
585	AT1G06740	transposable element gene	0.11922	-0.313173	0.416747	-0.269116	0.808491	-0.0312066	0.552912	0.130593	0.335687	-0.234741	0.00919712	-0.267297	0.59289	-0.0511196	0.179165	-0.109805	0.936779	-0.0194678	0.18448	-0.179959
586	AT1G06750	unknown protein	0.0701546	0.633129	0.97573	6.63094e-05	0.362606	-0.117801	0.55134	-0.147751	0.925414	0.0306163	0.23184	0.307384	0.132716	0.649473	0.856931	0.0665922	0.780611	0.0300396	0.312836	0.16037
587	AT1G06760	histone H1, putative	0.284011	-0.706248	0.513297	-0.120716	0.377412	0.00771615	0.437977	0.371618	0.0577843	-0.59222	0.0061194	-1.03082	0.209765	-0.743535	0.00289721	-0.542092	0.00371891	-0.652313	0.0068815	-0.557613
588	AT1G06770	DRIP1 (DREB2A-INTERACTING PROTEIN 1)	0.862271	0.0129142	0.362262	-0.241161	0.275969	0.147815	0.246624	0.226959	0.212663	-0.142967	0.0280773	-0.219905	0.769317	0.0725558	0.950175	0.0563406	0.372909	0.0832847	0.111024	0.0579171
589	AT1G06780	GAUT6 (Galacturonosyltransferase 6)	0.721312	-0.150706	0.493021	-0.118158	0.573341	0.25691	0.356472	0.306945	0.503155	-0.00102189	0.595635	-0.104482	0.107318	0.257543	0.467591	0.0429993	0.138696	0.20733	0.278284	0.270714
590	AT1G06790	RNA polymerase Rpb7 N-terminal domain-containing protein	0.295154	-0.21621	0.757625	0.102757	0.576296	-0.1585	0.183106	0.181884	0.00823625	-0.3065	0.108523	-0.567291	0.104539	-0.37375	0.139891	-0.317702	0.232752	-0.228774	0.0173013	-0.299466
591	AT1G06800	lipase class 3 family protein	0.828242	-0.553267	0.350701	-0.619576	0.134645	-0.50625	0.12529	-0.201961	0.77778	0.00958288	0.771829	-0.104767	0.258663	0.324927	0.729933	0.0581456	0.939081	-0.0451985	0.000807232	0.052376
592	AT1G06810	unknown protein	0.025418	0.403292	0.738917	-0.110166	0.193394	-0.192281	0.480304	-0.18705	0.555276	-0.0521009	0.0456067	0.310454	0.0405474	0.298558	0.739382	0.0766227	0.51963	0.105901	0.197412	0.21795
593	AT1G06820	CRTISO (CAROTENOID ISOMERASE)	0.367375	-1.03569	0.661375	-0.541607	0.979572	0.173145	0.265517	0.801462	0.436451	-0.387436	0.0430328	-0.707279	0.0841521	-1.04764	0.425561	-0.496716	0.185088	-0.0815156	0.383118	-0.574192
594	AT1G06830	glutaredoxin family protein	0.168916	-0.571866	0.493593	0.202414	0.9735	-0.00236587	0.0848964	0.394569	0.688918	-0.117613	0.212925	-0.3452	0.0742424	-0.301197	0.579688	-0.0798528	0.404641	-0.0658954	0.793117	-0.11906
595	AT1G06840	leucine-rich repeat transmembrane protein kinase, putative	0.153235	-0.945588	0.523876	0.297249	0.0870908	0.528834	0.459662	0.434696	0.386633	-0.235238	0.0949191	-0.474991	0.389935	-0.471227	0.582855	-0.145826	0.0540688	0.245631	0.00507535	-0.123551
596	AT1G06850	AtbZIP52 (Arabidopsis thaliana basic leucine zipper 52)	0.113529	-0.500572	0.780883	0.0460325	0.862802	0.0485972	0.465246	0.290773	0.343225	-0.238776	0.134657	-0.335338	0.079404	-0.583281	0.64958	0.00524254	0.0251597	-0.345617	0.0028118	0.0256325
597	AT1G06870	signal peptidase, putative	0.0824464	-0.964409	0.651706	-0.289642	0.651659	0.0355278	0.615688	-0.052754	0.644134	-0.195592	0.0449366	-1.01511	0.151511	-0.58001	0.233436	-0.460878	0.646864	-0.136152	0.879156	-0.65183
598	AT1G06890	transporter-related	0.461171	-1.00884	0.0569093	-0.820376	0.128322	-0.208025	0.683199	0.36199	0.386134	-0.37668	0.0242465	-0.767416	0.185826	-1.10536	0.193065	-0.880994	0.0104936	-0.646642	0.317183	-0.867224
599	AT1G06900	catalytic/ metal ion binding / metalloendopeptidase/ zinc ion binding	0.975007	-0.340323	0.00144611	0.506251	0.928369	0.161594	0.0258171	-0.11259	0.243459	-0.264889	0.0133707	0.0820729	0.611652	-0.171676	0.318058	-0.320973	0.0389734	0.280249	0.122204	0.19682
600	AT1G06910	TRFL7 (TRF-LIKE 7)	0.597368	0.236465	0.939333	-0.0582581	0.811971	-0.0327574	0.562841	-0.100649	0.989011	-0.0347439	0.22041	-0.157714	0.0300081	0.337006	0.674639	-0.0110131	0.400377	0.114998	0.174201	0.210474
601	AT1G06920	OFP4 (ARABIDOPSIS THALIANA OVATE FAMILY PROTEIN 4)	0.65059	0.0886692	0.393357	0.238048	0.604	-0.00362026	0.0485622	0.0934041	0.225104	0.0769199	0.788807	0.0356387	0.308319	0.217447	0.484159	-0.00244742	0.850495	0.00614796	0.00503468	0.0747507
602	AT1G06923	unknown protein	0.698149	0.135614	0.230401	-0.102986	0.316603	-0.051598	0.716726	-0.026014	0.660268	0.0265862	0.118276	-0.00937517	0.237494	0.155666	0.9742	0.0132776	0.990509	0.0175321	0.172391	0.101747
603	AT1G06925	unknown protein	0.333964	0.484114	0.815826	-0.0735614	0.308094	-0.228246	0.636299	-0.0926232	0.568873	0.086128	0.178212	0.401096	0.347125	0.247166	0.521304	0.151768	0.53228	0.0671415	0.0842514	0.242155
604	AT1G06930	unknown protein	0.188571	1.19874	0.6209	-0.403504	0.217179	-0.642765	0.248729	-0.712641	0.555818	0.290908	0.223346	0.828564	0.175977	1.06406	0.698265	0.231666	0.521275	0.167593	0.0065825	0.354454
605	AT1G06950	TIC110 (TRANSLOCON AT THE INNER ENVELOPE MEMBRANE OF CHLOROPLASTS 110)	0.0868172	-1.2636	0.591155	-0.122425	0.428579	0.115243	0.653428	-0.141255	0.25321	-0.261244	0.9576	-0.0552646	0.369692	-0.868564	0.361141	-0.647874	0.823566	-0.0851313	0.00782982	-0.0934757
606	AT1G06960	small nuclear ribonucleoprotein U2B, putative / spliceosomal protein, putative	0.830735	-0.307895	0.187108	0.696158	0.400961	0.485405	0.243249	0.615759	0.583561	-0.215804	0.293678	-0.647182	0.0774846	-0.893072	0.156054	-0.58	0.0316741	-0.141569	0.00897557	-0.365502
607	AT1G06970	CHX14 (CATION/HYDROGEN EXCHANGER 14)	0.178017	1.21216	0.448417	-0.412789	0.250272	-0.455124	0.183323	-0.237738	0.43429	0.214695	0.12366	0.605226	0.0913469	0.65383	0.784065	-0.0142777	0.683654	0.129155	0.0193743	0.533489
608	AT1G06980	unknown protein	0.29608	-0.38781	0.581148	0.250777	0.0339012	0.660369	0.501039	0.372377	0.591943	0.118819	0.456575	-0.467569	0.543827	-0.161022	0.31369	0.369767	0.4037	0.0456422	0.0404063	-0.108872
609	AT1G06990	GDSL-motif lipase/hydrolase family protein	0.156804	1.93084	0.49939	-0.783069	0.257146	-0.78319	0.374235	-0.811927	0.623328	0.359044	0.172841	1.27694	0.242404	0.715025	0.574477	0.500681	0.584342	0.21719	0.0054859	0.548003
610	AT1G07000	ATEXO70B2 (exocyst subunit EXO70 family protein B2)	0.171432	-0.824057	0.725788	0.0184258	0.67407	0.26469	0.371215	0.665691	0.321529	-0.432236	0.050374	-0.743145	0.215153	-0.722934	0.569537	-0.206859	0.894396	-0.0372378	0.339864	-0.638543
611	AT1G07010	calcineurin-like phosphoesterase family protein	0.850885	-0.440649	0.14772	1.34741	0.32045	0.505538	0.103801	0.954112	0.171748	0.128547	0.753142	-0.153624	0.449032	-0.690302	0.966482	-0.0677926	0.0266538	0.796478	0.3162	-0.230948
612	AT1G07020	unknown protein	0.0675195	-0.576806	0.887385	0.0483889	0.780259	0.0424063	0.0794834	0.371573	0.881993	-0.0754048	0.0540205	-0.610533	0.00144158	-0.495168	0.518674	-0.116625	0.000824423	-0.438347	0.164456	-0.31709
613	AT1G07025	mitochondrial substrate carrier family protein	0.358339	0.393197	0.747355	-0.168006	0.500966	-0.160137	0.427617	-0.273698	0.855375	0.0425824	0.236243	0.338676	0.512357	0.22969	0.384767	0.387103	0.561941	0.0629518	0.0330541	0.122793
614	AT1G07030	mitochondrial substrate carrier family protein	0.596006	-0.017079	0.267133	-0.656327	0.0367287	-0.594577	0.294402	-0.331433	0.678519	0.0270886	0.529056	0.0620612	0.615032	-0.530813	0.684204	0.133183	0.333033	-0.377823	0.238758	-0.140436
615	AT1G07040	unknown protein	0.603519	-0.589885	0.235791	0.828551	0.0491427	0.478969	0.192663	0.335785	0.357815	-0.260406	0.791566	-0.123184	0.656783	-0.283279	0.48316	0.279805	0.666336	0.103486	0.243368	-0.248451
616	AT1G07050	CONSTANS-like protein-related	0.295436	-0.442995	0.690452	0.127267	0.309014	0.25107	0.979335	0.204005	0.346311	-0.452313	0.383261	-0.384625	0.0233328	-0.728142	0.04067	-0.334369	0.151812	-0.292467	0.695446	-0.308981
617	AT1G07060	unknown protein	0.662188	0.0249055	0.524527	-0.0908304	0.980425	-0.0260046	0.111446	-0.080785	0.55456	0.0340052	0.756054	0.0296101	0.217979	0.220018	0.867175	0.0163555	0.441632	-0.0279155	0.00250434	-0.012435
618	AT1G07070	60S ribosomal protein L35a (RPL35aA)	0.638728	-0.261311	0.816814	0.126071	0.400451	0.248171	0.301859	-0.358022	0.969121	-0.0626461	0.636199	-0.104788	0.966974	-0.274941	0.242832	0.299071	0.0334185	-0.220628	0.0517048	0.234642
619	AT1G07080	gamma interferon responsive lysosomal thiol reductase family protein / GILT family protein	0.0263085	-0.902468	0.143002	0.53371	0.00872318	-0.269888	0.791346	0.0931193	0.132367	0.0144193	0.409168	-0.248625	0.396336	-0.50754	0.530696	0.0446879	0.0519401	-0.264265	0.0963642	-0.159369
620	AT1G07090	LSH6 (LIGHT SENSITIVE HYPOCOTYLS 6)	0.310596	0.238794	0.308443	-0.200563	0.0193732	-0.214695	0.911512	0.168964	0.109888	0.277722	0.0566992	0.199369	0.784536	0.0335206	0.154052	0.527383	0.708669	0.0651377	0.0238917	0.570705
621	AT1G07110	F2KP (FRUCTOSE-2,6-BISPHOSPHATASE)	0.0629624	-0.803996	0.227498	0.987545	0.951412	0.114693	0.204708	-0.213794	0.00670727	-0.454767	0.666919	-0.239764	0.885148	-0.430889	0.158934	-0.64499	0.467269	0.135457	0.684068	0.00503197
622	AT1G07120	unknown protein	0.412833	0.147058	0.308244	-0.352814	0.0308641	-0.160722	0.914056	-0.0497116	0.3382	0.039873	0.720874	0.00636732	0.681482	0.109642	0.37955	0.096428	0.120715	-0.130501	0.0248603	-0.0200756
623	AT1G07130	STN1	0.106785	0.41081	0.830335	-0.0837933	0.219664	0.115566	0.115125	0.237026	0.332356	0.117629	0.276726	0.0505154	0.383784	-0.0654528	0.28505	0.201212	0.714167	0.0268487	0.593614	0.17444
624	AT1G07135	glycine-rich protein	0.000100997	1.40881	0.982136	0.154483	0.00509528	1.22729	0.0893826	1.1624	0.000813065	1.82694	0.0141595	1.61675	0.0857967	0.261344	0.00315722	1.53843	0.0251785	1.24433	0.00618217	0.6796
625	AT1G07140	SIRANBP	0.296919	0.000621256	0.308943	-0.310744	0.0472964	-0.0772509	0.430617	-0.0235024	0.825943	-0.0846475	0.646811	-0.129204	0.559771	-0.0938354	0.0218493	-0.282024	0.417499	-0.33252	0.0752644	-0.134942
626	AT1G07150	MAPKKK13	0.164227	0.993301	0.597309	-0.286241	0.190943	-0.434767	0.696592	-0.0742751	0.214253	0.354462	0.101731	0.760394	0.226314	0.424665	0.482773	0.368989	0.273176	0.226067	0.00848487	0.345018
627	AT1G07160	protein phosphatase 2C, putative / PP2C, putative	0.236797	0.578736	0.670272	-0.143625	0.524815	-0.147893	0.496195	-0.104909	0.180685	0.307807	0.275492	0.407542	0.164473	0.474093	0.247348	0.277088	0.676868	0.0353961	0.00962924	0.104314
628	AT1G07170	unknown protein	0.164359	1.27148	0.536154	-0.331225	0.0946886	-0.682786	0.0305273	-0.835739	0.48149	0.317723	0.152031	1.02948	0.115509	0.708931	0.78432	0.0943487	0.568701	0.260552	0.0321656	0.68068
629	AT1G07180	NDA1 (ALTERNATIVE NAD(P)H DEHYDROGENASE 1)	0.0272441	1.65072	0.00621239	3.12399	0.00127498	2.79578	0.0019056	2.96525	0.000314287	2.60777	0.00183099	2.28032	0.0120673	1.81569	0.00105394	2.73921	0.00553122	2.27749	0.209702	1.57268
630	AT1G07190	unknown protein	0.102331	0.241369	0.59051	0.159388	0.572046	-0.0603932	0.0297995	-0.249526	0.26931	0.129491	0.164334	0.166509	0.116308	0.289435	0.494153	0.0740939	0.428843	0.0452363	0.370166	0.0596063
631	AT1G07200	ATP-dependent Clp protease ClpB protein-related	0.985799	-0.312522	0.0241173	-0.448522	0.00490477	-0.21013	0.00764673	-0.490633	0.0139561	-0.625767	0.311479	-0.564183	0.508713	0.060734	0.0159219	-0.573016	0.250194	-0.298311	0.0960236	-0.312824
632	AT1G07210	30S ribosomal protein S18 family	0.483022	-0.264446	0.574104	0.179648	0.670011	0.138213	0.618206	0.223435	0.082473	-0.465424	0.0471761	-0.568463	0.215769	-0.356616	0.222547	-0.235277	0.0864743	-0.348396	0.0235319	-0.392129
633	AT1G07220	unknown protein	0.1367	-1.18629	0.792634	-0.219608	0.7781	0.241527	0.837868	0.257682	0.140388	-0.722135	0.0327227	-0.940392	0.0524233	-0.827369	0.218049	-0.728553	0.18617	-0.134135	0.00627201	-0.604804
634	AT1G07230	hydrolase, acting on ester bonds	0.21541	-0.858481	0.38897	0.386583	0.460442	0.320815	0.0691568	0.577478	0.347859	-0.295822	0.139094	-0.59849	0.117068	-0.495845	0.726541	-0.0511919	0.112844	-0.264326	0.287737	-0.495935
635	AT1G07240	UGT71C5 (UDP-GLUCOSYL TRANSFERASE 71C5)	0.0492601	-0.808272	0.394997	0.529893	0.138023	-0.133357	0.0327848	0.0372849	0.18567	0.274998	0.068946	0.186765	0.158517	-0.867356	0.278517	0.202309	0.828973	-0.0586641	0.112575	-0.244901
636	AT1G07250	UGT71C4 (UDP-GLUCOSYL TRANSFERASE 71C4)	0.911808	-0.375112	0.0765098	0.790341	0.507601	0.102303	0.036904	0.984616	0.124272	0.454436	0.819355	-0.1734	0.0853886	-0.595268	0.927767	-0.0360437	0.0607616	0.328791	0.034651	-0.234441
637	AT1G07260	UGT71C3 (UDP-GLUCOSYL TRANSFERASE 71C3)	0.679738	0.0807968	0.306956	-0.344942	0.483997	0.0492769	0.00740784	0.237528	0.68621	0.0283751	0.243161	-0.0229006	0.199005	-0.123247	0.197025	0.246004	0.731771	0.0147941	0.16485	-0.0584462
638	AT1G07270	cell division control protein CDC6b, putative (CDC6b)	0.0498799	-0.176018	0.635923	-0.0780035	0.0890657	0.0752331	0.35492	-0.00110261	0.792153	-0.03058	0.0200531	-0.215806	0.509399	0.296911	0.948712	0.0281086	0.980659	0.023082	0.0236215	-0.00322282
639	AT1G07280	binding	0.0978253	0.545811	0.201802	1.19931	0.0623614	0.619989	0.395604	0.468243	0.0117462	0.343747	0.0282187	0.63658	0.780065	-0.442166	0.06805	0.225086	0.0118202	0.564171	8.4888e-05	0.515405
640	AT1G07290	nucleotide-sugar transmembrane transporter	0.772409	0.109105	0.0329639	0.338527	0.248348	-0.0763648	0.211659	0.111402	0.250669	-0.177623	0.385612	-0.0904712	0.550037	0.221017	0.977576	0.0313506	0.300431	-0.0209979	0.29372	0.0723604
641	AT1G07300	josephin protein-related	0.791161	0.00099141	0.0243128	-0.454015	0.00802123	-0.19222	0.896233	-0.0324479	0.182246	-0.0959242	0.0405302	-0.307613	0.117215	-0.0832091	0.892	0.0433767	0.136347	-0.17504	0.0592488	0.0262983
642	AT1G07310	C2 domain-containing protein	0.721911	-0.266889	0.111226	0.926807	0.242663	0.115648	0.730265	0.248928	0.266132	0.136766	0.0831699	0.184384	0.218216	-0.918516	0.345262	0.377513	0.746256	-0.0224252	0.133548	0.0361615
643	AT1G07320	RPL4	0.00319996	-0.825272	0.489048	0.0363978	0.219388	-0.263845	0.186637	0.272386	0.264729	-0.162496	0.0672617	-0.553943	0.0316215	-0.700062	0.0431534	-0.740467	0.432571	-0.182999	0.863983	-0.602696
644	AT1G07330	unknown protein	0.575376	0.183846	0.369206	0.012978	0.731273	-0.0610287	0.732974	-0.0283749	0.528225	-0.0177998	0.212374	0.136047	0.0847335	0.274877	0.014742	0.115555	0.0649241	0.0680966	0.208987	0.13256
645	AT1G07340	ATSTP2 (SUGAR TRANSPORTER 2)	0.000240894	0.240677	0.729181	0.0186088	0.587883	-0.0613948	0.184308	-0.156957	0.622627	0.0462879	0.0305767	0.198057	0.0426021	0.191222	0.522832	-0.0378368	0.354147	0.0606939	0.0127242	0.144946
646	AT1G07350	transformer serine/arginine-rich ribonucleoprotein, putative	0.0320772	-1.38287	0.0271183	-0.900875	0.00364549	-1.145	0.0202871	-0.629296	0.032833	-0.922755	0.0631793	-1.28004	0.843551	-0.418077	0.0303343	-1.74305	0.1981	-0.78903	0.191325	-1.2678
647	AT1G07360	zinc finger (CCCH-type) family protein / RNA recognition motif (RRM)-containing protein	0.583572	-0.256192	0.488134	0.133739	0.596768	0.0406342	0.0870774	-0.149372	0.0713686	0.207497	0.0636596	0.437483	0.905965	-0.284318	0.199038	0.0622689	0.464394	0.243717	0.00523175	0.0824865
648	AT1G07370	PCNA1 (PROLIFERATING CELLULAR NUCLEAR ANTIGEN)	0.177605	-0.67667	0.608746	0.240543	0.350775	0.259425	0.0864148	0.428196	0.107593	-0.584157	0.0582574	-0.601605	0.074673	-0.661768	0.381442	-0.24531	0.43872	-0.153833	0.00165507	-0.515458
649	AT1G07380	ceramidase family protein	0.0227082	-0.468166	0.319142	0.125341	0.401005	0.258991	0.397292	0.29139	0.367832	-0.230673	0.0315807	-0.510685	0.0724478	0.38332	0.572952	0.103038	0.938512	-0.0439262	0.408404	-0.227765
650	AT1G07390	protein binding	0.0650483	-0.179594	0.513993	-0.246765	0.0602655	0.148238	0.0851275	0.0846154	0.475128	0.0496973	0.0627175	-0.141345	0.9033	0.0840203	0.37846	0.153625	0.828332	0.0248554	0.960036	0.178972
651	AT1G07400	17.8 kDa class I heat shock protein (HSP17.8-CI)	0.868259	0.0188821	0.138287	-0.4083	0.103643	-0.243441	0.525605	-0.150536	0.541248	-0.0708512	0.377293	-0.157458	0.535041	0.211987	0.0942616	-0.374449	0.155119	-0.144851	0.230645	-0.282776
652	AT1G07410	ATRABA2B (ARABIDOPSIS RAB GTPASE HOMOLOG A2B)	0.182662	-0.223934	0.861979	-0.00136267	0.545008	0.0502173	0.0694963	0.441259	0.291653	0.0940105	0.00202418	-0.261635	0.673711	0.16555	0.940201	0.0492403	0.961232	7.98528e-05	0.0222918	-0.160752
653	AT1G07420	SMO2-1 (STEROL 4-ALPHA-METHYL-OXIDASE 2-1)	0.0969916	0.333743	0.144678	1.1798	0.0377729	0.613311	0.135844	1.12253	0.000338328	1.23343	0.00477541	0.817646	0.0493136	-0.00219966	0.0726597	0.353628	0.262909	0.37092	0.0370423	0.4244
654	AT1G07430	protein phosphatase 2C, putative / PP2C, putative	0.996938	-0.388151	0.396407	-0.138006	0.173483	0.649621	0.296189	0.59337	0.405288	0.0783934	0.00186156	-0.938869	0.00241315	0.500951	0.00974532	0.562132	0.00206847	0.850003	0.0209773	-0.203882
655	AT1G07440	tropinone reductase, putative / tropine dehydrogenase, putative	0.21233	-0.658939	0.523548	-0.0562974	0.00365018	-1.16377	0.0527045	-0.614612	0.00554891	-0.979164	0.00843795	-1.08493	0.104115	-1.00904	0.0219138	-0.883966	0.16003	-0.477481	0.447183	-1.26699
656	AT1G07450	tropinone reductase, putative / tropine dehydrogenase, putative	0.00700914	0.284092	0.0884995	-0.26623	0.145996	-0.103945	0.0264574	0.306527	0.0116516	0.163314	0.557735	0.0594843	0.529933	0.185168	0.583863	0.119101	0.104839	0.115376	0.136175	0.0735591
657	AT1G07460	legume lectin family protein	0.114415	0.737373	0.718222	0.0290711	0.0930931	-0.3602	0.448724	-0.110744	0.983954	0.0168617	0.152673	0.407073	0.152782	0.180188	0.456574	-0.0208848	0.897499	0.0622634	0.156555	0.180215
658	AT1G07470	transcription factor IIA large subunit, putative / TFIIA large subunit, putative	0.287932	-0.641062	0.304074	0.833065	0.435461	-0.0330876	0.633128	0.292137	0.255074	-0.25888	0.276882	-0.351589	0.123888	-0.890581	0.691968	-0.105045	0.0881502	-0.158612	0.0018581	-0.0410894
659	AT1G07473	unknown protein	0.0643753	0.465046	0.307761	-0.308831	0.171739	-0.107275	0.892848	-0.0579764	0.974495	0.0241856	0.0148821	0.230337	0.412374	0.154151	0.702739	0.0993553	0.446416	0.1278	0.211586	-0.0466314
660	AT1G07476	unknown protein	0.300188	0.435282	0.807283	-0.0899892	0.515562	-0.0770558	0.124803	-0.352944	0.970262	0.0232411	0.00456941	0.254864	0.203515	0.375101	0.980721	0.0363754	0.680188	0.0362504	0.00590674	0.220403
661	AT1G07480	transcription factor IIA large subunit / TFIIA large subunit (TFIIA-L)	0.140893	-0.857553	0.38858	0.657543	0.462509	-0.0214574	0.958163	0.189172	0.999766	-0.119087	0.589582	-0.112062	0.107188	-0.738108	0.815317	0.0575218	0.797789	0.0214717	0.266137	-0.00674987
662	AT1G07490	RTFL3 (ROTUNDIFOLIA LIKE 3)	0.000831872	-0.555079	0.485741	-0.284667	0.492971	-0.197859	0.659584	0.00653071	0.0587151	-0.218649	0.00270035	-0.485521	0.0276977	-0.298742	0.280512	-0.123828	0.0384177	-0.442034	0.000365159	-0.3151
663	AT1G07500	unknown protein	0.16304	1.20454	0.303357	-0.703504	0.507823	-0.0562643	0.76635	-0.0791285	0.411473	0.281863	0.0227056	0.626555	0.0758278	0.768703	0.317306	0.272233	0.23461	0.333982	0.923504	0.673147
664	AT1G07510	ftsh10 (FtsH protease 10)	0.062325	-0.981899	0.174792	-0.489496	0.429104	0.324075	0.521975	0.0149682	0.784126	-0.185604	0.723895	-0.296011	0.305178	-0.538141	0.975128	-0.0394073	0.0673798	0.292096	0.0785445	-0.24508
665	AT1G07520	scarecrow transcription factor family protein	0.239196	-0.730184	0.397424	0.307148	0.0374523	0.567892	0.151517	0.626094	0.619936	0.0520787	0.00755118	-0.65086	0.80822	0.00649865	0.323298	-0.259513	0.736332	0.0659933	0.22837	-0.0984804
666	AT1G07530	SCL14 (SCARECROW-LIKE 14)	0.293287	-0.736035	0.763954	0.314856	0.0198879	0.472185	0.387924	0.674991	0.708191	-0.187039	0.0153789	-0.572194	0.26842	-0.771602	0.545369	-0.218876	0.257723	0.33913	0.506217	-0.20645
667	AT1G07540	TRFL2 (TRF-LIKE 2)	0.231327	0.318565	0.905464	-0.0112698	0.550174	-0.0712904	0.449221	-0.438449	0.887683	-0.00299361	0.0630605	0.0180993	0.448152	0.161259	0.797085	0.0516885	0.77384	-0.0366265	0.276372	0.0604272
668	AT1G07550	leucine-rich repeat protein kinase, putative	0.4511	0.106813	0.608987	-0.0692306	0.440858	-0.0923285	0.755225	-0.0661858	0.891038	0.02286	0.231248	0.150284	0.592559	0.167007	0.102758	0.0695548	0.0426547	0.133822	0.325491	0.0655611
669	AT1G07560	leucine-rich repeat protein kinase, putative	0.840465	0.147237	0.332168	-0.240006	0.075813	-0.123778	0.899028	-0.0600775	0.419572	0.0617531	0.561057	0.0385251	0.445756	0.230664	0.557723	-0.0505043	0.482179	0.0550532	0.308909	0.0680265
670	AT1G07570	APK1A	0.0249038	0.465253	0.924637	0.145118	0.375999	0.161836	0.0861903	0.696796	0.146031	0.404246	0.13674	0.171916	0.471463	0.170581	0.436504	0.203794	0.392788	0.327527	0.865948	0.102399
671	AT1G07590	pentatricopeptide (PPR) repeat-containing protein	0.615291	0.144813	0.999686	-0.0201758	0.0280184	0.169969	0.964509	0.0457842	0.978931	-0.0526694	0.684101	-0.155722	0.2164	-0.203787	0.448968	0.146744	0.931783	-0.0107645	0.116754	-0.105674
672	AT1G07600	MT1A (METALLOTHIONEIN 1A)	0.0951046	0.260271	0.674666	-0.0676894	0.550682	0.140898	0.788698	-0.169226	0.790401	0.0307388	0.955105	-0.0759078	0.0844852	0.36608	0.17757	0.602575	0.61278	-0.0827703	0.117825	0.45416
673	AT1G07610	MT1C	0.816226	-0.412146	0.274552	0.966606	0.243312	0.764979	0.966316	0.182407	0.329303	0.707122	0.823385	-0.217903	0.327389	-0.473424	0.153723	0.609785	0.415141	0.0817071	0.00474932	0.381494
674	AT1G07620	unknown protein	0.278765	0.814271	0.577707	-0.232284	0.186451	-0.245741	0.0459602	-0.28795	0.772549	-0.0362967	0.215326	0.312717	0.149267	0.304861	0.531436	0.243428	0.90833	-0.00517152	0.0418576	0.39106
675	AT1G07630	PLL5	0.904496	-0.192258	0.838488	0.0176744	0.000113791	0.782035	0.105648	0.402572	0.756422	-0.0524001	0.530281	-0.130996	0.472276	0.0874329	0.381543	0.167649	0.0601405	0.254999	0.524129	-0.0674352
676	AT1G07640	OBP2	0.185145	-0.865123	0.489697	-0.250418	0.360947	-0.24261	0.271582	0.322999	0.0967796	-0.516304	0.00760721	-0.972562	0.0181024	-0.921475	0.0044201	-0.455532	0.0165376	-0.69944	0.179198	-1.31363
677	AT1G07645	ATDSI-1VOC (DESSICATION-INDUCED 1VOC SUPERFAMILY PROTEIN)	0.145706	0.772635	0.563514	-0.219598	0.638342	-0.109339	0.0698721	-0.296345	0.556123	0.150106	0.269807	0.375057	0.100286	0.463207	0.700135	0.133442	0.502353	-0.0572631	0.00118788	0.251095
678	AT1G07650	leucine-rich repeat transmembrane protein kinase, putative	0.354608	0.0156084	0.880336	0.157971	0.249203	0.452438	0.718865	0.316728	0.192476	0.210709	0.145319	0.322628	0.00079733	0.528428	0.0926321	0.447309	0.0255029	0.508455	0.246363	0.429811
679	AT1G07660	histone H4	0.374259	-0.404615	0.672115	0.216629	0.868029	-0.0249966	0.493286	0.212638	0.503171	-0.239258	0.623154	-0.186536	0.0649573	-0.503056	0.460415	-0.0949777	0.00899149	-0.537223	0.691354	-0.304989
680	AT1G07670	calcium-transporting ATPase	0.339531	-0.595108	0.607365	0.161386	0.171067	0.477146	0.00558583	0.524679	0.496434	-0.218398	0.130477	-0.506037	0.322527	-0.49659	0.321245	-0.178263	0.765892	0.0377762	0.00415308	0.0893458
681	AT1G07680	unknown protein	0.875444	0.145323	0.74669	-0.120149	0.667014	-0.0635069	0.531189	-0.0747973	0.166755	0.129685	0.762483	0.104505	0.444475	0.236748	0.465093	0.132793	0.116719	0.111651	0.922254	0.0164795
682	AT1G07690	unknown protein	0.256039	0.253305	0.516525	-0.132034	0.338569	-0.13245	0.839204	-0.0966152	0.476579	0.106517	0.822284	0.125064	0.334312	0.575972	0.634113	0.124591	0.209656	-0.0284851	0.0990583	0.21686
683	AT1G07700	thioredoxin family protein	0.929902	-0.117426	0.161396	1.34656	0.143909	0.826229	0.0274206	0.770809	0.789282	-0.1689	0.697946	-0.355441	0.348487	-0.609444	0.358994	-0.384202	0.175427	0.253697	0.04355	-0.271411
684	AT1G07705	transcription regulator	0.14381	0.118159	0.63771	-0.0408587	0.752635	0.127934	0.92775	0.16783	0.13809	0.0956895	0.357841	-0.382145	0.110883	-0.0741845	0.854601	-0.0807026	0.443331	0.0553808	0.232056	-0.0259906
685	AT1G07710	ankyrin repeat family protein	0.265258	0.711074	0.3856	-0.66275	0.267961	-0.356584	0.17186	-0.406741	0.552181	0.191147	0.142122	0.389358	0.486881	0.300417	0.45683	0.305682	0.778635	0.088937	0.179745	0.415565
686	AT1G07720	KCS3 (3-KETOACYL-COA SYNTHASE 3)	0.383077	-0.834807	0.746743	0.3315	0.371662	0.344395	0.682588	0.297488	0.344128	-0.311762	0.13438	-0.402109	0.324564	-0.683335	0.0615693	-0.808078	0.18588	-0.252998	0.54491	-0.834857
687	AT1G07725	ATEXO70H6 (exocyst subunit EXO70 family protein H6)	0.0718375	-0.859736	0.805139	0.123588	0.681351	0.142165	0.11054	0.547195	0.550687	-0.31551	0.100542	-0.715527	0.026235	-0.756547	0.5044	-0.153377	0.257742	-0.294706	0.00608627	-0.430738
688	AT1G07730	disease resistance-responsive family protein	0.615199	-0.236593	0.284558	-0.403392	0.265196	-0.114029	0.151269	-0.215744	0.289438	-0.2939	0.783576	-0.142098	0.0443722	-0.291696	0.549703	0.212315	0.989251	-0.0501747	0.574233	0.0595737
689	AT1G07740	pentatricopeptide (PPR) repeat-containing protein	0.111159	-0.50655	0.871137	0.0281844	0.428566	-0.114032	0.813509	-0.0743144	0.26965	-0.398218	0.0237408	-0.632439	0.0151707	-0.588686	0.802286	0.0846197	0.283164	-0.210813	0.241009	-0.157291
690	AT1G07745	RAD51D (ARABIDOPSIS HOMOLOG OF RAD51 D)	0.429272	0.096308	0.649292	-0.263214	0.0266127	-0.280163	0.60787	-0.0704436	0.438786	0.0945359	0.708303	-0.0304822	0.284897	0.149299	0.843817	0.00686886	0.068294	-0.203092	0.0045209	-0.138876
691	AT1G07750	cupin family protein	0.0107951	-0.71407	0.685932	0.210317	0.0666429	-0.148537	0.474374	0.392523	0.430458	0.0456841	0.0150016	-0.522706	0.018534	-1.29157	0.285389	0.312428	0.0154705	-0.385323	0.160121	-0.215906
692	AT1G07770	RPS15A (ribosomal protein s15a)	0.391741	0.164771	0.09933	-0.642005	0.661484	-0.133981	0.0217147	-0.554078	0.514683	0.156713	0.0267279	0.514631	0.0469837	0.430707	0.385936	0.273147	0.0614811	-0.338154	0.414414	0.438482
693	AT1G07780	PAI1 (PHOSPHORIBOSYLANTHRANILATE ISOMERASE 1)	0.253192	-0.631418	0.320987	0.920237	0.612548	-0.0137315	0.909849	0.152035	0.37246	-0.406747	0.164216	-0.645225	0.14203	-0.300678	0.417762	-0.300449	0.403324	-0.264572	0.00227675	-0.545374
694	AT1G07790	HTB1	0.935773	-0.384172	0.397205	-0.194603	0.435958	0.427294	0.381065	0.475614	0.994013	-0.106439	0.508807	-0.536818	0.0933584	-1.14939	0.228205	-0.33276	0.13251	-0.256357	0.4685	-0.252525
695	AT1G07795	unknown protein	0.00975165	0.334947	0.556092	-0.288596	0.156318	-0.212578	0.178712	-0.262535	0.493711	0.11143	0.0101673	0.38775	0.679015	0.0200203	0.741329	0.112864	0.62249	0.135369	0.716975	0.247731
696	AT1G07800	transposable element gene	0.196608	1.5538	0.604183	-0.374199	0.313783	-0.522538	0.216917	-0.730734	0.586049	0.27952	0.197218	0.987835	0.178955	1.09327	0.628574	0.344964	0.493199	0.249282	0.518154	0.444568
697	AT1G07810	ECA1 (ER-TYPE CA2+-ATPASE 1)	0.255915	-0.583595	0.759068	0.077546	0.21745	0.370394	0.440249	0.00121335	0.91036	-0.13552	0.284613	-0.397501	0.213831	-0.643503	0.676992	-0.152951	0.89626	0.033876	0.522266	-0.0307601
698	AT1G07820	histone H4	0.302699	-0.958466	0.584803	0.471862	0.320664	0.430414	0.912017	0.135457	0.798862	-0.0960202	0.416675	-0.47692	0.0786969	-0.87538	0.51231	0.261798	0.0710939	-0.367477	0.00492403	-0.382584
699	AT1G07830	ribosomal protein L29 family protein	0.930787	-0.287667	0.0389711	-0.52096	0.321764	0.0155139	0.305798	-0.0853161	0.636076	-0.240187	0.863421	-0.240024	0.367434	-0.481997	0.852057	-0.101952	0.78657	-0.0559324	0.312453	-0.0549626
700	AT1G07840	leucine zipper factor-related	0.351653	0.664284	0.611005	-0.238836	0.264151	-0.323089	0.225492	-0.514689	0.562643	0.0816108	0.218553	0.320619	0.169041	0.73644	0.47551	0.267479	0.582287	0.0409652	0.00164957	0.213139
701	AT1G07850	transferase, transferring glycosyl groups	0.218142	0.87239	0.764545	-0.139788	0.106615	-0.382901	0.500424	-0.209489	0.713886	0.0782186	0.0466757	0.670821	0.291538	0.466864	0.642578	0.140307	0.785846	0.0741749	0.90118	0.176598
702	AT1G07860	unknown protein	0.366894	0.191685	0.368041	-0.0887077	0.393786	-0.0781008	0.189503	0.0554394	0.634848	0.0540748	0.782951	0.0845633	0.446091	0.100337	0.244063	0.0932589	0.449347	0.0592096	0.44709	0.136623
703	AT1G07870	protein kinase family protein	0.157055	-0.59704	0.541289	0.27914	0.139498	0.261374	0.222337	0.490365	0.566639	-0.273421	0.0197938	-0.669988	0.162841	-0.456968	0.598243	-0.115523	0.499626	-0.189396	0.00432588	-0.367963
704	AT1G07880	ATMPK13	0.0884101	-0.0626804	0.312828	-0.102732	0.260536	-0.10028	0.307904	0.0460514	0.119018	-0.137775	0.0537398	-0.189983	0.79974	0.0337679	0.634019	-0.0577402	0.712778	-0.0476723	0.00716805	-0.264424
705	AT1G07890	APX1 (ascorbate peroxidase 1)	0.0300607	-0.506074	0.708526	-0.07912	0.0138477	-0.452809	0.0389352	-0.376108	0.000265644	-0.412636	0.0538702	-0.198364	0.0509113	-0.580349	0.0218961	-0.306369	0.0515281	-0.402811	0.144869	-0.494157
706	AT1G07900	LBD1 (LOB DOMAIN-CONTAINING PROTEIN 1)	0.000402007	-0.210731	0.0396673	-0.355266	0.737249	-0.0521081	0.64083	-0.0299829	0.394612	-0.100714	0.0180891	-0.369346	0.397607	0.0111921	0.369193	-0.0105717	0.281162	-0.10236	0.0490031	-0.0383027
707	AT1G07910	RNL (RNA LIGASE)	0.0398808	-0.66799	0.778689	-0.0918146	0.0685397	0.433504	0.25827	0.341574	0.802659	-0.123558	0.163069	-0.441708	0.402294	-0.167644	0.495688	-0.124094	0.0966025	0.14844	0.001395	-0.11442
708	AT1G07920	elongation factor 1-alpha / EF-1-alpha	0.928647	0.105703	0.261509	-0.747489	0.548788	0.00216366	0.0150238	-0.347841	0.238602	0.111526	0.3476	0.275007	0.32194	0.0969521	0.760572	0.050822	0.603498	-0.0807949	0.0181244	0.358037
709	AT1G07930	elongation factor 1-alpha / EF-1-alpha	0.891653	-0.0314091	0.286696	-0.189769	0.620615	-0.145356	0.383333	-0.240739	0.503405	-0.0765912	0.494697	0.00385877	0.448328	-0.145048	0.352459	0.112783	0.277147	-0.195608	0.229855	-0.0307773
710	AT1G07940	elongation factor 1-alpha / EF-1-alpha	0.176546	0.24892	0.489642	-0.166452	0.522782	-0.158392	0.391523	-0.274581	0.946501	0.00550457	0.18356	0.479214	0.665521	0.0353982	0.781578	-0.044555	0.467544	-0.131487	0.0534434	0.128224
711	AT1G07950	surfeit locus protein 5 family protein / SURF5 family protein	0.123431	-0.625907	0.680539	0.227964	0.623706	0.0837391	0.807268	-0.0652025	0.419157	-0.254406	0.0276232	-0.536877	0.0785069	-0.41637	0.506828	-0.11793	0.347025	-0.329225	0.364461	-0.344294
712	AT1G07960	ATPDIL5-1 (PDI-like 5-1)	0.676319	-0.275359	0.627333	0.239439	0.511246	0.144358	0.991474	0.157135	0.291509	-0.335458	0.450472	-0.266501	0.518086	-0.211877	0.22169	-0.230771	0.0996094	-0.323748	0.416159	0.0217405
713	AT1G07970	unknown protein	0.559358	-0.0934117	0.704063	-0.0675167	0.978205	0.13504	0.484499	-0.0614563	0.291982	-0.273628	0.344122	0.0805161	0.964812	-0.271985	0.665737	0.0430171	0.356524	0.159968	0.00299859	-0.0751717
714	AT1G07980	NF-YC10 (NUCLEAR FACTOR Y, SUBUNIT C10)	0.503496	-0.169766	0.219742	-0.295196	0.0336863	-0.245873	0.11701	-0.575578	0.0955948	-0.503528	0.258092	-0.382974	0.845579	-0.219164	0.464799	-0.294746	0.548108	-0.207053	0.365758	-0.522983
715	AT1G07985	Expressed protein	0.318141	0.401891	0.255834	-0.490268	0.210888	-0.172889	0.929797	-0.0832788	0.117375	0.169555	0.0843539	0.395654	0.319958	0.260876	0.354573	0.180458	0.627523	0.0291178	0.0505751	0.232828
716	AT1G07990	SIT4 phosphatase-associated family protein	0.705128	-0.277968	0.0143673	0.684594	0.205638	0.440768	0.928895	0.142746	0.376706	0.0475093	0.101432	0.337828	0.078753	0.188607	0.217579	0.220228	0.00236186	0.703304	0.00235028	0.342971
717	AT1G08000	zinc finger (GATA type) family protein	0.427801	0.0491604	0.711595	0.0183963	0.148222	-0.116443	0.778235	0.129322	0.703973	-0.0317475	0.613005	-0.162909	0.493595	-0.32634	0.157795	-0.349432	0.687505	-0.0559104	0.00680874	0.0996854
718	AT1G08010	zinc finger (GATA type) family protein	0.487531	-0.553196	0.727028	0.189754	0.241681	0.0044069	0.847039	0.247682	0.52764	-0.00093203	0.989547	-0.204055	0.128543	-0.617716	0.0971446	0.178543	0.0487272	-0.234547	0.00364332	-0.0176053
719	AT1G08020	NA	0.875391	-0.08324	0.265969	0.625817	0.149003	0.436529	0.355877	0.265916	0.666498	0.0760613	0.781793	-0.244982	0.773774	-0.0758074	0.805902	0.209083	0.619563	-0.15997	0.0928826	-0.0864532
720	AT1G08030	unknown protein	0.266718	-0.497152	0.238195	0.605697	0.0321665	0.534936	0.0886863	0.89569	0.735015	-0.145407	0.061863	-0.60464	0.623912	-0.215013	0.843234	0.0304145	0.183154	0.227252	0.00346157	-0.210623
721	AT1G08035	unknown protein	0.0792772	-0.114753	0.42349	0.0620114	0.313416	0.0466388	0.236432	0.0730171	0.715866	0.00755957	0.328377	-0.0174894	0.272005	-0.0723174	0.147947	-0.0197373	0.0985586	-0.149628	0.00701228	-0.0396
722	AT1G08040	unknown protein	0.289489	-0.790708	0.561501	0.482092	0.65879	0.226823	0.0370045	-0.120908	0.103347	-0.578956	0.103263	-0.585667	0.178349	-0.854013	0.218592	-0.544996	0.775011	-0.0860902	0.00998584	-0.585101
723	AT1G08050	zinc finger (C3HC4-type RING finger) family protein	0.374223	-0.730109	0.102631	-0.599954	0.690207	0.306837	0.0856761	-0.461133	0.804426	-0.0225516	0.881039	-0.172449	0.47748	0.121579	0.34533	0.302296	0.303515	0.171982	0.00479585	-0.267251
724	AT1G08060	MOM (MORPHEUS MOLECULE)	0.0488274	-1.01042	0.610793	0.168304	0.0610857	0.527515	0.793731	0.263076	0.57395	-0.250078	0.272456	-0.326531	0.609135	-0.359194	0.759353	-0.108066	0.149841	0.372666	0.0419463	-0.060225
725	AT1G08065	ACA5 (ALPHA CARBONIC ANHYDRASE 5)	0.355097	0.311671	0.801967	0.0223556	0.149114	-0.205933	0.259273	-0.363558	0.183173	0.151241	0.0247859	0.251225	0.247031	0.278981	0.731597	0.104265	0.743918	0.0307361	0.0050538	0.00335726
726	AT1G08070	pentatricopeptide (PPR) repeat-containing protein	0.235822	-0.23307	0.687731	0.0924584	0.0355775	0.176781	0.0760448	0.0725551	0.0844819	-0.237009	0.00277064	-0.367072	0.108005	-0.134762	0.623203	-0.0336054	0.653456	-0.0702539	0.275658	-0.124722
727	AT1G08080	ACA7 (ALPHA CARBONIC ANHYDRASE 7)	0.450617	0.300316	0.420776	-0.256846	0.216718	-0.159954	0.454261	-0.14333	0.571866	-0.0233289	0.48597	0.046331	0.762353	0.128914	0.279838	0.167106	0.304768	-0.0349572	0.126086	0.124438
728	AT1G08090	ATNRT2:1 (NITRATE TRANSPORTER 2:1)	0.170817	1.72027	0.609557	-0.450584	0.226836	-0.762678	0.279795	-0.707554	0.527363	0.36007	0.176906	1.11875	0.140814	1.26549	0.442172	0.647187	0.608248	0.259105	0.0910347	0.572881
729	AT1G08100	NRT2.2 (NITRATE TRANSPORTER 2.2)	0.194623	0.690911	0.61302	-0.190559	0.318434	-0.299655	0.282744	-0.411462	0.41097	0.206804	0.191856	0.5893	0.22045	0.63025	0.401713	0.326549	0.598764	0.0908786	0.768696	0.166728
730	AT1G08105	transposable element gene	0.93865	0.0210762	0.45173	0.138808	0.370067	0.117149	0.150905	0.164811	0.694356	0.045852	0.409195	-0.0253268	0.206867	-0.0639702	0.624462	0.0458252	0.713893	-0.0374745	0.00164156	0.00292327
731	AT1G08110	lactoylglutathione lyase, putative / glyoxalase I, putative	0.990521	-0.386198	0.874941	0.111407	0.310813	-0.0095085	0.404313	-0.0878449	0.606856	-0.26788	0.698634	-0.274727	0.246958	-0.202776	0.693051	-0.224006	0.285387	-0.214208	0.0167681	-0.27049
732	AT1G08120	unknown protein	0.974429	0.0665965	0.256209	-0.15954	0.693557	-0.0331604	0.249949	-0.0554541	0.988641	0.0155229	0.369899	-0.0564615	0.206404	0.303227	0.730182	0.0545144	0.986682	0.0114553	0.00850835	0.0401332
733	AT1G08125	Expressed protein	0.136912	-0.98323	0.266221	0.662734	0.507375	0.267507	0.88771	0.193831	0.422524	-0.317872	0.20584	-0.427617	0.222653	-0.445669	0.489551	0.15252	0.259147	0.169671	0.0926099	-0.112062
734	AT1G08130	ATLIG1 (ARABIDOPSIS THALIANA DNA LIGASE 1)	0.0840134	-0.473839	0.443157	0.25389	0.0277571	0.33864	0.0705422	0.34125	0.350193	-0.310514	0.291297	-0.440232	0.286729	-0.303634	0.620714	-0.048811	0.647507	0.0578358	0.0194978	-0.0541518
735	AT1G08135	CHX6B (CATION/H+ EXCHANGER 6B)	0.238402	0.321302	0.980261	-0.0256112	0.365845	-0.147389	0.278119	-0.409042	0.314274	0.177707	0.123021	0.251829	0.1902	0.730617	0.439765	0.268583	0.655816	-0.0149733	0.0661348	0.0580823
736	AT1G08140	ATCHX6A (CATION/H+ EXCHANGER 6A)	0.186463	0.950381	0.278827	-0.625187	0.108814	-0.512072	0.301588	-0.342369	0.508568	0.189771	0.221485	0.697534	0.219792	0.441686	0.491775	0.301175	0.798176	0.0809466	0.00782113	0.511513
737	AT1G08150	ATCHX5	0.572094	0.0978077	0.0651403	-0.127673	0.425664	0.0228593	0.232225	-0.141098	0.24396	0.0560534	0.236035	0.0471115	0.829654	0.0862634	0.375813	0.148822	0.270018	-0.0748331	0.0837354	0.122737
738	AT1G08160	harpin-induced protein-related / HIN1-related / harpin-responsive protein-related	0.499107	0.131584	0.598449	-0.180861	0.380306	0.158546	0.0156295	0.7674	0.0673298	0.101723	0.736226	-0.19798	0.0140392	-0.478459	0.693448	-0.00742148	0.0375311	-0.244528	0.0458537	-0.286856
739	AT1G08170	histone H2B family protein	0.27955	0.829827	0.673016	-0.180293	0.0657003	-0.288649	0.0142023	-0.180472	0.330049	0.460331	0.118105	0.541889	0.401309	0.463109	0.406921	0.247178	0.178329	0.168054	0.00307304	0.487379
740	AT1G08180	unknown protein	0.212856	1.0955	0.281134	-0.91952	0.0907744	-0.837179	0.109218	-0.632666	0.50318	0.214744	0.130059	0.724238	0.05439	1.07471	0.919298	-0.0019006	0.690501	0.114982	0.58302	0.525118
741	AT1G08190	vacuolar assembly protein, putative (VPS41)	0.603686	-0.0294317	0.526102	-0.232426	0.108104	-0.522346	0.0800114	-0.600697	0.81555	-0.174746	0.987297	-0.171161	0.261854	0.190413	0.66726	0.11981	0.312656	0.221163	0.0012915	0.030332
742	AT1G08200	AXS2 (UDP-D-APIOSE/UDP-D-XYLOSE SYNTHASE 2)	0.965629	-0.390452	0.226572	0.821868	0.832039	0.182264	0.829082	0.084625	0.605316	-0.029668	0.0371924	-0.331716	0.746792	-0.337043	0.203885	-0.29691	0.286395	0.222594	0.656909	-0.0304017
743	AT1G08210	aspartyl protease family protein	0.177427	-0.818392	0.863768	0.0745275	0.831479	0.0377773	0.514311	0.513566	0.850398	-0.110275	0.504307	-0.456008	0.0264132	-1.1234	0.942742	0.0733007	0.290226	-0.277447	0.566413	-0.766533
744	AT1G08220	unknown protein	0.15363	-0.350135	0.375177	0.150991	0.613583	0.0784399	0.91007	0.0733999	0.698586	-0.124003	0.183086	-0.329005	0.0276711	-0.360444	0.677766	0.102688	0.0206892	-0.19757	0.00723451	-0.239809
745	AT1G08230	amino acid transporter family protein	0.99857	-0.320689	0.595807	-0.119014	0.00206746	-0.793569	0.035428	-0.434794	0.846941	-0.119598	0.724995	-0.28819	0.965846	-0.37385	0.132173	-0.390711	0.0852147	-0.811311	0.1998	-0.932127
746	AT1G08233	NA	0.076132	-0.866369	0.294635	-0.815262	0.301466	-0.344994	0.968903	0.0610084	0.130929	-0.455253	0.00017994	-0.317493	0.0521845	-0.769698	0.0932467	-0.439002	0.169805	-0.443031	0.327233	-1.13979
747	AT1G08250	ADT6 (arogenate dehydratase 6)	0.00496324	-0.79619	0.290494	-0.557407	0.000573846	-0.679875	0.2721	-0.216336	0.0222892	-0.530161	0.0287065	-0.682035	0.0525179	-0.73669	0.139699	-0.345193	0.00506336	-0.306033	0.341332	-0.55714
748	AT1G08260	TIL1 (TILTED 1)	0.559354	0.0799643	0.520135	-0.0755621	0.0664476	0.0721047	0.750182	-0.0900069	0.208047	-0.0614074	0.769792	0.0842657	0.923828	0.101404	0.0860145	0.210097	0.20374	0.0788498	0.00242235	0.00897549
749	AT1G08270	unknown protein	0.240951	0.414222	0.194224	-0.33387	0.526087	-0.0914894	0.329487	-0.182792	0.0535114	0.181403	0.484153	0.0641504	0.243564	0.59101	0.590983	0.120492	0.445267	-0.106566	0.0780062	-0.0413085
750	AT1G08280	glycosyl transferase family 29 protein / sialyltransferase family protein	0.354837	-0.532152	0.700072	0.134302	0.753605	0.100245	0.0688222	-0.100086	0.534023	-0.284184	0.30036	-0.482222	0.0784232	-0.590656	0.190093	-0.467734	0.0722037	-0.338608	0.0533132	-0.380114
751	AT1G08290	zinc finger (C2H2 type) protein (WIP3)	0.219732	1.17563	0.477836	-0.636451	0.247148	-0.593262	0.389309	-0.555623	0.465819	0.35052	0.26445	0.787965	0.488056	0.271506	0.594485	0.368376	0.814588	0.0637025	0.355989	0.164728
752	AT1G08300	unknown protein	0.136711	-0.182939	0.874248	-0.0446343	0.624923	0.0557202	0.273144	0.250356	0.257635	-0.19149	0.0258232	-0.400489	0.602559	-0.0249606	0.245375	-0.0817856	0.0638176	-0.2371	0.00819979	-0.125185
753	AT1G08310	esterase/lipase/thioesterase family protein	0.566794	0.059026	0.408715	-0.0514	0.0742247	0.0262321	0.375068	-0.117852	0.768217	0.0269891	0.357346	-0.00126033	0.352555	0.144575	0.901662	0.0369675	0.803049	0.00841154	0.00425108	-0.0168445
754	AT1G08315	armadillo/beta-catenin repeat family protein	0.0483438	-0.645446	0.66377	-0.260319	0.833418	-0.0288492	0.960276	0.0665094	0.97754	-0.0512849	0.24133	-0.38549	0.0308473	-0.546662	0.397788	-0.074059	0.263315	-0.365614	0.00828315	-0.162564
755	AT1G08320	bZIP family transcription factor	0.235986	0.776136	0.198239	-0.763034	0.201703	-0.28935	0.424618	-0.362231	0.284572	0.257373	0.361458	0.416961	0.431716	0.667179	0.868278	0.0623612	0.654559	-0.0406523	0.397555	0.141642
756	AT1G08340	rac GTPase activating protein, putative	0.17424	1.75472	0.493137	-0.605422	0.251219	-0.65816	0.284877	-0.557897	0.58846	0.251043	0.173529	0.721704	0.194818	0.624513	0.618568	0.315879	0.644187	0.0583994	0.0517503	0.324816
757	AT1G08350	endomembrane protein 70 family protein	0.446748	-0.0596086	0.413351	-0.217708	0.0371252	-0.138594	0.82403	0.126556	0.137616	-0.337968	0.00383309	-0.608406	0.653892	-0.100924	0.15404	-0.230062	0.0509109	-0.299664	0.0321318	-0.33728
758	AT1G08360	60S ribosomal protein L10A (RPL10aA)	0.699323	-0.47912	0.520555	0.483619	0.9795	0.159919	0.9387	0.175558	0.680997	-0.218332	0.809089	-0.250974	0.103987	-0.676104	0.0569955	-0.354941	0.0691054	-0.193261	0.180297	-0.235076
759	AT1G08370	DCP1 (decapping 1)	0.0236389	-0.808562	0.268917	0.512497	0.47622	0.0452373	0.962677	0.193231	0.943495	-0.11117	0.844274	-0.234549	0.857326	-0.435713	0.911472	-0.071165	0.12152	-0.061742	0.745973	-0.270473
760	AT1G08380	PSAO (photosystem I subunit O)	0.31365	0.197558	0.52622	-0.445237	0.72754	-0.116179	0.92136	-0.0518471	0.267812	0.143947	0.00101642	0.306142	0.165528	-0.0972941	0.931659	0.0562729	0.261059	0.0902026	0.698301	0.131787
761	AT1G08390	nucleic acid binding	0.131345	-0.848788	0.280885	0.757681	0.82752	0.0362466	0.187392	0.607392	0.967476	0.0271898	0.433148	-0.523878	0.185826	-0.593918	0.137464	0.562527	0.416374	0.0367224	0.0764385	-0.186793
762	AT1G08400	chromosome structural maintenance protein-related	0.163195	-0.215892	0.732967	0.0980557	0.06006	0.18217	0.00310181	0.507996	0.392668	-0.22498	0.0323543	-0.378697	0.263009	-0.229725	0.914953	0.0430565	0.830301	-0.0509947	0.0358747	-0.0358201
763	AT1G08410	GTP-binding family protein	0.168415	-1.16068	0.516814	0.455204	0.0175549	0.642047	0.94628	0.201309	0.806072	-0.16865	0.188162	0.0315226	0.780442	-0.337224	0.813011	0.200079	0.0127223	0.612781	0.328717	0.224136
764	AT1G08420	kelch repeat-containing protein / serine/threonine phosphoesterase family protein	0.396491	-1.08756	0.310074	-0.250495	0.957248	0.123038	0.388348	0.703261	0.473881	0.341038	0.00776049	-0.745212	0.406472	-0.628715	0.61005	-0.444457	0.500491	0.177638	0.015033	-0.379903
765	AT1G08430	ALMT1 (ALUMINUM-ACTIVATED MALATE TRANSPORTER 1)	0.336057	0.296869	0.742546	-0.0788907	0.401991	-0.151874	0.117505	-0.437437	0.51496	0.0956893	0.186744	0.358193	0.336728	0.3548	0.641553	0.147975	0.537638	0.0420589	0.0031796	0.261154
766	AT1G08440	unknown protein	0.565556	0.0710841	0.950259	0.00686383	0.297027	0.0430404	0.032848	0.118074	0.775971	0.0629426	0.333651	-0.0593144	0.579327	0.00563051	0.426751	-0.0252726	0.820737	0.0337441	0.00969111	-0.0853721
767	AT1G08450	CRT3 (CALRETICULIN 3)	0.0464294	-1.068	0.133851	-1.06416	0.0381401	0.689301	0.246958	-0.360356	0.0236999	-0.936042	0.0455226	-0.52919	0.687326	-0.470453	0.0062682	-0.740637	0.126186	-0.29522	0.0193644	-0.0786345
768	AT1G08460	HDA08	0.371524	0.215977	0.620992	0.00125241	0.0067032	-0.380621	0.155574	-0.327765	0.749558	0.0200397	0.323164	0.00501596	0.206911	0.412426	0.638528	0.114803	0.162386	-0.341751	0.0622806	-0.227809
769	AT1G08465	YAB2 (YABBY2)	0.224201	-0.448789	0.962467	0.0353657	0.300403	0.21297	0.0169638	0.828066	0.57457	0.075155	0.0887761	-0.520971	0.0961046	-0.545937	0.822932	0.0387727	0.735435	-0.126951	0.0186751	-0.291161
770	AT1G08470	strictosidine synthase family protein	0.147486	-1.11483	0.310389	0.772305	0.896539	0.150814	0.881242	0.128368	0.142778	-0.451418	0.0792676	-0.841291	0.095515	-0.984412	0.114126	-0.558393	0.710144	-0.0689548	0.0104484	-0.742082
771	AT1G08480	unknown protein	0.136853	-0.684249	0.761454	-0.178501	0.0498335	-0.25898	0.668537	0.01458	0.490995	-0.518794	0.41624	-0.637511	0.00246698	-1.01429	0.603567	-0.376548	0.0152129	-0.892978	0.13895	-0.378164
772	AT1G08490	CPNIFS (CHLOROPLASTIC NIFS-LIKE CYSTEINE DESULFURASE)	0.458287	-0.545878	0.84426	-0.272173	0.43146	0.371824	0.387642	0.419724	0.215067	-0.345327	0.528816	-0.307199	0.0285397	-1.03945	0.0638148	-0.636312	0.183074	-0.111491	0.0052767	-0.431042
773	AT1G08500	plastocyanin-like domain-containing protein	0.0454395	0.486794	0.163647	0.638182	0.900892	0.0316411	0.0648907	0.575742	0.115541	0.299604	0.165312	0.320986	0.266	0.387087	0.0305001	0.616393	0.86742	-0.0474508	0.386778	0.391632
774	AT1G08510	FATB (fatty acyl-ACP thioesterases B)	0.747946	-0.240553	0.79392	0.323359	0.396415	0.137292	0.490367	0.1185	0.579906	0.104174	0.117919	-0.155447	0.286459	-0.684967	0.932737	-0.202701	0.368037	-0.0583981	0.00306919	-0.0668498
775	AT1G08520	CHLD	0.127783	-0.594682	0.210162	0.856511	0.440037	-0.121531	0.167781	-0.319622	0.379539	0.138397	0.0950182	-0.130683	0.334239	-0.629133	0.440943	-0.369299	0.103582	0.149247	0.0203601	-0.25056
776	AT1G08530	unknown protein	0.165357	-0.358804	0.728024	0.0430022	0.777864	-0.0526614	0.195101	0.207824	0.160009	-0.325784	0.0214991	-0.483458	0.27384	-0.20935	0.0263798	-0.419729	0.0295187	-0.212118	0.0491996	-0.318267
777	AT1G08540	SIG2 (RNA POLYMERASE SIGMA SUBUNIT 2)	0.4334	-0.670254	0.100392	1.33723	0.801066	0.215033	0.0306749	0.266447	0.0924897	-0.390702	0.0141934	0.317215	0.688722	-0.469289	0.394282	-0.505315	0.156315	0.164354	0.0964557	-0.0170339
778	AT1G08550	NPQ1 (NON-PHOTOCHEMICAL QUENCHING 1)	0.500803	-0.506059	0.219512	0.847003	0.0627153	0.583631	0.0965857	0.380684	0.66358	-0.0561364	0.0476716	0.154171	0.326552	-0.68413	0.406227	-0.38123	0.0264897	0.418474	0.0435629	0.380928
779	AT1G08560	SYP111 (SYNTAXIN OF PLANTS 111)	0.984336	-0.268966	0.0120676	-0.546868	0.325857	0.486325	0.415569	-0.0160878	0.712098	-0.219329	0.387789	0.128034	0.568588	0.0123627	0.2835	-0.206697	0.779527	0.0435048	0.0100733	-0.197956
780	AT1G08570	ACHT4 (ATYPICAL CYS HIS RICH THIOREDOXIN 4)	0.777606	-0.288651	0.361132	-0.408174	0.0183062	-0.375821	0.0506309	0.55634	0.00682733	0.423007	0.944029	-0.180619	0.0860251	-0.149014	0.00322794	0.573783	0.865615	-0.0540038	0.326815	0.553315
781	AT1G08580	unknown protein	0.701444	-0.495132	0.364274	0.607245	0.574463	0.369677	0.136793	0.571547	0.683213	-0.249829	0.633233	-0.511327	0.0866323	-0.712025	0.293969	-0.445332	0.265318	-0.433893	0.00758005	-0.297502
782	AT1G08590	CLAVATA1 receptor kinase (CLV1)	0.0168282	-0.368933	0.655744	-0.127196	0.145673	0.163743	0.792481	-0.00646923	0.51078	-0.149744	0.0115403	-0.480325	0.189336	-0.145697	0.845652	-0.00798542	0.278785	-0.287313	0.842436	-0.135054
783	AT1G08600	ATRX	0.372804	0.335505	0.489243	-0.393538	0.91325	0.258391	0.0213382	-0.584432	0.366621	0.269249	0.058876	0.875287	0.0912216	0.812834	0.42222	0.24793	0.0293399	0.597501	0.891517	0.515046
784	AT1G08610	pentatricopeptide (PPR) repeat-containing protein	0.73868	0.0478149	0.894897	-0.0396839	0.0190057	0.231411	0.426055	0.0131526	0.164111	-0.199629	0.151201	0.156421	0.202275	0.13502	0.0674094	0.391138	0.359162	0.13181	0.000925052	0.0032592
785	AT1G08620	transcription factor	0.662661	-0.382866	0.129121	-0.225201	0.0170218	0.467629	0.592009	0.252387	0.519017	-0.193356	0.515838	-0.275617	0.90169	-0.0843482	0.306126	-0.162565	0.312753	0.0403005	0.497961	-0.173615
786	AT1G08630	THA1 (Threonine Aldolase 1)	0.225413	0.250785	0.194956	-0.510918	0.344027	-0.17599	0.734568	-0.128354	0.159216	0.206071	0.699791	0.136331	0.439644	0.285558	0.228512	0.123806	0.439468	-0.0415389	0.00677819	0.118179
787	AT1G08640	unknown protein	0.721095	-0.286765	0.491642	0.320793	0.538684	-0.0543069	0.653527	0.109403	0.582274	-0.271925	0.563858	-0.435193	0.0192184	-0.967353	0.0774535	-0.491339	0.0689108	-0.506321	0.0586367	-0.603228
788	AT1G08650	PPCK1 (PHOSPHOENOLPYRUVATE CARBOXYLASE KINASE)	0.604529	-0.106273	0.0237789	0.881683	0.0490383	0.584341	0.0302143	1.35152	0.0220668	0.604328	0.892324	-0.123746	0.0799331	-0.682721	0.781348	-0.0026017	0.062383	0.432466	0.396374	-0.436292
789	AT1G08660	glycosyl transferase family 29 protein / sialyltransferase family protein	0.109798	-0.681096	0.669336	0.099613	0.82389	0.184205	0.297144	0.500257	0.424211	-0.270175	0.0307807	-0.704133	0.099446	-0.685939	0.134805	-0.574643	0.837856	-0.0215627	0.0200418	-0.522675
790	AT1G08670	epsin N-terminal homology (ENTH) domain-containing protein / clathrin assembly protein-related	0.128895	1.06014	0.52811	-0.461639	0.127531	-0.425763	0.175881	-0.553381	0.669005	0.138552	0.113488	0.687401	0.0781484	0.811113	0.995661	-0.0079607	0.870416	-0.0102128	0.00796305	0.370257
791	AT1G08680	ZIGA4 (ARF GAP-like zinc finger-containing protein ZiGA4)	0.0775601	-1.38344	0.875779	0.152855	0.2792	0.409825	0.45157	0.626764	0.688208	-0.23451	0.0959404	-0.710063	0.172632	-0.827954	0.645903	-0.254635	0.851198	-0.024201	0.0120591	-0.112681
792	AT1G08695	SCRL3 (SCR-Like 3)	0.14314	0.15166	0.0753956	0.240178	0.688909	-0.0455874	0.741078	-0.0199747	0.542402	0.0359528	0.560526	0.0770221	0.93241	0.0620901	0.300776	0.152381	0.0832787	0.0758923	0.3345	0.136945
793	AT1G08700	presenilin family protein	0.482744	-0.541584	0.93578	0.107336	0.0733509	-0.0310751	0.232269	-0.170088	0.540572	0.0160016	0.224695	-0.0208691	0.17897	-0.947016	0.788314	0.0981165	0.519324	-0.119062	0.165488	-0.243287
794	AT1G08710	F-box family protein	0.0428925	-0.202876	0.994031	-0.045067	0.609146	-0.00746681	0.759742	-0.0341509	0.365219	-0.0861342	0.0510386	-0.20916	0.9002	0.0357729	0.63229	-0.00410487	0.0941845	-0.273846	0.00298642	-0.124193
795	AT1G08720	EDR1 (ENHANCED DISEASE RESISTANCE 1)	0.0571586	-0.448388	0.785925	-0.0748198	0.404792	0.148467	0.882751	0.164496	0.547963	-0.170881	0.111426	-0.363826	0.476336	0.070772	0.891891	0.0918771	0.295124	0.0902353	0.308319	-0.0439572
796	AT1G08730	XIC	0.195608	1.09972	0.79402	-0.145207	0.175061	-0.525953	0.221901	-0.642577	0.635074	0.137774	0.161135	0.751543	0.150477	0.972043	0.530922	0.343708	0.653371	0.150057	0.771517	0.475604
797	AT1G08735	transposable element gene	0.151217	1.47534	0.868297	-0.076494	0.206427	-0.64156	0.263258	-0.835579	0.61113	0.218344	0.195067	0.904556	0.106923	1.54837	0.633951	0.31661	0.920645	0.0261827	0.0466102	0.602845
798	AT1G08740	transposable element gene	0.118388	0.236676	0.99346	-0.0119685	0.991774	-0.0314704	0.671553	-0.0810397	0.364729	0.0526423	0.438196	0.149414	0.334987	0.234676	0.337407	0.0880329	0.719318	-0.1359	0.117307	0.138768
799	AT1G08750	GPI-anchor transamidase, putative	0.555423	-0.287924	0.717566	0.115065	0.356535	0.195341	0.0578913	0.322884	0.137207	-0.288714	0.0745643	-0.520871	0.0491735	-0.529569	0.306375	-0.10051	0.178108	-0.223889	0.0138138	-0.377034
800	AT1G08760	unknown protein	0.0507644	-0.580866	0.547021	0.31663	0.767876	0.205176	0.75326	0.302249	0.535373	-0.266688	0.0757444	-0.571119	0.156368	-0.629781	0.260684	-0.627616	0.691017	-0.102657	0.00212358	-0.225651
801	AT1G08770	PRA1.E (PRENYLATED RAB ACCEPTOR 1.E)	0.190019	-0.602818	0.660862	-0.0984331	0.754067	-0.0417516	0.466545	0.335494	0.156826	0.301352	0.482994	-0.0332557	0.529315	-0.248877	0.103897	-0.241656	0.774969	-0.0955883	0.00234357	0.396268
802	AT1G08780	AIP3 (ABI3-INTERACTING PROTEIN 3)	0.832493	-0.19801	0.787773	-0.160153	0.0728276	0.552245	0.678138	0.111956	0.580797	0.0864956	0.483094	-0.399499	0.818987	-0.128363	0.912602	0.0786713	0.750493	0.0479298	0.577868	-0.024816
803	AT1G08790	unknown protein	0.44062	0.210764	0.840512	-0.085357	0.506172	-0.122833	0.0760721	-0.314344	0.302902	0.173502	0.111601	0.367659	0.134112	0.667902	0.368643	0.13253	0.393986	0.1909	0.618491	0.104774
804	AT1G08800	unknown protein	0.322877	-0.497061	0.377383	0.267898	0.1675	0.492234	0.846473	0.197652	0.435701	0.0843987	0.332246	0.128249	0.139001	0.396679	0.577103	0.316679	0.307691	0.31514	0.404348	0.357777
805	AT1G08810	MYB60 (myb domain protein 60)	0.607202	-0.0855937	0.209258	0.132363	0.130229	0.196453	0.162531	0.228927	0.519931	0.0837413	0.65809	-0.0276233	0.226637	-0.109141	0.679075	-0.0310536	0.797973	-0.0278187	0.352189	-0.0634873
806	AT1G08820	VAP27-2 (VAMP/SYNAPTOBREVIN-ASSOCIATED PROTEIN 27-2)	0.415496	-0.489197	0.49678	0.038654	0.444676	0.380387	0.590751	0.347519	0.138898	-0.390216	0.950284	-0.212699	0.592968	-0.148725	0.526822	-0.306325	0.9702	0.00695673	0.898495	0.143459
807	AT1G08830	CSD1 (COPPER/ZINC SUPEROXIDE DISMUTASE 1)	0.601416	-0.0969548	0.137965	-1.36098	0.0279496	-0.268975	0.653974	-0.0887367	0.220688	-0.17961	0.0892909	0.335287	0.0638444	-0.63123	0.69705	0.121773	0.0893572	-0.402162	0.00307961	-0.0691725
808	AT1G08840	emb2411 (embryo defective 2411)	0.0434661	-0.277654	0.733025	0.0730402	0.0528157	0.206939	0.45827	0.207836	0.551274	-0.181812	0.224919	-0.246095	0.0711784	-0.290813	0.612012	-0.065823	0.131818	0.256547	0.00362439	0.0203474
809	AT1G08845	structural constituent of ribosome	0.274723	-0.174997	0.417649	0.317469	0.840971	-0.00527924	0.453969	0.182608	0.287002	-0.162857	0.113195	-0.263586	0.0228644	-0.248465	0.764816	0.0613431	0.531296	-0.165293	0.00940631	-0.108808
810	AT1G08860	BON3 (BONZAI 3)	0.212754	0.416079	0.596805	-0.240321	0.377495	-0.151168	0.394744	-0.401385	0.694567	0.122831	0.460372	0.23431	0.292749	0.474212	0.541806	0.261747	0.583482	-0.0258352	0.0234677	-0.0115816
811	AT1G08880	H2AXA	0.976925	-0.160958	0.319121	0.614565	0.170299	0.516496	0.486053	0.337495	0.474725	0.300139	0.983214	-0.0997826	0.867119	-0.191094	0.00728746	0.981766	0.716338	-0.101698	0.00957084	0.75225
812	AT1G08890	sugar transporter family protein	0.591413	0.108224	0.138282	1.48148	0.336169	0.442048	0.0962128	1.1079	0.0166149	1.34616	0.00977825	0.437358	0.00629064	0.636008	0.161579	0.517834	0.323179	0.564285	0.0274687	1.33523
813	AT1G08900	carbohydrate transmembrane transporter	0.290281	-0.770541	0.579667	0.273034	0.962001	0.0494226	0.116514	0.348654	0.748567	-0.128647	0.163924	-0.735734	0.0571377	-0.522489	0.0659096	-0.648827	0.212812	-0.517994	0.00321542	-0.887989
814	AT1G08910	EMB3001 (embryo defective 3001)	0.12286	-0.966348	0.660172	0.256045	0.590271	0.316841	0.721044	0.37207	0.520124	-0.320889	0.0255175	-0.764582	0.316943	-0.657537	0.251203	-0.476692	0.953079	0.0131083	0.103704	-0.115684
815	AT1G08920	sugar transporter, putative	0.538656	0.27679	0.0539175	1.85823	0.00878042	1.19932	0.00415323	2.39213	0.0199523	0.96582	0.16106	0.313406	0.379822	0.234088	0.0418037	0.707817	0.0413568	1.09969	0.00182998	0.640094
816	AT1G08930	ERD6 (EARLY RESPONSE TO DEHYDRATION 6)	0.399397	0.037762	0.0465084	1.49302	0.00592345	0.485639	0.0999368	0.923585	0.000316665	0.536945	0.00490842	0.886093	6.58291e-05	0.436986	0.901523	-0.12766	0.0606733	0.364718	0.15127	0.256566
817	AT1G08940	phosphoglycerate/bisphosphoglycerate mutase family protein	0.114712	1.30657	0.568049	-0.455169	0.87089	0.263274	0.506319	-0.302472	0.246906	0.468955	0.041103	0.62056	0.100834	1.04658	0.195034	0.690336	0.465474	0.301638	0.897174	0.387243
818	AT1G08960	CAX11	0.124019	-0.922333	0.57525	-0.369672	0.699015	0.266097	0.687539	0.302425	0.762311	-0.173569	0.327738	-0.613588	0.0534026	-1.23883	0.776498	-0.0683237	0.266864	-0.16504	0.117171	-0.482109
819	AT1G08970	NF-YC9 (NUCLEAR FACTOR Y, SUBUNIT C9)	0.368524	0.113078	0.511226	-0.310831	0.320736	-0.0901222	0.779702	0.0800697	0.59936	0.0720415	0.231212	0.0526895	0.367067	0.0968097	0.560151	0.135759	0.622467	-0.161857	0.202278	-0.282369
820	AT1G08980	AMI1 (AMIDASE 1)	0.20666	-1.08946	0.749506	0.348755	0.000287408	-0.798688	0.755632	0.0910256	0.690042	-0.1463	0.0579525	-0.514411	0.0106114	-1.89761	0.475367	-0.3785	0.299271	-0.44023	0.00466026	-0.723668
821	AT1G08985	DNA binding	0.508947	-0.0134938	0.825623	0.0293934	0.469439	0.0277671	0.491338	-0.176662	0.539802	0.038808	0.584665	-0.000420871	0.512845	0.0188284	0.187166	-0.0433538	0.143624	-0.0977423	0.111958	0.00940987
822	AT1G08990	PGSIP5 (PLANT GLYCOGENIN-LIKE STARCH INITIATION PROTEIN 5)	0.104263	0.43398	0.726395	0.0403776	0.626869	-0.086475	0.420606	-0.186695	0.901656	0.00556634	0.473629	0.187661	0.0877787	0.384053	0.231425	-0.122738	0.106526	0.155385	0.000138409	0.247815
823	AT1G09000	ANP1 (ARABIDOPSIS NPK1-RELATED PROTEIN KINASE 1)	0.186611	1.74488	0.497548	-0.830861	0.244206	-0.653059	0.282028	-0.739617	0.50692	0.418519	0.173672	1.14937	0.413497	0.649902	0.568864	0.493644	0.800591	0.0291169	0.0200324	0.679725
824	AT1G09010	glycoside hydrolase family 2 protein	0.0628209	-1.0898	0.730365	0.275339	0.0907095	0.0601974	0.947799	0.132363	0.670825	-0.237634	0.000325226	-0.750037	0.112544	-1.03372	0.675305	-0.246686	0.4373	-0.168445	0.116195	-0.255524
825	AT1G09020	SNF4 (HOMOLOG OF YEAST SUCROSE NONFERMENTING 4)	0.439079	-0.558386	0.103258	-0.9489	0.657929	-0.0307774	0.368979	0.558927	0.319524	0.275709	0.246533	-0.193972	0.720894	-0.467128	0.471776	0.0738915	0.201325	0.109483	0.0939959	-0.0873567
826	AT1G09030	NF-YB4 (NUCLEAR FACTOR Y, SUBUNIT B4)	0.160824	0.949126	0.705847	-0.21787	0.206167	-0.379022	0.462236	-0.339343	0.610315	0.189925	0.202323	0.578584	0.293905	0.582884	0.475491	0.340391	0.974145	0.0208317	0.00489345	0.315339
827	AT1G09040	unknown protein	0.0651052	-0.474763	0.708269	0.0762149	0.0461511	0.42564	0.376851	0.200829	0.826888	-0.101001	0.233408	-0.12683	0.868841	0.0308468	0.407044	0.307819	0.616648	0.183761	0.0551665	0.0129821
828	AT1G09050	unknown protein	0.24353	-0.31273	0.923189	0.0850414	0.0482752	0.52301	0.318193	0.264861	0.987955	-0.0601374	0.355907	-0.143108	0.356184	0.36132	0.249708	0.370782	0.163245	0.389213	0.0564512	0.0569129
829	AT1G09060	transcription factor jumonji (jmjC) domain-containing protein	0.787385	-0.379148	0.115294	0.697409	0.158864	0.351074	0.599103	0.349145	0.509067	0.000573887	0.0078648	0.0401118	0.310237	0.0478875	0.285114	0.238608	0.129203	0.402867	0.0258043	0.247101
830	AT1G09070	SRC2 (SOYBEAN GENE REGULATED BY COLD-2)	0.60606	0.0370803	0.484232	0.690725	0.0250911	1.11805	0.00495596	1.96324	0.201388	0.497745	0.196796	0.545617	0.418508	-0.783369	0.253853	0.600731	0.115517	1.01109	0.989724	0.547691
831	AT1G09080	BIP3	0.238059	0.539925	0.240477	-0.472756	0.339671	-0.206672	0.0898846	-0.339474	0.125815	0.296302	0.287424	0.9428	0.126198	0.685319	0.685691	0.128804	0.659453	0.073504	0.359543	0.106921
832	AT1G09090	ATRBOHB (respiratory burst oxidase homolog B)	0.0943599	0.420886	0.240233	-0.471648	0.127562	-0.159916	0.1534	-0.321896	0.697984	0.0484031	0.185075	0.357087	0.434599	0.322512	0.540887	0.17688	0.823189	0.0689038	0.0111924	0.25588
833	AT1G09100	RPT5B (26S proteasome AAA-ATPase subunit RPT5B)	0.219428	-0.595749	0.31366	0.341985	0.374519	0.350235	0.492876	0.341345	0.303699	-0.237217	0.00900512	-0.567986	0.332962	-0.308127	0.25233	-0.335446	0.739821	-0.073163	0.00052298	-0.379334
834	AT1G09130	ATP-dependent Clp protease proteolytic subunit, putative	0.156148	-0.248479	0.235554	-0.834798	0.411072	-0.107508	0.756888	-0.104076	0.347527	-0.0119765	0.699604	0.113195	0.103948	-0.405984	0.79728	-0.00601344	0.898231	-0.0237597	0.252125	-0.13438
835	AT1G09140	SF2/ASF-like splicing modulator (SRP30)	0.0374654	-1.06183	0.0542481	-0.214273	0.0290087	-0.446175	0.353701	-0.104161	0.0100684	-0.641095	0.0028004	-0.945404	0.0425066	-1.1516	0.00978767	-0.881385	0.314813	-0.434703	0.00811122	-0.865534
836	AT1G09150	pseudouridine synthase and archaeosine transglycosylase (PUA) domain-containing protein	0.551316	-0.487398	0.796313	0.162778	0.234535	0.0304652	0.407702	0.342508	0.0367495	0.00941209	0.574269	-0.0876935	0.056903	-0.736775	0.871224	-0.0814211	0.221133	-0.240874	0.030109	-0.267272
837	AT1G09155	AtPP2-B15 (Phloem protein 2-B15)	0.193716	1.47706	0.497275	-0.754274	0.235023	-0.597736	0.310374	-0.816754	0.48335	0.385555	0.291588	0.89193	0.196689	0.740688	0.530167	0.493984	0.730344	0.113275	0.889784	0.45341
838	AT1G09157	unknown protein	0.117032	1.61162	0.669711	-0.170275	0.0996001	-0.772351	0.210036	-0.576121	0.985597	-0.0393724	0.0626103	0.845359	0.401589	0.480075	0.715616	0.122048	0.301175	0.357942	0.306333	0.517193
839	AT1G09160	protein phosphatase 2C-related / PP2C-related	0.507091	-0.261723	0.0750407	0.521852	0.693172	0.10629	0.00178579	0.881926	0.868401	-0.08874	0.144479	-0.407699	0.491598	-0.561794	0.0575979	-0.427881	0.1136	-0.193998	0.0246158	-0.517906
840	AT1G09170	kinesin motor protein-related	0.196057	1.45117	0.507409	-0.706446	0.213545	-0.724432	0.157939	-1.17728	0.439062	0.452704	0.14994	1.07098	0.189818	0.925169	0.600638	0.371834	0.564949	0.127439	0.00197116	0.410108
841	AT1G09180	ATSARA1A (ARABIDOPSIS THALIANA SECRETION-ASSOCIATED RAS SUPER FAMILY 1)	0.398853	0.0731125	0.970042	-0.0245683	0.996097	-0.0296753	0.319548	0.34009	0.432882	0.00470712	0.762941	-0.104887	0.230092	-0.0567565	0.215989	0.207025	0.297387	0.0191328	0.463938	-0.0440898
842	AT1G09190	unknown protein	0.0563053	-0.312217	0.724264	0.0994926	0.336725	0.145809	0.199471	0.102358	0.458975	-0.187896	0.00925243	-0.208896	0.123907	-0.260504	0.967495	0.0110332	0.413885	-0.174306	0.187908	-0.202922
843	AT1G09200	histone H3	0.81639	-0.455631	0.32541	0.756272	0.482656	0.440522	0.0215609	0.968727	0.772556	-0.227096	0.542569	-0.561236	0.113518	-1.03576	0.477171	-0.16438	0.221844	-0.257801	0.498367	-0.232334
844	AT1G09210	calreticulin 2 (CRT2)	0.078915	-0.900973	0.234954	0.456661	0.248553	0.210616	0.248409	-0.240488	0.110801	-0.414768	0.405031	-0.219793	0.443051	-0.666905	0.0450486	-0.542042	0.0670771	-0.299444	0.251558	-0.120162
845	AT1G09220	pentatricopeptide (PPR) repeat-containing protein	0.00473813	-0.201055	0.928985	0.0109154	0.0751534	0.0127403	0.240624	0.0135792	0.0629445	-0.185855	0.00118165	-0.301329	0.074875	-0.15695	0.995859	0.0416153	0.787423	-0.043991	0.604463	-0.109717
846	AT1G09230	RNA recognition motif (RRM)-containing protein	0.469944	-0.174431	0.0484714	0.62661	0.290117	0.315228	0.472096	0.439847	0.0388554	0.312975	0.189663	0.0464293	0.93643	-0.0462572	0.459906	0.283516	0.299272	0.0757355	0.00399171	0.21953
847	AT1G09240	NAS3 (NICOTIANAMINE SYNTHASE 3)	0.908731	0.0411463	0.787531	0.239181	0.00129171	0.723857	0.00513897	0.7865	0.179931	0.509474	0.240834	0.363579	0.937473	0.0255075	0.133217	0.43866	0.102766	0.323889	0.969955	0.280649
848	AT1G09245	unknown protein	0.230708	0.236023	0.394883	0.111359	0.174666	-0.06798	0.210808	-0.143786	0.814535	-0.022827	0.378256	0.120054	0.459129	0.0856229	0.428832	-0.0326776	0.894121	0.0382637	0.864818	0.132036
849	AT1G09250	transcription factor	0.622721	-0.431852	0.713466	0.323848	0.882931	0.204686	0.0535145	0.903056	0.350561	0.184638	0.363857	0.119593	0.120702	-1.05838	0.481313	0.243258	0.833708	0.0161648	0.765229	-0.242712
850	AT1G09260	DNAJ heat shock N-terminal domain-containing protein	0.825263	0.0612178	0.0175899	0.142801	0.842379	-0.0381301	0.928644	-0.0156817	0.083124	-0.0562241	0.436972	0.0196387	0.796809	0.0324261	0.0347346	0.116045	0.512532	-0.0486611	0.256538	0.0923175
851	AT1G09270	IMPA-4 (IMPORTIN ALPHA ISOFORM 4)	0.796632	-0.474367	0.230805	-0.194245	0.546766	0.249449	0.171553	0.682677	0.636891	-0.00359701	0.298054	-0.308994	0.16266	-0.73992	0.660478	-0.320189	0.738793	0.0311489	0.0151698	-0.122743
852	AT1G09280	unknown protein	0.260369	-0.504417	0.212533	0.717171	0.309562	0.399143	0.753003	0.274814	0.718269	-0.0681816	0.550334	-0.284335	0.224404	0.114841	0.707958	0.0183444	0.882837	0.00566331	0.939101	-0.00687304
853	AT1G09290	unknown protein	0.481888	-0.466957	0.421847	0.30237	0.105329	0.473083	0.171891	0.567349	0.553351	-0.192891	0.10036	-0.768627	0.138232	-0.556905	0.488108	-0.169125	0.672493	-0.0636455	0.0111369	-0.67521
854	AT1G09300	metallopeptidase M24 family protein	0.0984218	-0.585642	0.863674	-0.00496532	0.0506693	0.29548	0.828255	0.0172878	0.0833563	-0.416581	0.0866412	-0.691319	0.169323	-0.445321	0.644162	-0.0384573	0.959945	-0.0423006	0.00746845	-0.358342
855	AT1G09310	unknown protein	0.196277	0.231287	0.417351	-1.23622	0.817387	0.0416043	0.337334	-0.23489	0.775196	0.0662547	0.0151652	0.371107	0.0461822	0.48359	0.665022	0.127724	0.892237	0.0104406	0.00523832	0.502512
856	AT1G09320	agenet domain-containing protein	0.327621	-0.590506	0.497264	0.377073	0.028316	0.581045	0.223474	0.441637	0.495861	0.10715	0.169849	0.00934924	0.141275	-0.0562627	0.244895	0.239901	0.0928392	0.260488	0.102641	0.110726
857	AT1G09330	unknown protein	0.297096	-0.89709	0.588933	0.451231	0.905591	0.150614	0.908335	0.169524	0.985461	-0.0799464	0.276414	-0.598494	0.237794	-0.660486	0.142286	-0.344921	0.492316	-0.0784637	0.774785	-0.132675
858	AT1G09340	CRB (CHLOROPLAST RNA BINDING)	0.224569	-0.723887	0.273647	0.870873	0.555503	-0.185407	0.441239	0.152822	0.22118	-0.187982	0.159071	-0.301057	0.223282	-0.589185	0.430328	0.115329	0.344504	0.165475	0.00458209	-0.327501
859	AT1G09350	AtGolS3 (Arabidopsis thaliana galactinol synthase 3)	0.000115013	2.05205	0.0812933	2.45266	0.0342607	0.81562	0.00040597	2.92984	0.000233987	2.64632	0.00365135	1.5671	0.000292136	2.2453	0.00039913	2.5217	0.00893806	2.80488	0.736497	2.57622
860	AT1G09360	invertase/pectin methylesterase inhibitor family protein	0.162586	0.316239	0.897267	-0.0409326	0.55674	-0.0761503	0.115397	-0.136756	0.974256	0.0291814	0.693079	0.0994301	0.152152	0.234749	0.439765	0.0884577	0.82234	0.00287166	0.000385939	0.0517936
861	AT1G09370	enzyme inhibitor/ pectinesterase	0.829973	0.125814	0.81095	-0.0477935	0.199069	-0.14491	0.173133	-0.0187287	0.393804	0.0467981	0.224658	0.145144	0.935813	0.087354	0.691859	0.0210794	0.294081	-0.0296378	0.248199	0.0756545
862	AT1G09380	integral membrane family protein / nodulin MtN21-related	0.32955	0.618661	0.514856	-0.157862	0.0883431	-0.300106	0.0481984	-0.220839	0.0489669	-0.415021	0.1004	0.361614	0.50293	0.211814	0.313985	0.395501	0.92532	0.0461557	0.0812586	0.0982841
863	AT1G09390	GDSL-motif lipase/hydrolase family protein	0.419811	-0.407026	0.10905	1.25046	0.0404445	0.62026	0.00242096	0.822274	0.545896	0.211753	0.671326	0.0926526	0.331879	-0.45706	0.96539	0.106866	0.0963758	0.320964	0.210717	-0.214851
864	AT1G09400	12-oxophytodienoate reductase, putative	0.0912512	0.22769	0.0830679	-0.209184	0.516389	-0.0986275	0.314177	-0.212204	0.412851	0.0624003	0.123465	0.190965	0.28115	0.190082	0.65228	0.0727701	0.914389	0.0321987	0.00152798	0.102274
865	AT1G09410	pentatricopeptide (PPR) repeat-containing protein	0.0235038	-0.0938607	0.765659	0.0571374	0.295753	0.0489355	0.815446	-0.0589436	0.586799	-0.0204022	0.129932	-0.118333	0.696078	0.143374	0.95894	0.043003	0.630197	0.0532834	0.206906	-0.0106571
866	AT1G09415	NIMIN-3 (NIM1-INTERACTING 3)	0.0574681	-0.801471	0.851789	-0.0844627	0.307465	0.195857	0.759421	-0.0579859	0.0239633	-0.475024	0.0339833	-0.619643	0.0358783	-0.493709	0.242442	-0.207033	0.236216	-0.366624	0.26199	-0.310279
867	AT1G09420	G6PD4 (GLUCOSE-6-PHOSPHATE DEHYDROGENASE 4)	0.639847	-0.476137	0.291629	-0.661609	0.237939	-0.0895387	0.135551	-0.287062	0.26025	-0.341019	0.745934	-0.135774	0.367818	-0.208283	0.658922	-0.191296	0.497964	-0.114426	0.173566	0.351746
868	AT1G09430	ACLA-3	0.637706	-0.586633	0.900587	0.0861034	0.223525	0.499191	0.889312	0.21122	0.541514	-0.262663	0.58898	-0.101634	0.167632	-0.124394	0.068313	-0.350645	0.474888	-0.0544637	0.197752	0.0612781
869	AT1G09440	protein kinase family protein	0.688319	-0.278518	0.716939	0.192096	0.264589	0.41482	0.698739	0.110789	0.223045	-0.235	0.891805	-0.166225	0.518262	0.0203304	0.522204	0.130358	0.383753	0.185343	0.207456	-0.0888404
870	AT1G09450	haspin-related	0.147104	-0.143132	0.774701	-0.0507309	0.0855552	0.0854362	0.0327254	0.228331	0.192475	-0.183107	0.0369598	-0.244351	0.5818	-0.0101488	0.442714	0.140705	0.735865	0.0924354	0.574387	0.147196
871	AT1G09460	glucan endo-1,3-beta-glucosidase-related	0.570249	0.179853	0.361918	-0.430685	0.619282	-0.0903012	0.710005	0.0612981	0.0910961	0.0655034	0.266549	0.195582	0.188476	-0.0835531	0.56593	0.173161	0.403485	-0.102928	0.34746	0.177215
872	AT1G09470	unknown protein	0.343321	0.410467	0.563439	-0.240863	0.327275	-0.153823	0.365594	-0.138084	0.916508	-0.0479055	0.0564359	0.260817	0.230152	0.425928	0.667152	0.150681	0.991815	-0.00701654	0.00156972	0.0184861
873	AT1G09480	cinnamyl-alcohol dehydrogenase family / CAD family	0.202712	0.200763	0.861975	0.0784899	0.511075	-0.106496	0.901449	0.031337	0.793142	-0.0363	0.910774	0.0409412	0.467853	0.199124	0.750257	0.0956928	0.00684786	-0.269217	0.29112	-0.281493
874	AT1G09483	unknown protein	0.338653	0.678624	0.297152	-0.504431	0.2785	-0.349656	0.363528	-0.377262	0.267446	0.126339	0.323818	0.408769	0.38271	0.474048	0.871039	0.0545559	0.913925	0.0103689	0.31225	0.156699
875	AT1G09486	pseudogene	0.000714065	0.265467	0.591414	-0.111673	0.10728	-0.129426	0.424571	-0.113366	0.451563	0.106043	0.130309	0.0095313	0.0549936	0.463255	0.0719219	-0.102521	0.989142	0.0293908	0.00773349	0.242558
876	AT1G09490	cinnamyl-alcohol dehydrogenase family / CAD family	0.737686	-0.348223	0.595857	0.268686	0.492331	0.281088	0.856025	0.20994	0.437048	-0.248153	0.331976	-0.434387	0.0850501	-0.733622	0.230881	-0.289466	0.28986	-0.147956	0.00431838	-0.491055
877	AT1G09500	cinnamyl-alcohol dehydrogenase family / CAD family	0.616226	-0.369885	0.384191	-0.198876	0.0509345	0.673294	0.0042779	0.796605	0.502596	-0.268102	0.0306176	-0.616619	0.461259	-0.0540286	0.914239	0.00687436	0.65462	-0.0577534	0.00860664	-0.961959
878	AT1G09510	cinnamyl-alcohol dehydrogenase family / CAD family	0.00130456	-0.212523	0.281462	-0.237273	0.261948	-0.146164	0.831989	-0.0411123	0.450295	-0.145257	0.0114737	-0.251176	0.0395747	-0.135659	0.0942901	-0.0944206	0.617087	-0.0572693	0.396635	-0.143655
879	AT1G09520	protein binding / zinc ion binding	0.0338203	-0.222217	0.420296	-0.197863	0.0891867	-0.200776	0.759784	0.0782937	0.299375	-0.287645	0.0606861	-0.384102	0.0345128	-0.239929	0.0498993	-0.272495	0.0843072	-0.274231	0.00135477	-0.252156
880	AT1G09530	PIF3 (PHYTOCHROME INTERACTING FACTOR 3)	0.114612	-0.317842	0.997875	0.00010537	0.789502	-0.0126155	0.340847	0.300435	0.997258	-0.0518872	0.894924	-0.162466	0.039023	-0.430009	0.252748	0.29334	0.0759576	-0.259011	0.0878961	0.00414614
881	AT1G09540	MYB61 (MYB DOMAIN PROTEIN 61)	0.00385614	-0.00682205	0.0856379	0.257292	0.336121	-0.0703811	0.812571	-0.0739478	0.456115	-0.0413223	0.00219536	-0.143487	0.139566	-0.0490853	0.406942	0.124126	0.175982	-0.253376	0.299555	-0.109579
882	AT1G09550	pectinacetylesterase, putative	0.0735143	0.128892	0.0634438	0.119372	0.513329	-0.0548172	0.868057	-0.00595808	0.102859	-0.109416	0.359805	0.0148932	0.8037	0.0439117	0.845778	0.0121392	0.481619	-0.0303488	0.00488338	0.0778273
883	AT1G09560	GLP5 (GERMIN-LIKE PROTEIN 5)	0.266664	-0.850157	0.371706	-0.563221	0.200032	0.438488	0.757879	0.0457737	0.462919	-0.304643	0.797111	-0.150706	0.196695	-0.877885	0.296851	0.298646	0.289591	-0.39182	0.048426	-0.481534
884	AT1G09570	PHYA (PHYTOCHROME A)	0.52928	-0.476026	0.0990451	1.12769	0.0183455	0.952594	0.0853874	1.01956	0.0113939	0.913551	0.0494599	0.138081	0.0473374	0.481412	0.910157	-0.0609822	0.264476	0.419742	0.0340925	0.803056
885	AT1G09575	unknown protein	0.534801	0.216996	0.579281	-0.170294	0.420538	0.0604051	0.239069	0.362923	0.188599	0.0799073	0.877757	0.0914024	0.1756	0.368303	0.338492	0.196774	0.390526	-0.102992	0.00392282	-0.11575
886	AT1G09580	emp24/gp25L/p24 family protein	0.617868	-0.203524	0.0655018	-0.199486	0.147558	-0.169581	0.342051	0.0317159	0.222879	-0.26061	0.0043194	-0.584501	0.2151	-0.478989	0.147964	-0.319706	0.0586572	-0.398043	0.107691	-0.610821
887	AT1G09590	60S ribosomal protein L21 (RPL21A)	0.772913	-0.555194	0.463031	0.807491	0.826118	0.0523189	0.709344	-0.147902	0.395377	-0.573664	0.942186	-0.213407	0.162414	-1.18433	0.45268	-0.340378	0.313696	-0.246859	0.0087283	-0.316161
888	AT1G09600	protein kinase family protein	0.479748	0.231206	0.0211891	-0.108201	0.523718	-0.0978705	0.151653	0.183347	0.63422	-0.055609	0.695734	-0.0269213	0.476756	0.172571	0.119688	0.262032	0.22328	0.117312	0.140973	0.066911
889	AT1G09610	unknown protein	0.10768	-0.0475341	0.896284	0.0168195	0.232658	0.0440425	0.822794	-0.137558	0.884372	-0.00283196	0.0124847	-0.254026	0.29201	-0.0388115	0.711394	0.057253	0.814917	-0.0307063	0.415586	0.0403476
890	AT1G09620	ATP binding / aminoacyl-tRNA ligase/ leucine-tRNA ligase/ nucleotide binding	0.647791	-0.304232	0.952603	0.223296	0.299525	0.285934	0.696974	0.0989418	0.601287	-0.230043	0.867545	-0.21506	0.165094	-0.105948	0.143856	-0.0106525	0.822745	0.0454669	0.0319983	-0.0704934
891	AT1G09630	ATRAB11C (ARABIDOPSIS RAB GTPASE 11C)	0.447949	-0.482731	0.418957	0.401088	0.12881	0.635809	0.428352	0.27741	0.509543	-0.240837	0.266008	-0.51817	0.262969	-0.426243	0.393241	-0.19857	0.0621489	0.103628	0.0107715	-0.262565
892	AT1G09640	elongation factor 1B-gamma, putative / eEF-1B gamma, putative	0.715679	-0.501967	0.106933	0.666507	0.0500969	-0.245691	0.376283	-0.191952	0.323289	-0.210287	0.816736	-0.0815111	0.958936	-0.42424	0.190624	-0.677433	0.186907	-0.424131	0.0506077	-0.206447
893	AT1G09645	unknown protein	0.322634	-0.510085	0.768415	0.10457	0.239244	0.435994	0.465255	-0.121029	0.583582	-0.143329	0.223353	-0.376855	0.342816	-0.229052	0.906975	0.0483241	0.258747	-0.285199	0.0617587	-0.211748
894	AT1G09650	F-box family protein	0.380885	0.176327	0.233049	0.227245	0.988633	-0.0274113	0.185124	0.0552651	0.184199	-0.122389	0.27878	0.00357898	0.475162	0.201761	0.369704	0.0801829	0.806932	0.048752	0.0293603	0.0773486
895	AT1G09660	KH domain-containing quaking protein, putative	0.0309555	-0.925594	0.412096	0.439779	0.152268	-0.027517	0.909673	0.134644	0.0883251	-0.408344	0.161408	-0.410752	0.00280582	-1.26989	0.532875	-0.243704	0.212693	-0.278457	0.0271691	-0.264921
896	AT1G09665	Toll-Interleukin-Resistance (TIR) domain-containing protein	0.787597	0.0969711	0.347438	0.0697558	0.976194	-0.0264289	0.224597	-0.156561	0.807655	0.0264473	0.359809	0.132982	0.303835	0.270023	0.273817	0.165604	0.104048	0.154024	0.527839	0.0861346
897	AT1G09680	pentatricopeptide (PPR) repeat-containing protein	0.0179474	-0.0951404	0.861596	0.0415785	0.730766	-0.00481849	0.0738868	0.0652549	0.338863	-0.153487	0.00326786	-0.196257	0.532687	-0.00678515	0.950596	0.0102435	0.40566	-0.0699709	0.0148073	-0.058016
898	AT1G09690	60S ribosomal protein L21 (RPL21C)	0.998851	-0.327398	0.138696	0.644127	0.862758	0.0589864	0.703754	0.234517	0.576608	-0.235192	0.838377	-0.21363	0.616905	-0.661327	0.212096	-0.392416	0.183538	-0.377246	0.845843	-0.11267
899	AT1G09700	HYL1 (HYPONASTIC LEAVES 1)	0.379306	-0.239166	0.554927	0.0929048	0.0296982	0.419096	0.42734	0.281506	0.297978	-0.263327	0.966043	-0.0730746	0.392033	-0.189569	0.976101	0.0481516	0.743476	-0.0883045	0.0217364	0.103035
900	AT1G09710	DNA binding	0.31576	-0.390283	0.65229	-0.165343	0.355205	0.225744	0.553809	0.356482	0.223229	0.222131	0.00359765	-0.750241	0.0527275	-0.677155	0.942076	0.074775	0.244297	-0.166273	0.681383	-0.392412
901	AT1G09720	kinase interacting family protein	0.165633	0.30438	0.708651	-0.12933	0.30196	-0.163783	0.295032	-0.280479	0.353709	0.112367	0.237443	0.275793	0.127224	0.515999	0.410245	0.242149	0.1004	-0.0571191	0.00667492	0.109932
902	AT1G09730	Ulp1 protease family protein	0.469223	-0.523473	0.674554	-0.00148957	0.145051	0.521456	0.943674	0.213565	0.373423	0.00246597	0.0672696	0.178748	0.30552	0.0901142	0.921324	-0.0899578	0.159137	0.32367	0.162294	0.135258
903	AT1G09740	ethylene-responsive protein, putative	0.241634	0.364099	0.308416	-0.350988	0.0142014	-0.240712	0.948299	0.20809	0.762775	-0.177318	0.208319	0.00819901	0.341432	0.0594529	0.972042	-0.0757887	0.279649	-0.208092	0.771134	-0.173201
904	AT1G09750	chloroplast nucleoid DNA-binding protein-related	0.65131	-0.0341489	0.625603	0.396858	0.104869	0.0521038	0.217073	0.100848	0.767536	0.00226499	0.09602	0.261753	0.216679	-0.954355	0.979817	-0.0907525	0.780902	-0.0527866	0.00229558	-0.0391073
905	AT1G09760	U2A' (U2 small nuclear ribonucleoprotein A)	0.994876	-0.204397	0.457797	0.153788	0.117073	0.486732	0.535524	0.137995	0.114503	-0.470238	0.319128	-0.153902	0.134669	-0.548661	0.0354583	-0.240074	0.612475	-0.0934577	0.0352971	-0.317968
906	AT1G09770	ATCDC5 (ARABIDOPSIS THALIANA CELL DIVISION CYCLE 5)	0.0969801	-1.19457	0.776824	0.275764	0.0134676	0.677007	0.964369	0.132906	0.984236	-0.103098	0.0501941	0.185053	0.925209	-0.206785	0.651611	0.0786054	0.152762	0.467098	0.978006	0.268729
907	AT1G09780	2,3-biphosphoglycerate-independent phosphoglycerate mutase, putative / phosphoglyceromutase, putative	0.56359	-0.682945	0.203871	0.90913	0.337685	0.414272	0.744791	0.194373	0.186368	0.0377273	0.0519027	0.115916	0.75589	-0.522404	0.606138	-0.209987	0.724915	-0.0498978	0.303311	0.128054
908	AT1G09790	COBL6 (COBRA-LIKE PROTEIN 6 PRECURSOR)	0.227342	0.48738	0.698133	0.0304799	0.399752	-0.17742	0.462623	-0.11274	0.757277	0.0518721	0.0951512	0.308208	0.0627059	0.487704	0.447421	0.117384	0.0287457	0.144445	0.356646	0.262702
909	AT1G09795	ATATP-PRT2 (ATP PHOSPHORIBOSYL TRANSFERASE 2)	0.0433401	-1.17402	0.734572	0.298406	0.000670995	-0.714913	0.158552	-0.412629	0.765689	-0.251917	0.0177581	-0.730732	0.0169465	-1.1175	0.0034301	-0.74704	0.0180745	-0.363073	0.00397891	-0.751842
910	AT1G09800	tRNA pseudouridine synthase family protein	0.060074	-0.175111	0.433907	-0.072316	0.417333	0.0774727	0.779227	0.0745929	0.526675	-0.144834	0.320855	-0.256087	0.559353	-0.139873	0.979265	0.0141703	0.395266	0.0892256	0.0665428	-0.0764902
911	AT1G09810	ECT11 (evolutionarily conserved C-terminal region 11)	0.170739	-0.54244	0.934928	0.0273454	0.0482138	0.40752	0.243918	0.32806	0.502168	-0.233537	0.0472084	-0.446505	0.120817	-0.37876	0.582484	-0.0953716	0.447929	-0.157361	0.000376807	-0.211472
912	AT1G09812	unknown protein	0.00615811	-0.675463	0.368538	0.606414	0.176423	-0.320864	0.992445	-0.027925	0.0853876	-0.279337	0.0156574	-0.44189	0.000336645	-0.531284	0.166383	-0.163106	0.0280661	-0.299117	0.188584	-0.180031
913	AT1G09815	POLD4 (POLYMERASE DELTA 4)	0.951167	-0.345046	0.0177362	-0.0899655	0.188253	-0.177272	0.258111	-0.17366	0.595372	-0.326359	0.446164	-0.3385	0.594049	-0.265897	0.423891	-0.491566	0.430527	-0.317736	0.667307	-0.507301
914	AT1G09820	pentatricopeptide (PPR) repeat-containing protein	0.245629	-0.601598	0.256769	0.274048	0.281077	0.322187	0.948091	0.17092	0.0755922	-0.490964	0.256527	-0.37722	0.536959	-0.185691	0.550813	-0.228196	0.467745	0.147122	0.833992	-0.0557302
915	AT1G09830	phosphoribosylamine--glycine ligase (PUR2)	0.222789	-0.700757	0.174998	0.745003	0.388342	0.383161	0.0786885	0.399133	0.25878	-0.482888	0.0786843	-0.470058	0.0492803	-1.04059	0.399915	-0.410492	0.307263	-0.0552628	0.00794413	-0.51295
916	AT1G09840	ATSK41 (SHAGGY-LIKE PROTEIN KINASE 41)	0.364164	-0.920474	0.157693	1.29243	0.2458	-0.240816	0.40829	-0.123357	0.224378	-0.250821	0.113356	-0.472855	0.962456	-0.390416	0.419586	-0.555841	0.544753	0.125361	0.0343352	-0.200595
917	AT1G09850	XBCP3 (xylem bark cysteine peptidase 3)	0.177383	-0.96194	0.745299	0.32427	0.00380997	-0.443997	0.238274	-0.228282	0.00700347	-0.581221	0.00101424	-0.945835	0.403206	0.678055	0.0539551	-1.13606	0.762242	0.0387024	0.266927	-0.931614
918	AT1G09860	ATPUP16	0.143054	0.799053	0.357625	-0.501465	0.266456	-0.32581	0.441147	-0.226983	0.88946	-0.155462	0.15783	0.556812	0.011076	-1.22001	0.639897	0.0121608	0.0213606	-0.892978	0.0360792	0.227011
919	AT1G09870	histidine acid phosphatase family protein	0.311724	-0.490295	0.779012	0.180741	0.0446387	0.49642	0.140494	0.656921	0.419267	-0.296302	0.0234541	-0.455756	0.252293	-0.633543	0.579673	-0.125259	0.179116	0.358189	0.0601797	-0.215187
920	AT1G09880	lyase	0.244856	0.315777	0.384362	-0.22458	0.541639	0.00325514	0.700136	-0.0874309	0.822293	0.0458955	0.263331	0.144327	0.186021	0.232452	0.0189477	0.15008	0.734511	0.0722794	0.00212391	0.130877
921	AT1G09890	lyase	0.288901	0.221294	0.250551	0.159769	0.284876	0.0374929	0.0219607	0.112312	0.318287	-0.0757267	0.24715	-0.0809751	0.495979	0.0352746	0.297776	0.0924966	0.982259	0.0236857	0.33036	-0.040353
922	AT1G09900	pentatricopeptide (PPR) repeat-containing protein	0.437264	-0.451381	0.3344	0.388532	0.229417	0.364982	0.284164	0.326083	0.171866	-0.44304	0.587126	-0.28204	0.357803	-0.426673	0.844936	0.156364	0.794267	0.00293729	0.283502	-0.23923
923	AT1G09910	lyase	0.827698	-0.222883	0.461416	-0.317224	0.709914	0.183008	0.682467	0.214356	0.701821	0.0261219	0.141268	-0.540017	0.952021	0.00814985	0.569247	-0.0502476	0.985833	-0.0285123	0.000934786	-0.0471919
924	AT1G09920	TRAF-type zinc finger-related	0.352998	-0.737521	0.1682	0.769902	0.140024	0.623893	0.00805874	0.599352	0.655376	-0.211218	0.161535	-0.71647	0.080442	-0.63747	0.538793	-0.0593884	0.253349	-0.263949	0.694139	-0.767699
925	AT1G09930	ATOPT2	0.129866	1.07618	0.740143	-0.136042	0.553429	-0.148148	0.498901	-0.287395	0.423915	0.381035	0.151725	0.978083	0.240208	0.683023	0.483011	0.381667	0.887728	-0.02846	0.462956	0.260438
926	AT1G09932	phosphoglycerate/bisphosphoglycerate mutase-related	0.157659	-0.13424	0.984443	-0.028101	0.016591	0.815845	0.193013	0.120255	0.698058	-0.0329269	0.265682	-0.0701056	0.0584767	-0.128564	0.455825	-0.0285591	0.524705	-0.0763252	0.13116	0.0599294
927	AT1G09935	phosphoglycerate/bisphosphoglycerate mutase family protein	0.637366	0.0508611	0.552516	-0.0426659	0.336159	0.0401838	0.62108	0.00589495	0.977239	0.0187233	0.840158	0.0918318	0.129212	0.250558	0.293307	0.0746414	0.768537	0.00880969	0.0047885	0.117152
928	AT1G09940	HEMA2	0.185098	-0.198907	0.576097	-0.399213	0.498048	0.165093	0.29345	-0.029937	0.0438789	-0.518112	0.0171979	-0.576235	0.74433	0.0338525	0.379088	-0.144172	0.36559	-0.183703	0.772292	-0.357283
929	AT1G09950	transcription factor-related	0.0051432	1.19205	0.212738	1.23607	0.00198903	1.07048	0.00143764	2.31174	0.00124155	1.62505	0.17731	0.668677	0.00748599	1.09234	0.00221978	1.81812	0.0100408	1.4336	0.0439613	1.02231
930	AT1G09960	SUT4 (SUCROSE TRANSPORTER 4)	0.620165	-0.0889044	0.448035	-0.177452	0.00987183	-0.447658	0.54008	0.0338083	0.954467	-0.10518	0.876175	-0.189555	0.834767	-0.293476	0.272966	0.245635	0.00676311	-0.373166	0.0939627	-0.398463
931	AT1G09970	LRR XI-23	0.556541	-0.259038	0.851145	0.231273	0.00136337	1.32599	0.00635677	1.37764	0.148411	0.426749	0.312813	0.0677101	0.949633	-0.229353	0.0414283	0.405919	0.0715849	0.463604	0.151232	0.000485577
932	AT1G09980	unknown protein	0.141225	-0.873946	0.874596	0.143177	0.0184373	0.739636	0.281154	0.809286	0.660784	0.0802258	0.0936347	-0.455615	0.421826	-0.475651	0.287366	-0.519774	0.234993	0.33665	0.0826955	0.0680201
933	AT1G09995	unknown protein	0.273563	0.289225	0.790486	0.0498531	0.340721	0.0939336	0.825332	-0.0316263	0.338476	-0.102116	0.050209	-0.0714648	0.792531	0.0565863	0.394811	0.0876698	0.307848	-0.115177	0.539575	-0.0282434
934	AT1G10000	nucleic acid binding / ribonuclease H	0.235915	0.77645	0.465363	-0.421913	0.405414	-0.300495	0.144911	-0.548316	0.495123	0.228561	0.190822	0.585699	0.19886	0.675294	0.490309	0.293811	0.76774	0.10469	0.0129305	0.337001
935	AT1G10010	AAP8	0.197897	0.699896	0.902092	0.165499	0.647509	-0.157224	0.316692	-0.438953	0.485685	0.279488	0.309174	0.486864	0.293888	0.505805	0.338381	0.436544	0.432536	0.200918	0.290621	0.282716
936	AT1G10020	unknown protein	0.0394862	-1.10898	0.0351324	-0.701324	0.11697	-0.226273	0.662547	0.329582	0.945889	-0.102429	0.150023	-0.589659	0.0159681	-1.26228	0.403019	-0.547578	0.384637	-0.501187	0.198664	-0.40065
937	AT1G10030	ERG28 (Arabidopsis homolog of yeast ergosterol28)	0.308536	-0.863701	0.545287	0.705086	0.908506	0.109077	0.644704	-0.00715787	0.792444	-0.132887	0.876746	-0.207088	0.261318	-0.741697	0.673971	0.253752	0.304777	-0.321573	0.354135	0.0616942
938	AT1G10040	unknown protein	0.894144	0.0143652	0.0820209	-0.303487	0.0858953	0.162837	0.271051	0.168097	0.0978785	-0.200479	0.00188364	-0.165568	0.390041	0.1982	0.670435	0.0216441	0.840523	0.0304548	0.581742	-0.0331762
939	AT1G10050	glycosyl hydrolase family 10 protein / carbohydrate-binding domain-containing protein	0.408842	-0.625733	0.25005	-0.20366	0.473346	0.315627	0.574049	0.0758902	0.923027	-0.0791346	0.991694	-0.226959	0.230399	0.069243	0.672888	-0.0219126	0.196224	0.354712	0.00279151	-0.0202264
940	AT1G10060	branched-chain amino acid aminotransferase 1 / branched-chain amino acid transaminase 1 (BCAT1)	0.0491075	0.476895	0.0384852	1.1417	0.00226063	0.872393	0.00653088	1.25403	0.000257098	1.14565	0.030791	0.187919	0.146081	0.528862	0.00500703	0.692701	0.00677918	1.06268	0.00206171	0.710184
941	AT1G10070	ATBCAT-2 (ARABIDOPSIS THALIANA BRANCHED-CHAIN AMINO ACID TRANSAMINASE 2)	0.800789	-0.128421	0.816228	-0.121805	0.170189	0.451029	0.0272478	0.938568	0.412598	0.180566	0.101641	0.198144	0.0109614	0.383232	0.139475	0.363775	0.961948	0.0075773	0.000962132	0.0218787
942	AT1G10090	unknown protein	0.663584	-0.0644566	0.0928362	1.70572	0.00816846	1.03783	0.102357	1.1959	0.00554523	0.972715	0.0716954	0.139172	0.883843	-0.0979093	0.328392	0.384249	0.00660605	0.842858	0.06196	0.793971
943	AT1G10095	protein prenyltransferase	0.0167015	0.104835	0.709281	0.0576427	0.231294	-0.153669	0.320669	0.0726411	0.795311	-0.0162075	0.182984	-0.117081	0.407763	0.0759292	0.212546	0.202266	0.426322	0.125446	0.0601883	-0.0325259
944	AT1G10100	unknown protein	0.1946	1.38498	0.594793	-0.459433	0.244342	-0.669027	0.344458	-0.697861	0.456507	0.422127	0.203867	0.9989	0.185663	0.979256	0.513056	0.507393	0.841618	-0.0543577	0.0131693	0.292417
945	AT1G10110	F-box family protein	0.152255	-0.871537	0.99796	-0.00170577	0.192523	0.0110327	0.0151821	0.0986338	0.752932	-0.00295675	0.264392	-0.560136	0.43744	0.151423	0.764362	0.0762031	0.411819	-0.0675644	0.870131	-0.104738
946	AT1G10120	DNA binding / transcription factor	0.291301	-0.636652	0.498718	-0.408913	0.374769	0.249933	0.81718	0.156917	0.0332234	-0.609113	0.0458747	-0.82099	0.0598264	-0.643381	0.0108349	-0.400757	0.0207073	-0.686489	0.0694572	-0.710185
947	AT1G10130	ECA3 (ENDOPLASMIC RETICULUM-TYPE CALCIUM-TRANSPORTING ATPASE 3)	0.235997	-1.08844	0.507225	0.546228	0.70915	0.243732	0.648186	0.458068	0.789169	-0.00963117	0.034269	-0.719975	0.487486	-0.648254	0.392919	-0.561451	0.267885	0.194649	0.00400493	-0.267393
948	AT1G10140	unknown protein	0.0428755	0.279631	0.357196	-0.114673	0.0177826	0.429633	0.261961	0.195995	0.11773	0.318425	0.232292	0.262756	0.0196061	0.514605	0.0369414	0.633589	0.428888	0.128872	0.0467072	0.224478
949	AT1G10150	carbohydrate binding	0.152334	-0.640575	0.92345	-0.102993	0.661371	-0.107002	0.170203	0.459589	0.240264	-0.364159	0.00891431	-0.650533	0.050008	-0.577494	0.629143	-0.110983	0.310705	-0.238336	0.00185163	-0.169842
950	AT1G10155	ATPP2-A10 (PHLOEM PROTEIN 2-A10)	0.219484	1.43194	0.615721	-0.369804	0.271301	-0.508689	0.329731	-0.609168	0.366487	0.400777	0.189925	0.911565	0.840976	0.0412809	0.71399	0.191007	0.585505	0.108648	0.572419	0.345815
951	AT1G10160	transposable element gene	0.233132	0.550005	0.98459	-0.0274799	0.10544	-0.278564	0.615721	-0.185769	0.750836	0.069843	0.234523	0.675475	0.354266	0.265321	0.489081	0.272159	0.432569	0.200454	0.00270619	0.131414
952	AT1G10170	ATNFXL1 (ARABIDOPSIS THALIANA NF-X-LIKE 1)	0.593714	-0.0997526	0.999393	0.15666	0.780846	0.115686	0.325003	-0.30335	0.589614	0.088395	0.513998	0.0294092	0.380406	0.127264	0.654896	0.010735	0.758065	-0.0996953	0.286936	-0.101222
953	AT1G10180	unknown protein	0.170586	-0.418742	0.761779	0.167097	0.0187782	0.370717	0.0364872	0.398774	0.325838	-0.272959	0.139619	-0.272306	0.798611	0.0149554	0.818293	0.140417	0.450374	0.174146	0.880435	0.099697
954	AT1G10190	unknown protein	0.357653	0.36483	0.796595	0.0321002	0.407465	-0.193312	0.291323	-0.176562	0.282816	0.156555	0.952898	0.0923796	0.231036	0.776839	0.284305	0.337584	0.324987	0.186949	0.0625672	0.108231
955	AT1G10200	WLIM1	0.136718	-0.324219	0.077471	-0.335707	0.0226781	-0.133718	0.585246	-0.228627	0.333746	-0.191486	0.631731	-0.245883	0.27935	-0.618615	0.310644	-0.240328	0.0383436	-0.220331	0.808774	-0.187213
956	AT1G10210	ATMPK1 (MITOGEN-ACTIVATED PROTEIN KINASE 1)	0.169302	-0.778309	0.594761	-0.162839	0.613715	0.00713243	0.525123	0.287621	0.12342	-0.413497	0.0248289	-0.63823	0.722679	-0.189089	0.450034	-0.138353	0.0703289	-0.334224	0.000520141	-0.456626
957	AT1G10220	unknown protein	0.0344099	0.442544	0.719164	-0.0899332	0.108805	-0.105899	0.200898	-0.183172	0.353014	-0.100882	0.00135179	0.251196	0.0516838	0.162652	0.325413	0.163549	0.890103	0.0266736	0.00549091	0.228718
958	AT1G10230	ASK18 (ARABIDOPSIS SKP1-LIKE 18)	0.454059	0.0710199	0.214115	-0.601167	0.0546085	-0.472499	0.302178	-0.176027	0.478776	-0.323428	0.881755	-0.155351	0.85043	-0.305132	0.592416	-0.292336	0.381513	-0.326768	0.00741512	-0.11624
959	AT1G10240	FRS11 (FAR1-related sequence 11)	0.0383436	-0.298132	0.280053	-0.536964	0.28845	-0.0553381	0.810214	0.0533206	0.00361825	-0.299407	0.0952448	-0.276809	0.392731	0.135637	0.0275748	-0.411265	0.211055	-0.0577549	0.174035	-0.0174265
960	AT1G10250	unknown protein	0.0920453	-0.125574	0.497213	-0.0664964	0.940843	-0.0134794	0.359406	0.0733006	0.793389	-0.0147701	0.474237	-0.0505496	0.312457	0.00401374	0.36143	-0.0256541	0.836642	0.0320101	0.492294	0.0660152
961	AT1G10260	transposable element gene	0.393114	0.152019	0.438355	0.089624	0.751138	-0.0241946	0.817221	-0.0137833	0.443506	-0.0432076	0.799712	0.110228	0.799903	0.128639	0.813453	0.0756993	0.685649	0.0760256	0.0238723	0.0466156
962	AT1G10270	GRP23 (GLUTAMINE-RICH PROTEIN23)	0.864357	-0.336392	0.361388	-0.336482	0.685822	0.0924229	0.82813	0.132544	0.932236	-0.0661747	0.7642	-0.112329	0.712754	-0.281661	0.46358	0.174588	0.522694	0.159063	0.563722	-0.0837226
963	AT1G10280	unknown protein	0.479512	-0.163521	0.830984	0.0140925	0.117391	0.0281844	0.800344	0.231524	0.106749	-0.30166	0.150809	-0.656877	0.152504	-0.537015	0.0471224	-0.266334	0.0653516	0.209174	0.311725	-0.375731
964	AT1G10290	ADL6 (DYNAMIN-LIKE PROTEIN 6)	0.0381931	-1.39363	0.65033	0.371092	0.287977	0.392796	0.247137	0.391787	0.347203	-0.317548	0.307192	-0.293294	0.112089	-1.13458	0.323733	-0.359576	0.609565	-0.0901824	0.0536015	-0.16251
965	AT1G10300	GTP-binding protein-related	0.0217195	0.161041	0.598281	0.0423053	0.57902	-0.0432901	0.20676	-0.103273	0.824479	0.0249072	0.108234	0.0960237	0.109242	0.170199	0.113588	0.107202	0.15957	0.101431	2.91271e-05	0.0444082
966	AT1G10310	short-chain dehydrogenase/reductase (SDR) family protein	0.190194	0.955195	0.582755	-0.245253	0.266209	-0.283531	0.308819	-0.412655	0.74716	0.0174046	0.319074	0.335358	0.246615	0.40219	0.710261	0.108201	0.964772	-0.0311252	0.0166338	-0.0276004
967	AT1G10320	U2 snRNP auxiliary factor-related	0.0745426	-0.426941	0.801306	0.00910393	0.239197	0.241053	0.680846	0.136097	0.584001	-0.169754	0.0564577	-0.331458	0.807092	0.0711245	0.871481	0.0256326	0.756368	0.0317211	0.991485	-0.108426
968	AT1G10330	pentatricopeptide (PPR) repeat-containing protein	0.0977854	-0.287741	0.366006	-0.366482	0.944054	-0.0359	0.0133228	0.270099	0.99033	0.0159934	0.000928289	-0.387562	0.0332657	-0.260727	0.448732	-0.0436709	0.67432	-0.0708295	0.00369215	-0.140682
969	AT1G10340	ankyrin repeat family protein	0.121748	-0.517803	0.868518	-0.113209	0.00357502	0.935301	0.629978	-0.0209719	0.828784	0.0070407	0.0227063	-0.308756	0.546219	-0.158353	0.404894	-0.0764303	0.187611	-0.296043	0.0237072	-0.0138844
970	AT1G10350	DNAJ heat shock protein, putative	0.868321	-0.142567	0.193543	0.391749	0.352662	0.256404	0.769891	0.19271	0.839805	-0.0694956	0.136051	-0.522113	0.337334	0.135193	0.585363	-0.116739	0.592857	0.0009676	0.00615815	-0.255617
971	AT1G10360	ATGSTU18 (GLUTATHIONE S-TRANSFERASE TAU 18)	0.330816	-0.680422	0.849793	0.0815363	0.0012724	-0.694559	0.454554	-0.00249392	0.930052	-0.131636	0.400193	-0.446913	0.773181	-0.497841	0.916305	-0.146119	0.14966	-0.516993	0.113993	-0.65755
972	AT1G10370	ERD9 (EARLY-RESPONSIVE TO DEHYDRATION 9)	0.00469402	0.913426	0.0126723	2.27515	0.0131605	1.21155	0.0178944	1.61579	0.000137436	1.38576	0.00320488	0.985903	0.00904555	0.777185	0.000992927	1.87453	0.011567	1.33133	0.048491	0.992804
973	AT1G10380	unknown protein	0.1552	-0.857476	0.655789	0.0915809	0.481499	-0.182088	0.358085	0.3944	0.251666	-0.243755	0.380298	-0.298283	0.188755	-0.507765	0.205753	-0.459538	0.0177846	-0.346389	0.00533136	-1.05423
974	AT1G10385	unknown protein	0.0829752	0.19764	0.562014	-0.113419	0.455084	0.0226123	0.279038	-0.252358	0.907422	0.0380659	0.923739	0.0498543	0.176184	0.580405	0.215324	0.172556	0.0992766	0.0702055	0.00612907	0.0884236
975	AT1G10390	nucleoporin family protein	0.0592527	-1.00313	0.904713	0.144278	0.312232	0.254746	0.933913	0.0397915	0.424682	0.230144	0.184992	-0.392292	0.197047	-0.955649	0.388495	-0.51564	0.40201	0.0792415	0.718125	-0.175783
976	AT1G10400	UDP-glycosyltransferase/ transferase, transferring glycosyl groups	0.354651	0.188268	0.340242	-0.198073	0.792173	-0.0171813	0.392658	-0.118102	0.68057	0.0448193	0.943575	0.0827341	0.0899795	0.235461	0.869483	0.0224084	0.513886	0.0413482	0.246924	0.0213635
977	AT1G10410	unknown protein	0.274867	0.536579	0.0393572	1.65823	0.000307546	1.72076	0.0291764	1.73132	0.000282566	1.34897	6.31132e-05	0.91176	0.0223421	0.927925	0.0101611	0.974214	0.000778888	1.25532	0.37846	1.29093
978	AT1G10417	unknown protein	0.0909196	-0.0776986	0.876114	-0.0188068	0.0460252	0.245477	0.417694	0.015488	0.491808	0.0412045	0.0195826	-0.113061	0.291615	-0.00661054	0.38093	-0.0501151	0.573906	0.0502538	0.0187173	-0.00141922
979	AT1G10420	NA	0.185379	0.534328	0.587794	-0.144084	0.930164	-0.0479636	0.458959	-0.337814	0.406487	0.180021	0.258325	0.398919	0.531235	0.273231	0.635567	0.190534	0.215736	-0.0662919	0.481937	0.0539898
980	AT1G10430	PP2A-2	0.341995	-0.491503	0.200214	0.52438	0.571436	0.264599	0.0671385	0.632193	0.133819	0.136344	0.0342036	-0.378762	0.983049	-0.347847	0.941094	-0.078567	0.590468	-0.0783261	0.0135367	-0.408928
981	AT1G10450	SNL6 (SIN3-LIKE 6)	0.448724	-0.00386581	0.588424	-0.197016	0.383798	0.262616	0.40471	-0.0240429	0.834922	-0.065089	0.0173133	0.433027	0.389314	0.282155	0.279735	0.265518	0.0365287	0.268807	0.0016916	0.339227
982	AT1G10455	unknown protein	0.228356	0.579697	0.605021	-0.229322	0.437135	-0.172507	0.509962	-0.315972	0.4428	0.209063	0.508455	0.210712	0.243944	0.730817	0.476465	0.31702	0.756238	0.073765	0.00535399	0.0798294
983	AT1G10460	GLP7 (GERMIN-LIKE PROTEIN 7)	0.485957	0.222849	0.659172	-0.144404	0.265503	-0.213494	0.745351	-0.105412	0.908045	0.00813778	0.148026	-0.0350956	0.482186	0.0450092	0.379062	0.1087	0.241551	-0.181433	0.0200483	-0.000941165
984	AT1G10470	ARR4 (RESPONSE REGULATOR 4)	0.215754	-1.25918	0.533356	0.561261	0.13108	-0.484418	0.0734803	-0.407513	0.31669	-0.384076	0.996424	-0.184771	0.275573	-0.910632	0.845262	-0.102652	0.00352818	-0.483067	0.675729	-0.140996
985	AT1G10480	ZFP5 (ZINC FINGER PROTEIN 5)	0.186899	0.470553	0.603346	-0.148841	0.131777	-0.150138	0.179975	-0.29537	0.638189	-0.0268741	0.408528	0.227379	0.302785	0.405269	0.857924	0.0612873	0.904293	0.0512676	0.530568	0.174996
986	AT1G10490	unknown protein	0.47297	0.131716	0.516736	-0.10051	0.88492	0.117097	0.330598	-0.147744	0.130441	-0.256613	0.83002	-0.114673	0.764599	0.0148741	0.841155	-0.00939152	0.631702	0.0237953	0.00217986	-0.0233383
987	AT1G10500	ATCPISCA (chloroplast-localized IscA-like protein)	0.597634	-0.507353	0.509527	0.0848247	0.458765	0.129893	0.548017	-0.189285	0.687864	-0.279571	0.259352	-0.324039	0.150936	-0.485913	0.897441	-0.167145	0.0210986	-0.388936	0.0582729	-0.301509
988	AT1G10510	emb2004 (embryo defective 2004)	0.160063	-0.0181063	0.430851	0.403168	0.644623	0.232556	0.229078	-0.18047	0.0464855	-0.353883	0.0710635	-0.108813	0.933861	-0.2163	0.624966	0.0405861	0.262654	0.0778361	0.119256	-0.203213
989	AT1G10520	DNA polymerase lambda (POLL)	0.275823	0.451722	0.451189	-0.257192	0.430363	-0.57519	0.66293	-0.0325652	0.537514	0.0949768	0.617021	0.0616043	0.245086	0.467909	0.804285	0.00386376	0.149219	0.113351	0.0831924	0.148647
990	AT1G10522	unknown protein	0.265502	-0.741019	0.356845	-0.0566137	0.0401703	-0.623933	0.14686	-0.324433	0.137104	-0.514736	0.14002	-0.387659	0.011039	-1.38624	0.316991	-0.439928	0.293788	-0.438112	0.0130616	-0.857727
991	AT1G10530	unknown protein	0.217448	1.49924	0.493275	-0.745394	0.319777	-0.609441	0.441206	-0.727756	0.392636	0.508943	0.222837	1.02067	0.207168	1.09348	0.631387	0.364567	0.955541	-0.0184639	0.0199925	0.354702
992	AT1G10540	xanthine/uracil permease family protein	0.0966709	-0.244079	0.579263	0.173478	0.714022	0.0188987	0.163888	0.144895	0.196958	-0.136889	0.00938271	-0.209958	0.146726	-0.259532	0.46906	0.112956	0.777819	-0.0262733	0.213075	-0.0684775
993	AT1G10550	XTH33	0.7003	-0.272712	0.0129403	1.03146	0.0184066	1.16909	0.0801854	1.18247	0.0763897	1.2168	0.0164621	1.17826	0.912131	0.0619505	0.381882	0.350355	0.422508	0.105699	0.564226	0.322496
994	AT1G10560	PUB18 (PLANT U-BOX 18)	0.87638	0.0864597	0.824776	0.148458	0.0167528	0.431003	0.0225979	0.644601	0.0391712	0.356397	0.110752	0.0510562	0.0475762	0.331013	0.0022857	0.778065	0.0290846	0.50691	0.0313322	0.720761
995	AT1G10570	OTS2 (OVERLY TOLERANT TO SALT 2)	0.0725652	-0.101347	0.931091	-0.0819687	0.118057	0.292204	0.0803365	0.225506	0.578695	-0.112924	0.0723728	-0.324793	0.30521	-0.140488	0.261454	-0.140778	0.832416	0.0205413	0.17366	-0.000870609
996	AT1G10580	transducin family protein / WD-40 repeat family protein	0.153117	-0.963931	0.993994	0.0419198	0.0142185	0.677004	0.47798	-0.052556	0.98757	-0.109956	0.155304	0.0158333	0.359678	-0.671319	0.886117	-0.149281	0.214963	0.18179	0.0262332	0.161647
997	AT1G10585	transcription factor	0.657895	0.165751	0.614831	-0.0426214	0.629205	-0.0882459	0.0337113	0.0893655	0.952801	0.00559489	0.601626	0.171984	0.46248	0.180686	0.968352	0.0207569	0.0799731	-0.162496	0.00452325	-0.204031
998	AT1G10590	DNA-binding protein-related	0.458241	-0.125327	0.921964	0.212305	0.514369	-0.0278866	0.495193	-0.0190257	0.449955	-0.262459	0.41606	-0.26935	0.15241	-0.715891	0.361869	-0.41707	0.118826	-0.265499	0.0252101	-0.308679
999	AT1G10600	unknown protein	0.542754	-0.259664	0.951076	0.0097946	0.074446	-0.0683256	0.352345	0.314539	0.799448	-0.0808886	0.119159	-0.295669	0.262902	-0.266436	0.23336	-0.0933955	0.397818	-0.163999	0.0331909	-0.427881
1000	AT1G10610	DNA binding / transcription factor	0.680085	-0.0744898	0.775213	0.00499256	0.137821	0.279897	0.0707452	0.406776	0.100128	-0.249497	0.0145922	-0.270419	0.948563	-0.00137898	0.158128	-0.0767831	0.945553	-0.0326808	0.00843024	-0.123301
1001	AT1G10620	protein kinase family protein	0.28948	0.429196	0.755187	-0.12725	0.656672	-0.067425	0.283071	-0.216085	0.361543	0.119528	0.105425	0.313594	0.320115	0.482202	0.664764	0.116456	0.982675	0.0235861	0.505661	0.0490537
1002	AT1G10630	ATARFA1F (ARABIDOPSIS THALIANA ADP-RIBOSYLATION FACTOR A1F)	0.00699475	-0.678041	0.284228	-0.219343	0.328725	-0.039369	0.835611	0.0135283	0.085035	-0.442873	0.635796	-0.248387	0.110911	-0.87391	0.529449	-0.0419705	0.0283886	-0.338809	0.00890573	-0.289032
1003	AT1G10640	polygalacturonase	0.0604984	-0.967309	0.764141	-0.161963	0.456833	-0.248376	0.747479	0.00701888	0.0706357	-0.691463	0.166851	-0.821437	0.0208297	-0.782482	0.278241	-0.390333	0.0793648	-1.00444	0.00309019	-0.203071
1004	AT1G10650	protein binding / zinc ion binding	0.0755041	0.499827	0.495233	-0.337822	0.499552	-0.0220902	0.301414	-0.0759772	0.834305	-0.13672	0.025882	0.188294	0.263649	0.232111	0.937603	-0.0290709	0.987311	-0.036024	0.597624	-0.092707
1005	AT1G10660	unknown protein	0.54103	-0.52611	0.808159	0.236075	0.0115261	-0.366648	0.257239	0.520198	0.172525	-0.306755	0.247319	-0.416696	0.729824	-0.219219	0.804605	-0.0696458	0.484283	-0.217351	0.0501433	-0.66626
1006	AT1G10670	ACLA-1	0.517989	-0.693011	0.0906973	1.14043	0.559649	0.122357	0.089853	0.148545	0.570042	-0.114335	0.521221	-0.10613	0.486107	-0.915269	0.322439	-0.0304759	0.341803	0.107997	0.563847	0.0506065
1007	AT1G10680	PGP10 (P-GLYCOPROTEIN 10)	0.389133	-0.0418479	0.628156	-0.0337692	0.324317	-0.00239318	0.0686502	0.0778507	0.179364	0.0861332	0.944453	0.0500531	0.504824	0.111097	0.293937	0.102363	0.796901	0.0415947	0.211781	0.0023454
1008	AT1G10690	unknown protein	0.340119	0.137865	0.251272	-0.191747	0.697667	0.0602161	0.529348	0.0503946	0.015066	0.203432	0.624415	0.0630122	0.872352	0.0657521	0.572971	-0.0238597	0.725237	-0.0587957	0.072386	0.287317
1009	AT1G10700	ribose-phosphate pyrophosphokinase 3 / phosphoribosyl diphosphate synthetase 3 (PRS3)	0.326053	-0.553674	0.721877	-0.102928	0.788926	0.0555871	0.0943845	1.15694	0.360916	-0.248599	0.263861	-0.485801	0.0399202	-1.08729	0.239962	-0.275795	0.465735	-0.112966	0.663229	-0.957909
1010	AT1G10710	unknown protein	0.135938	0.232058	0.385533	-0.229077	0.320867	0.0662395	0.68308	0.0364359	0.617217	-0.0721931	0.746957	-0.031539	0.679558	0.139844	0.394738	0.0898614	0.284112	0.149468	0.101343	0.19401
1011	AT1G10720	BSD domain-containing protein	0.454896	-0.387929	0.717222	0.107181	0.0160873	0.661979	0.262271	0.277149	0.110242	-0.236455	0.336969	-0.342097	0.562031	-0.206558	0.392714	-0.177662	0.901482	-0.0635906	0.0179182	-0.214948
1012	AT1G10730	clathrin adaptor complexes medium subunit family protein	0.113008	-0.501711	0.536262	0.227575	0.859774	0.139628	0.659279	0.251466	0.477109	-0.206105	0.0838199	-0.696682	0.968225	-0.0810619	0.49019	-0.247539	0.848299	-0.069772	0.0609074	-0.123665
1013	AT1G10740	unknown protein	0.329533	0.0462615	0.762656	0.168747	0.502655	0.0406164	0.96112	0.208653	0.41254	0.0375773	0.366557	0.0244123	0.976126	-0.451559	0.0178993	0.424908	0.668992	-0.0310091	0.426805	-0.43362
1014	AT1G10750	unknown protein	0.304034	0.653267	0.58454	-0.262315	0.114383	-0.349949	0.392883	-0.230662	0.481468	0.159882	0.616903	0.0970482	0.205834	0.64303	0.675789	0.161	0.142943	-0.0972415	0.244521	0.224867
1015	AT1G10760	SEX1 (STARCH EXCESS 1)	0.0129001	-1.52624	0.402141	0.54888	0.177869	-0.150861	0.0190625	-0.379873	0.434982	-0.229583	0.681107	-0.231573	0.388795	-0.824126	0.960296	-0.132845	0.317625	0.314678	0.0627538	0.390952
1016	AT1G10770	invertase/pectin methylesterase inhibitor family protein	0.140626	1.03867	0.720597	-0.125197	0.0605952	-0.63261	0.71378	-0.107147	0.211932	0.352132	0.0648154	0.924506	0.0584211	1.11986	0.415035	0.362416	0.2811	0.323437	0.0113338	0.972043
1017	AT1G10780	F-box family protein	0.741878	-0.0277934	0.568207	0.10825	0.198882	0.249929	0.0247128	0.434009	0.0566586	0.089563	0.0123727	-0.400257	0.970132	-0.0380387	0.463319	0.0937468	0.240841	-0.185812	0.00463154	-0.225712
1018	AT1G10790	unknown protein	0.821516	0.0641454	0.88115	-0.0212741	0.334322	0.0209421	0.301401	0.0127251	0.315565	-0.0913153	0.242946	-0.0396462	0.233467	-0.0886172	0.351838	0.0632787	0.914199	0.0294992	0.0325954	-0.00677337
1019	AT1G10800	unknown protein	0.175946	2.0981	0.559363	-0.660485	0.260043	-0.956874	0.341231	-1.00079	0.546823	0.462498	0.172815	1.44019	0.41142	0.623025	0.606301	0.506196	0.706972	0.183687	0.0449004	0.448871
1020	AT1G10810	aldo/keto reductase family protein	0.23033	0.544471	0.70943	-0.144344	0.625816	-0.073585	0.286631	-0.485711	0.739026	0.0866607	0.643331	0.110641	0.250898	0.512966	0.324206	0.330131	0.539234	0.0542391	0.00793916	0.181496
1021	AT1G10820	unknown protein	0.203747	-0.919099	0.240016	0.664313	0.514714	0.118925	0.536801	0.359846	0.392813	-0.27286	0.0923318	-0.690441	0.505343	-0.297078	0.798999	-0.00577968	0.206145	0.0659211	0.208205	-0.281532
1022	AT1G10830	sodium symporter-related	0.328963	-0.685077	0.488459	-0.121872	0.335294	-0.246369	0.347752	0.277136	0.261766	-0.347174	0.552968	-0.357545	0.0259767	-1.25571	0.824013	-0.0531642	0.223242	-0.299141	0.00498488	-0.789523
1023	AT1G10840	TIF3H1	0.320549	-0.85388	0.795332	0.196741	0.321827	0.581863	0.00292125	0.881508	0.582979	-0.273522	0.233164	-0.626238	0.0473775	-1.21845	0.223457	-0.328907	0.435967	-0.24972	0.0277621	-0.913733
1024	AT1G10850	ATP binding / protein binding / protein kinase/ protein serine/threonine kinase	0.147916	-0.776417	0.388759	0.528286	0.166274	0.522805	0.226944	0.702834	0.994681	-0.0945644	0.0611291	-0.63409	0.226385	-0.586183	0.653599	-0.18379	0.992384	-0.0253743	0.0092963	-0.296316
1025	AT1G10870	AGD4 (ARF-GAP domain 4)	0.339192	-0.529172	0.0780328	0.600928	0.0330056	0.483856	0.681224	0.104788	0.14605	-0.219184	0.895753	-0.176166	0.602931	-0.161632	0.567035	-0.224275	0.941244	-0.0470204	0.0154287	0.0268544
1026	AT1G10880	unknown protein	0.189912	0.864797	0.423255	-0.377241	0.505429	-0.1471	0.253346	-0.351024	0.387686	0.345394	0.285874	0.422707	0.449456	0.482241	0.584351	0.17202	0.591589	0.14425	0.904376	0.141021
1027	AT1G10890	unknown protein	0.0430461	0.298315	0.800838	0.00293537	0.0190001	-0.32199	0.442551	-0.142197	0.00243594	-0.163396	0.395342	0.117643	0.190904	0.11508	0.461866	0.13545	0.841425	0.0382219	0.0907132	0.0328838
1028	AT1G10900	phosphatidylinositol-4-phosphate 5-kinase family protein	0.878011	-0.0868659	0.00724564	0.574504	0.120609	0.544422	0.27525	0.434435	0.0459716	0.411972	0.0807584	0.237216	0.335718	0.194214	0.013523	0.599078	0.0108705	0.6957	0.148939	0.167623
1029	AT1G10910	unknown protein	0.568029	-0.451824	0.594121	0.243053	0.0110206	0.637615	0.791335	0.267603	0.0270659	-0.347592	0.348855	-0.311932	0.249676	-0.587441	0.332499	-0.39965	0.0714979	0.314734	0.0382706	-0.415264
1030	AT1G10920	LOV1	0.405979	-0.181881	0.665814	-0.113151	0.0460118	0.172932	0.40265	-0.111767	0.559795	-0.0946589	0.0679333	-0.209857	0.947268	0.0468254	0.699642	0.00993627	0.842139	-0.0353838	0.0648162	-0.157398
1031	AT1G10930	RECQ4A	0.103307	-0.661657	0.639008	0.127839	0.0143845	0.658216	0.586418	0.341728	0.452061	-0.336425	0.483706	-0.320951	0.541497	-0.206353	0.509426	0.315407	0.533535	0.10293	0.00331899	-0.169312
1032	AT1G10940	SNRK2.4 (SNF1-RELATED PROTEIN KINASE 2.4)	0.876569	-0.329168	0.266031	0.540213	0.488373	0.311148	0.254564	0.648522	0.721076	-0.0544607	0.00460154	-0.500165	0.70045	-0.177693	0.504372	-0.330454	0.0743445	0.266267	0.0450741	0.0171547
1033	AT1G10950	endomembrane protein 70, putative	0.529641	-0.463941	0.603434	0.58018	0.50609	-0.0726974	0.857175	0.0558558	0.640924	-0.0678483	0.225375	-0.177301	0.108314	-0.579593	0.213428	-0.398929	0.297944	-0.140608	0.0234254	-0.231205
1034	AT1G10960	ATFD1 (FERREDOXIN 1)	0.0087168	-1.0783	0.138582	-1.24522	0.00129758	-1.04847	0.348793	-0.213788	0.27099	-0.589128	0.44473	-0.390371	0.0154988	-1.41709	0.0178536	-1.02656	0.040364	-0.697439	0.0437107	-1.02687
1035	AT1G10970	ZIP4 (ZINC TRANSPORTER 4 PRECURSOR)	0.96817	-0.169095	0.924438	-0.0538391	0.142882	-0.252538	0.155475	-0.151565	0.0288873	-0.362601	0.00953591	-0.725901	0.160622	-0.383748	0.383375	-0.141043	0.0860298	-0.312887	0.841618	-0.338778
1036	AT1G10980	unknown protein	0.0958662	-0.166791	0.461628	-0.0787982	0.495862	0.0176277	0.0910431	0.0950671	0.80214	-0.0183081	0.00050215	-0.279623	0.636947	-0.0996259	0.376269	0.071623	0.527389	-0.105199	0.0661904	-0.0543535
1037	AT1G10990	unknown protein	0.22842	0.320616	0.924802	0.0702119	0.545966	0.0389144	0.654212	0.0287158	0.851931	-0.0631605	0.0899183	0.399915	0.476197	0.142716	0.344288	0.280363	0.382566	-0.224865	0.00436009	0.0598385
1038	AT1G11000	MLO4 (MILDEW RESISTANCE LOCUS O 4)	0.186487	0.452567	0.958575	0.0189905	0.487845	-0.0885814	0.505784	-0.287566	0.771577	0.00673145	0.406519	0.163066	0.269928	0.655453	0.478882	0.279864	0.365295	-0.0827529	0.172756	0.0889808
1039	AT1G11020	zinc finger (C3HC4-type RING finger) family protein	0.490992	-0.526614	0.606325	0.187955	0.132839	-0.182867	0.692804	0.262111	0.138856	-0.432296	0.193828	-0.51515	0.296627	-0.423841	0.214515	-0.31388	0.206489	-0.310167	0.301048	-0.608577
1040	AT1G11040	DNAJ chaperone C-terminal domain-containing protein	0.17352	0.648745	0.480135	-0.335187	0.286858	-0.132969	0.422383	-0.283577	0.615896	0.100735	0.117168	0.338176	0.0793194	0.494428	0.649593	0.121719	0.137132	0.131959	0.0380856	0.158052
1041	AT1G11050	protein kinase family protein	0.921383	-0.137335	0.273771	0.388614	0.00352801	1.07618	0.0858403	0.948597	0.499224	0.102238	0.708371	-0.260681	0.992049	-0.086745	0.578166	0.34128	0.12333	0.298262	0.0157143	-0.269674
1042	AT1G11055	pseudogene	0.0914893	0.524276	0.229687	0.403439	0.0428148	0.484473	0.333382	0.448306	0.0298332	0.104477	0.450368	0.0688838	0.344426	0.242601	0.0429036	0.534641	0.264223	0.211128	0.0026889	0.121655
1043	AT1G11060	unknown protein	0.255927	0.392358	0.665433	-0.188066	0.709052	0.0214508	0.309212	-0.298482	0.523032	0.104819	0.25468	0.30208	0.504974	-0.15936	0.544666	0.213109	0.518792	0.0517237	0.00756367	0.156028
1044	AT1G11070	unknown protein	0.436426	0.462833	0.242101	0.175103	0.130639	0.106529	0.0840501	0.0695217	0.0900111	0.368213	0.589022	-0.0855444	0.459252	0.317553	0.706672	0.106363	0.58457	0.0633364	0.213346	0.0391087
1045	AT1G11080	scpl31 (serine carboxypeptidase-like 31)	0.542833	-0.1973	0.539675	-0.184912	0.0211323	0.547894	0.0159635	0.501569	0.690217	-0.101372	0.856101	-0.0984303	0.297869	-0.218846	0.708585	0.25232	0.948789	-0.0119524	0.00330367	-0.153193
1046	AT1G11090	hydrolase, alpha/beta fold family protein	0.787371	-0.231015	0.0825907	1.08771	0.438573	0.172312	0.0101899	1.05736	0.375806	0.364846	0.76543	-0.152108	0.224432	-0.419333	0.724025	0.209011	0.533876	0.0650752	0.208987	0.346465
1047	AT1G11100	SNF2 domain-containing protein / helicase domain-containing protein / zinc finger protein-related	0.936642	0.127987	0.255075	-0.204925	0.284305	-0.126698	0.415569	-0.0341518	0.432254	0.0987568	0.908482	0.101837	0.215059	0.430494	0.80471	0.0377471	0.33969	0.0581815	0.0440725	0.0298341
1048	AT1G11110	unknown protein	0.127996	0.379966	0.79042	-0.0353553	0.378361	-0.13045	0.124148	-0.117763	0.261312	0.0963461	0.787051	0.101807	0.261195	0.273444	0.329862	0.0804879	0.45141	-0.0273731	0.863583	0.107077
1049	AT1G11120	unknown protein	0.305034	0.0823028	0.971271	-0.0483688	0.435962	0.16901	0.298472	0.556884	0.435913	0.10956	0.389395	0.222378	0.726881	-0.0955053	0.402136	0.39686	0.13156	-0.0963001	0.271639	-0.184668
1050	AT1G11130	SUB (STRUBBELIG)	0.407104	0.181134	0.454299	-0.316488	0.146708	-0.367562	0.386953	-0.0557726	0.907225	-0.171378	0.350476	0.207774	0.311044	0.263419	0.787877	0.0108218	0.539037	-0.0911431	0.170767	0.129587
1051	AT1G11145	unknown protein	0.217406	0.988312	0.34114	-0.831033	0.286149	-0.370339	0.302202	-0.655578	0.582785	0.230609	0.316181	0.685196	0.250709	0.744129	0.536943	0.417974	0.0198154	-0.0619307	0.0137876	0.240822
1052	AT1G11150	transposable element gene	0.51278	0.156505	0.347428	0.200042	0.992965	-0.0379922	0.452579	0.0567185	0.621752	-0.037625	0.315005	-0.00533535	0.154957	-0.0168796	0.644273	0.0570139	0.396101	-0.0852043	0.0132429	0.100211
1053	AT1G11160	nucleotide binding	0.0623492	-0.150399	0.786624	-0.0552009	0.518937	0.0817556	0.343858	0.147083	0.835621	-0.063284	0.0524179	-0.368928	0.631148	0.00509992	0.89196	0.00834048	0.850281	0.0576333	0.000316468	-0.0106086
1054	AT1G11170	unknown protein	0.226074	-0.0726028	0.103539	0.401593	0.102475	0.237295	0.094393	0.230993	0.469766	0.150648	0.274636	-0.140114	0.702433	0.0522778	0.488896	0.216578	0.0249983	0.221023	0.067569	-0.107896
1055	AT1G11180	secretory carrier membrane protein (SCAMP) family protein	0.268993	-0.932982	0.210814	0.801793	0.00583344	-0.584881	0.128689	-0.12965	0.398961	-0.362232	0.109529	-0.437779	0.0400461	-1.01729	0.788787	-0.0117548	0.0991009	-0.381222	0.0241184	-0.767819
1056	AT1G11190	BFN1 (BIFUNCTIONAL NUCLEASE I)	0.161643	0.644825	0.381545	0.277877	0.992697	-0.018238	0.0487222	0.0956695	0.788206	-0.125399	0.725224	0.000244148	0.122763	0.198442	0.812698	0.0691966	0.889288	-0.00589926	0.00510955	0.0306983
1057	AT1G11200	unknown protein	0.154026	-0.617255	0.652521	0.253282	0.852731	0.167597	0.321759	-0.0310402	0.273752	-0.298841	0.29654	-0.475323	0.210514	-0.492227	0.359921	-0.101899	0.138144	-0.293947	0.209143	-0.44024
1058	AT1G11210	unknown protein	0.0171982	2.45805	0.00388952	3.17303	0.000327207	3.22038	4.0475e-05	3.24245	4.59529e-06	2.70042	0.007576	1.83564	0.0423203	1.09952	0.000339109	2.1877	0.00265648	1.76991	0.00347269	1.69603
1059	AT1G11220	unknown protein	0.202301	0.726934	0.319512	-0.444115	0.264342	-0.220581	0.396888	-0.0704716	0.158772	0.339538	0.154865	0.228261	0.596208	-0.0357366	0.540932	0.251848	0.59738	0.0979184	0.148352	0.613984
1060	AT1G11230	unknown protein	0.490817	0.0508429	0.182185	-0.109946	0.494862	-0.0630451	0.318068	-0.125888	0.363095	0.0420184	0.996558	0.0753327	0.813477	0.121372	0.505005	-0.0162606	0.619414	0.0555374	0.551593	0.0509591
1061	AT1G11240	unknown protein	0.172664	1.82543	0.569895	-0.7152	0.252718	-0.662277	0.275914	-0.773698	0.564972	0.329413	0.130091	1.36232	0.165058	1.3289	0.679039	0.289437	0.682649	0.17791	0.0506463	0.811547
1062	AT1G11250	SYP125 (SYNTAXIN OF PLANTS 125)	0.28519	0.16759	0.442544	-0.121607	0.287102	-0.113158	0.465758	-0.120839	0.141152	0.127601	0.510542	0.0298763	0.691894	0.163196	0.592015	0.0694567	0.959074	0.0321764	0.486264	0.190138
1063	AT1G11260	STP1 (SUGAR TRANSPORTER 1)	0.136979	0.193196	0.0409792	1.4252	0.0208588	0.424165	0.188139	0.489173	0.0427708	0.688971	0.164318	0.473811	0.512567	-0.11366	0.240254	0.308719	0.114365	0.4454	0.00478778	0.687881
1064	AT1G11265	transposable element gene	0.858486	0.0672529	0.782799	0.0363511	0.721686	-0.00483208	0.128257	-0.201679	0.667178	0.0400033	0.74678	0.0982841	0.474659	0.0460092	0.289958	0.151578	0.524954	-0.0344222	0.0145741	0.0121186
1065	AT1G11270	F-box family protein	0.160725	-0.535418	0.574657	0.313555	0.834365	0.0296973	0.157709	0.298736	0.147119	-0.471403	0.0450121	-0.717603	0.0745115	-0.928753	0.403968	-0.194016	0.0378605	-0.580825	0.00294418	-0.554139
1066	AT1G11280	S-locus protein kinase, putative	0.618302	-0.151946	0.121944	0.739034	0.116119	0.29574	0.395118	0.210407	0.856615	-0.0196462	0.967778	-0.117988	0.475082	-0.121918	0.22456	-0.0955837	0.89888	-0.0474417	0.00158481	0.0542141
1067	AT1G11290	CRR22 (CHLORORESPIRATORY REDUCTION22)	0.0498313	-1.02226	0.53258	0.262467	0.490059	0.185555	0.694308	0.262436	0.371938	-0.422539	0.0361196	-0.94473	0.111085	-0.83505	0.276261	-0.360829	0.965047	-0.0506946	0.939662	-0.441997
1068	AT1G11300	ATP binding / carbohydrate binding / kinase/ protein kinase/ protein serine/threonine kinase/ protein tyrosine kinase/ sugar binding	0.296218	-0.295871	0.20357	0.183223	0.00300636	0.699078	0.0391485	0.52758	0.63224	0.00785731	0.913839	-0.151614	0.907596	0.0166024	0.876117	0.0306432	0.118859	0.514183	0.41201	0.360689
1069	AT1G11310	MLO2 (MILDEW RESISTANCE LOCUS O 2)	0.63118	-0.344521	0.233021	-0.339373	0.60222	-0.104514	0.286659	-0.259679	0.0890502	-0.459738	0.0862595	-0.562321	0.508817	-0.601153	0.0941927	-0.698505	0.283378	-0.312158	0.198481	-0.327511
1070	AT1G11320	unknown protein	0.335528	-0.135453	0.769552	-0.112908	0.373691	0.187541	0.202018	0.188538	0.349851	-0.164984	0.076774	-0.319414	0.801078	-0.0886361	0.505085	-0.106165	0.179805	0.163108	0.989793	-0.164137
1071	AT1G11330	S-locus lectin protein kinase family protein	0.180941	-0.607579	0.717395	-0.260541	0.0431615	0.834012	0.520817	0.320649	0.000166998	-0.858765	0.0539825	-0.969117	0.813923	-0.105557	0.019201	-1.25892	0.596006	0.176226	0.313426	-0.566286
1072	AT1G11340	S-locus lectin protein kinase family protein	0.436411	-0.0633549	0.237347	0.172141	0.0408848	0.221585	0.629995	0.0674302	0.854327	-0.083334	0.340593	-0.152472	0.519288	-0.00120076	0.32989	0.147129	0.431568	-0.0661394	0.859393	-0.141106
1073	AT1G11350	SD1-13 (S-DOMAIN-1 13)	0.0365153	-1.20462	0.405	0.329234	0.650009	0.0973626	0.496359	-0.0721405	0.0725817	-0.570884	0.152778	-0.573417	0.997819	-0.190591	0.0508064	-0.962293	0.646971	0.0842545	0.258323	-0.193799
1074	AT1G11360	universal stress protein (USP) family protein	0.257594	0.228142	0.241201	-0.333225	0.0141083	-0.455736	0.857756	0.170713	0.782865	-0.0451926	0.503326	-0.106024	0.403599	0.0280558	0.60721	0.0905407	0.0310704	-0.288139	0.00108004	-0.251827
1075	AT1G11370	pectinesterase family protein	0.0702295	0.293693	0.669038	-0.154428	0.29939	-0.139766	0.479357	-0.160227	0.507172	0.102827	0.354777	0.214119	0.181323	0.419318	0.962225	0.0332499	0.452477	-0.0511153	0.72915	0.205853
1076	AT1G11380	unknown protein	0.888443	-0.124904	0.786656	-0.0116636	0.390405	0.184701	0.0132923	0.290354	0.353037	0.273107	0.184802	-0.51511	0.0207154	-0.289506	0.683344	0.101162	0.0558365	-0.485222	0.138134	-0.329906
1077	AT1G11390	ABC1 family protein	0.845346	-0.336237	0.963822	0.15511	0.64512	0.269555	0.297701	0.557635	0.109323	0.379266	0.451772	-0.0650513	0.0502215	0.0139857	0.402929	0.0965994	0.0190217	0.510285	0.263141	0.48975
1078	AT1G11400	PYM (Partner of Y14-Mago)	0.357768	0.134854	0.0453737	0.261075	0.0926997	0.31038	0.058409	0.397034	0.986679	-0.0416516	0.222246	-0.356463	0.439532	0.111291	0.804987	0.0706458	0.970798	-0.0353883	0.00296377	0.0161965
1079	AT1G11410	S-locus protein kinase, putative	0.671945	-0.050979	0.3827	0.145074	0.203871	-0.153591	0.0400886	-0.280283	0.83741	-0.033836	0.542194	0.00208722	0.367763	0.216836	0.70524	-0.25081	0.400594	-0.120284	0.971582	-0.172787
1080	AT1G11420	agenet domain-containing protein	0.378045	0.152182	0.143311	-0.423346	0.0129013	0.303753	0.805926	0.0465324	0.900421	-0.103446	0.431665	0.0987319	0.514341	-0.0761365	0.144891	0.213899	0.574547	0.0886324	0.14082	0.161581
1081	AT1G11430	plastid developmental protein DAG, putative	0.910034	-0.407721	0.7155	0.0660585	0.35858	-0.212236	0.409331	0.287409	0.0798785	-0.515839	0.199141	-0.693129	0.0349668	-0.79629	0.0387414	-0.698466	0.0417008	-0.562941	0.00660644	-0.806738
1082	AT1G11440	unknown protein	0.0645809	-0.373631	0.901959	-0.0683902	0.914072	-0.046946	0.876565	0.0209494	0.0700726	-0.606621	0.032389	-0.670063	0.0776644	-0.435461	0.370427	-0.18909	0.145199	-0.439744	0.273438	-0.348192
1083	AT1G11450	nodulin MtN21 family protein	0.0351218	-0.0354943	0.841889	0.0528249	0.161656	0.0832056	0.110131	0.163535	0.485837	-0.0516859	0.0131028	-0.175049	0.465571	-0.0368186	0.838114	0.00859076	0.36562	-0.0588948	0.00154739	-0.0508921
1084	AT1G11460	nodulin MtN21 family protein	0.189627	1.10763	0.518227	-0.72441	0.270752	-0.569593	0.198686	-0.799027	0.492935	0.361147	0.1588	0.998524	0.30543	0.828977	0.607122	0.339473	0.681346	0.236596	0.519762	0.519621
1085	AT1G11470	unknown protein	0.198211	0.743675	0.34714	-0.516092	0.298326	-0.310952	0.346923	-0.336033	0.62912	0.107876	0.360552	0.399807	0.272551	0.846246	0.366441	0.298038	0.828829	0.0663045	0.00366537	0.304956
1086	AT1G11475	NRPB10	0.137946	-0.433379	0.195562	-0.301084	0.262441	-0.0281445	0.358604	-0.371972	0.777665	-0.10915	0.559507	-0.326779	0.068933	-0.577333	0.502594	-0.137734	0.0843345	-0.295405	0.00625496	-0.032937
1087	AT1G11480	eukaryotic translation initiation factor-related	0.660785	-0.485992	0.107337	0.685137	0.0926652	0.401951	0.710406	0.0900283	0.377188	0.0841766	0.239141	-0.0915859	0.693769	-0.194683	0.973003	-0.0605763	0.362273	0.255509	0.366961	0.0184228
1088	AT1G11490	zinc finger (C2H2 type) family protein	0.544907	0.145728	0.319172	-0.365625	0.448797	0.00318047	0.283269	0.083196	0.0423529	0.135569	0.0540791	-0.00942684	0.332296	-0.0535978	0.37911	-0.221217	0.96054	0.0216147	0.817283	0.0341417
1089	AT1G11500	unknown protein	0.0357403	-0.0856059	0.419597	0.13181	0.274004	0.0482353	0.456363	0.0116408	0.649688	0.0368149	0.0215838	-0.115011	0.542355	0.0494135	0.219323	-0.0198246	0.767024	-0.0118284	0.0772277	-0.0733572
1090	AT1G11510	DNA-binding storekeeper protein-related	0.190179	1.00398	0.458878	-0.477887	0.265169	-0.49655	0.391197	-0.579972	0.555908	0.201827	0.211317	0.853432	0.406403	0.649501	0.62167	0.286428	0.978014	0.0148315	0.0227402	0.195027
1091	AT1G11520	pliceosome associated protein-related	0.114698	0.374455	0.732447	-0.116431	0.205627	-0.184794	0.236356	-0.146299	0.310504	-0.0900519	0.487631	0.146836	0.233204	0.279797	0.481684	-0.0527204	0.478656	-0.0964893	0.203995	0.141953
1092	AT1G11530	ATCXXS1 (C-terminal cysteine residue is changed to a serine 1)	0.499752	-0.568304	0.685083	0.350056	0.761871	0.226336	0.99641	0.0942855	0.810045	0.153071	0.73585	-0.274269	0.248682	-0.604176	0.956291	0.106073	0.0210262	-0.818907	0.125148	0.0370086
1093	AT1G11540	unknown protein	0.0771355	-0.014845	0.601692	-0.125937	0.915624	-0.0354473	0.884231	-0.0724778	0.0944055	-0.0908481	0.0288057	-0.0541578	0.437321	0.224885	0.524508	0.0672782	0.475901	-0.0197332	0.00678047	-0.0383447
1094	AT1G11545	xyloglucan:xyloglucosyl transferase, putative / xyloglucan endotransglycosylase, putative / endo-xyloglucan transferase, putative	0.157561	0.268253	0.974586	0.192775	0.659215	0.0534462	0.76855	0.0800089	0.258585	0.182266	0.542143	-0.126328	0.705587	-0.21213	0.260279	0.317112	0.16133	-0.576916	0.897994	0.193954
1095	AT1G11560	OST3/OST6 family protein	0.368695	0.535929	0.228772	-0.555298	0.0167135	-0.300629	0.552373	-0.153069	0.67176	0.0797319	0.0431118	0.435841	0.386392	0.391212	0.368532	-0.0984671	0.497974	0.189695	0.00112682	0.612975
1096	AT1G11570	nuclear transport factor 2 (NTF2), putative	0.136952	-0.100743	0.464516	0.165234	0.471992	0.0184532	0.654351	-0.000830061	0.627503	-0.0334085	0.196045	-0.0553334	0.0210856	-0.161587	0.736588	0.0347973	0.304628	-0.130712	0.369389	-0.0264847
1097	AT1G11580	PMEPCRA (METHYLESTERASE PCR A)	0.579169	-0.431618	0.189196	0.808702	0.491941	0.472817	0.047686	1.70994	0.0315407	-0.353601	0.562084	-0.354846	0.201936	-0.961637	0.216868	-0.838761	0.0874033	0.223916	0.495236	-0.633042
1098	AT1G11590	pectin methylesterase, putative	0.0900799	0.455257	0.638585	0.0544044	0.175036	-0.184417	0.545933	-0.14054	0.72125	-0.0219906	0.366254	0.00373209	0.195196	0.283441	0.222821	-0.0802799	0.252402	0.0730841	0.13103	0.115689
1099	AT1G11595	pseudogene	0.187541	0.24072	0.428647	0.280507	0.310441	-0.0722664	0.259464	-0.165088	0.752201	0.037685	0.444785	0.00748181	0.68679	0.0546509	0.81823	0.0230283	0.192982	-0.0979562	0.0244803	-0.0248769
1100	AT1G11600	CYP77B1	0.270447	-0.125049	0.341142	-0.598676	0.040873	0.634694	0.262966	0.779099	0.0292059	0.589593	0.579869	0.0624469	0.118263	-1.07848	0.863274	-0.240487	0.77653	-0.0604267	0.00121171	-0.11014
1101	AT1G11610	CYP71A18	0.927793	0.116123	0.487642	-0.165416	0.433242	-0.0652662	0.488301	-0.123673	0.176045	-0.0705091	0.0228382	0.286844	0.543564	0.173488	0.795545	0.0055289	0.974327	0.0269577	0.00500565	-0.15172
1102	AT1G11620	F-box family protein	0.0444382	-0.0130089	0.349853	0.183799	0.521586	-0.0681429	0.761114	-0.0127727	0.127313	-0.0730313	0.998031	0.0557865	0.014677	-0.0260325	0.102769	0.159261	0.457961	0.0678732	0.619287	0.0599916
1103	AT1G11630	pentatricopeptide (PPR) repeat-containing protein	0.0413538	-0.30354	0.226122	-0.427414	0.171784	0.0568882	0.148612	0.245066	0.0755779	-0.194253	0.00363808	-0.432247	0.157428	-0.246884	0.227067	-0.176304	0.635891	-0.0918737	0.0376575	-0.142262
1104	AT1G11650	RNA-binding protein 45 (RBP45), putative	0.24512	-0.554789	0.166402	-0.217514	0.816276	-0.0714129	0.675774	-0.110979	0.0369073	-0.183513	0.444372	-0.156098	0.367314	-0.605202	0.73582	-0.179682	0.132818	-0.24731	0.0316118	-0.292283
1105	AT1G11655	unknown protein	0.0359718	0.153183	0.176915	-0.126292	0.0289919	-0.149321	0.843246	-0.0306661	0.390309	-0.00322572	0.0154981	0.150853	0.580994	0.0399736	0.925352	0.0331168	0.479694	0.0548534	0.00243337	0.0564785
1106	AT1G11660	heat shock protein, putative	0.502388	-0.581436	0.51085	0.493885	0.203104	0.636689	0.543638	-0.0341913	0.736078	-0.0662456	0.0488005	0.407578	0.464505	0.0582831	0.823525	-0.140339	0.106758	0.598469	0.440805	0.443297
1107	AT1G11670	MATE efflux family protein	0.68786	-0.378722	0.0912597	1.22022	0.0976857	0.768885	0.161658	1.11526	0.128415	0.567443	0.611558	-0.0764849	0.403228	-0.798323	0.911036	0.195081	0.110211	0.508555	0.00671159	-0.0462254
1108	AT1G11680	CYP51G1 (CYTOCHROME P450 51G1)	0.90705	-0.40248	0.506099	-0.39676	0.648202	0.0353686	0.362924	-0.000478738	0.509752	0.0320527	0.0462807	0.32071	0.375543	-0.78728	0.908084	-0.18794	0.299993	-0.320465	0.0505873	-0.0347368
1109	AT1G11690	unknown protein	0.191061	1.25747	0.670412	-0.230849	0.206278	-0.38851	0.272273	-0.480584	0.469745	0.238968	0.190146	0.6075	0.0983636	1.33104	0.471447	0.459315	0.637847	0.117907	0.483544	0.477164
1110	AT1G11700	unknown protein	0.83378	-0.184492	0.189825	-0.894281	0.000411696	-1.13145	0.0366631	-0.829689	0.931503	-0.114304	0.930541	-0.140699	0.697106	-0.0729877	0.641285	-0.299399	0.149592	-0.58592	0.00110101	-0.474567
1111	AT1G11710	pentatricopeptide (PPR) repeat-containing protein	0.206511	0.878776	0.460675	-0.527826	0.283746	-0.51142	0.231693	-0.668548	0.562766	0.236846	0.211659	0.765759	0.232673	0.842399	0.620836	0.251654	0.966744	-0.0276525	0.00353427	0.220672
1112	AT1G11720	ATSS3 (starch synthase 3)	0.311563	-0.599447	0.242102	0.714469	0.496059	0.164845	0.901581	0.184249	0.388924	-0.320874	0.81358	-0.239837	0.473558	-0.474713	0.439073	-0.368056	0.167316	0.292172	0.473596	-0.0968632
1113	AT1G11730	galactosyltransferase family protein	0.318586	0.24893	0.905502	-0.00751505	0.401653	-0.180202	0.926255	-0.0738807	0.193995	-0.119904	0.50487	0.145371	0.782054	0.0389871	0.821142	0.0671756	0.78791	0.0578703	0.00492426	0.13375
1114	AT1G11740	ankyrin repeat family protein	0.195583	0.631858	0.703588	-0.134505	0.4648	-0.112979	0.270176	-0.267623	0.381451	0.263698	0.289516	0.287724	0.0771311	0.580587	0.543458	0.132317	0.0277811	0.112441	0.018376	0.087207
1115	AT1G11750	CLPP6	0.799028	-0.370351	0.417687	0.453134	0.123196	0.0231108	0.432464	0.332968	0.511788	-0.250686	0.116252	-0.413536	0.211179	-0.78626	0.133681	-0.325527	0.00534324	-0.349832	0.0220369	-0.550778
1116	AT1G11760	unknown protein	0.207899	-0.220488	0.991319	-0.0240697	0.116596	-0.273897	0.0456426	0.286485	0.305185	-0.193636	0.0064092	-0.452662	0.00598917	-0.334494	0.717651	-0.00490255	0.236755	-0.177381	0.472116	-0.320661
1117	AT1G11765	S1 self-incompatibility protein-related	0.377022	0.593626	0.0236132	-0.371939	0.628414	-0.131661	0.502986	-0.157658	0.038187	0.101695	0.415255	0.260236	0.190294	0.513723	0.0549322	-0.0748472	0.743425	0.0527424	0.00211593	0.243458
1118	AT1G11770	FAD binding / catalytic/ electron carrier/ oxidoreductase	0.1321	1.13207	0.369289	-0.766072	0.155261	-0.499087	0.127625	-0.443768	0.410205	0.257205	0.0876937	0.746263	0.0685146	0.713645	0.718327	0.122972	0.466432	0.208326	0.316167	0.684496
1119	AT1G11780	oxidoreductase, 2OG-Fe(II) oxygenase family protein	0.447131	-0.286758	0.874072	-0.0336241	0.259885	0.377739	0.331679	0.336622	0.2686	-0.249476	0.173944	-0.593779	0.224799	-0.272506	0.0178251	-0.381366	0.0145134	-0.225892	0.323887	-0.41103
1120	AT1G11790	ADT1 (arogenate dehydratase 1)	0.227701	-1.2015	0.456466	0.377566	0.978466	0.107498	0.24802	0.651151	0.0581303	-0.57776	0.0666587	-1.14432	0.0415572	-1.08681	0.0335209	-0.786769	0.230653	-0.300853	0.245071	-1.09922
1121	AT1G11800	endonuclease/exonuclease/phosphatase family protein	0.281572	-0.660541	0.472232	0.294801	0.939558	0.137485	0.957116	0.191586	0.170709	-0.264472	0.159119	-0.517754	0.505539	-0.447822	0.219408	-0.251193	0.67381	-0.0952182	0.997285	-0.787852
1122	AT1G11803	pseudogene	0.925215	0.0711385	0.64951	0.0687306	0.600891	5.09645e-05	0.645434	-0.00724647	0.792577	0.0349644	0.235973	-0.00127734	0.194075	0.40467	0.586064	0.0935163	0.407301	-0.0464784	0.156335	0.0424275
1123	AT1G11806	pseudogene	0.180446	-0.0528518	0.538465	0.0663567	0.266089	0.0253902	0.74397	0.0105191	0.632875	-0.0242446	0.01128	-0.0679772	0.219739	0.103633	0.499515	-0.0126533	0.750053	0.0458912	0.0549792	0.04382
1124	AT1G11810	F-box family protein	0.250039	-0.0444645	0.848384	0.034169	0.112043	0.0363277	0.457836	-0.0484966	0.600956	0.0299307	0.707426	0.0304623	0.329166	-0.0272988	0.799677	0.0108281	0.508483	0.0966158	0.00177304	-0.0291053
1125	AT1G11820	catalytic/ cation binding / hydrolase, hydrolyzing O-glycosyl compounds	0.466766	-0.850373	0.928828	-0.0261226	0.655646	0.235736	0.534161	0.471329	0.00667793	-0.254184	0.170985	-0.316419	0.317892	-1.00807	0.412225	-0.570312	0.149797	-0.247187	0.00872021	-0.418054
1126	AT1G11840	ATGLX1 (GLYOXALASE I HOMOLOG)	0.943809	-0.409417	0.589988	-0.178388	0.931365	0.16786	0.689095	0.137243	0.268429	-0.389518	0.439361	-0.282175	0.0100192	-0.670826	0.39631	-0.386772	0.492536	-0.084425	0.0231281	-0.148988
1127	AT1G11850	unknown protein	0.662612	-0.144928	0.260972	0.758197	0.951846	0.0932237	0.911171	0.18972	0.29344	0.472907	0.981745	-0.141989	0.245516	-0.46722	0.112943	0.409204	0.507478	-0.197773	0.0675534	-0.035636
1128	AT1G11860	aminomethyltransferase, putative	0.198574	-0.487082	0.312772	0.591075	0.00479169	-0.532378	0.781866	-0.063511	0.000223833	-0.532871	0.352065	-0.190917	0.0246522	-0.663306	0.157318	-0.360121	0.371372	-0.128364	0.0911488	-0.454268
1129	AT1G11870	SRS (SERYL-TRNA SYNTHETASE)	0.31523	-0.510594	0.117843	0.215912	0.754898	0.20701	0.402246	-0.126404	0.0769481	-0.400992	0.794472	-0.23664	0.190871	-1.07336	0.312939	0.0672471	0.0432254	-0.208222	0.00305905	-0.120007
1130	AT1G11880	transferase, transferring hexosyl groups	0.207978	-0.941808	0.72326	0.233304	0.68849	0.100844	0.47737	0.366065	0.287935	-0.417364	0.0775825	-0.954365	0.0366292	-0.993118	0.280092	-0.396804	0.0317698	-0.485745	0.149534	-0.480034
1131	AT1G11890	SEC22	0.941047	-0.372617	0.343853	0.495548	0.957082	0.177719	0.840966	0.151724	0.845181	0.043099	0.487473	-0.416356	0.410998	-0.667181	0.0566373	-1.15907	0.145714	-0.0510492	0.411195	-0.470509
1132	AT1G11900	pentatricopeptide (PPR) repeat-containing protein	0.292821	-0.0814157	0.503859	0.176319	0.0865128	0.17674	0.0510664	0.270743	0.69295	-0.036962	0.0403144	-0.211486	0.279397	-0.0921838	0.933317	0.0150919	0.808596	-0.0205738	0.884439	-0.0826537
1133	AT1G11905	unknown protein	0.729077	-0.247289	0.191253	0.695615	0.0451514	0.643544	0.146995	0.491247	0.292894	-0.356307	0.477255	-0.422847	0.394494	-0.312751	0.149538	-0.197397	0.490913	-0.108087	0.00701532	-0.431491
1134	AT1G11910	aspartyl protease family protein	0.033883	-0.391427	0.465358	0.4374	0.971398	-0.0494003	0.337481	-0.195981	0.0244216	-0.232838	0.0859368	-0.22081	0.261303	-1.16636	0.495802	-0.0763867	0.654812	-0.0693809	0.839419	-0.293654
1135	AT1G11915	unknown protein	0.706967	0.172344	0.657527	0.0828045	0.429562	0.0298509	0.379848	0.0185722	0.912347	0.0200843	0.135534	-0.133934	0.382965	-0.00223592	0.439477	0.117292	0.922873	0.0106374	0.0929582	-0.0696903
1136	AT1G11920	pectate lyase family protein	0.0404109	0.424605	0.99106	-0.0215157	0.164279	-0.102475	0.5485	-0.16088	0.110739	-0.0594516	0.0734851	0.377456	0.113012	0.168698	0.295177	0.196732	0.205028	0.0532895	0.234673	0.12238
1137	AT1G11925	unknown protein	0.803998	0.1506	0.244054	0.0654885	0.114341	0.0265192	0.702305	-0.11714	0.180656	0.00202123	0.184246	0.142845	0.163508	0.372579	0.00492948	0.134087	0.391996	0.0546214	0.0191136	0.0144571
1138	AT1G11930	alanine racemase family protein	0.520936	-0.206068	0.952301	0.248776	0.0865317	-0.123886	0.049351	-0.334766	0.590119	-0.0198722	0.0333024	0.161193	0.865267	-0.455086	0.713313	-0.207908	0.46715	-0.274818	0.0732594	-0.0644167
1139	AT1G11940	unknown protein	0.0810208	-0.27607	0.462385	-0.2056	0.431471	0.0282949	0.0599582	0.0175529	0.062224	-0.181604	0.00192317	-0.341668	0.0416705	-0.0723076	0.141849	-0.153463	0.245939	-0.159716	0.0533231	-0.052631
1140	AT1G11950	transcription factor	0.0749341	-0.390136	0.833859	-0.0318279	0.00873732	0.343094	0.159268	0.167744	0.583289	-0.166366	0.00185926	-0.241429	0.540225	-0.109006	0.739475	0.0981381	0.573416	0.165701	0.110325	-0.0359411
1141	AT1G11960	unknown protein	0.590913	-0.3991	0.124251	0.654085	0.0142978	1.0498	0.0192229	1.26113	0.386923	0.321441	0.490187	0.026408	0.736192	-0.188601	0.47099	0.23178	0.0223747	0.762233	0.00965405	0.193333
1142	AT1G11970	unknown protein	0.520702	0.278593	0.335639	-0.339032	0.131723	-0.166749	0.465336	-0.17502	0.304168	0.100102	0.3119	0.167498	0.187581	0.434017	0.616133	0.0748847	0.457681	0.0724684	0.0345613	0.148259
1143	AT1G11980	RUB3 (UBIQUITIN-RELATED PROTEIN 3)	0.0201001	-0.0401473	0.141392	-0.0998053	0.176399	-0.0676154	0.201586	0.00608525	0.328689	0.0869352	0.625354	0.0629675	0.894908	0.0760538	0.590961	-0.0438931	0.824245	0.00945641	0.334492	0.00773299
1144	AT1G11990	unknown protein	0.305051	0.320182	0.653601	-0.0965607	0.414129	-0.100283	0.13837	-0.379363	0.749122	-0.00948536	0.401977	0.226991	0.328082	0.293792	0.596579	0.120091	0.61037	0.0824674	0.00309617	0.038052
1145	AT1G12000	pyrophosphate--fructose-6-phosphate 1-phosphotransferase beta subunit, putative / pyrophosphate-dependent 6-phosphofructose-1-kinase, putative	0.220707	-0.786675	0.413113	0.447285	0.0716791	0.659178	0.365476	0.316996	0.169741	-0.328768	0.477158	0.0625497	0.205404	-0.904179	0.925762	-0.131145	0.961034	-0.0140423	0.00853009	0.115052
1146	AT1G12010	1-aminocyclopropane-1-carboxylate oxidase, putative / ACC oxidase, putative	0.189392	0.998835	0.686312	-0.156697	0.296684	-0.41656	0.356105	-0.593087	0.509753	0.241284	0.236366	0.600617	0.159294	0.995991	0.557003	0.330792	0.602307	-0.0431818	0.000783538	0.247717
1147	AT1G12020	unknown protein	0.0914067	-0.595166	0.92418	-0.0899656	0.376996	-0.269232	0.248956	0.140959	0.180838	-0.317415	0.440884	-0.314306	0.0208106	-0.522227	0.473705	-0.0872418	0.0209035	-0.548874	0.122452	-0.324703
1148	AT1G12030	unknown protein	0.180601	1.2302	0.427023	-0.531431	0.169555	-0.588175	0.295222	-0.490201	0.417643	0.307533	0.211295	0.737075	0.219265	0.702803	0.637699	0.204367	0.712085	0.0965609	2.53646e-05	0.42804
1149	AT1G12040	LRX1 (LEUCINE-RICH REPEAT/EXTENSIN 1)	0.107658	0.446276	0.528622	-0.266523	0.834977	-0.0479758	0.468307	-0.198495	0.786981	0.018398	0.366212	0.194108	0.56033	0.150268	0.836847	0.0225801	0.52694	0.128243	0.829947	0.0532725
1150	AT1G12050	fumarylacetoacetase, putative	0.220424	-0.780019	0.119453	0.656635	0.399061	-0.0117873	0.207737	0.594238	0.141676	0.0432014	0.171158	-0.306987	0.25879	-0.702665	0.920697	-0.186171	0.166587	0.0545003	0.194677	-0.269997
1151	AT1G12060	ATBAG5 (ARABIDOPSIS THALIANA BCL-2-ASSOCIATED ATHANOGENE 5)	0.0223192	-2.02133	0.163404	-0.760401	0.0116288	-0.943076	0.0107548	-0.937674	0.00321804	-1.13441	0.00292095	-1.26162	0.0170931	-1.89642	0.148052	-0.588104	0.0771855	-0.373806	0.00658789	-1.13418
1152	AT1G12064	unknown protein	0.166768	1.04809	0.323297	-0.51375	0.123632	-0.490068	0.0720235	-0.325563	0.445799	0.209013	0.105572	0.626149	0.156714	0.633302	0.820939	-0.00124587	0.590881	0.205393	0.100981	0.580784
1153	AT1G12070	Rho GDP-dissociation inhibitor family protein	0.174438	0.999885	0.368789	-0.638329	0.155175	-0.334866	0.0507125	-0.470175	0.552756	0.158379	0.137924	0.568192	0.113405	0.907678	0.613216	0.186456	0.680777	0.118121	0.0545346	0.386458
1154	AT1G12080	unknown protein	0.42243	0.0513577	0.122112	0.858064	0.919784	0.127809	0.938192	0.19742	0.914203	-0.0805008	0.833957	-0.271176	0.459806	-0.186609	0.466162	0.104212	0.0267406	-0.95338	0.0111605	-0.167257
1155	AT1G12090	ELP (EXTENSIN-LIKE PROTEIN)	0.0643176	0.507114	0.739491	0.541998	0.347403	0.299018	0.440818	0.341892	0.0415758	0.801384	0.006656	0.956895	0.778432	-0.501249	0.12578	0.65426	0.747849	0.0382724	0.000360711	0.910652
1156	AT1G12100	lipid binding	0.184634	-0.0854283	0.226236	0.277242	0.252912	0.217153	0.0583741	0.320335	0.362062	0.179637	0.375473	-0.0906694	0.470575	-0.0264686	0.492151	0.10869	0.377681	0.0934502	0.11155	0.072205
1157	AT1G12110	NRT1.1	0.889884	-0.41876	0.0112171	0.966323	0.380312	-0.097001	0.292587	0.670243	0.180218	0.355208	0.56493	0.0515507	0.0555459	-0.788872	0.806725	-0.0679289	0.951122	-0.0151904	0.00710322	-0.83323
1158	AT1G12120	unknown protein	0.468585	-0.644733	0.170335	0.818231	0.0288391	0.627379	0.226636	0.599213	0.163749	-0.465637	0.664102	-0.0740312	0.451771	-0.414493	0.234406	-0.540583	0.462068	0.20299	0.00634774	-0.195185
1159	AT1G12130	flavin-containing monooxygenase family protein / FMO family protein	0.368065	0.209679	0.394786	-0.0460091	0.265793	-0.0809663	0.0966458	0.0198995	0.985925	0.0107422	0.137576	0.0405278	0.775441	0.0686161	0.787192	0.045149	0.713508	0.0611726	0.0286978	0.0957144
1160	AT1G12140	FMO GS-OX5 (FLAVIN-MONOOXYGENASE GLUCOSINOLATE S-OXYGENASE 5)	0.0610929	-0.893002	0.232125	0.584231	0.235276	0.32406	0.137344	0.533788	0.889649	-0.135047	0.219821	-0.524661	0.49479	-0.378001	0.127681	-0.422513	0.550156	0.123344	0.130324	-0.402853
1161	AT1G12150	unknown protein	0.0399024	-0.114057	0.409082	-0.129633	0.865287	-0.0203722	0.0056488	0.0567408	0.951588	0.0233254	0.297926	-0.0343561	0.398536	0.00220782	0.013616	-0.12205	0.705702	-0.00231992	0.258417	0.0167996
1162	AT1G12160	flavin-containing monooxygenase family protein / FMO family protein	0.395229	0.187205	0.362602	0.0419546	0.653937	-0.0387382	0.127222	-0.00168787	0.689262	0.0120513	0.356928	0.138993	0.34329	0.275202	0.113974	0.0873557	0.38941	0.0465991	0.239633	0.118065
1163	AT1G12170	F-box family protein	0.173037	1.0549	0.50372	-0.461566	0.216727	-0.515579	0.260796	-0.575338	0.457465	0.304798	0.170238	0.817396	0.182651	0.860697	0.72879	0.172669	0.793181	-0.04022	0.00297743	0.353675
1164	AT1G12180	unknown protein	0.0846006	0.18755	0.961896	-0.0289439	0.970041	-0.0309284	0.875939	-0.0640521	0.494838	0.0751714	0.0328388	0.227048	0.0839826	0.225112	0.761798	0.0086924	0.772236	0.0344641	0.293747	0.108196
1165	AT1G12190	F-box family protein	0.135616	0.00110868	0.847082	-0.0408805	0.664009	-0.0067812	0.997991	-0.0418544	0.217685	0.0591666	0.991232	0.0455902	0.369112	0.196778	0.0768617	-0.0477226	0.388736	0.0907609	0.346386	0.0698994
1166	AT1G12200	flavin-containing monooxygenase family protein / FMO family protein	0.399921	0.29592	0.146513	-0.486183	0.0784898	-0.406152	0.859997	0.0439665	0.821273	-0.230407	0.226301	0.25917	0.0834454	0.409277	0.915476	-0.0179216	0.370371	-0.213308	0.0890447	-0.122963
1167	AT1G12210	RFL1 (RPS5-like 1)	0.1216	-0.453552	0.182863	-0.351081	0.399812	0.120668	0.235068	-0.324136	0.12748	-0.347274	0.0362073	-0.253633	0.225941	-0.131406	0.105428	-0.336477	0.0241348	-0.339217	0.112203	-0.379665
1168	AT1G12220	RPS5 (RESISTANT TO P. SYRINGAE 5)	0.711899	0.165628	0.161071	0.395246	0.58423	-0.0340619	0.714574	-0.0439593	0.977709	-0.0194233	0.018961	-0.573144	0.276682	-0.304615	0.778205	0.0837664	0.480708	-0.147526	0.0797948	0.107446
1169	AT1G12230	transaldolase, putative	0.255031	0.170476	0.0980205	-0.227101	0.0111852	-0.357682	0.1253	-0.378303	0.262993	-0.327364	0.258043	0.0195907	0.500939	-0.565147	0.537467	-0.01056	0.693189	-0.0901571	0.00312683	-0.249513
1170	AT1G12240	ATBETAFRUCT4	0.0854732	-1.57513	0.708179	0.333756	0.974171	0.153545	0.989076	0.178942	0.249025	-0.372374	0.00636816	-0.985131	0.134709	-1.49512	0.150548	-0.911333	0.0394219	-0.627842	0.0151463	-0.868306
1171	AT1G12244	DNA binding / hydrolase, acting on ester bonds / nuclease/ nucleic acid binding / recombinase	0.523553	0.117717	0.918548	0.0830241	0.340875	-0.125443	0.55002	-0.268951	0.751764	0.00540143	0.839287	-0.0583037	0.265806	0.55015	0.621893	0.155017	0.0382242	-0.278726	0.00458953	-0.13179
1172	AT1G12250	thylakoid lumenal protein-related	0.0531728	-1.06713	0.441585	-0.691916	0.0230127	-0.564747	0.387243	-0.0163875	0.436003	-0.328713	0.0893709	-0.416233	0.022166	-1.55119	0.54563	-0.446414	0.545037	-0.178315	0.772944	-0.629534
1173	AT1G12260	ANAC007 (ARABIDOPSIS NAC 007)	0.741898	-0.0222511	0.736053	0.0580762	0.00578639	0.426491	6.71633e-05	0.407363	0.969737	-0.0200841	0.124415	-0.301562	0.48456	-0.085044	0.994304	0.0328043	0.986776	0.022161	0.041944	-0.101234
1174	AT1G12270	stress-inducible protein, putative	0.298028	-0.733524	0.24272	0.591807	0.0493455	0.788124	0.274037	-0.182802	0.833599	-0.137952	0.0296441	0.284165	0.991945	-0.0893631	0.613338	0.284133	0.286108	0.327436	0.55606	0.451328
1175	AT1G12280	disease resistance protein (CC-NBS-LRR class), putative	0.0381105	-0.496158	0.341879	-0.194439	0.164022	0.141506	0.0876408	0.133176	0.0430429	-0.440263	0.000842143	-0.392475	0.0912286	-0.306837	0.718359	-0.00261418	0.837407	-0.0364827	0.11107	-0.203907
1176	AT1G12290	disease resistance protein (CC-NBS-LRR class), putative	0.551075	-0.0526398	0.278527	0.250997	0.905197	0.174656	0.31134	-0.102101	0.42351	-0.0789028	0.126235	-0.0240429	0.655652	0.110323	0.7496	0.0845215	0.245196	-0.138352	0.129958	-0.0608468
1177	AT1G12300	pentatricopeptide (PPR) repeat-containing protein	0.137819	-0.0826307	0.5525	-0.135833	0.486726	0.0588541	0.314407	0.144223	0.597906	-0.125992	0.0273799	-0.12548	0.0580182	-0.183871	0.834112	0.0971216	0.659172	-0.0684661	6.00125e-05	0.0491899
1178	AT1G12310	calmodulin, putative	0.819887	-0.322372	0.21381	-0.140499	0.0778583	-0.160221	0.252045	-0.278102	0.646373	-0.29236	0.262654	-0.389515	0.297298	-0.540462	0.716759	-0.27659	0.138016	-0.429925	0.465874	-0.195831
1179	AT1G12320	unknown protein	0.694092	-0.0171251	0.196405	-0.20259	0.218027	-0.100843	0.457313	-0.171585	0.249885	0.0900944	0.917588	0.0115321	0.258082	0.402363	0.998271	0.0202298	0.384807	-0.0646607	0.494426	0.00711917
1180	AT1G12330	unknown protein	0.0299328	-1.36116	0.249685	-0.324904	0.00285906	-0.610591	0.0199795	-0.461397	0.0243396	-0.333391	0.123119	-0.710235	0.703252	-0.511775	0.00921319	-0.639468	0.000615334	-0.883787	0.888384	-0.463082
1181	AT1G12340	unknown protein	0.580456	-0.122526	0.434033	0.381912	0.430541	0.113958	0.323783	0.195161	0.4236	-0.173356	0.302464	-0.366285	0.0918715	-0.35261	0.71362	0.123897	0.0479316	-0.258106	0.0488008	-0.273755
1182	AT1G12350	ATCOAB (4-phospho-panto-thenoylcysteine synthetase)	0.629384	-0.686231	0.382179	0.436615	0.483083	0.17314	0.104813	0.665712	0.526936	-0.187438	0.202011	-0.710548	0.219137	-0.405762	0.460133	-0.206623	0.248257	-0.154583	0.109983	-0.42285
1183	AT1G12360	KEU (keule)	0.733856	-0.308872	0.0469028	0.61724	0.113422	0.616568	0.285667	-0.0671325	0.175391	-0.277063	0.0384369	0.43956	0.0104601	0.589803	0.987526	-0.102188	0.17663	0.446304	0.111537	0.516566
1184	AT1G12370	PHR1 (PHOTOLYASE 1)	0.683015	-0.232693	0.924683	0.0783252	0.254999	0.30987	0.328347	0.401666	0.431275	0.0420166	0.442201	-0.107037	0.96623	-0.127931	0.136398	0.273033	0.201123	0.163674	0.0292685	0.0533943
1185	AT1G12380	unknown protein	0.112752	-0.807762	0.415108	-0.403113	0.0462718	-0.533347	0.813639	-0.00485232	0.146898	-0.674237	0.0191754	-1.13919	0.0269126	-0.923171	0.127722	-0.874865	0.0431807	-0.487458	0.0206262	-0.438453
1186	AT1G12390	cornichon family protein	0.433053	-0.268781	0.804871	-0.0740934	0.481687	0.0898671	0.0738615	0.18178	0.185735	-0.199561	0.0337633	-0.439878	0.0859337	-0.191623	0.950443	0.0381385	0.138894	-0.106831	0.00266789	-0.216632
1187	AT1G12400	DNA binding	0.0728216	-0.53417	0.948363	-0.1016	0.823469	-0.0714383	0.171063	-0.596498	0.148232	-0.398371	0.0586405	-0.675429	0.387959	-0.230431	0.703101	-0.0630363	0.116086	-0.4625	0.0133445	-0.281915
1188	AT1G12410	CLP2 (CLP PROTEASE PROTEOLYTIC SUBUNIT 2)	0.731994	-0.231619	0.633556	-0.0373725	0.205878	-0.18817	0.787812	0.131615	0.732651	-0.163778	0.371582	-0.237124	0.233372	-0.75836	0.121038	-0.506297	0.822326	-0.100392	0.214164	-0.593983
1189	AT1G12420	ACR8	0.519878	-0.274978	0.193721	0.492683	0.00324109	1.30031	0.0306107	0.626748	0.773095	0.0523335	0.930294	0.0192978	0.90711	0.0905644	0.901858	0.131211	0.0847098	0.586737	0.00592478	0.1707
1190	AT1G12430	ARK3 (ARMADILLO REPEAT KINESIN 3)	0.064354	-0.825177	0.847258	-0.132999	0.120038	0.463256	0.890398	0.0554983	0.128869	-0.524858	0.203151	-0.465244	0.324788	-0.431072	0.346915	-0.325165	0.965721	-0.0511276	0.00762479	-0.277476
1191	AT1G12440	zinc finger (AN1-like) family protein	0.444576	-0.392748	0.278233	0.93353	0.524819	-0.0890218	0.0467616	0.661654	0.574875	0.0744205	0.152976	-0.538256	0.406085	-0.842563	0.319022	0.107634	0.0555744	-0.301438	0.00328845	-0.249134
1192	AT1G12450	unknown protein	0.369493	-0.40898	0.464674	0.257244	0.364057	0.222242	0.0379105	0.623593	0.763077	0.0989938	0.168693	-0.51907	0.293505	-0.242219	0.647822	-0.0371908	0.156921	-0.16992	0.341209	-0.269729
1193	AT1G12460	leucine-rich repeat transmembrane protein kinase, putative	0.190981	-0.573759	0.305933	0.383647	0.0791129	0.355597	0.436691	0.382609	0.170982	-0.530476	0.00980638	-0.429404	0.251293	-0.442981	0.305452	-0.314311	0.909069	-0.0128912	0.452428	-0.149963
1194	AT1G12470	Pep3/Vps18/deep orange family protein	0.170821	-0.955588	0.19559	0.289559	0.429308	0.510342	0.999497	0.195471	0.259722	-0.33905	0.129197	0.0184767	0.574665	-0.416487	0.337696	-0.422239	0.393362	0.202884	0.000509855	0.279255
1195	AT1G12480	OZS1 (OZONE-SENSITIVE 1)	0.896192	-0.136631	0.878889	-0.0570872	0.629918	-0.0518255	0.26655	-0.0481349	0.469466	-0.140925	0.16943	-0.295233	0.871586	-0.224226	0.344734	-0.314743	0.327195	0.0772215	0.0222505	-0.213165
1196	AT1G12490	F-box family protein-related	0.939839	0.0403972	0.408046	0.0646572	0.590935	-0.0390326	0.377153	-0.0850703	0.0511446	0.100025	0.0713956	0.158968	0.390489	0.292472	0.129842	0.0566918	0.818792	0.042553	0.00278976	0.133993
1197	AT1G12500	phosphate translocator-related	0.139682	-0.698953	0.951651	0.0265456	0.610517	0.0382336	0.389215	0.57091	0.21981	0.253453	0.509065	-0.0560601	0.0707048	-1.17139	0.646727	-0.313136	0.0767405	-0.412114	0.49968	-0.151126
1198	AT1G12520	ATCCS (COPPER CHAPERONE FOR SOD1)	0.151514	-0.441449	0.527377	0.434741	0.0938005	-0.238927	0.976283	0.0491635	0.212343	-0.228027	0.000204739	0.614474	0.348788	-0.841615	0.0336985	0.401823	0.167878	-0.337133	0.0941752	-0.32138
1199	AT1G12530	unknown protein	0.922037	0.0270719	0.721155	-0.050888	0.712067	-0.0471483	0.418358	-0.195633	0.795385	-0.0414328	0.511645	-0.155747	0.539482	0.217054	0.555137	0.1453	0.178659	-0.226858	0.264467	0.025861
1200	AT1G12540	basic helix-loop-helix (bHLH) family protein	0.0374376	-0.0914389	0.167655	-0.0713335	0.465618	0.019469	0.851366	-0.0143376	0.958537	-0.000555499	0.133979	-0.0820784	0.646025	0.0108648	0.260886	0.0765045	0.456324	0.133604	0.068605	0.089695
1201	AT1G12550	oxidoreductase family protein	0.341057	-0.341555	0.900562	-0.0415453	0.320974	-0.294953	0.00783628	0.314991	0.582406	-0.120276	0.281965	-0.351583	0.323976	-0.144253	0.458231	-0.108121	0.0721893	-0.231652	0.0639492	-0.0235404
1202	AT1G12560	ATEXPA7 (ARABIDOPSIS THALIANA EXPANSIN A7)	0.155563	1.40623	0.43922	-0.764719	0.112102	-0.718598	0.268553	-0.653938	0.49345	0.347546	0.16421	0.924318	0.39802	0.650157	0.791699	0.0970643	0.837511	0.0772591	0.0496369	0.747849
1203	AT1G12570	glucose-methanol-choline (GMC) oxidoreductase family protein	0.725031	-0.327342	0.461885	-0.372329	0.614172	0.123395	0.73147	0.254013	0.467107	0.0592734	0.955441	-0.127566	0.471109	-0.265459	0.995289	0.102714	0.531454	0.0876285	0.00902588	0.264799
1204	AT1G12580	PEPKR1 (Phosphoenolpyruvate carboxylase-related kinase 1)	0.761441	-0.460191	0.0675574	1.39286	0.000284422	1.46007	0.0714345	0.961042	0.0443954	0.32226	0.0349761	0.387469	0.897272	-0.130366	0.244672	0.370453	0.258538	0.454637	0.349149	0.611612
1205	AT1G12600	unknown protein	0.0323678	-0.104717	0.794047	0.0519778	0.102865	0.0954256	0.226422	0.0445772	0.412463	-0.0152814	0.532699	0.0079721	0.147636	-0.146269	0.767247	0.0151801	0.167084	-0.155484	0.00528931	-0.126323
1206	AT1G12610	DDF1 (DWARF AND DELAYED FLOWERING 1)	0.086714	1.33979	0.606997	-0.460326	0.621808	-0.0577022	0.730438	-0.0088032	0.730211	0.159593	0.149647	0.771981	0.122928	1.2213	0.624575	0.208485	0.73378	0.156193	0.454076	0.244184
1207	AT1G12620	pentatricopeptide (PPR) repeat-containing protein	0.0610495	-0.18031	0.281198	0.163879	0.236551	0.119043	0.128694	0.180931	0.18585	-0.145561	0.0426291	-0.1017	0.216651	-0.0262194	0.615396	0.0794972	0.876209	0.0463977	0.0267765	0.0340391
1208	AT1G12630	DNA binding / transcription activator/ transcription factor	0.846274	-0.00799938	0.293839	-0.301436	0.148372	-0.102766	0.59639	-0.0691937	0.411086	0.0854506	0.386862	0.0981328	0.37165	0.15423	0.455248	0.150573	0.819784	-0.0017305	0.525756	0.188594
1209	AT1G12640	membrane bound O-acyl transferase (MBOAT) family protein	0.302801	-0.751527	0.441629	0.585167	0.56114	0.304602	0.164637	0.688692	0.663755	-0.219824	0.204211	-0.578413	0.0837938	-0.722607	0.465853	-0.295859	0.164832	-0.316069	0.637052	-0.726707
1210	AT1G12650	unknown protein	0.876283	0.00329565	0.272058	0.521877	0.233503	0.403725	0.236515	-0.206299	0.355069	-0.323875	0.887754	-0.0204611	0.38868	-0.240401	0.514586	-0.224626	0.671797	0.078944	0.0454337	0.00282915
1211	AT1G12660	unknown protein	0.592993	0.0238259	0.362879	-0.458613	0.880571	-0.0277032	0.706918	-0.0793072	0.516282	0.0371768	0.354868	0.158002	0.336604	0.207908	0.296399	0.145888	0.932075	0.00507721	0.0672365	0.130101
1212	AT1G12670	pseudogene	0.625468	0.222018	0.314403	-0.578661	0.421342	-0.154023	0.806688	-0.122868	0.315678	0.245811	0.502898	0.31433	0.330162	0.501302	0.458123	0.37162	0.307626	0.142076	0.00390278	0.159349
1213	AT1G12680	PEPKR2 (Phosphoenolpyruvate carboxylase-related kinase 2)	0.664793	-0.46	0.491897	0.401057	0.19355	0.472469	0.382774	0.3695	0.0351764	-0.450214	0.0680218	-0.661118	0.373174	-0.491623	0.316466	-0.290875	0.662425	0.074235	0.839389	-0.230755
1214	AT1G12700	helicase domain-containing protein / pentatricopeptide (PPR) repeat-containing protein	0.295071	-0.0519944	0.760354	0.0472115	0.244124	0.182721	0.051661	0.264795	0.701721	-0.097651	0.269529	-0.159539	0.647045	-0.0779197	0.631979	0.0977442	0.356964	0.245746	0.0080821	0.0703773
1215	AT1G12710	AtPP2-A12 (Phloem protein 2-A12)	0.109303	0.399487	0.152105	0.647229	0.116068	0.161211	0.0835945	0.590561	0.00218375	0.781578	0.0177476	0.400661	0.0439816	0.438832	0.00234603	0.598384	0.108176	0.383004	0.17097	0.410036
1216	AT1G12720	transposable element gene	0.770208	0.136983	0.136011	-0.203926	0.636834	-0.0532164	0.618609	-0.0106541	0.118438	0.149033	0.789182	0.0830122	0.294283	0.260868	0.735415	0.0178893	0.014851	0.21265	0.444038	0.147804
1217	AT1G12725	transposable element gene	0.061266	0.301266	0.831779	-0.0665469	0.550273	-0.10152	0.369921	-0.295472	0.824811	-0.0236025	0.203895	0.28286	0.422401	0.407431	0.453558	0.281182	0.173222	-0.0176269	0.249954	0.0969438
1218	AT1G12730	cell division cycle protein-related	0.484761	-0.210122	0.241176	0.435354	0.7373	0.0319862	0.130202	0.235042	0.189122	0.31101	0.0105604	-0.568484	0.207221	-0.402606	0.310726	-0.212087	0.0474959	-0.499347	0.00344225	-0.526503
1219	AT1G12740	CYP87A2	0.179246	1.56132	0.538027	-0.650081	0.218961	-0.739264	0.314723	-0.791286	0.458349	0.404463	0.202197	1.18187	0.221864	0.882095	0.629545	0.374634	0.792044	0.100485	0.00393227	0.471988
1220	AT1G12750	ATRBL6 (ARABIDOPSIS RHOMBOID-LIKE PROTEIN 6)	0.0657216	0.366486	0.0648482	0.478908	0.568469	0.0210529	0.0056244	0.394845	0.081358	0.285367	0.684832	-0.0904314	0.155865	-0.775813	0.220136	0.161812	0.468699	0.195343	0.018215	0.120071
1221	AT1G12760	protein binding / ubiquitin-protein ligase/ zinc ion binding	0.531962	-0.598861	0.31454	-0.444818	0.436563	0.247445	0.270352	0.849239	0.102256	0.259375	0.869796	-0.131513	0.386757	-1.07017	0.167236	0.192653	0.143538	0.279547	0.327911	-0.00665708
1222	AT1G12770	EMB1586 (embryo defective 1586)	0.0945082	-1.60863	0.240451	0.93896	0.227845	0.449452	0.843047	0.11411	0.112178	-0.442926	0.156268	-0.50513	0.148979	-1.0057	0.449763	-0.431561	0.255689	0.392957	0.00756087	-0.287215
1223	AT1G12775	unknown protein	0.0310414	-0.0864435	0.841611	-0.0363335	0.957091	-0.0357341	0.605074	0.00538794	0.582483	0.0661805	0.0427037	-0.110327	0.101506	-0.124436	0.307293	-0.0588616	0.670884	-0.0648542	0.0754031	0.0382567
1224	AT1G12780	UGE1 (UDP-D-glucose/UDP-D-galactose 4-epimerase 1)	0.411139	-0.279511	0.0684386	0.828771	0.0977599	0.345951	0.00551309	0.728814	0.622544	0.0640476	0.0239959	-0.321961	0.302166	-0.366676	0.833962	0.100685	0.39158	0.104631	0.00187245	0.0833439
1225	AT1G12790	unknown protein	0.291072	-0.195896	0.391939	0.411233	0.457747	-0.0110919	0.822729	-0.0806665	0.594835	0.0482791	0.50255	0.112262	0.883869	0.0553277	0.802266	0.0618987	0.322353	-0.136499	0.423662	-0.147672
1226	AT1G12800	S1 RNA-binding domain-containing protein	0.110522	-1.09337	0.202039	1.35886	0.0405102	0.588427	0.803501	0.190964	0.227433	0.0271879	0.0356158	0.23643	0.905047	-0.429803	0.506702	-0.423956	0.0703589	0.633681	0.0895679	0.142815
1227	AT1G12805	nucleotide binding	0.0521703	-0.104702	0.147367	0.272228	0.610939	0.00817865	0.56978	-0.0544708	0.995192	0.0146208	0.152622	-0.0311058	0.42021	-0.000766311	0.490263	0.0459535	0.743675	-0.00666768	0.00996249	-0.0140088
1228	AT1G12810	proline-rich family protein	0.00251874	-0.654912	0.544582	-0.0765177	0.025882	-0.374874	0.934689	0.211844	0.352673	-0.32858	0.010595	-0.4314	0.0598934	-0.869188	0.558678	-0.134579	0.0379219	-0.469984	0.0061352	-0.435358
1229	AT1G12820	AFB3 (AUXIN SIGNALING F-BOX 3)	0.601883	-0.605801	0.294747	0.652471	0.029524	-0.215994	0.510049	0.037763	0.003511	-0.50551	0.00163172	-1.16017	0.0936817	-1.02058	0.0411753	-0.70921	0.260412	-0.240971	0.0846943	-0.617274
1230	AT1G12830	unknown protein	0.213269	-0.358273	0.851435	0.0291852	0.145235	0.26443	0.618008	0.169386	0.198762	-0.32616	0.108433	-0.519262	0.030169	-0.493278	0.285883	-0.183574	0.261639	-0.179226	0.000762953	-0.110089
1231	AT1G12840	DET3 (DE-ETIOLATED 3)	0.513957	-0.350496	0.12533	-0.244885	0.885224	-0.0435848	0.247796	0.154167	0.640363	0.0769599	0.091447	-0.192394	0.900311	-0.249366	0.035776	-0.481601	0.169164	-0.229227	0.00165393	-0.488472
1232	AT1G12845	unknown protein	0.255446	-0.579424	0.300407	0.702304	0.438364	0.377097	0.287766	-0.362385	0.189381	0.420278	0.332496	0.182195	0.0100207	0.339213	0.0289195	0.632167	0.136018	0.285782	0.154044	1.18652
1233	AT1G12850	phosphoglycerate/bisphosphoglycerate mutase family protein	0.222909	-0.469348	0.547869	0.31773	0.95558	0.160383	0.254789	0.454731	0.50637	-0.256903	0.134321	-0.444376	0.0901513	-0.625605	0.637908	-0.162479	0.412789	0.0858524	0.413405	-0.205235
1234	AT1G12860	SCRM2 (SCREAM 2)	0.273492	0.319699	0.405529	0.458555	0.181487	0.392581	0.349833	0.548004	0.575055	-0.180961	0.616679	-0.383003	0.189069	-0.373206	0.489701	-0.215254	0.288321	-0.35998	0.0195037	-0.228264
1235	AT1G12870	S locus F-box-related / SLF-related	0.441413	0.0996439	0.225626	0.451058	0.656327	0.0191352	0.367375	0.0584585	0.590398	-0.0172673	0.265806	-0.0200621	0.532184	0.0637909	0.0914695	0.0996793	0.128268	0.122838	0.141879	0.128326
1236	AT1G12880	atnudt12 (Arabidopsis thaliana Nudix hydrolase homolog 12)	0.0337547	-0.0769762	0.987022	0.00910393	0.457146	0.0485565	0.0370048	0.0960276	0.730353	0.0579429	0.0110037	-0.283653	0.519349	0.230887	0.457432	0.0722272	0.886496	-0.0109048	0.018277	0.0333282
1237	AT1G12890	AP2 domain-containing transcription factor, putative	0.034993	-0.0299726	0.433641	-0.149173	0.88813	-0.019083	0.142899	0.0605443	0.95875	-0.00167749	0.0488063	-0.0904724	0.981857	0.0691293	0.0518222	-0.066205	0.399903	0.0432782	0.121736	0.0862933
1238	AT1G12900	GAPA-2 (GLYCERALDEHYDE 3-PHOSPHATE DEHYDROGENASE A SUBUNIT 2)	0.107547	0.294485	0.285346	1.0385	0.198616	-0.496472	0.436163	0.247087	0.494049	-0.157785	0.161038	0.156079	0.0906671	-1.09725	0.483031	0.0902758	0.354157	0.109769	0.0665852	-0.686826
1239	AT1G12910	ATAN11 (ANTHOCYANIN11)	0.215642	-0.768092	0.223615	0.567104	0.310351	-0.0277568	0.374131	0.363609	0.00308724	-0.413754	0.0259774	-0.67237	0.0390331	-0.760018	0.233362	-0.567344	0.0187719	-0.303848	0.00812642	-0.768895
1240	AT1G12920	ERF1-2 (EUKARYOTIC RELEASE FACTOR 1-2)	0.518977	-0.743095	0.417352	0.648668	0.117571	0.609059	0.162378	-0.029971	0.6571	-0.309011	0.581169	-0.352858	0.317109	-0.719854	0.254892	-0.605471	0.725208	-0.0799363	0.30579	-0.383248
1241	AT1G12930	importin-related	0.229411	-0.781312	0.263073	0.623326	0.088496	0.512853	0.311085	0.408236	0.277532	-0.330783	0.0768923	-0.463314	0.448276	-0.404273	0.575743	-0.229468	0.544365	0.10773	0.0098939	-0.0829105
1242	AT1G12935	transposable element gene	0.030377	-0.152987	0.438075	0.0976978	0.293415	0.205198	0.601168	-0.201804	0.508922	0.0902372	0.155062	-0.106423	0.0821247	-0.148128	0.555128	0.10494	0.483665	0.0621292	0.21652	-0.00848989
1243	AT1G12940	ATNRT2.5 (nitrate transporter2.5)	0.141071	1.67381	0.489001	-0.855786	0.107723	-0.731504	0.171556	-0.787206	0.56587	0.391507	0.101284	1.22397	0.131941	0.783401	0.760441	0.141639	0.790811	0.125933	0.00693014	0.628508
1244	AT1G12950	MATE efflux family protein	0.297725	0.360916	0.516961	-0.321466	0.0469614	-0.17369	0.365124	-0.155587	0.655434	0.0554115	0.538381	0.14024	0.376801	0.523729	0.923985	0.035969	0.29745	0.0916662	0.000172647	0.172914
1245	AT1G12960	60S ribosomal protein L27A (RPL27aA)	0.0530871	-0.106523	0.281467	0.157951	0.997075	-0.0146263	0.196944	0.0746965	0.985756	0.00688506	0.339854	-0.0607709	0.155615	-0.0918301	0.556189	0.0958594	0.665365	-0.0657955	0.0045212	-0.109583
1246	AT1G12970	leucine-rich repeat family protein	0.297663	0.13465	0.794813	0.07903	0.0538285	-0.506543	0.70152	-0.00746156	0.306652	-0.200404	0.328496	-0.270827	0.0102996	-0.725293	0.0903827	-0.362855	0.0504947	-0.502258	0.257598	-0.501791
1247	AT1G12980	ESR1 (ENHANCER OF SHOOT REGENERATION 1)	0.261588	0.659944	0.720813	0.188962	0.380052	-0.145376	0.44849	-0.200717	0.938665	-0.000233301	0.244843	0.229078	0.147466	0.51764	0.261606	0.198613	0.374794	0.196859	0.327345	0.197194
1248	AT1G12990	glycosyl transferase family 17 protein	0.708057	-0.516419	0.269834	1.09808	0.0572196	1.31795	0.0252085	1.98721	0.243767	0.238878	0.665976	-0.351482	0.302556	-0.902868	0.910698	-0.00820226	0.214837	0.347819	0.530513	-0.277872
1249	AT1G13000	unknown protein	0.587061	-0.414326	0.180139	0.82642	0.0352501	1.10105	0.164843	0.574276	0.886437	-0.057801	0.928634	-0.149724	0.473079	0.36939	0.930406	0.154847	0.114816	0.514945	0.215506	0.122752
1250	AT1G13020	eukaryotic translation initiation factor, putative (EIF4B5)	0.0540812	-1.16618	0.640251	0.250096	0.0959536	0.615381	0.419117	0.437379	0.757414	-0.215763	0.580464	-0.339852	0.881382	-0.221744	0.454859	0.0634164	0.278566	0.341559	0.00695324	-0.132955
1251	AT1G13030	sphere organelles protein-related	0.21469	-0.586297	0.615252	0.210639	0.00794596	0.677154	0.340696	0.313253	0.482909	-0.24205	0.922927	-0.085497	0.539165	-0.198532	0.898118	0.0133582	0.230604	0.343709	0.276216	0.151879
1252	AT1G13040	pentatricopeptide (PPR) repeat-containing protein	0.733454	0.0517253	0.59393	-0.178633	0.592482	-0.0528252	0.819586	-0.0424916	0.419	-0.292617	0.0841008	-0.310439	0.813744	0.0358058	0.529983	-0.128203	0.215921	-0.182676	0.000969236	-0.180396
1253	AT1G13050	unknown protein	0.00212018	-0.703817	0.868107	0.0321821	0.523709	-0.0422866	0.988573	0.0911629	0.337647	-0.357564	0.118521	-0.883919	0.115348	-0.873657	0.0344931	-0.72095	0.338295	-0.225233	0.166094	-0.401181
1254	AT1G13060	PBE1	0.655219	-0.4636	0.369507	-0.71947	0.98792	0.00346719	0.710219	-0.0743441	0.794249	0.00972755	0.112843	0.0524285	0.537658	-0.594366	0.852309	-0.083991	0.360955	-0.271685	0.160702	-0.232467
1255	AT1G13070	CYP71B27	0.124681	0.563938	0.447875	-0.424977	0.13234	-0.18303	0.172551	-0.304057	0.247692	0.203937	0.269068	0.331674	0.474785	0.230558	0.571583	0.166781	0.472966	0.179997	0.0451096	0.318816
1256	AT1G13080	CYP71B2 (CYTOCHROME P450 71B2)	0.176838	-0.197677	0.304523	0.136954	0.181449	0.162025	0.0208924	0.326014	0.122119	-0.258515	0.0206322	-0.24791	0.106816	-0.134806	0.504912	-0.0817373	0.846894	-0.0241817	0.0588635	-0.137951
1257	AT1G13090	CYP71B28	0.104341	-1.20241	0.783216	0.052127	0.0312091	-0.348894	0.204988	-0.118498	0.0504081	-0.843567	0.0469877	-1.07731	0.0845337	-0.953529	0.13735	-0.805221	0.143613	-0.320814	0.00126045	-0.787013
1258	AT1G13100	CYP71B29	0.640075	-0.08486	0.220522	-0.284228	0.649048	0.0473309	0.261606	0.0296139	0.321361	-0.207166	0.730368	-0.118311	0.238189	-0.420295	0.360438	0.096197	0.0254762	-0.0991982	0.0072478	0.0211197
1259	AT1G13110	CYP71B7	0.398433	-0.118776	0.34446	0.550313	0.491078	0.351445	0.384762	-0.199545	0.640948	-0.246007	0.0339872	0.749087	0.430483	-0.169496	0.0946005	0.53048	0.108356	0.496764	0.222716	0.434238
1260	AT1G13120	emb1745 (embryo defective 1745)	0.129356	-0.965043	0.565776	0.277717	0.0559462	0.572404	0.530245	0.285281	0.26723	-0.438239	0.298106	-0.342063	0.396529	-0.315424	0.486338	-0.231375	0.232097	0.324599	0.0518703	0.0634356
1261	AT1G13130	glycosyl hydrolase family 5 protein / cellulase family protein	0.0170082	-0.109939	0.973902	-0.00549146	0.2915	0.0408592	0.0423302	0.246744	0.783939	-0.00893103	0.282476	-0.135258	0.260059	-0.0731115	0.309798	0.143263	0.923156	0.0239573	0.295741	-0.016125
1262	AT1G13140	CYP86C3	0.204505	7.01507e-05	0.434264	-0.250264	0.868686	-0.0433779	0.138564	0.0455481	0.244745	-0.0706814	0.0133455	-0.0704849	0.817668	0.0440328	0.796371	0.0395715	0.685277	0.00320396	0.494665	-0.0855497
1263	AT1G13145	pseudogene	0.287867	0.786165	0.695571	-0.251777	0.240567	-0.537148	0.195878	-0.936592	0.487446	0.319719	0.362644	0.611157	0.206845	1.22668	0.46447	0.532222	0.649776	-0.121179	0.00186569	0.408483
1264	AT1G13150	CYP86C4	0.17146	0.368681	0.559272	-0.242694	0.0792234	-0.142042	0.120271	-0.422955	0.67586	0.0606627	0.504233	0.123539	0.249903	0.314418	0.111558	-0.169636	0.935226	0.00907207	0.12548	0.055513
1265	AT1G13160	SDA1 family protein	0.157962	-0.955648	0.734148	0.11604	0.0282853	0.781058	0.824452	0.0706509	0.289975	-0.375245	0.147129	0.230731	0.792541	-0.299968	0.70385	-0.234043	0.14064	0.482566	0.56024	0.220091
1266	AT1G13170	ORP1D (OSBP(OXYSTEROL BINDING PROTEIN)-RELATED PROTEIN 1D)	0.0745889	-0.795611	0.0922544	-0.53527	0.338423	0.388602	0.788203	0.0684783	0.240609	-0.381058	0.0235668	-0.525578	0.676061	-0.334443	0.886391	-0.080929	0.478935	0.187512	0.0794293	0.114263
1267	AT1G13180	DIS1 (DISTORTED TRICHOMES 1)	0.975712	-0.133654	0.276802	0.223446	0.0413951	0.516417	0.00336736	0.639554	0.111489	0.0958163	0.0668973	-0.350107	0.631649	0.0155344	0.884048	0.017412	0.342264	0.0731196	0.00927659	-0.0728564
1268	AT1G13190	RNA recognition motif (RRM)-containing protein	0.056511	-1.09042	0.875692	0.322563	0.658765	0.0768895	0.509137	-0.142771	0.370443	0.664511	0.798342	-0.153657	0.594344	-0.624518	0.423757	-0.412729	0.684754	0.0125521	0.0218115	-0.198427
1269	AT1G13195	zinc finger (C3HC4-type RING finger) family protein	0.357496	-0.698393	0.543508	0.226222	0.274446	0.300944	0.421165	0.339113	0.216931	-0.378158	0.0873052	-0.94368	0.0709698	-0.703523	0.199237	-0.30199	0.102623	-0.287915	0.797414	-0.568003
1270	AT1G13200	F-box family protein	0.120348	-0.0863923	0.123583	-0.199884	0.693188	-0.0444785	0.630457	-0.0262992	0.148712	0.1247	0.360047	-0.0224493	0.419812	0.326167	0.869104	0.0310605	0.280899	0.0632987	0.00311054	0.0801416
1271	AT1G13210	ACA.l (autoinhibited Ca2+/ATPase II)	0.887081	-0.27927	0.0877054	1.18707	0.033682	0.615238	0.972934	0.137582	0.0266921	0.214833	0.0202946	0.579293	0.0214558	0.58314	0.920175	-0.163923	0.0307401	0.574326	0.0823728	0.327242
1272	AT1G13220	LINC2 (LITTLE NUCLEI2)	0.194309	-0.124775	0.514028	-0.30925	0.116568	0.170346	0.593062	-0.0368709	0.263154	0.131698	0.100035	0.198385	0.69697	0.17473	0.440208	0.288528	0.749566	0.0745141	0.0541167	0.0661144
1273	AT1G13230	leucine-rich repeat family protein	0.178087	0.00890402	0.147552	-0.0921597	0.738203	-0.0328881	0.571734	0.00845459	0.325473	0.0545788	0.396073	0.0704933	0.247	-0.0260351	0.478057	-0.026799	0.372164	-0.117272	0.020692	0.0225741
1274	AT1G13245	RTFL17 (ROTUNDIFOLIA LIKE 17)	0.449514	0.0598961	0.163768	0.482696	0.0633377	0.745731	0.714409	0.335888	0.0636065	0.895404	0.173027	0.986366	0.435465	0.248391	0.0311709	0.705459	0.761731	-0.113083	0.0134879	0.73777
1275	AT1G13250	GATL3 (Galacturonosyltransferase-like 3)	0.228115	-0.706027	0.919639	-0.0319886	0.790595	0.229466	0.329821	0.555755	0.141362	0.191561	0.71723	-0.127508	0.0888201	-0.740623	0.524199	0.144443	0.638605	0.0253195	0.0113614	-0.178952
1276	AT1G13260	RAV1	0.00170203	1.3119	0.368728	1.04368	0.00115366	1.46876	0.000211282	2.22883	0.000121954	1.91204	0.00113429	1.44363	0.0567551	0.691049	0.000678504	1.66666	0.0184716	0.622725	0.618796	1.19678
1277	AT1G13270	MAP1C (METHIONINE AMINOPEPTIDASE 1B)	0.165591	-1.18022	0.605191	0.482151	0.711313	0.0201854	0.151216	-0.401008	0.00781683	-0.910368	0.0212415	-1.17752	0.0547557	-1.719	0.0937148	-0.787831	0.0262267	-0.559298	0.00431542	-1.15434
1278	AT1G13280	AOC4 (ALLENE OXIDE CYCLASE 4)	0.346524	-0.613173	0.345584	-0.363497	0.361812	0.0140049	0.0403417	0.689221	0.381638	-0.26731	0.0542928	-0.607025	0.0679858	-1.02344	0.351684	-0.174819	0.158367	-0.130913	0.0427108	-0.816954
1279	AT1G13290	DOT5 (DEFECTIVELY ORGANIZED TRIBUTARIES 5)	0.203039	1.20569	0.666455	-0.378826	0.237184	-0.573619	0.193732	-0.91303	0.548749	0.340525	0.194722	0.948438	0.164461	1.42997	0.482844	0.489277	0.552375	0.254157	0.129767	0.384678
1280	AT1G13300	myb family transcription factor	0.174901	1.06195	0.646644	-0.176869	0.093953	-0.351092	0.204393	-0.333553	0.933422	-0.0097529	0.0247986	0.680741	0.297456	0.323337	0.48582	0.315384	0.81032	0.0158305	0.0216772	0.443302
1281	AT1G13310	unknown protein	0.143604	1.247	0.675327	-0.319729	0.159142	-0.590575	0.208747	-0.658628	0.536558	0.327001	0.2238	0.791149	0.181929	1.09876	0.464706	0.461074	0.636148	0.14058	0.200552	0.453585
1282	AT1G13320	PP2AA3 (PROTEIN PHOSPHATASE 2A SUBUNIT A3)	0.826742	-0.467838	0.233766	0.899334	0.134218	0.402261	0.110729	0.429752	0.548991	-0.245248	0.128477	-0.507341	0.676053	-0.45688	0.0975281	-0.784193	0.934584	0.00206732	0.0130849	-0.0730655
1283	AT1G13330	unknown protein	0.724532	0.127454	0.974616	-0.0280991	0.0537008	0.277233	0.268301	0.147867	0.625153	0.0290776	0.551408	0.0798363	0.131883	-0.0601326	0.340155	0.170027	0.526134	0.144712	0.356642	0.119943
1284	AT1G13340	unknown protein	0.687563	0.12662	0.460995	-0.282069	0.157143	0.885416	0.276698	0.172702	0.798576	-0.0678163	0.384179	-0.148423	0.943407	0.0174123	0.915718	0.0700601	0.462714	-0.0554569	0.621358	-0.0272405
1285	AT1G13350	protein kinase family protein	0.357156	0.266099	0.518906	-0.234231	0.344065	-0.172077	0.66471	-0.0278143	0.26775	0.131974	0.258384	0.36214	0.421726	0.230474	0.909214	-0.0269142	0.128739	0.0460035	0.0711264	0.208934
1286	AT1G13360	unknown protein	0.984265	-0.369667	0.621292	-0.182215	0.654842	0.242949	0.0257319	0.874521	0.437043	0.170556	0.0462748	0.205062	0.0530777	-0.714914	0.182401	0.302023	0.323289	0.189542	0.0132462	-0.0634572
1287	AT1G13370	histone H3, putative	0.121925	-0.00758915	0.0941779	0.346748	0.464997	-0.0152125	0.500529	-0.153348	0.178206	-0.0769927	0.019718	-0.380544	0.0496774	-0.0573131	0.103015	0.152039	0.50189	-0.00512798	0.00990101	-0.0202555
1288	AT1G13380	unknown protein	0.828329	-0.320714	0.796133	0.000995857	0.508479	-0.0958353	0.560247	0.411841	0.687725	-0.160742	0.727661	-0.117706	0.323535	-0.604491	0.934004	-0.0667598	0.0693674	-0.513707	0.000968634	-0.515022
1289	AT1G13390	unknown protein	0.360116	0.223089	0.175272	1.02356	0.00298623	0.987469	0.0242228	0.955147	0.0289752	0.97008	0.00169499	0.541559	0.0107324	0.438241	0.189436	0.317207	0.0543283	0.513821	0.887662	0.765191
1290	AT1G13400	NUB (NUBBIN)	0.880866	0.106769	0.462966	-0.784387	0.071664	-0.0955872	0.768143	-0.00236559	0.444363	0.0953555	0.855767	0.0322497	0.297744	-0.0254873	0.250598	-0.043701	0.631632	0.0264377	0.255077	0.198014
1291	AT1G13410	unknown protein	0.019791	-0.354221	0.812599	-0.104248	0.297293	0.0780284	0.441957	-0.115147	0.840405	-0.00956117	0.0125597	-0.252139	0.4074	0.242433	0.660299	0.117974	0.697135	0.113743	0.0432649	-0.0532618
1292	AT1G13420	ST4B (SULFOTRANSFERASE 4B)	0.574278	0.0157375	0.31661	-0.0798162	0.661667	-0.0368989	0.451615	-0.00671255	0.901099	0.00945655	0.468842	0.0144416	0.95896	0.0455663	0.380479	0.121476	0.409837	-0.0231877	0.000337028	0.0961899
1293	AT1G13430	ST4C (SULFOTRANSFERASE 4C)	0.713984	0.0664849	0.578421	0.04844	0.510799	-0.0334341	0.440782	-0.100415	0.0368627	0.0476097	0.229193	0.0925048	0.12407	0.174426	0.576303	0.0305503	0.542729	-0.0371132	0.0105845	0.0287068
1294	AT1G13440	GAPC2 (GLYCERALDEHYDE-3-PHOSPHATE DEHYDROGENASE C2)	0.366082	-0.200958	0.317298	-0.518212	0.352721	-0.353872	0.916733	-0.0165358	0.778479	0.0562857	0.323669	0.142108	0.257353	-0.908469	0.863288	-0.0846626	0.964406	-0.0214153	0.0161977	-0.225418
1295	AT1G13450	DNA binding protein GT-1	0.267516	-0.557697	0.590662	0.326732	0.208092	0.257903	0.195798	0.566886	0.432146	-0.307375	0.0132409	-0.863496	0.0669675	-0.691104	0.594096	-0.136467	0.153064	-0.348063	0.0626461	-0.451305
1296	AT1G13460	serine/threonine protein phosphatase 2A (PP2A) regulatory subunit B', putative	0.262371	-0.332888	0.460455	0.189796	0.12894	0.313733	0.272764	0.258449	0.241593	-0.210178	0.067708	-0.299693	0.493848	-0.161386	0.641888	-0.0760975	0.897562	-0.0178169	0.611602	-0.176706
1297	AT1G13470	unknown protein	0.0891626	-1.4711	0.115419	-0.462719	0.226347	-0.123656	0.137514	-1.07245	0.0219961	-1.25099	0.0252155	-1.72026	0.351231	-0.43154	0.157986	-1.19112	0.0796645	-0.902193	0.788213	-0.89531
1298	AT1G13480	unknown protein	0.281561	0.806989	0.6699	-0.284336	0.391122	-0.28507	0.386962	-0.447771	0.528963	0.212772	0.315537	0.552194	0.316069	0.860396	0.523851	0.350546	0.333919	-0.0329359	0.563353	0.203028
1299	AT1G13490	unknown protein	0.213261	0.608426	0.683505	-0.16209	0.413765	-0.200977	0.236173	-0.493178	0.883067	-0.00746391	0.181151	0.50169	0.147623	0.509042	0.513817	0.271153	0.478724	-0.0447095	0.516337	0.0668063
1300	AT1G13500	unknown protein	0.144131	0.233813	0.941795	-0.0350608	0.118788	-0.0740587	0.948605	-0.0289614	0.0379338	-0.110441	0.229431	0.10389	0.521314	0.170816	0.0811366	0.174844	0.299928	0.107297	0.00547239	0.0959346
1301	AT1G13510	unknown protein	0.114011	0.307795	0.55155	0.137703	0.977169	-0.0386763	0.848231	-0.028034	0.651102	0.0357209	0.440261	0.168941	0.627161	0.155444	0.523786	0.086727	0.259964	0.0882585	0.0279329	0.192984
1302	AT1G13520	unknown protein	0.603355	0.166176	0.585439	0.100593	0.0799443	-0.111795	0.75454	-0.0159636	0.097463	-0.122312	0.266384	0.0383662	0.393847	0.0192002	0.562176	0.104848	0.754385	0.00438413	0.485646	0.0826359
1303	AT1G13530	unknown protein	0.412495	0.122767	0.160949	0.4526	0.105144	0.0374936	0.242114	0.0692522	0.850594	0.0095172	0.918299	0.0531659	0.748283	0.0488641	0.27833	0.0525379	0.976758	0.0114267	0.490719	0.0641453
1304	AT1G13540	unknown protein	0.0925242	0.411134	0.731151	0.049599	0.498334	-0.0720896	0.245916	-0.252893	0.652011	-0.0526166	0.306092	0.204283	0.307159	0.375327	0.868943	0.0190297	0.626062	-0.0994985	0.00994611	0.208219
1305	AT1G13550	unknown protein	0.00201545	0.00376491	0.459336	-0.0899079	0.0568591	0.101946	0.334257	0.019781	0.865271	0.032373	0.710227	0.0446687	0.612344	0.174638	0.204215	-0.0340605	0.0652687	0.120076	0.112545	0.0450048
1306	AT1G13560	AAPT1 (AMINOALCOHOLPHOSPHOTRANSFERASE 1)	0.735687	-0.497812	0.0460945	0.906954	0.0822474	0.451163	0.0252882	0.715428	0.0201022	0.2248	0.21091	0.0483599	0.716532	-0.393274	0.960468	-0.122584	0.864009	0.0220147	0.323909	0.251104
1307	AT1G13570	F-box family protein	0.308661	-0.544946	0.614059	0.345675	0.251572	0.383175	0.104965	0.514885	0.713185	-0.162839	0.105426	-0.638788	0.141274	-0.368078	0.566073	-0.152525	0.102143	-0.312341	0.00798383	-0.510209
1308	AT1G13580	LAG13 (LAG1 LONGEVITY ASSURANCE HOMOLOG 3)	0.426749	-0.503817	0.532411	0.455566	0.495864	0.24477	0.110466	0.604495	0.654806	-0.238576	0.16481	-0.670688	0.251412	-0.493199	0.323081	-0.352607	0.0333581	-0.52588	0.617245	-0.52196
1309	AT1G13590	ATPSK1 (PHYTOSULFOKINE 1 PRECURSOR)	0.507825	0.210937	0.432669	-0.396919	0.85293	-0.027991	0.374602	-0.0771272	0.510565	0.0597108	0.738841	0.0827531	0.830351	0.105314	0.41711	0.065691	0.96291	0.0157132	0.00998016	0.120605
1310	AT1G13600	AtbZIP58 (Arabidopsis thaliana basic leucine-zipper 58)	0.201598	-0.0349898	0.3538	-0.252588	0.755036	-0.0121937	0.482306	-0.0390172	0.0652063	-0.107384	0.121223	-0.0733191	0.754977	0.0544116	0.0277623	-0.181302	0.64234	-0.030133	0.117094	0.0420358
1311	AT1G13605	unknown protein	0.18912	0.131177	0.371355	-0.170876	0.451149	-0.0515975	0.000752509	0.0468906	0.109342	0.0376076	0.00286605	0.126724	0.673332	0.0842054	0.115344	-0.0836215	0.846596	-0.000717303	0.169639	0.0848218
1312	AT1G13607	unknown protein	0.167077	-0.169577	0.371636	0.065434	0.392013	0.0319017	0.100224	0.123232	0.215663	0.0661206	0.100177	-0.0774168	0.518623	0.122788	0.68938	0.0358804	0.399093	-0.104505	0.062141	-0.0365571
1313	AT1G13608	unknown protein	0.607637	-0.00297294	0.814709	0.0117769	0.807756	-0.00252946	0.811812	-0.0148156	0.411514	0.0703733	0.953208	0.0156796	0.287104	0.135335	0.305142	-0.0293907	0.331564	-0.0338974	0.48365	0.0447863
1314	AT1G13609	unknown protein	0.0193032	-0.245392	0.552493	-0.199493	0.865688	-0.0228819	0.495402	-0.264913	0.294877	-0.107006	0.121484	-0.13213	0.763157	0.110668	0.169524	0.12534	0.200933	-0.195745	0.0948019	0.0110162
1315	AT1G13610	unknown protein	0.405818	0.388545	0.986878	-0.00670365	0.104431	-0.148025	0.81883	-0.0921813	0.588873	0.0738655	0.587023	0.0556692	0.712812	0.14206	0.454746	-0.0351059	0.226263	0.102453	0.0217171	0.105858
1316	AT1G13620	unknown protein	0.00313328	-0.0789706	0.974548	-0.00656942	0.326278	0.0372708	0.690017	-0.0672036	0.170173	-0.0417539	0.164153	-0.0432198	0.597357	0.0671292	0.0666588	0.146214	0.366014	-0.00491351	0.298634	0.0420569
1317	AT1G13630	unknown protein	0.292398	-0.116429	0.435276	0.195992	0.168138	0.0740219	0.192608	0.0830922	0.356061	-0.143501	0.00496562	-0.197496	0.00900352	-0.184479	0.2397	-0.108496	0.594398	-0.0833575	0.000792908	-0.0667095
1318	AT1G13635	methyladenine glycosylase family protein	0.184762	0.0381699	0.0967179	-0.290911	0.452588	0.0293499	0.702776	-0.123235	0.379375	0.102428	0.229747	-0.0255306	0.385371	0.319115	0.805321	0.0527625	0.485769	0.00378307	0.00285306	0.0921315
1319	AT1G13640	phosphatidylinositol 3- and 4-kinase family protein	0.0489338	-1.34953	0.646941	-0.232574	0.00584135	-0.298814	0.00663524	-0.84674	0.00311681	-1.49736	0.00478125	-1.49601	0.0649861	-1.00005	0.0433391	-1.29299	0.0543838	-0.572925	0.0144169	-0.795276
1320	AT1G13650	unknown protein	0.918329	0.119636	0.0371309	0.220422	0.823497	-0.0156485	0.00526962	0.86537	0.128318	-0.22102	0.175021	-0.220702	0.845722	0.0346718	0.551091	0.0240863	0.431251	-0.0374268	0.513964	-0.124216
1321	AT1G13660	transposable element gene	0.512614	0.219087	0.499136	-0.0746845	0.108644	0.0498431	0.772946	-0.0878578	0.920988	0.0207775	0.448893	0.0249316	0.965489	0.100162	0.695776	0.0493381	0.26916	0.0923079	0.0322085	0.0483885
1322	AT1G13670	unknown protein	0.179194	1.00121	0.263829	-0.687834	0.093114	-0.425509	0.992448	-0.0071852	0.384285	0.241177	0.0657182	0.591545	0.289058	0.611448	0.285589	-0.22107	0.405451	0.188745	0.00621692	0.598836
1323	AT1G13680	phospholipase C/ phosphoric diester hydrolase	0.599225	0.0466026	0.93248	0.000948792	0.0279418	0.0480239	0.0189694	0.0551601	0.809985	0.00386917	0.905487	0.0675894	0.171678	0.192869	0.187022	0.0890621	0.452764	0.0808073	0.632508	0.015739
1324	AT1G13690	ATE1	0.740221	-0.229112	0.584972	0.114705	0.358358	0.267198	0.0341233	0.584508	0.556472	-0.179645	0.891675	-0.179142	0.665274	-0.239041	0.129995	-0.12741	0.378468	0.116702	0.00587995	-0.00230465
1325	AT1G13700	glucosamine/galactosamine-6-phosphate isomerase family protein	0.21031	0.589487	0.504467	-0.221117	0.30859	-0.197755	0.343435	0.402678	0.132234	0.367641	0.048896	0.459489	0.939494	-0.0226639	0.868289	-0.00750928	0.708368	-0.0998102	0.36539	0.264184
1326	AT1G13710	CYP78A5	0.906746	-0.327239	0.0823049	-0.955404	0.99863	0.162268	0.483953	0.454238	0.646749	0.0378802	0.688005	-0.0750811	0.528434	-0.504243	0.563299	-0.302381	0.0993549	-0.377574	0.239193	-0.309124
1327	AT1G13730	nuclear transport factor 2 (NTF2) family protein / RNA recognition motif (RRM)-containing protein	0.66771	-0.411616	0.0564759	1.11149	0.00311919	1.28535	0.0030112	0.753765	0.210785	0.203309	0.000825338	0.720216	0.854141	-0.203948	0.568077	0.15923	0.0149402	0.808298	0.156582	0.463643
1328	AT1G13740	AFP2 (ABI FIVE BINDING PROTEIN 2)	0.835841	-0.203012	0.0429763	0.90772	0.00451369	0.473267	0.147252	0.36821	0.0955327	0.264114	0.782354	-0.195635	0.113871	0.256659	0.217457	0.301036	0.108747	0.326357	0.282116	0.0276706
1329	AT1G13750	calcineurin-like phosphoesterase family protein	0.0228415	-0.934626	0.887879	-0.00280642	0.116897	0.605219	0.819361	0.0787931	0.0225871	-0.879308	0.0362081	-1.01453	0.373288	-0.371354	0.0525297	-0.563608	0.450974	0.185585	0.00990902	-0.28248
1330	AT1G13755	unknown protein	0.215783	0.771156	0.927791	0.0562301	0.296073	-0.347969	0.194251	-0.641048	0.519208	0.20069	0.370553	0.425294	0.197925	0.686011	0.604704	0.242002	0.534583	-0.034399	0.00937898	0.0947941
1331	AT1G13760	unknown protein	0.685642	0.114937	0.649701	0.034838	0.57284	-0.0537992	0.309531	-0.184837	0.906843	0.0220381	0.726617	0.0739827	0.198637	0.161267	0.585333	0.117019	0.385031	-0.0602109	0.00436507	0.0086755
1332	AT1G13770	unknown protein	0.331854	-0.592755	0.969186	-0.051465	0.703764	0.173573	0.0595592	0.746429	0.426079	-0.255729	0.0340082	-0.973924	0.371343	-0.399879	0.0814266	-0.381414	0.205419	-0.236024	0.00629278	-0.689356
1333	AT1G13780	unknown protein	0.717224	-0.104314	0.603803	0.177117	0.764888	0.0659088	0.092537	0.254069	0.747791	-0.106738	0.025317	-0.412784	0.474572	-0.106274	0.606288	-0.0545237	0.179044	-0.224381	0.179098	-0.15754
1334	AT1G13790	XH/XS domain-containing protein / XS zinc finger domain-containing protein	0.161073	-0.284703	0.856747	-0.0639876	0.0503641	0.353967	0.204415	-0.127988	0.802162	-0.10891	0.142593	0.157929	0.324808	0.398419	0.25942	0.232159	0.45447	0.162974	0.0854234	0.117207
1335	AT1G13800	pentatricopeptide (PPR) repeat-containing protein	0.236452	0.88204	0.411734	-0.816205	0.381184	-0.323531	0.185313	-0.591577	0.546506	0.146311	0.315799	0.519529	0.785338	0.146462	0.482587	0.329416	0.742893	0.0309507	0.201618	0.211345
1336	AT1G13810	DNA binding / nuclease	0.160467	-0.274743	0.932527	-0.0152686	0.245056	0.13412	0.11176	0.169905	0.17438	-0.226377	0.047493	-0.364913	0.148892	-0.120539	0.531718	-0.0851368	0.148512	-0.233653	0.100393	-0.204202
1337	AT1G13820	hydrolase, alpha/beta fold family protein	0.272467	-0.670734	0.215658	0.650754	0.850296	0.183233	0.190157	0.764242	0.413371	-0.305956	0.123169	-0.613506	0.0249692	-1.25182	0.225508	-0.290323	0.948671	0.0115042	0.672854	-0.713223
1338	AT1G13830	beta-1,3-glucanase-related	0.0324348	-0.271429	0.120087	-0.243393	0.485798	0.109496	0.987107	-0.0368806	0.287981	0.145337	0.0792828	-0.212493	0.712496	0.144104	0.571972	0.102103	0.230152	-0.186626	0.00288034	-0.0267272
1339	AT1G13860	dehydration-responsive protein-related	0.202513	-0.453099	0.935035	-0.0149875	0.161566	0.240846	0.469184	0.16734	0.391087	-0.248065	0.116723	-0.458675	0.359454	-0.346757	0.357185	-0.19679	0.308831	0.115473	0.0974706	-0.0365362
1340	AT1G13870	DRL1 (DEFORMED ROOTS AND LEAVES 1)	0.879759	-0.247493	0.199895	0.758053	0.244831	0.564432	0.158466	0.470316	0.953718	-0.0308143	0.78933	-0.249604	0.229783	-0.560342	0.388942	-0.273573	0.217234	-0.101936	0.455626	-0.173819
1341	AT1G13880	ELM2 domain-containing protein	0.302366	-0.67743	0.393567	0.435125	0.970773	0.124757	0.240899	0.493615	0.0916148	-0.456451	0.0271232	-0.98476	0.0674804	-1.0019	0.116141	-0.618968	0.0463682	-0.357199	0.0098452	-0.724241
1342	AT1G13890	SNAP30 (SOLUBLE N-ETHYLMALEIMIDE-SENSITIVE FACTOR ADAPTOR PROTEIN 30)	0.800197	0.107782	0.131056	-0.299717	0.521177	-0.120543	0.617577	-0.13507	0.119548	0.170587	0.415501	0.183857	0.56899	0.189571	0.600981	0.113015	0.437415	0.0959575	0.141348	0.11243
1343	AT1G13900	calcineurin-like phosphoesterase family protein	0.130473	-1.06162	0.494286	0.322373	0.975983	0.0681803	0.941737	0.139029	0.61016	-0.164074	0.0663381	-0.65653	0.186718	-0.677041	0.172418	-0.456743	0.702273	-0.0683185	0.0128937	-0.338689
1344	AT1G13910	leucine-rich repeat family protein	0.406873	-0.346006	0.388021	0.359807	0.252998	0.239188	0.0938389	0.52216	0.788902	0.0319976	0.0334677	-0.445076	0.306112	-0.157421	0.60646	-0.0662111	0.810917	-0.0168383	0.609892	-0.279748
1345	AT1G13920	remorin family protein	0.044403	-0.143949	0.395725	0.233408	0.252366	0.0573295	0.0661483	0.159121	0.897757	0.0237706	0.00972496	-0.159186	0.409431	0.0321255	0.122469	0.240481	0.893938	0.0504778	0.00144683	0.092495
1346	AT1G13930	unknown protein	0.529397	-0.0657548	0.901842	0.000434742	0.0222876	0.180217	0.952685	-0.0629957	0.911714	-0.000557971	0.243096	-0.339021	0.180736	-0.535978	0.558221	0.115147	0.0174964	-0.350359	0.00058583	-0.0377999
1347	AT1G13940	unknown protein	0.0937117	-0.625607	0.757581	-0.154641	0.0456759	0.411516	0.42472	0.289459	0.486749	-0.25081	0.77609	-0.109891	0.508078	-0.184649	0.891635	0.132706	0.224217	0.207204	0.00923246	-0.052543
1348	AT1G13950	ELF5A-1 (EUKARYOTIC ELONGATION FACTOR 5A-1)	0.017055	-0.237545	0.399476	0.43237	0.768399	0.0293947	0.21652	0.131115	0.616903	-0.0575481	0.00320362	-0.367658	0.181337	-0.0745173	0.560136	-0.0694354	0.00921827	-0.305203	0.0017505	-0.199453
1349	AT1G13960	WRKY4	0.195594	-0.299385	0.766121	0.0308988	0.0726594	0.287918	0.0948597	0.283227	0.815668	0.00538528	0.340272	-0.173026	0.864142	0.0727654	0.993693	0.06504	0.953473	-0.0301871	0.0218129	0.086842
1350	AT1G13970	unknown protein	0.573281	0.0558084	0.212433	0.237884	0.0177518	0.247204	0.822427	0.0555969	0.521508	-0.0436192	0.186981	0.00635002	0.978859	0.100318	0.355896	0.0565203	0.668248	0.137641	0.00919627	0.131182
1351	AT1G13980	GN (GNOM)	0.0870039	-0.861824	0.386985	0.360887	0.0212512	0.705994	0.952439	0.185075	0.406059	-0.356199	0.794311	-0.229936	0.815982	-0.254246	0.475107	-0.281594	0.203757	0.271489	0.168488	0.133225
1352	AT1G13990	unknown protein	0.125834	-0.957295	0.575477	0.40414	0.618459	0.0407929	0.638819	0.396106	0.757728	-0.174635	0.0403631	-0.500546	0.0962375	-1.00052	0.223058	0.343313	0.459035	-0.294053	0.307705	-0.833339
1353	AT1G14000	VIK (VH1-INTERACTING KINASE)	0.133852	-0.0829637	0.271607	-0.360393	0.667903	0.193977	0.662097	0.0641145	0.343293	-0.227932	0.102406	0.0358803	0.403015	-0.012671	0.145547	-0.39216	0.500587	0.131707	0.502522	0.0796265
1354	AT1G14010	emp24/gp25L/p24 family protein	0.583029	-0.207389	0.555513	-0.187846	0.539763	0.0349619	0.769039	0.123258	0.270668	-0.251385	0.0380135	-0.548457	0.0764051	-0.266202	0.0997046	-0.352137	0.0517189	-0.326739	0.135627	-0.465323
1355	AT1G14020	unknown protein	0.687229	-0.180151	0.437891	0.323989	0.415457	0.206198	0.127539	0.563081	0.574792	0.00351851	0.135242	-0.348023	0.27143	-0.461286	0.940693	-0.053554	0.243955	0.0533876	0.122697	-0.216704
1356	AT1G14030	ribulose-1,5 bisphosphate carboxylase oxygenase large subunit N-methyltransferase, putative	0.0898268	-1.60363	0.233557	0.928874	0.714893	0.240039	0.949251	0.199242	0.519988	-0.287846	0.303301	-0.607037	0.0471073	-1.67176	0.293207	-0.618428	0.817583	0.0198559	0.00618823	-0.548917
1357	AT1G14040	unknown protein	0.145561	-0.602767	0.880669	0.0378759	0.178103	0.333398	0.331905	0.253107	0.262153	-0.470546	0.0564359	-0.647761	0.179802	-0.450291	0.546497	-0.18023	0.945209	-0.044589	0.00584722	-0.285304
1358	AT1G14060	unknown protein	0.325558	-0.201195	0.863169	0.0479429	0.254877	0.258184	0.0657433	0.244054	0.343716	-0.244775	0.0738502	-0.318188	0.146841	-0.309309	0.370713	-0.186161	0.317377	-0.232216	0.00722496	-0.42742
1359	AT1G14070	FUT7	0.193668	-0.401467	0.275357	-0.246556	0.0431942	0.658883	0.433161	0.22791	0.41346	-0.19601	0.00371815	-0.34929	0.43677	-0.157206	0.850564	0.109181	0.904595	0.00725192	0.98012	-0.176903
1360	AT1G14080	FUT6 (FUCOSYLTRANSFERASE 6)	0.596238	0.263196	0.241873	-0.125306	0.392116	-0.171422	0.478144	-0.138196	0.349537	-0.0416414	0.348129	-0.0550187	0.33091	0.295253	0.459292	-0.0169476	0.0478249	-0.174883	0.381536	-0.181453
1361	AT1G14090	pseudogene	0.124586	-0.127648	0.592289	-0.0863739	0.325787	0.00401136	0.249508	-0.18663	0.0250774	-0.223305	0.0527243	-0.0861606	0.602565	0.0588415	0.552926	-0.0067742	0.833402	0.0396944	0.964058	-0.0443357
1362	AT1G14110	FUT9 (FUCOSYLTRANSFERASE 9)	0.320667	0.0550047	0.66624	0.0212235	0.128835	0.022613	0.273335	-0.210827	0.353669	-0.036308	0.000708047	-0.117942	0.722417	0.11812	0.776508	0.0015764	0.0131139	-0.201515	0.000792013	0.042821
1363	AT1G14120	2-oxoglutarate-dependent dioxygenase, putative	0.763712	0.153324	0.154139	0.180172	0.00191088	0.199175	0.0104694	0.192983	0.464692	-0.0518948	0.0105286	-0.165802	0.155416	-0.0210682	0.888126	0.00897493	0.364782	-0.0849343	0.00994806	-0.0312204
1364	AT1G14130	2-oxoglutarate-dependent dioxygenase, putative	0.19943	-0.516524	0.350036	-0.355119	0.636533	-0.0692156	0.387629	0.231269	0.0288796	-0.311052	0.0284961	-0.309492	0.0653346	-0.227678	0.804656	0.0634434	0.0311026	-0.20013	0.769637	-0.546543
1365	AT1G14140	mitochondrial substrate carrier family protein	0.148577	-0.257432	0.691806	0.211316	0.0806171	-0.166493	0.683668	0.18207	4.81233e-05	-0.466175	0.0246576	-0.493978	0.172685	-0.506038	0.0103745	-0.392068	0.521464	-0.110939	0.712924	-0.432598
1366	AT1G14150	oxygen evolving enhancer 3 (PsbQ) family protein	0.315781	-0.720171	0.238349	-0.991614	0.00319526	-0.699339	0.21114	-0.311318	0.444345	-0.386892	0.106688	-0.865127	0.0616458	-1.10896	0.501945	-0.405893	0.0727544	-0.688155	0.00866322	-0.855771
1367	AT1G14160	integral membrane family protein	0.167403	2.11524	0.504975	-1.01226	0.262727	-0.950066	0.307664	-1.12657	0.569071	0.432692	0.212552	1.23872	0.334816	0.995858	0.650781	0.456982	0.889756	0.0246443	0.346252	0.773846
1368	AT1G14170	KH domain-containing protein	0.42275	-0.439916	0.798437	-0.0813591	7.35681e-05	0.770608	0.97214	0.18732	0.233366	-0.292959	0.101627	-0.0652516	0.224787	0.689986	0.495013	-0.17058	0.269905	0.256107	0.00278959	-0.0171347
1369	AT1G14180	protein binding / zinc ion binding	0.310656	-0.420692	0.905606	0.0405428	0.12824	0.286859	0.166446	0.474867	0.218734	-0.44568	0.0493265	-0.696996	0.321608	-0.337692	0.175233	-0.263322	0.210111	-0.271281	0.000841033	-0.531664
1370	AT1G14182	SCRL28 (SCR-Like 28)	0.350184	0.355282	0.363889	-0.284319	0.413047	-0.113932	0.436359	-0.154485	0.57335	0.0597526	0.353892	0.20219	0.332132	0.343394	0.430597	0.18074	0.02946	0.00406323	0.00116095	0.0943496
1371	AT1G14185	glucose-methanol-choline (GMC) oxidoreductase family protein	0.0865315	-0.0529861	0.323759	-0.0610482	0.428614	0.00912359	0.0894438	0.161178	0.529081	0.0765217	0.0296975	-0.127956	0.0554148	-0.142261	0.454933	-0.0370796	0.681031	-0.0212295	0.118745	0.0197497
1372	AT1G14190	glucose-methanol-choline (GMC) oxidoreductase family protein	0.0359457	0.280457	0.169286	0.292333	0.228081	-0.132532	0.601349	0.239888	0.737929	-0.142395	0.132766	-0.533194	0.328558	-0.123604	0.852321	0.00945601	0.961576	0.00762949	0.0274635	-0.250974
1373	AT1G14200	zinc finger (C3HC4-type RING finger) family protein	0.191552	-1.3912	0.0666915	-1.27046	0.00452576	-1.49811	0.0328219	-1.19181	0.37872	-0.468957	0.146499	-0.734315	0.82236	-0.282196	0.23976	-0.766464	0.303418	-0.534163	0.100617	-0.666306
1374	AT1G14205	ribosomal protein L18 family protein	0.798375	-0.0627627	0.394664	-0.172386	0.894144	-0.0061696	0.151651	-0.139738	0.712461	-0.0879978	0.193697	-0.192651	0.491851	0.130457	0.824218	-0.0514704	0.404317	-0.154246	0.00277531	-0.183783
1375	AT1G14210	ribonuclease T2 family protein	0.693827	-0.267862	0.463721	0.435684	0.204533	0.468936	0.0873994	0.541135	0.333019	-0.376588	0.469412	-0.508044	0.200865	-0.487831	0.303776	-0.216664	0.29635	-0.241586	0.00751498	-0.362934
1376	AT1G14220	ribonuclease T2 family protein	0.0283643	0.166602	0.201774	-0.164764	0.350471	0.00201531	0.192767	-0.133866	0.257184	-0.023362	0.268618	0.00873666	0.435707	0.0197838	0.294479	0.132988	0.271649	-0.0805321	0.00367129	0.0113918
1377	AT1G14230	nucleoside phosphatase family protein / GDA1/CD39 family protein	0.240115	-0.419656	0.491568	0.296635	0.507623	0.183062	0.106343	0.28845	0.908646	-0.0417288	0.025726	-0.705767	0.189078	-0.190419	0.0521254	-0.314875	0.0353435	-0.26583	0.0452854	-0.479894
1378	AT1G14240	nucleoside phosphatase family protein / GDA1/CD39 family protein	0.845737	0.0462454	0.344873	0.17259	0.193664	0.0159692	0.543688	0.011547	0.162471	-0.0555354	0.00629085	-0.106524	0.223842	-0.00960609	0.158668	0.0968087	0.504042	-0.0736787	0.137148	-0.0701527
1379	AT1G14250	nucleoside phosphatase family protein / GDA1/CD39 family protein	0.168525	0.541654	0.146088	0.656148	0.413268	0.0553058	0.0400228	0.586668	0.0188578	-0.778566	0.0959473	-0.806321	0.0530911	-0.86991	0.0918451	-0.450804	0.764277	-0.0668406	0.0398268	-0.865478
1380	AT1G14260	zinc finger (C3HC4-type RING finger) family protein	0.398189	-0.0220288	0.228383	-0.316712	0.0306317	0.210732	0.235865	0.115679	0.848855	0.0207344	0.015303	-0.235964	0.202212	-0.0100245	0.965354	0.0444071	0.0487424	-0.124611	0.649984	-0.113577
1381	AT1G14270	CAAX amino terminal protease family protein	0.100914	-0.835926	0.39675	0.460843	0.0165407	-0.334191	0.817669	0.090606	0.199922	-0.239683	0.00103547	-0.692103	0.00222932	-1.22386	0.0174035	-0.736805	0.0704507	-0.435115	0.746383	-0.654209
1382	AT1G14280	PKS2 (PHYTOCHROME KINASE SUBSTRATE 2)	0.733829	-0.202377	0.097684	0.404616	0.0388571	0.426555	0.638199	0.437429	0.840128	-0.060611	0.293854	0.21224	0.422039	0.169654	0.80776	0.0339118	0.0275197	0.317932	0.0810179	-0.00351737
1383	AT1G14290	SBH2 (SPHINGOID BASE HYDROXYLASE 2)	0.771402	-0.531126	0.209501	1.27878	0.706309	0.0817904	0.0568654	0.810014	0.0220906	0.478974	0.504794	0.0607636	0.214273	-1.00145	0.880993	-0.110669	0.165999	-0.237334	0.00491425	-0.617535
1384	AT1G14300	binding	0.444384	-0.505542	0.764348	0.102848	0.527247	0.278959	0.374044	0.427698	0.00498928	-0.5464	0.172029	-0.451242	0.043536	-0.771485	0.122006	-0.335687	0.621696	-0.144258	0.149718	-0.441382
1385	AT1G14310	haloacid dehalogenase-like hydrolase family protein	0.489319	-0.324768	0.40696	0.324762	0.365269	0.213293	0.604468	0.284135	0.259957	-0.350303	0.204172	-0.535154	0.0164496	-0.781605	0.449132	-0.0837009	0.166504	-0.34262	0.056374	-0.552165
1386	AT1G14320	SAC52 (SUPPRESSOR OF ACAULIS 52)	0.580162	-0.0244182	0.449908	0.568878	0.50107	-0.366984	0.627431	-0.000918503	0.035379	-0.339169	0.150242	-0.20077	0.252053	-0.952942	0.476771	-0.167417	0.420114	-0.150541	0.0110368	-0.289862
1387	AT1G14330	kelch repeat-containing F-box family protein	0.834751	-0.305216	0.494552	0.467087	0.0114242	0.509953	0.0275004	0.52686	0.465375	-0.226067	0.171158	-0.415615	0.385302	-0.372479	0.0510232	-0.681808	0.575017	-0.122428	0.498102	-0.375149
1388	AT1G14340	RNA recognition motif (RRM)-containing protein	0.169543	-0.502073	0.355729	-0.11321	0.125161	-0.135969	0.912809	0.117816	0.613084	-0.124477	0.0675159	-0.359072	0.0046325	-0.435384	0.77528	0.0522689	0.0895556	-0.279258	0.789855	-0.389316
1389	AT1G14345	oxidoreductase	0.0988368	-1.24147	0.469288	0.608283	0.0845006	-0.531265	0.329693	-0.352553	0.235723	-0.687164	0.253582	-0.521493	0.0219928	-2.07438	0.0768274	-0.568782	0.019723	-0.662501	0.382259	-0.754458
1390	AT1G14350	FLP (FOUR LIPS)	0.147315	-0.673276	0.525207	-0.162471	0.770789	0.243867	0.220995	-0.216023	0.151334	-0.292714	0.219229	0.0355332	0.935793	-0.0911902	0.593875	-0.0921181	0.144046	0.21605	0.248026	-0.0146449
1391	AT1G14360	UTR3 (UDP-GALACTOSE TRANSPORTER 3)	0.00781736	-1.64092	0.240298	-0.724878	0.0697468	-0.389115	0.0424858	-0.377328	0.00059796	-1.56946	0.0215337	-1.59938	0.0131192	-1.52865	0.00135873	-1.72318	0.0276176	-1.10446	0.00890796	-1.61761
1392	AT1G14370	APK2A (PROTEIN KINASE 2A)	0.920973	-0.175781	0.352255	0.541235	0.00862377	1.08256	0.149549	0.757689	0.904151	-0.0686179	0.428213	0.0713235	0.961923	-0.0404217	0.717114	-0.0871542	0.178979	0.230322	0.000740154	0.237923
1393	AT1G14380	IQD28 (IQ67 DOMAIN PROTEIN 28)	0.964996	-0.382407	0.953594	0.271303	0.798436	0.303016	0.407243	-0.155171	0.948178	-0.143411	0.100459	0.552482	0.182722	0.343835	0.22489	0.234262	0.0261466	0.65281	0.0410414	0.852265
1394	AT1G14390	leucine-rich repeat transmembrane protein kinase, putative	0.0566579	-0.080896	0.473314	-0.102779	0.522396	-0.0808854	0.380707	0.0880274	0.0364256	-0.195569	0.0248115	-0.0945193	0.460956	0.158945	0.759825	0.0222973	0.965083	0.0229115	0.000547975	-0.0413493
1395	AT1G14400	UBC1 (UBIQUITIN CARRIER PROTEIN 1)	0.906467	-0.413281	0.637237	0.0632165	0.435784	-0.0466248	0.618949	0.0122212	0.029374	0.496924	0.81328	-0.141252	0.413695	-0.745498	0.216052	0.175797	0.123239	-0.161163	0.00272232	0.347432
1396	AT1G14410	WHY1 (WHIRLY 1)	0.132793	-0.860243	0.834078	0.0684655	0.789115	0.082453	0.0379134	0.597617	0.926242	-0.0630557	0.11691	-0.647103	0.0094633	-0.628557	0.164147	-0.361944	0.0172489	-0.326098	0.368583	-0.607082
1397	AT1G14420	AT59	0.342151	0.172856	0.216099	0.712331	0.406704	-0.0632367	0.666782	-0.0346337	0.159896	-0.0667309	0.244242	0.118428	0.251879	0.216832	0.381183	0.0814424	0.112097	0.115015	0.0563204	0.248306
1398	AT1G14430	glyoxal oxidase-related	0.164056	1.44168	0.477245	-0.714391	0.1921	-0.736577	0.195755	-0.805094	0.475043	0.325065	0.104569	1.06249	0.221086	0.755117	0.721698	0.174157	0.845864	-0.133409	0.00906532	0.439631
1399	AT1G14440	AtHB31 (ARABIDOPSIS THALIANA HOMEOBOX PROTEIN 31)	0.765561	-0.555727	0.378646	-0.284869	0.0835026	0.586521	0.367136	0.42511	0.90978	-0.151245	0.783813	-0.107529	0.349723	-0.830148	0.401317	-0.727045	0.440742	-0.415416	0.100498	-0.500475
1400	AT1G14450	unknown protein	0.39842	-0.635114	0.597234	-0.204849	0.187809	-0.0664525	0.303234	-0.393029	0.900321	0.00595691	0.843384	-0.137802	0.96819	-0.27636	0.399159	0.296773	0.436013	-0.108083	0.114062	0.739141
1401	AT1G14460	DNA polymerase-related	0.0629362	-0.505458	0.313352	0.251249	0.0381702	0.317636	0.627825	0.0967219	0.658435	-0.149187	0.128944	-0.25061	0.520403	-0.102575	0.151756	-0.355828	0.749675	-0.0917561	0.0207507	-0.0764001
1402	AT1G14470	pentatricopeptide (PPR) repeat-containing protein	0.116731	0.739801	0.208508	-0.800048	0.0335035	-0.538209	0.315344	-0.278869	0.41498	0.182197	0.169951	0.53786	0.15553	0.824829	0.266308	-0.246408	0.568332	0.194635	0.286151	0.440736
1403	AT1G14480	protein binding	0.0682156	-0.0259794	0.886105	0.0146135	0.602745	0.0201139	0.0485748	0.0835507	0.106056	-0.155843	0.135958	-0.125443	0.369417	-0.114871	0.0847666	-0.0863271	0.437139	-0.0964582	0.145576	-0.0336427
1404	AT1G14490	DNA-binding protein-related	0.0456741	-0.0884007	0.4263	-0.0975381	0.451764	-0.0860896	0.447139	-0.0358996	0.421119	0.0644264	0.485959	-0.00135938	0.733536	0.15751	0.82126	0.0018027	0.57979	-0.015009	0.0246973	0.0269651
1405	AT1G14500	ankyrin repeat family protein	0.126786	-0.0157785	0.909556	-0.0316725	0.165404	0.0350182	0.151083	0.0417505	0.564968	-0.0172951	0.656278	0.0242847	0.595702	0.0314875	0.757701	0.0323049	0.498927	-0.00665069	0.150082	0.0174047
1406	AT1G14510	AL7 (ALFIN-LIKE 7)	0.401489	-0.711986	0.648014	0.303563	0.829392	0.237486	0.0987478	0.702343	0.216093	-0.435288	0.312665	-0.603077	0.0706751	-0.839016	0.181554	-0.492409	0.121436	-0.145748	0.107949	-1.02696
1407	AT1G14520	MIOX1 (MYO-INISITOL OXYGENASE)	0.264802	-0.187471	0.215333	0.3832	0.866597	-0.0499057	0.11644	0.428913	0.194003	0.128947	0.862775	-0.124792	0.832995	0.0701568	0.375094	-0.0761038	0.808236	0.0369414	0.00261895	-0.00232158
1408	AT1G14530	THH1 (TOM THREE HOMOLOG 1)	0.279121	-0.790808	0.52928	0.272206	0.654101	0.0967825	0.447121	0.389584	0.37373	-0.350644	0.0593525	-0.81212	0.100166	-0.512049	0.624456	-0.0880006	0.981538	-0.0399227	0.795798	-0.503301
1409	AT1G14540	anionic peroxidase, putative	0.910294	0.103452	0.526043	-0.324533	0.0483644	0.209325	0.445187	0.0218204	0.818089	0.0120317	0.970775	0.0587346	0.481133	0.0225565	0.245229	0.0882459	0.424062	0.0505142	0.930726	-0.0962981
1410	AT1G14550	anionic peroxidase, putative	0.164312	0.526569	0.229672	-0.762362	0.154803	-0.206743	0.599657	-0.135636	0.292952	0.138363	0.0963686	0.498612	0.0346904	0.630977	0.389917	0.147395	0.247648	0.171433	0.0174159	0.364966
1411	AT1G14560	mitochondrial substrate carrier family protein	0.498827	0.0191408	0.508503	-0.284675	0.247289	-0.0955325	0.656539	0.159817	0.378958	0.0432107	0.0541345	-0.428802	0.564845	0.0987805	0.0372849	-0.253699	0.166738	0.0612978	0.00312627	-0.146052
1412	AT1G14570	UBX domain-containing protein	0.523465	-0.483285	0.852482	0.0765759	0.561428	0.0833118	0.306215	0.574941	0.811264	-0.0377506	0.475696	-0.0996866	0.287927	-0.81772	0.461358	-0.206219	0.268017	-0.171647	0.849968	-0.196019
1413	AT1G14580	zinc finger (C2H2 type) family protein	0.249555	-0.0278574	0.038602	1.77838	0.0234237	0.875701	0.115536	0.836505	0.0102838	0.745344	0.00430359	0.587144	0.638156	-0.645236	0.112006	0.418552	0.0379879	0.417264	0.0147176	0.662963
1414	AT1G14590	unknown protein	0.516124	-0.224951	0.66888	0.259116	0.12331	-0.383021	0.60966	0.00215277	0.0372598	-0.390468	0.335042	-0.423386	0.206483	-0.36489	0.245526	-0.198671	0.158704	-0.280945	0.0808679	-0.65762
1415	AT1G14600	DNA binding / transcription factor	0.635184	0.109885	0.127103	-0.630429	0.136922	-0.13588	0.98587	-0.0641695	0.848972	-0.0752936	0.473823	-0.0331302	0.348786	0.338097	0.503731	0.181938	0.29245	-0.0679955	0.00257649	-0.0826977
1416	AT1G14610	TWN2 (TWIN 2)	0.107515	-1.13659	0.632026	-0.190138	0.0709304	0.828865	0.841151	0.0439211	0.65005	-0.174609	0.178839	0.277932	0.411673	-0.0745923	0.840534	-0.0650482	0.411037	0.210529	0.0353416	0.258735
1417	AT1G14620	DECOY (DECOY)	0.164342	-0.791351	0.747758	0.154421	0.615206	0.216459	0.0439325	0.70755	0.101245	-0.571485	0.0737116	-0.913899	0.0339444	-0.743831	0.152924	-0.428178	0.194485	-0.373099	0.931567	-0.792009
1418	AT1G14630	unknown protein	0.597521	0.168113	0.0167956	-0.593459	0.137411	-0.193619	0.384935	-0.268558	0.822519	-0.00423017	0.560733	-0.099863	0.95283	0.0564354	0.781322	-0.0173866	0.61082	-0.130381	0.0336021	-0.178326
1419	AT1G14640	SWAP (Suppressor-of-White-APricot)/surp domain-containing protein	0.346284	-0.360047	0.824801	0.00356103	0.51574	-0.15473	0.663981	0.163688	0.261225	-0.413314	0.726588	0.0788433	0.151066	-0.260039	0.91318	0.107558	0.452052	-0.0709645	0.0375931	-0.014239
1420	AT1G14650	SWAP (Suppressor-of-White-APricot)/surp domain-containing protein / ubiquitin family protein	0.284938	-0.702504	0.33273	0.6776	0.0936459	0.629986	0.0922604	0.495525	0.948143	-0.0838283	0.596363	0.0225585	0.354188	-0.659986	0.966118	-0.142675	0.428059	0.209464	0.902989	0.0821552
1421	AT1G14660	ATNHX8	0.172747	-0.396972	0.66595	-0.241317	0.384799	0.155172	0.208604	0.322021	0.776973	-0.102216	0.0166332	-0.202626	0.861464	-0.0791125	0.50533	0.1151	0.296537	-0.104457	0.363322	-0.188211
1422	AT1G14670	endomembrane protein 70, putative	0.350196	-0.330051	0.899737	0.141591	0.0713568	-0.203133	0.730095	0.15502	0.7637	0.0409517	0.326597	-0.181369	0.923333	-0.307805	0.167741	-0.909717	0.0816882	-0.139597	0.28487	-0.149547
1423	AT1G14680	unknown protein	0.244606	0.595518	0.6886	0.309509	0.654286	-0.0236849	0.937738	0.0464723	0.548229	0.0641416	0.37208	0.435094	0.176941	0.586795	0.640501	0.158635	0.025231	0.214501	0.253511	0.410702
1424	AT1G14685	BPC2 (BASIC PENTACYSTEINE 2)	0.0823368	-0.134222	0.196433	0.426191	0.038475	0.389118	0.158061	0.434908	0.0217547	0.286055	0.0485802	0.321929	0.837817	-0.385536	0.0390579	0.171206	0.522845	0.161794	0.182525	0.123208
1425	AT1G14686	epsin N-terminal homology (ENTH) domain-containing protein / clathrin assembly protein-related	0.164676	1.0098	0.65159	-0.173366	0.0526797	-0.328406	0.163019	-0.273635	0.796418	-0.0460982	0.129663	0.367416	0.421007	0.340507	0.404315	0.273125	0.603072	0.09108	0.052343	0.289358
1426	AT1G14687	AtHB32 (ARABIDOPSIS THALIANA HOMEOBOX PROTEIN 32)	0.300919	0.299992	0.51565	-0.158702	0.357007	-0.199009	0.838151	0.0759576	0.0125355	0.135436	0.00686104	0.293515	0.0567532	0.252415	0.976359	0.0750762	0.0813004	0.0552055	0.0155149	0.656255
1427	AT1G14690	MAP65-7 (MICROTUBULE-ASSOCIATED PROTEIN 65-7)	0.377801	-0.619742	0.13075	0.72639	0.00173175	0.787751	0.292152	0.593832	0.438101	-0.274828	0.0926248	0.183858	0.850072	0.0898762	0.828112	0.221564	0.253306	0.411286	0.0024353	0.371141
1428	AT1G14700	PAP3 (PURPLE ACID PHOSPHATASE 3)	0.603349	-0.659462	0.152808	0.990888	0.631743	-0.00487773	0.254678	0.589129	0.116482	-0.528927	0.563535	-0.456267	0.00569738	-0.730475	0.93024	0.0187882	0.210636	-0.438388	0.682925	-0.354752
1429	AT1G14710	hydroxyproline-rich glycoprotein family protein	0.654675	-0.53972	0.792712	0.1993	0.397243	0.262121	0.35899	0.30961	0.278615	-0.411675	0.0375652	-0.471044	0.0692577	-0.785176	0.430069	-0.351649	0.883625	0.0345771	0.23851	0.0362059
1430	AT1G14720	XTR2 (XYLOGLUCAN ENDOTRANSGLYCOSYLASE RELATED 2)	0.937136	0.0224186	0.0469182	1.29485	0.0576136	0.732107	0.0015141	1.74886	0.35924	0.342871	0.115313	0.448056	0.585487	-0.254184	0.150961	0.501569	0.00364382	0.642485	0.0832135	0.245726
1431	AT1G14730	unknown protein	0.261661	0.50269	0.43519	-0.455491	0.0729618	-0.442008	0.382977	-0.209523	0.540236	0.147124	0.112285	0.525597	0.59888	0.0914032	0.385307	0.351947	0.821649	0.00229092	0.690512	0.363689
1432	AT1G14740	unknown protein	0.658052	-0.0804093	0.523685	0.245429	0.298759	0.402363	0.725545	0.319805	0.103167	-0.396966	0.618642	0.0516807	0.76851	-0.258033	0.767231	-0.110256	0.32833	0.194127	0.0172519	-0.109173
1433	AT1G14750	SDS (SOLO DANCERS)	0.264239	-0.0965687	0.768685	-0.0546732	0.00662447	0.102504	0.174373	0.084709	0.544172	-0.0331946	0.00921295	-0.11598	0.477333	-0.0105444	0.588408	0.0923839	0.614185	-0.090396	0.109626	-0.141681
1434	AT1G14755	unknown protein	0.0561111	-0.0622366	0.560472	0.0794623	0.206333	-0.0539814	0.820503	-0.00509712	0.3384	0.0719184	0.890005	0.029961	0.801591	0.06256	0.641533	0.0367328	0.0445818	-0.0739438	0.0414688	0.0331157
1435	AT1G14760	KNATM (KNOX ARABIDOPSIS THALIANA MEINOX)	0.586387	0.102366	0.983662	-0.00549709	0.154324	-0.125846	0.187292	0.0796603	0.378888	-0.0732166	0.830902	0.0767126	0.873045	0.0440275	0.953458	0.0185649	0.994302	0.0307693	0.081747	0.139605
1436	AT1G14770	protein binding / zinc ion binding	0.152855	0.389352	0.638929	-0.194437	0.640852	-0.00998817	0.0347565	-0.321051	0.837779	-0.16271	0.104585	0.188765	0.153506	0.516886	0.566141	0.169047	0.37963	0.0442217	0.846071	0.172841
1437	AT1G14780	unknown protein	0.373074	0.31433	0.369372	0.107404	0.517239	0.264582	0.337756	0.386057	0.993694	-0.0290847	0.405558	-0.0727568	0.912592	0.0666503	0.242987	0.119006	0.328913	0.196467	0.00108874	0.102624
1438	AT1G14790	RDR1 (RNA-DEPENDENT RNA POLYMERASE 1)	0.842544	-0.450972	0.119018	-0.196692	0.980207	0.148014	0.230621	-0.299898	0.771754	-0.206349	0.0786107	-0.592949	0.00820593	0.327649	0.98019	-0.120187	0.420018	0.25428	0.21052	0.113903
1439	AT1G14800	unknown protein	0.214823	1.1796	0.68345	-0.328554	0.303416	-0.512853	0.142564	-1.03488	0.456448	0.50217	0.159213	1.01239	0.181566	1.09623	0.533534	0.453219	0.683889	0.119591	0.920327	0.441787
1440	AT1G14810	semialdehyde dehydrogenase family protein	0.100057	-1.13541	0.56055	0.331802	0.907322	0.131041	0.727478	0.302737	0.00975776	-0.628507	0.0712914	-0.700645	0.00638229	-1.51331	0.0162309	-0.625945	0.31111	-0.395439	0.231897	-0.817505
1441	AT1G14820	SEC14 cytosolic factor family protein / phosphoglyceride transfer family protein	0.190686	-0.542539	0.71711	0.152733	0.963065	-0.0455202	0.0532826	0.246026	0.107101	-0.405181	0.0209557	-0.709044	0.905256	-0.096625	0.127743	-0.285323	0.0368176	-0.515922	0.389802	-0.457469
1442	AT1G14830	ADL1C (ARABIDOPSIS DYNAMIN-LIKE PROTEIN 1C)	0.205988	-0.762874	0.681765	0.189986	0.0238531	0.533231	0.215491	0.608309	0.640137	-0.184949	0.0720787	-0.354657	0.358194	-0.531928	0.351868	-0.383349	0.394084	-0.123196	0.104521	-0.0466849
1443	AT1G14840	ATMAP70-4 (microtubule-associated proteins 70-4)	0.203106	-1.19169	0.410878	0.376021	0.336188	0.427843	0.307591	-0.174501	0.00414284	-0.389989	0.044405	0.216155	0.8076	-0.217803	0.543132	-0.364779	0.530317	0.233007	0.316513	-0.0860925
1444	AT1G14850	NUP155	0.20237	-1.00656	0.967687	0.138165	0.062316	0.494602	0.702369	0.233534	0.697267	-0.202149	0.0481736	-0.526496	0.271594	-0.706264	0.802753	-0.165269	0.125775	-0.0698249	0.305594	-0.258837
1445	AT1G14860	atnudt18 (Arabidopsis thaliana Nudix hydrolase homolog 18)	0.317077	0.403328	0.251388	-0.27611	0.192487	-0.139802	0.75494	-0.0777458	0.315317	-0.021996	0.382866	0.218667	0.179051	0.335531	0.635217	0.0562444	0.498619	-0.0646847	0.0661908	0.0489561
1446	AT1G14870	unknown protein	0.682149	-0.297232	0.64474	0.122782	0.18703	0.75507	0.0439765	0.396719	0.628897	0.0775342	0.0613942	0.286782	0.101397	0.433591	0.280312	0.238677	0.34433	0.152964	0.601979	-0.096733
1447	AT1G14880	unknown protein	0.64751	-0.227118	0.0269245	-2.16958	0.0526761	-0.443546	0.0270774	-1.36394	0.623294	-0.337941	0.0346553	-1.46244	0.0328553	0.0855892	0.172624	-0.490176	0.0218324	-1.41485	0.282369	0.536742
1448	AT1G14890	enzyme inhibitor/ pectinesterase/ pectinesterase inhibitor	0.0631241	-0.950006	0.903223	-0.0679249	0.136704	-0.147134	0.190125	0.47521	0.978612	-0.0257444	0.558057	-0.356758	0.0429454	-0.296134	0.889264	0.0391757	0.780947	-0.0534455	0.0295409	-0.143713
1449	AT1G14900	HMGA (HIGH MOBILITY GROUP A)	0.212362	0.354417	0.171788	-1.08975	0.0152997	-0.377998	0.698188	0.0029175	0.632648	-0.182722	0.788525	-0.223466	0.226198	-0.421353	0.993498	0.00526804	0.161608	-0.435513	0.0720784	0.120114
1450	AT1G14910	epsin N-terminal homology (ENTH) domain-containing protein	0.712839	-0.198375	0.84196	0.309359	0.214638	0.506193	0.0343327	0.902563	0.243945	0.294749	0.0403302	-0.442512	0.982273	-0.435074	0.603986	-0.00343236	0.192164	0.357672	0.356911	0.0636577
1451	AT1G14920	GAI (GIBBERELLIC ACID INSENSITIVE)	0.036698	-1.12056	0.191834	-0.402819	0.000836979	-0.545635	0.155558	-0.202324	0.0519605	-0.648776	0.0618283	-0.563434	0.270645	-0.814848	0.0945072	-0.72309	0.100209	-0.225418	0.000423827	-0.56084
1452	AT1G14930	major latex protein-related / MLP-related	0.121438	0.128851	0.476357	0.0363454	0.523228	-0.0558217	0.490382	-0.0365243	0.203651	-0.0490412	0.165372	-0.0698596	0.491599	0.0826445	0.756816	0.0305881	0.826393	-0.00709008	0.181073	0.0178921
1453	AT1G14940	major latex protein-related / MLP-related	0.227403	0.370234	0.775672	-0.0556303	0.170028	-0.183491	0.572025	-0.117473	0.864142	-0.00259463	0.11011	0.305404	0.402774	0.0430251	0.293311	0.152364	0.725742	0.0671259	0.744816	0.202889
1454	AT1G14950	major latex protein-related / MLP-related	0.142023	0.11104	0.243661	-0.0790984	0.365251	-0.063873	0.60908	-0.0511199	0.264678	0.0797117	0.503362	0.111398	0.433423	0.0258856	0.652542	-0.0136447	0.173849	0.0460886	0.109537	0.062858
1455	AT1G14960	major latex protein-related / MLP-related	0.119808	0.240693	0.151755	0.140492	0.883455	-0.0313702	0.709417	-0.0475767	0.00900658	-0.107	0.502465	-0.0024297	0.114086	0.0979593	0.357281	-0.0321162	0.212726	-0.0771828	0.00241359	-0.045111
1456	AT1G14970	unknown protein	0.280805	0.249426	0.382636	-0.213802	0.00472788	-0.481708	0.375124	-0.337866	0.616488	-0.241894	0.548552	-0.264712	0.77155	-0.0130903	0.103978	-0.290276	0.891988	-0.0852665	0.721093	0.253129
1457	AT1G14980	CPN10 (CHAPERONIN 10)	0.0153724	-1.279	0.268622	-0.725124	0.0464313	-0.152829	0.117357	-0.512018	0.348466	-0.41091	0.136301	-0.704093	0.0911691	-1.11546	0.444575	-0.18175	0.402565	-0.253842	0.0623892	-0.262498
1458	AT1G14990	unknown protein	0.0120108	-0.716131	0.158186	-0.280765	0.185237	-0.362166	0.424011	0.0698092	0.157514	-0.410052	0.125511	-0.651615	0.0249751	-0.853869	0.0748998	-0.432581	0.146566	-0.515702	0.9907	-0.721965
1459	AT1G15000	scpl50 (serine carboxypeptidase-like 50)	0.427699	-0.869371	0.176235	-0.682677	0.178739	-0.331578	0.976173	0.158877	0.518679	-0.384291	0.0905304	-0.797472	0.00432103	-1.22645	0.704978	-0.209348	0.271418	-0.416709	0.0032292	-0.48784
1460	AT1G15010	unknown protein	0.995626	0.110329	0.594079	-0.142265	0.0227257	0.806638	0.0189318	0.488354	0.240295	0.10149	0.788211	0.052957	0.128663	-0.165042	0.149965	0.15409	0.485566	-0.0180167	0.00323184	-0.108855
1461	AT1G15020	thioredoxin family protein	0.495676	-0.240859	0.596797	0.120103	0.153867	0.250271	0.0399969	0.457114	0.861115	-0.0686478	0.0792535	-0.382143	0.0604235	-0.483082	0.122121	-0.165185	0.448811	-0.132977	0.00690826	-0.280323
1462	AT1G15030	unknown protein	0.687374	-0.551395	0.336242	0.6068	0.894873	0.200793	0.104047	1.04888	0.741625	-0.170876	0.203614	-0.600374	0.314889	-0.750142	0.445813	-0.445656	0.0736397	0.0313282	0.000687152	-0.700035
1463	AT1G15040	glutamine amidotransferase-related	0.245037	0.341958	0.472179	-0.276211	0.676905	-0.0866541	0.81016	-0.111585	0.424043	0.0999967	0.391327	0.242601	0.825837	0.0928459	0.192431	0.300007	0.242817	-0.0349505	0.0203406	0.311015
1464	AT1G15050	IAA34 (INDOLE-3-ACETIC ACID INDUCIBLE 34)	0.125631	0.700949	0.567273	-0.318614	0.147355	-0.338368	0.350991	-0.427929	0.48657	0.168189	0.133316	0.326508	0.128745	0.814003	0.58231	0.199845	0.942129	0.035703	0.00799228	0.405062
1465	AT1G15060	unknown protein	0.500253	-0.505336	0.216104	0.499315	0.180546	0.451846	0.27311	0.56543	0.916449	-0.0788414	0.00989804	-0.658057	0.0957254	-0.793522	0.928141	0.0260389	0.0699492	0.256475	0.136574	-0.0743447
1466	AT1G15080	LPP2 (LIPID PHOSPHATE PHOSPHATASE 2)	0.177693	0.398831	0.197253	0.254698	0.177747	-0.203381	0.495666	0.178432	0.685447	-0.0854339	0.702673	-0.0565605	0.535927	0.0578213	0.708782	0.119476	0.107676	0.271341	0.0417248	0.131696
1467	AT1G15100	RHA2A	0.125942	-1.33701	0.048906	-0.858544	0.138015	-0.59904	0.0307304	-0.755047	0.822336	-0.12875	0.0338971	-0.572529	0.368778	-0.689969	0.668449	-0.0420622	0.265119	0.375064	0.171104	0.113355
1468	AT1G15110	phosphatidyl serine synthase family protein	0.0611884	-1.2711	0.308691	-0.566731	0.305168	-0.112463	0.610091	0.42452	0.386757	-0.315271	0.143493	-0.714495	0.00999978	-1.06655	0.0767225	-0.849573	0.0484303	-0.351345	0.153127	-0.817527
1469	AT1G15120	ubiquinol-cytochrome C reductase complex 7.8 kDa protein, putative / mitochondrial hinge protein, putative	0.150752	-1.16241	0.602366	0.25753	0.129126	-0.17559	0.153091	-1.08614	0.318469	-0.601135	0.481863	-0.446672	0.673355	-0.353007	0.192031	0.408087	0.460988	-0.177293	0.0880163	0.218373
1470	AT1G15125	S-adenosylmethionine-dependent methyltransferase/ methyltransferase	0.393928	-0.067271	0.786939	0.181702	0.210899	0.569406	0.00141848	0.651439	0.970503	-0.018933	0.30821	-0.136334	0.967379	0.0377069	0.353918	0.350528	0.225589	0.365435	0.0263615	-0.31058
1471	AT1G15130	hydroxyproline-rich glycoprotein family protein	0.0447721	-1.14571	0.562624	0.357736	0.283946	0.402832	0.458689	0.44751	0.995866	-0.101993	0.680816	-0.312701	0.606887	-0.523273	0.865807	-0.104024	0.42649	0.200935	0.00945276	0.207369
1472	AT1G15140	oxidoreductase NAD-binding domain-containing protein	0.234584	-0.857899	0.0312802	0.546207	0.0433636	-0.381236	0.328564	-0.232482	0.00894008	-0.416088	0.826726	-0.103682	0.0614781	-1.00832	0.808983	-0.18841	0.19338	-0.175959	0.00654374	-0.323282
1473	AT1G15150	MATE efflux family protein	0.200007	0.760254	0.257581	-0.524171	0.0685355	-0.279712	0.432139	-0.240809	0.789832	-0.00675907	0.220332	0.135287	0.483794	0.307928	0.351546	0.294221	0.80667	-0.0323314	0.0545714	0.0966766
1474	AT1G15160	MATE efflux family protein	0.271198	-0.252431	0.187875	-0.387996	0.0311247	-0.171209	0.906898	0.0426158	0.581673	-0.133002	0.149158	-0.173072	0.882112	-0.0188583	0.613322	0.0322355	0.705736	-0.0272729	0.049062	-0.140042
1475	AT1G15165	U-box domain-containing protein	0.0513455	-0.37078	0.675484	-0.0843219	0.539047	0.0800507	0.655029	0.125724	0.586011	-0.154885	0.0218964	-0.531095	0.665061	-0.0917825	0.321089	-0.110418	0.285518	-0.238759	0.0233042	-0.253261
1476	AT1G15170	MATE efflux family protein	0.134141	-0.321783	0.232558	1.22069	0.612267	-0.0498106	0.935479	0.110026	0.996148	-0.0346028	0.477798	-0.255254	0.040868	-0.764091	0.167293	0.352723	0.164288	0.0650916	0.600002	-0.127326
1477	AT1G15180	MATE efflux family protein	0.100155	-0.849271	0.368186	0.572438	0.451477	0.32759	0.206629	0.934675	0.566737	-0.313704	0.205677	-0.896395	0.026666	-1.45519	0.979901	0.148139	0.331257	-0.216884	0.154265	-0.596839
1478	AT1G15190	unknown protein	0.00295005	-0.340908	0.926151	0.0300981	0.448071	0.116878	0.872416	0.0687691	0.110167	-0.319301	0.0193675	-0.563984	0.271952	-0.278667	0.3687	0.216423	0.73618	-0.0405202	0.162866	-0.302399
1479	AT1G15200	protein-protein interaction regulator family protein	0.537359	-0.0912229	0.933621	0.0266403	0.0982182	0.402224	0.906312	0.193628	0.351509	-0.194213	0.053751	0.167067	0.443593	0.286599	0.716513	-0.117904	0.0541913	0.439314	0.310731	0.409239
1480	AT1G15210	PDR7 (PLEIOTROPIC DRUG RESISTANCE 7)	0.544808	0.233081	0.944937	0.00368609	0.685503	-0.00699446	0.954888	-0.0745238	0.360324	-0.0963916	0.702954	0.0667952	0.240525	-0.0287695	0.192411	0.175133	0.680765	0.0837394	0.014355	0.114217
1481	AT1G15215	unknown protein	0.708865	0.0122084	0.3519	-0.326898	0.876748	-0.0367504	0.965903	0.00504499	0.864316	-0.0583851	8.27871e-05	-0.381584	0.821397	0.021243	0.847686	0.052367	0.00331048	-0.236109	0.377369	-0.27348
1482	AT1G15220	CCMH	0.794206	0.0533791	0.596151	-0.185545	0.102263	-0.275257	0.517673	-0.157291	0.940007	-0.0358329	0.381452	0.207546	0.952991	0.0691842	0.508383	0.117225	0.595113	-0.137262	0.0330599	-0.0527726
1483	AT1G15230	unknown protein	0.911	0.0016784	0.0186989	-0.558357	0.050649	-0.312265	0.242671	-0.121735	0.189741	-0.103264	0.143702	-0.316412	0.0962199	-0.299537	0.0853911	-0.203574	0.0679171	-0.356288	0.018791	-0.242299
1484	AT1G15240	phox (PX) domain-containing protein	0.0910015	-1.61597	0.745034	-0.277916	0.135952	0.606761	0.52403	0.643426	0.746773	-0.242913	0.0721738	-0.787119	0.283796	-0.613936	0.486137	-0.361743	0.736576	0.083565	0.283813	-0.427172
1485	AT1G15250	60S ribosomal protein L37 (RPL37A)	0.0927639	-0.549119	0.990578	-0.046025	0.616601	0.143687	0.0407607	-0.366713	0.200244	-0.25006	0.499905	-0.238587	0.633433	-0.0962931	0.638619	-0.0199749	0.114645	-0.220021	0.254219	0.050444
1486	AT1G15260	unknown protein	0.0114362	-0.902261	0.825879	0.0463418	0.00114373	-0.902787	0.0503432	-0.922068	0.0267898	-1.20708	0.0454223	-1.07113	0.00336026	-0.89964	0.0405977	-1.04844	0.0532567	-0.785547	0.0516655	-0.840526
1487	AT1G15270	unknown protein	0.881552	-0.19343	0.919064	0.241787	0.281707	0.497309	0.172255	-0.79702	0.841027	0.00691423	0.706722	-0.408413	0.148697	-0.546938	0.931894	-0.101045	0.311411	-0.083505	0.0531451	0.307793
1488	AT1G15280	glycine-rich protein	0.00740927	-1.01953	0.466124	0.574826	0.418392	0.0365429	0.69255	-0.109694	0.645171	-0.00217225	0.395341	-0.267133	0.623041	-0.530888	0.506601	-0.515048	0.0708352	0.266342	0.213088	-0.12842
1489	AT1G15290	binding	0.279778	-0.822594	0.134609	0.874291	0.104129	0.559318	0.103455	0.481095	0.584882	-0.170515	0.721299	-0.23913	0.594832	-0.534685	0.546778	-0.319082	0.338964	0.389723	0.364662	-0.204424
1490	AT1G15300	transposable element gene	0.309233	0.523351	0.279123	-0.518643	0.112277	-0.194615	0.516166	-0.16841	0.944577	-0.0493064	0.256062	0.364435	0.69786	0.15293	0.637782	0.108313	0.37993	0.124192	0.00887304	0.241646
1491	AT1G15310	ATHSRP54A (ARABIDOPSIS THALIANA SIGNAL RECOGNITION PARTICLE 54 KDA SUBUNIT)	0.50072	-0.0520324	0.523887	-0.347453	0.0951382	0.236301	0.162139	0.0592711	0.67491	0.0225101	0.892947	-0.0899935	0.865211	0.0621721	0.408577	0.127885	0.829312	0.00060524	0.0728529	0.0529675
1492	AT1G15320	unknown protein	0.440247	0.223102	0.41689	-0.0865951	0.151314	0.0775926	0.209319	-0.120042	0.319801	-0.0774429	0.00821627	-0.0131306	0.460529	0.301266	0.0696092	0.128555	0.201141	0.091173	0.00428158	0.0274321
1493	AT1G15330	CBS domain-containing protein	0.349947	0.193879	0.60263	-0.0642534	0.620399	-0.00751826	0.354378	0.0347449	0.154616	-0.087171	0.571143	0.110857	0.413328	0.187997	0.583377	0.0451538	0.551276	-0.0552226	0.00246192	0.205514
1494	AT1G15340	MBD10	0.261716	-0.66007	0.0843791	0.713162	0.0704107	0.377246	0.181871	0.440949	0.356733	-0.124716	0.0323671	0.26561	0.0387942	0.0262849	0.178832	0.336981	0.563757	0.162413	0.950312	0.164258
1495	AT1G15350	unknown protein	0.260194	-0.124192	0.394909	-0.204817	0.0319294	-0.379423	0.784837	0.145622	0.322449	0.153872	0.9369	-0.244073	0.264626	0.452826	0.37555	0.410405	0.145351	-0.468649	0.231838	-0.391816
1496	AT1G15360	SHN1 (SHINE 1)	0.169517	1.36545	0.735672	-0.140519	0.124027	-0.577641	0.160736	-0.681536	0.631394	0.185637	0.114469	0.906003	0.170874	0.889471	0.534436	0.301621	0.82987	0.115779	0.0752732	0.592086
1497	AT1G15370	unknown protein	0.804215	-0.299519	0.600718	0.396014	0.488746	0.334877	0.368997	-0.29951	0.961074	-0.0766366	0.0937805	-0.0691165	0.147309	0.417638	0.644333	0.0925539	0.221329	-0.263793	0.775169	0.368213
1498	AT1G15380	lactoylglutathione lyase family protein / glyoxalase I family protein	0.0847581	-0.352918	0.443867	-0.339409	0.473912	0.147313	0.147204	0.242773	0.627466	-0.0934084	0.715995	0.0986143	0.948936	0.0378567	0.337541	0.201801	0.0779098	-0.206968	0.057938	0.0614805
1499	AT1G15385	unknown protein	0.788988	0.0317815	0.575865	-0.306895	0.459198	0.0118687	0.105099	0.100295	0.0981926	0.0596433	0.572726	0.0212988	0.301805	0.0907485	0.293172	0.0601737	0.756127	0.0238382	0.00363928	0.139786
1500	AT1G15390	PDF1A (PEPTIDE DEFORMYLASE 1A)	0.879719	-0.304145	0.03129	-0.645884	0.0965843	-0.359443	0.937523	0.173204	0.147483	-0.527198	0.572034	-0.369246	0.0805179	-0.95155	0.074657	-0.375152	0.292543	-0.375564	0.11412	-0.695974
1501	AT1G15400	unknown protein	0.0398855	-0.590068	0.610566	-0.270962	0.221358	-0.174538	0.822156	-0.063518	0.0342623	-0.324104	0.075131	-0.505908	0.0262815	-0.559355	0.0689808	-0.23269	0.00738199	-0.391297	0.00704621	-0.19113
1502	AT1G15410	aspartate-glutamate racemase family	0.61865	-0.0647275	0.276603	0.432992	0.636569	0.0993179	0.216023	0.37482	0.769501	-0.160434	0.0036203	-0.647878	0.739099	0.0167679	0.955385	0.0600269	0.13674	0.160751	0.00462302	-0.357336
1503	AT1G15415	unknown protein	0.153083	2.0782	0.557712	-0.776307	0.181111	-0.930277	0.195552	-0.980046	0.468126	0.542704	0.119485	1.47175	0.148032	1.46549	0.679387	0.30733	0.709011	0.234661	0.00821827	0.901772
1504	AT1G15420	unknown protein	0.355156	-0.596012	0.620722	0.337257	0.188885	0.581603	0.542264	0.364358	0.512614	-0.301502	0.455133	-0.430309	0.209622	-0.75501	0.58464	-0.12496	0.404327	0.0836025	0.000370895	-0.199528
1505	AT1G15430	unknown protein	0.213306	-0.346784	0.366188	-0.477151	0.0511093	0.400931	0.184046	0.468803	0.861959	-0.0794019	0.725429	-0.19493	0.676374	-0.15844	0.994515	0.0814399	0.563107	0.0478396	0.105733	-0.214491
1506	AT1G15440	transducin family protein / WD-40 repeat family protein	0.117802	-0.614925	0.691648	0.205229	0.483657	0.107961	0.877284	0.209363	0.958526	-0.103854	0.69254	-0.138619	0.0209365	-0.569187	0.917519	-0.067133	0.643502	0.0473805	0.0255092	-0.0697902
1507	AT1G15460	BOR4 (REQUIRES HIGH BORON 4)	0.109881	0.25201	0.478618	-0.0651619	0.277178	-0.106413	0.583011	-0.0109697	0.192324	0.078572	0.271453	-0.00970923	0.863634	0.0687532	0.584382	0.0761815	0.10995	0.133275	0.419438	0.0634885
1508	AT1G15470	transducin family protein / WD-40 repeat family protein	0.222024	0.690995	0.626671	-0.231467	0.221579	-0.445618	0.334965	-0.550031	0.794026	-0.00813682	0.354874	0.33536	0.252201	0.453983	0.709427	0.141495	0.745268	-0.109643	0.00800442	0.200825
1509	AT1G15480	DNA binding	0.158592	-0.515996	0.613908	0.1919	0.00811969	0.978931	0.158321	0.337524	0.760245	-0.132991	0.370589	-0.059332	0.675979	-0.150537	0.388695	0.490258	0.139779	0.433651	0.44765	0.230539
1510	AT1G15490	hydrolase, alpha/beta fold family protein	0.10841	-0.770265	0.87797	0.0509884	0.732444	-0.0465938	0.706953	0.298109	0.549043	-0.258524	0.0984328	-0.859111	0.00224903	-0.855715	0.348996	-0.239194	0.278411	-0.293084	0.0412295	-0.615785
1511	AT1G15500	ATNTT2	0.0131436	-0.75412	0.247489	0.823042	0.392219	0.160211	0.154383	0.394772	0.3646	0.097513	0.408264	0.0401124	0.0363484	-1.07671	0.321003	0.0990601	0.688858	0.0396491	0.548368	-0.204777
1512	AT1G15510	pentatricopeptide (PPR) repeat-containing protein	0.659836	-0.112216	0.490346	-0.188159	0.671836	0.21988	0.077066	-0.268684	0.239685	-0.437635	0.184579	0.0831941	0.35379	-0.0251078	0.182445	0.278394	0.192394	0.14667	0.123893	0.140086
1513	AT1G15520	PDR12 (PLEIOTROPIC DRUG RESISTANCE 12)	0.880325	-0.313609	0.139036	-0.74642	0.266339	0.797325	0.600732	0.350173	0.71882	-0.309652	0.962496	-0.223002	0.493625	-0.730206	0.418704	0.416758	0.477382	-0.19961	0.431336	-2.10808
1514	AT1G15530	receptor lectin kinase, putative	0.395547	-0.750114	0.0273362	-0.407868	0.18897	-0.234616	0.869376	0.230037	0.402991	0.216987	0.143791	-0.349692	0.787976	-0.0633107	0.80666	-0.159173	0.1487	0.326777	0.0555708	-0.175996
1515	AT1G15540	oxidoreductase, 2OG-Fe(II) oxygenase family protein	0.350689	0.340183	0.384308	-0.519328	0.225916	-0.0778937	0.451334	-0.103524	0.392833	0.0968645	0.413298	0.184552	0.236584	0.298889	0.491254	-0.0488454	0.156304	0.139127	0.326591	0.125461
1516	AT1G15550	GA3OX1 (GIBBERELLIN 3-OXIDASE 1)	0.972015	-0.182832	0.241864	-0.469438	0.0194729	-0.481655	0.31908	-0.397602	0.388293	-0.349702	0.40286	0.287469	0.00509452	-1.24981	0.741802	0.139334	0.0277456	-0.534205	0.101207	0.0504732
1517	AT1G15560	transposable element gene	0.266602	-0.0417575	0.44909	-0.355722	0.0804033	0.0185021	0.259493	0.056225	0.23571	0.0270901	0.752338	0.0467017	0.397819	-0.000131176	0.710457	0.0293673	0.348024	0.0758185	0.505973	0.0738061
1518	AT1G15570	CYCA2	0.251886	-0.494672	0.894253	0.00788935	0.0493933	0.585018	0.0566081	0.551152	0.279702	-0.335552	0.246698	-0.610051	0.108263	-0.530016	0.591674	-0.165527	0.551317	-0.177789	0.128229	-0.333516
1519	AT1G15580	IAA5 (INDOLE-3-ACETIC ACID INDUCIBLE 5)	0.144891	-0.243732	0.678111	0.136136	0.631218	0.0444478	0.00188863	0.349031	0.47819	0.0978136	0.0920217	-0.192891	0.741726	0.13558	0.534069	0.110731	0.973803	0.0170432	0.114885	-0.0459825
1520	AT1G15590	unknown protein	0.117383	-0.0489109	0.40928	0.104498	0.789064	-0.00634385	0.0303335	0.102566	0.194455	0.0871631	0.713902	0.07418	0.627587	0.098664	0.639431	0.0339794	0.845245	0.00312309	0.13043	0.00827984
1521	AT1G15600	unknown protein	0.523339	0.0455243	0.142687	-0.131262	0.541431	-0.0603097	0.149074	0.030004	0.78715	0.0278193	0.459168	0.0152543	0.253852	0.355784	0.326666	0.0501767	0.507133	0.0118266	0.180759	-0.0322844
1522	AT1G15610	unknown protein	0.51276	0.490561	0.348419	-0.262191	0.083788	-0.255542	0.192394	-0.175603	0.708641	0.055631	0.00216576	0.403569	0.482961	0.180069	0.887918	0.0251478	0.810027	0.0481421	0.182669	0.256739
1523	AT1G15620	unknown protein	0.509454	0.0950483	0.592729	0.087419	0.384727	0.169997	0.618332	0.004531	0.600487	0.0731372	0.282989	-0.0714788	0.826895	0.118602	0.0752575	-0.0513332	0.754181	-0.029085	0.664089	-0.0622468
1524	AT1G15630	unknown protein	0.0584553	-0.147302	0.642628	-0.0919073	0.230411	0.0919868	0.0263854	0.152093	0.566648	-0.0462038	0.039081	-0.175916	0.852196	0.0307421	0.736915	-0.041121	0.870922	0.0404889	0.688854	0.0982742
1525	AT1G15640	unknown protein	0.349226	0.00947898	0.20012	0.1884	0.189523	0.01312	0.170955	-0.140337	0.433241	-0.0359456	0.25001	-0.016692	0.946265	0.0727951	0.8648	0.0208068	0.822099	-0.00595068	0.05044	-0.0690789
1526	AT1G15660	CENP-C (CENTROMERE PROTEIN C)	0.277128	-0.386807	0.988522	-0.00830612	0.0328522	0.690516	0.492161	0.459507	0.574243	-0.218424	0.700389	-0.283342	0.567238	-0.275745	0.946005	0.0826903	0.235615	0.230737	0.278312	-0.0880778
1527	AT1G15670	kelch repeat-containing F-box family protein	0.400877	-0.532869	0.0890839	-0.646879	0.0727045	-0.170652	0.864442	0.165648	0.961865	-0.126974	0.31599	-0.396948	0.733101	-0.324917	0.462257	0.24897	0.101112	-0.846137	0.0391586	-0.0638619
1528	AT1G15680	F-box family protein	0.0654789	0.384581	0.888058	-0.0519946	0.381682	-0.180017	0.545488	-0.168963	0.812709	0.0468312	0.249295	0.307327	0.142034	0.533729	0.452425	0.188215	0.758239	-0.0136994	0.0821595	0.0752685
1529	AT1G15690	AVP1	0.455682	-0.0260835	0.392348	-0.304376	0.270614	-0.137862	0.262694	-0.250429	0.0485887	-0.0738214	0.311467	0.214459	0.147603	-0.303835	0.886687	-0.0266648	0.384093	0.0186638	0.00769536	0.0536704
1530	AT1G15700	ATPC2	0.299257	0.253236	0.30364	-0.453613	0.715193	-0.0323021	0.427686	0.223016	0.704588	-0.00278055	0.608231	0.00528041	0.446894	0.387616	0.778866	0.0663373	0.945256	-0.0217878	0.445424	0.117534
1531	AT1G15710	prephenate dehydrogenase family protein	0.123133	-0.896472	0.905017	-0.0566461	0.437494	-0.163313	0.32602	-0.125911	0.260577	-0.485184	0.100163	-0.930146	0.0273066	-1.04033	0.264277	-0.551195	0.100969	-0.495083	0.108938	-0.817295
1532	AT1G15720	TRFL5 (TRF-LIKE 5)	0.281596	0.609347	0.628816	-0.286351	0.250913	-0.352649	0.275272	-0.430955	0.636077	0.0892278	0.333712	0.239982	0.204412	0.627735	0.410536	0.396922	0.337528	-0.135136	0.0207633	0.203692
1533	AT1G15730	PRLI-interacting factor L, putative	0.161198	0.989709	0.900447	0.148662	0.225656	-0.43196	0.273827	-0.458906	0.346545	0.267288	0.145068	0.591769	0.200411	0.321572	0.490206	0.231762	0.487709	0.193038	0.98911	0.287943
1534	AT1G15740	leucine-rich repeat family protein	0.817936	-0.430236	0.224092	0.808748	0.447981	0.306967	0.229912	0.65391	0.0615787	-0.456039	0.799031	-0.248882	0.909531	-0.294718	0.803148	-0.0360362	0.852709	0.0227183	0.296341	-0.0139538
1535	AT1G15750	TPL (TOPLESS)	0.0572972	-1.28453	0.809807	-0.207768	0.23992	0.451709	0.398444	0.435346	0.0762598	-0.579307	0.0214343	-0.645437	0.107986	-1.0568	0.337494	-0.587916	0.630017	-0.0840672	0.00134511	-0.283599
1536	AT1G15757	unknown protein	0.0674771	-0.0764245	0.305314	0.251904	0.584923	0.0352239	0.135367	0.115496	0.234874	-0.0636892	0.202985	-0.149513	0.785415	0.020841	0.622432	-0.0216786	0.453229	-0.111324	0.00496459	-0.0384721
1537	AT1G15760	unknown protein	0.597345	0.182025	0.0799925	-0.504498	0.0537812	-0.473367	0.0433849	0.116862	0.100685	-0.154711	0.500748	0.154498	0.603903	-0.0781253	0.691842	0.0788355	0.688868	-0.066154	0.485409	0.222893
1538	AT1G15770	unknown protein	0.221494	0.600947	0.731012	-0.130113	0.478452	-0.190128	0.212943	-0.333233	0.335914	0.186524	0.414841	0.321775	0.433916	0.457696	0.656382	0.144645	0.444497	-0.0475576	0.448448	0.133158
1539	AT1G15780	unknown protein	0.0852915	-1.15674	0.362887	-0.969354	0.241928	0.469958	0.596627	0.332438	0.662309	0.0271606	0.703494	-0.10126	0.990685	-0.267284	0.791064	-0.052639	0.0853811	0.482329	0.00317818	0.122642
1540	AT1G15790	unknown protein	0.0534464	-0.120997	0.766358	-0.100528	0.652199	0.0772367	0.793379	-0.0586517	0.0629394	-0.106825	0.00387899	-0.26539	0.771959	0.106504	0.171238	-0.0517504	0.121095	-0.190927	0.133757	-0.150484
1541	AT1G15800	unknown protein	0.867536	-0.234957	0.156469	-0.613249	0.0368778	-0.426302	0.171281	-0.0723461	0.46152	0.087387	0.731745	-0.0556947	0.995259	-0.0493934	0.38293	0.262729	0.559577	-0.221432	0.977929	0.00373758
1542	AT1G15810	ribosomal protein S15 family protein	0.0501646	-1.32917	0.626903	0.269563	0.791932	0.154271	0.533598	-0.13975	0.0504909	-0.862257	0.125446	-0.820739	0.059288	-1.11914	0.168627	-0.602568	0.290799	-0.304511	0.00245069	-0.508993
1543	AT1G15820	LHCB6 (LIGHT HARVESTING COMPLEX PSII SUBUNIT 6)	0.135061	0.62156	0.272507	0.571603	0.649605	-0.166971	0.565835	0.114551	0.043775	0.570203	0.0814654	0.778688	0.812121	-0.403106	0.101252	0.338492	0.387503	0.260987	0.244884	0.304221
1544	AT1G15825	hydroxyproline-rich glycoprotein family protein	0.176611	1.20042	0.293475	-0.85532	0.159507	-0.417397	0.408181	-0.257764	0.287166	0.284366	0.0289428	0.875975	0.121329	0.529072	0.859835	0.107904	0.106987	0.266976	0.00467261	0.845055
1545	AT1G15830	unknown protein	0.156799	1.28553	0.656365	-0.37625	0.15236	-0.771516	0.148152	-0.783762	0.326644	0.53664	0.0509198	1.37883	0.090075	1.2076	0.267716	0.772594	0.555796	0.212915	0.0136757	0.730958
1546	AT1G15840	unknown protein	0.438172	0.3365	0.49006	-0.366564	0.334699	-0.192642	0.21151	-0.471817	0.261762	0.240575	0.279235	0.453509	0.136693	0.857189	0.484061	0.284096	0.122434	0.0817584	0.0567894	0.248223
1547	AT1G15850	transducin family protein / WD-40 repeat family protein	0.225638	-0.0334037	0.69449	-0.109281	0.612076	-0.0450352	0.240341	0.10818	0.893945	0.0341437	0.278789	0.0734013	0.0928399	0.00382557	0.863911	0.00734563	0.567266	0.0475667	0.00364326	0.0808791
1548	AT1G15860	unknown protein	0.324734	-0.838838	0.40332	0.5749	0.605383	0.190924	0.189262	0.53613	0.441379	-0.283897	0.148663	-0.522618	0.022808	-0.832643	0.947447	0.100139	0.893116	-0.0554702	0.934745	-0.842495
1549	AT1G15870	mitochondrial glycoprotein family protein / MAM33 family protein	0.0525326	-0.209553	0.899633	0.032642	0.623606	0.042396	0.0968703	0.160604	0.502376	-0.138231	0.0329233	-0.168769	0.0539191	-0.355541	0.959302	0.0227736	0.18543	-0.285513	0.0079678	-0.290532
1550	AT1G15880	GOS11 (golgi snare 11)	0.688402	-0.4717	0.605337	0.333915	0.603363	0.300771	0.24158	0.578032	0.871145	-0.128781	0.249911	-0.660216	0.189366	-0.717739	0.339195	-0.369773	0.0759349	-0.385645	0.0212038	-0.407645
1551	AT1G15890	disease resistance protein (CC-NBS-LRR class), putative	0.456419	0.388584	0.799039	0.0144807	0.164613	-0.0753427	0.496007	-0.115772	0.203078	0.0817444	0.211279	0.194965	0.208298	0.222645	0.703449	-0.00416256	0.0979754	0.0950921	0.821393	0.0251166
1552	AT1G15900	unknown protein	0.417409	0.213428	0.326374	0.0941669	0.00509547	-0.43681	0.953397	-0.0430559	0.0420772	-0.25139	0.776848	0.102605	0.108334	-0.173902	0.322866	0.137476	0.126912	-0.176048	0.205228	-0.0228768
1553	AT1G15910	XH/XS domain-containing protein / XS zinc finger domain-containing protein	0.561789	-0.133161	0.6575	-0.056309	0.0809788	0.631869	0.991675	0.198023	0.853772	-0.0678845	0.00427277	0.450162	0.187401	0.472212	0.0540683	0.414771	0.0562013	0.444333	0.130137	0.399517
1554	AT1G15920	CCR4-NOT transcription complex protein, putative	0.461018	-0.565427	0.357858	0.5653	0.304238	0.0476397	0.318297	0.342266	0.24905	-0.337294	0.419896	-0.386474	0.764827	-0.283639	0.386041	-0.197893	0.431403	-0.0998853	0.447192	-0.461943
1555	AT1G15930	40S ribosomal protein S12 (RPS12A)	0.253059	-0.766327	0.16783	-1.05545	0.330822	-0.0964862	0.328614	-0.278345	0.45815	-0.196757	0.402408	0.0199158	0.0875552	-1.33646	0.425668	0.0586772	0.114632	-0.547282	0.298541	0.0157448
1556	AT1G15940	binding	0.260337	-0.500562	0.913512	-0.0947566	0.0171178	0.688327	0.163807	-0.360002	0.371369	-0.287885	0.298764	0.196743	0.523264	0.282983	0.667668	0.376205	0.344321	0.354944	0.068091	0.315169
1557	AT1G15950	CCR1 (CINNAMOYL COA REDUCTASE 1)	0.866248	-0.473337	0.0375132	1.32009	0.200873	0.386278	0.032035	1.19698	0.348327	0.0617326	0.198952	0.117535	0.346622	-1.1148	0.203675	0.311746	0.00330476	0.788336	0.0693066	0.201296
1558	AT1G15960	NRAMP6	0.0861784	-0.214221	0.791947	-0.0418903	0.124616	0.0612799	0.0236935	0.17915	0.315946	-0.103023	0.0101272	-0.334829	0.139199	-0.260196	0.889477	0.0307159	0.307054	-0.0927484	0.0134314	-0.11906
1559	AT1G15970	methyladenine glycosylase family protein	0.658481	-0.547185	0.475197	0.795986	0.884597	0.19036	0.0304821	0.960852	0.0206309	-0.38049	0.169916	-0.673757	0.248254	-0.871288	0.192517	-0.660422	0.814257	0.0478684	0.25807	-0.801846
1560	AT1G15980	NDF1 (NDH-DEPENDENT CYCLIC ELECTRON FLOW 1)	0.471478	-1.06327	0.0967465	1.77702	0.28859	-0.11136	0.100149	0.424022	0.0717131	-0.668419	0.116566	-0.498303	0.0967959	-1.36243	0.0381369	-0.912146	0.841632	0.0389349	0.968498	-0.991444
1561	AT1G15990	ATCNGC7 (CYCLIC NUCLEOTIDE GATED CHANNEL 7)	0.92283	0.0879398	0.451156	0.172751	0.895716	-0.0286276	0.493572	0.054124	0.868879	0.0172553	0.544841	0.0350249	0.200529	0.0400816	0.715548	-7.69557e-05	0.314551	0.135345	0.938245	0.065838
1562	AT1G16000	unknown protein	0.0820571	-1.09627	0.851131	-0.187897	0.879344	0.0588198	0.150725	-0.507989	0.104088	-0.79928	0.146782	-0.953681	0.00786765	-1.02591	0.39256	-0.227959	0.0614898	-0.490693	0.0552862	-0.661178
1563	AT1G16010	magnesium transporter CorA-like family protein (MRS2-1)	0.559899	-0.657215	0.419302	0.680298	0.707146	0.239207	0.6	0.37061	0.52908	-0.155302	0.115091	-0.331516	0.126865	-0.989055	0.47335	-0.406622	0.414244	0.179883	0.951118	-0.162826
1564	AT1G16020	unknown protein	0.472109	-0.387919	0.365807	0.301127	0.385892	0.0600995	0.991647	0.172329	0.0145334	-0.29939	0.0700414	-0.306749	0.830507	-0.267988	0.122911	-0.540458	0.00844429	0.32176	0.416365	0.0882988
1565	AT1G16025	unknown protein	0.581859	0.194239	0.878854	0.0738626	0.533078	-0.093227	0.233925	-0.427966	0.511774	0.152225	0.281921	0.355704	0.170119	0.944283	0.346117	0.23651	0.120312	0.160043	0.430704	0.0742789
1566	AT1G16030	Hsp70b (heat shock protein 70B)	0.0536264	-0.518541	0.741181	-0.0965108	0.195783	0.142814	0.81226	-0.0223827	0.336485	-0.291471	0.0447562	-0.441312	0.277394	-0.243471	0.719568	0.0635708	0.687212	-0.074641	0.028829	-0.198574
1567	AT1G16040	unknown protein	0.164051	-0.641344	0.657143	-0.28947	0.30046	0.3634	0.112683	0.635263	0.540443	-0.217421	0.088082	-0.695277	0.114742	-0.677278	0.289952	-0.162975	0.506815	-0.153406	0.242932	-0.373543
1568	AT1G16060	ovule development protein, putative	0.220044	0.952514	0.804607	-0.0825663	0.0240331	-0.261691	0.840476	0.0827166	0.74643	-0.0324938	0.0376857	0.411547	0.140457	0.428473	0.985011	-0.041698	0.50149	0.122356	0.143583	0.496385
1569	AT1G16070	AtTLP8 (TUBBY LIKE PROTEIN 8)	0.675723	0.0719147	0.177915	-0.585326	0.156678	-0.217519	0.32657	-0.314253	0.850149	-0.0388769	0.69972	0.0271492	0.294394	0.519726	0.5754	0.20156	0.222256	-0.114408	0.00590689	-0.0260856
1570	AT1G16080	unknown protein	0.150613	-0.839274	0.14937	0.635867	0.165603	-0.516642	0.751058	0.0142998	0.0165799	-0.736303	0.0265679	-0.816384	0.0664604	-1.31954	0.189531	-0.385513	0.185048	-0.18429	0.115431	-1.02678
1571	AT1G16090	WAKL7 (wall associated kinase-like 7)	0.41376	-0.0954024	0.528028	-0.158956	0.632161	0.0594953	0.383995	0.027199	0.23673	-0.160573	0.0710777	-0.195614	0.246751	-0.137174	0.654303	-0.0241444	0.0707797	-0.239338	0.535439	-0.446149
1572	AT1G16110	WAKL6 (wall associated kinase-like 6)	0.940276	-0.155209	0.411848	-0.246926	0.704593	0.304005	0.00137653	-0.161557	0.472121	-0.195291	0.329141	0.0765506	0.0925834	0.230886	0.122204	0.29023	0.258884	0.167891	0.939108	0.116321
1573	AT1G16120	WAKL1 (wall associated kinase-like 1)	0.0465005	0.26402	0.914661	-0.0524396	0.946307	-0.032657	0.0171832	-0.206621	0.571542	-0.0331538	0.101313	0.103938	0.187214	0.257542	0.744934	0.044379	0.435302	0.112248	0.703441	0.00287254
1574	AT1G16130	WAKL2 (wall associated kinase-like 2)	0.160853	-0.00428351	0.755337	-0.0505307	0.603664	-0.10411	0.275147	0.0968726	0.72528	0.0284643	0.0497672	0.244486	0.460272	0.239132	0.890148	0.0469462	0.602337	0.0949318	0.597773	0.0535885
1575	AT1G16140	WAKL3 (wall associated kinase-like 3)	0.195846	0.589457	0.65472	-0.171086	0.145529	-0.118523	0.311653	-0.229574	0.663458	0.0785086	0.361864	0.158972	0.167986	0.271996	0.586237	0.107973	0.00441623	0.160067	0.298236	0.12384
1576	AT1G16150	WAKL4 (WALL ASSOCIATED KINASE-LIKE 4)	0.250764	0.21717	0.950249	-0.0181411	0.0295263	0.732967	0.205784	0.277283	0.560672	-0.0323419	0.00186211	0.132166	0.372557	0.271243	0.519264	0.086872	0.645627	0.0409276	0.64402	0.0431214
1577	AT1G16160	WAKL5 (wall associated kinase-like 5)	0.026555	0.193971	0.520445	-0.245638	0.87509	-0.033939	0.292101	-0.159739	0.220916	0.123823	0.152088	0.26339	0.181361	0.394717	0.10103	0.107988	0.137171	0.0815465	0.28785	0.167801
1578	AT1G16170	unknown protein	0.227489	-0.208421	0.466262	-0.0793983	0.797535	-0.0847174	0.622561	0.260728	0.130146	0.0988356	0.422346	-0.0555077	0.692542	0.134503	0.509375	-0.026096	0.290853	-0.188385	0.097944	0.266401
1579	AT1G16180	TMS membrane family protein / tumour differentially expressed (TDE) family protein	0.769749	-0.122583	0.802285	0.299078	0.0151648	-0.312586	0.76367	0.129737	0.72742	0.00274422	0.0636987	-0.258728	0.0943672	-0.929401	0.291594	-0.395171	0.135956	-0.334082	0.0162699	-0.446882
1580	AT1G16190	DNA repair protein RAD23, putative	0.126604	-1.05527	0.411471	0.624636	0.666682	0.240774	0.670929	0.3511	0.5107	-0.310111	0.647792	-0.349488	0.0676755	-0.95017	0.43685	-0.321922	0.258548	-0.195699	0.0452658	-0.267375
1581	AT1G16210	unknown protein	0.0961318	-0.777351	0.34125	0.296536	0.00595329	0.651649	0.722419	0.133911	0.250725	-0.546185	0.469066	-0.104514	0.832512	-0.185318	0.669321	0.115903	0.336619	0.200293	0.203527	0.211832
1582	AT1G16220	protein phosphatase 2C family protein / PP2C family protein	0.631333	0.0510652	0.191446	-0.284021	0.161	-0.124635	0.20767	-0.03285	0.240869	-0.203028	0.00742016	-0.396941	0.164592	0.359008	0.939078	0.0104493	0.622759	-0.0791014	0.380436	-0.138264
1583	AT1G16225	unknown protein	0.625532	0.0899109	0.433585	-0.253528	0.645743	0.0069387	0.639124	-0.106155	0.903288	0.039746	0.159309	0.124757	0.0124823	0.26664	0.686468	0.0507128	0.331408	0.0580469	0.0215861	0.11711
1584	AT1G16230	syntaxin-related family protein	0.545198	0.132414	0.948386	-0.0103415	0.321595	-0.0730823	0.614314	-0.119821	0.217007	0.247318	0.950839	0.0674763	0.191588	0.262967	0.113671	-0.120836	0.798909	0.0692679	0.000350016	0.0850226
1585	AT1G16240	SYP51 (SYNTAXIN OF PLANTS 51)	0.748897	-0.186374	0.133085	0.509812	0.988987	0.067348	0.316155	0.429092	0.880565	-0.0566595	0.150682	-0.45526	0.166463	-0.386242	0.161012	-0.190035	0.540608	-0.173176	0.179118	-0.459045
1586	AT1G16250	kelch repeat-containing F-box family protein	0.289162	0.181032	0.549106	-0.124317	0.171536	-0.303094	0.588036	-0.0370974	0.518149	0.148705	0.690831	-0.016952	0.455799	0.260482	0.491863	0.247308	0.274195	-0.217525	0.41487	-0.156198
1587	AT1G16260	protein kinase family protein	0.0990981	-0.347415	0.47831	0.0904436	0.398121	0.182727	0.0045917	-0.302256	0.0574475	-0.340184	0.394243	-0.190365	0.817661	0.0529888	0.292999	-0.294316	0.648202	0.0456969	0.490268	-0.0679347
1588	AT1G16270	protein kinase family protein	0.0300493	-0.88649	0.889878	-0.0851155	0.170698	0.40085	0.606274	0.375445	0.366813	-0.38826	0.119261	-0.456908	0.23065	-0.61797	0.409774	-0.459394	0.355203	0.0922682	0.666819	-0.21052
1589	AT1G16280	DEAD/DEAH box helicase, putative	0.278226	-0.381125	0.393117	0.282847	0.0634561	0.324128	0.0285898	0.531245	0.701707	-0.141571	0.257983	-0.322271	0.359481	-0.252368	0.281707	-0.154051	0.445813	0.125208	0.0211693	-0.164702
1590	AT1G16290	unknown protein	0.128274	0.420313	0.33167	-0.426713	0.602657	0.0117721	0.665443	-0.118462	0.346288	0.153878	0.015935	0.190061	0.254086	0.461208	0.208605	0.217156	0.619025	0.0723996	0.044684	0.0767777
1591	AT1G16300	GAPCP-2	0.420044	-0.134928	0.243734	0.317659	0.327834	0.189683	0.265771	0.509404	0.389566	-0.16413	0.156432	-0.600886	0.15219	-0.445098	0.474194	0.244139	0.0888085	0.105518	0.955557	-0.258528
1592	AT1G16310	cation efflux family protein	0.145387	-0.00917069	0.408351	-0.226549	0.313748	-0.150005	0.830864	-0.0958042	0.451973	0.0754381	0.792385	0.0411654	0.448844	-0.00900125	0.572726	0.122929	0.878524	0.0067277	0.228451	0.0550245
1593	AT1G16320	unknown protein	0.565408	-0.562102	0.241341	0.838653	0.493194	0.334817	0.801834	0.153711	0.247647	-0.699746	0.246521	-0.640217	0.236266	-0.611884	0.256557	-0.59457	0.863245	-0.0362311	0.447548	-0.683546
1594	AT1G16330	CYCB3	0.11586	-0.17838	0.921943	-0.0164293	0.117545	0.231863	0.0120785	0.282957	0.447086	-0.114364	0.732573	-0.108647	0.235708	-0.10174	0.74101	0.111148	0.79194	-0.0647834	0.262518	-0.0364825
1595	AT1G16340	ATKDSA2	0.296141	-0.788621	0.799687	0.0271013	0.877575	0.00652383	0.469189	0.423572	0.114893	-0.436721	0.0403158	-0.970259	0.0666809	-0.577756	0.116498	-0.466018	0.0833739	-0.237697	0.0739481	-0.653741
1596	AT1G16350	inosine-5'-monophosphate dehydrogenase, putative	0.073398	-1.15142	0.386762	0.463322	0.451362	0.321403	0.983794	0.175262	0.0439395	-0.933918	0.100432	-0.59268	0.0758837	-1.26746	0.454626	-0.308949	0.789837	0.0513473	0.0116766	-0.485797
1597	AT1G16360	LEM3 (ligand-effect modulator 3) family protein / CDC50 family protein	0.133256	0.272345	0.556889	-0.101187	0.172082	-0.111555	0.752933	-0.0987754	0.944925	0.0242997	0.442417	0.236533	0.259797	0.2699	0.609007	0.0127648	0.247856	-0.0608223	0.86788	-8.24609e-05
1598	AT1G16370	OCT6 (ORGANIC CATION/CARNITINE TRANSPORTER 6)	0.517826	0.196163	0.505273	0.114344	0.032856	0.411836	0.0109716	0.877556	0.201229	0.131412	0.933801	0.0653578	0.238501	-0.246094	0.421896	0.283196	0.738361	0.0947439	0.00539793	0.00443692
1599	AT1G16380	ATCHX1	0.054286	0.173987	0.707175	-0.0924623	0.00294937	-0.102117	0.243798	-0.133469	0.472004	-0.0230445	0.347644	0.100444	0.359149	0.168777	0.711877	0.0056186	0.49155	0.0853003	0.24535	0.127037
1600	AT1G16390	ATOCT3 (ARABIDOPSIS THALIANA ORGANIC CATION/CARNITINE TRANSPORTER 3)	0.16759	0.334257	0.828281	0.146466	0.0585517	-0.0526164	0.201659	0.443793	0.0223162	0.438929	0.00183378	0.59797	0.111785	0.379299	0.096231	0.466892	0.0202425	0.159635	0.118277	0.463064
1601	AT1G16400	CYP79F2	0.711901	-0.147156	0.648846	0.332097	0.253527	-0.165627	0.782078	0.280034	0.146132	0.113342	0.0110051	1.05543	0.0257602	0.433134	0.154482	0.298717	0.829004	0.0426231	0.272667	0.506676
1602	AT1G16410	CYP79F1 (CYTOCHROME P450 79F1)	0.0883139	-1.22389	0.390369	0.537589	0.536518	-0.213468	0.676357	0.513954	0.38868	0.104281	0.0165474	0.536342	0.78686	-0.464429	0.50223	-0.453969	0.882917	0.0233435	0.00459709	0.388187
1603	AT1G16420	MC8 (METACASPASE 8)	0.351955	0.22871	0.558242	-0.0575467	0.0259959	0.545416	0.160571	0.0957963	0.465154	0.0782725	0.167604	0.0289031	0.136766	0.237482	0.149848	0.203079	0.857139	0.00442345	0.952972	0.2137
1604	AT1G16430	surfeit locus protein 5 family protein / SURF5 family protein	0.31371	0.117539	0.727783	-0.0612478	0.261495	-0.135701	0.0147167	-0.263659	0.286495	-0.158817	0.793096	-0.0904277	0.657687	0.149931	0.641191	0.0992919	0.0653563	-0.223333	0.739229	-0.0978105
1605	AT1G16440	kinase	0.20127	1.25861	0.399007	-0.535831	0.201354	-0.42709	0.163764	-0.328179	0.382814	0.342533	0.145639	0.695455	0.131552	0.875046	0.685817	0.148401	0.79136	0.0807949	0.628438	0.379482
1606	AT1G16445	methylase-related	0.15522	0.438598	0.503202	-0.27194	0.126858	-0.199822	0.180473	-0.286322	0.349689	0.156838	0.341768	-0.0220706	0.202616	0.280176	0.708092	0.0786709	0.667327	0.0394408	0.970367	-0.152767
1607	AT1G16460	ATRDH2 (ARABIDOPSIS THALIANA RHODANESE HOMOLOGUE 2)	0.16978	-1.19957	0.146379	0.963237	0.45975	0.286996	0.405282	0.340183	0.15911	-0.570576	0.0947599	-0.917862	0.134096	-0.891409	0.464916	-0.414894	0.821271	0.0295208	0.0184286	-0.373714
1608	AT1G16470	PAB1 (PROTEASOME SUBUNIT PAB1)	0.178014	-0.695823	0.34054	-0.201805	0.426874	-0.0187255	0.729651	0.236659	0.265209	-0.238338	0.0223872	-0.559512	0.176989	-0.440226	0.848003	-0.0233516	0.131922	-0.445904	0.205727	-0.605758
1609	AT1G16480	unknown protein	0.0326684	-0.171709	0.138708	-0.182595	0.0755889	0.135693	0.330144	0.0106892	0.617218	0.0113245	0.00585881	-0.14558	0.173917	0.194236	0.78772	0.080278	0.426232	0.0988242	0.216406	-0.0855188
1610	AT1G16490	MYB58 (MYB DOMAIN PROTEIN 58)	0.241742	-0.00513219	0.969523	-0.0179964	0.353589	-0.0495848	0.58176	-0.00756872	0.596862	0.0672867	0.0763745	-0.0893374	0.608308	0.240147	0.842917	0.0691123	0.151007	0.11151	0.685928	0.048972
1611	AT1G16500	unknown protein	0.340413	0.18445	0.583317	-0.148662	0.00466515	-0.257365	0.185984	-0.30795	0.512632	0.134944	0.378063	0.164692	0.21271	0.361204	0.926675	-0.157553	0.467591	-0.199992	0.353359	-0.0902325
1612	AT1G16510	auxin-responsive family protein	0.101003	-0.196294	0.123865	-0.756921	0.774583	-0.0523624	0.0890068	-0.210073	0.778982	0.00932015	0.667539	0.106192	0.627703	0.0114455	0.663427	0.101064	0.642136	-0.0807801	0.8664	0.162703
1613	AT1G16515	unknown protein	0.103448	-0.439831	0.429283	-0.260459	0.234419	-0.267386	0.5405	-0.153626	0.921684	-0.00142139	0.027045	-0.250981	0.2522	0.0262165	0.290032	-0.0976088	0.020677	-0.396368	0.764523	-0.0913228
1614	AT1G16520	unknown protein	0.0489756	-1.05654	0.25383	-0.366203	0.18192	-0.212934	0.859041	0.133599	0.00115298	-0.914559	0.0908779	-1.01907	0.0143768	-0.904031	0.0649547	-0.713918	0.0800833	-0.728981	0.204259	-1.00534
1615	AT1G16530	ASL9 (ASYMMETRIC LEAVES 2 LIKE 9)	0.321937	0.458202	0.48635	-0.403063	0.416368	-0.185042	0.452765	-0.348227	0.728845	0.0431187	0.400915	0.260705	0.137049	0.706433	0.641298	0.146594	0.280487	-0.058574	0.513991	0.285937
1616	AT1G16540	ABA3 (ABA DEFICIENT 3)	0.0943503	-0.234479	0.558038	0.0949162	0.591096	0.0302442	0.199753	0.126774	0.593356	-0.100844	0.0876938	-0.146933	0.997301	0.0263112	0.161124	-0.109113	0.648566	-0.0522211	0.481572	0.0338442
1617	AT1G16550	pseudogene	0.349515	-0.149045	0.454609	0.0915538	0.102646	0.281641	0.169173	0.13635	0.511887	-0.154848	0.976362	-0.108812	0.531132	-0.219311	0.183802	0.282886	0.0211658	0.175182	0.300337	-0.0642782
1618	AT1G16560	Per1-like family protein	0.601715	-0.621604	0.917263	0.233009	0.0481802	-0.381604	0.524779	0.312959	0.000403806	-0.459067	0.0165463	-0.78749	0.100852	-1.36878	0.172549	-0.878681	0.00464997	-0.467321	0.429322	-0.894319
1619	AT1G16570	glycosyl transferase family 1 protein	0.32381	-0.615053	0.768503	0.103985	0.851873	0.0894888	0.210761	-0.0764063	0.35971	-0.220998	0.313693	-0.408831	0.978741	-0.115478	0.889191	0.0176392	0.254539	-0.34357	0.0129248	-0.216694
1620	AT1G16590	REV7	0.237167	-0.30077	0.787667	0.068573	0.869632	0.010443	0.0456491	0.364921	0.896345	-0.0691091	0.0499588	-0.586397	0.194265	-0.219248	0.517581	-0.0202408	0.0387512	-0.485029	0.0146594	-0.430195
1621	AT1G16600	pseudogene	0.99641	0.080977	0.468338	-0.113117	0.00942315	-0.101532	0.807828	-0.0427597	0.806162	0.0294021	0.813951	0.0255397	0.428945	0.0177144	0.201673	-0.0150857	0.48163	-0.0781631	0.123388	0.0090483
1622	AT1G16610	SR45	0.0551096	-0.523779	0.921446	0.0168125	0.80087	0.102431	0.70036	0.217886	0.738132	0.0422526	0.22748	0.0750609	0.169121	-0.463526	0.224944	0.295375	0.158338	-0.147353	0.567905	-0.0725305
1623	AT1G16620	transposable element gene	0.0904832	0.0331654	0.552681	-0.150223	0.272	-0.0503526	0.074779	-0.172488	0.256199	-0.0383029	0.000571064	-0.347293	0.590441	-0.0275346	0.677236	0.00820134	0.725745	0.0427145	0.742911	-0.165267
1624	AT1G16630	unknown protein	0.0901564	-0.224905	0.488311	0.195338	0.0225071	0.290894	0.352576	0.0953904	0.095746	-0.279328	0.0362176	-0.212978	0.261058	-0.150746	0.679787	-0.048347	0.801495	0.116312	0.465274	-0.0351106
1625	AT1G16640	transcriptional factor B3 family protein	0.0513941	-0.47226	0.40384	0.89026	0.793102	0.0355222	0.202021	0.182017	0.38452	-0.188339	0.00656623	-0.394228	0.0528821	-0.263614	0.515626	-0.0657762	0.333405	-0.180216	0.661187	-0.248472
1626	AT1G16650	unknown protein	0.0923263	-0.465927	0.703424	0.052278	0.511975	0.0912526	0.0334751	0.504056	0.253397	-0.281677	0.0126667	-0.530852	0.0843363	-0.427575	0.132878	-0.154171	0.709841	-0.0523482	0.723598	-0.146177
1627	AT1G16660	transposable element gene	0.423076	0.0299855	0.144424	-0.0704355	0.49515	-0.0584207	0.259721	-0.0674861	0.665511	0.029873	0.808795	0.0383847	0.784808	0.0647643	0.708466	0.0611855	0.362018	0.216085	0.579949	0.0586214
1628	AT1G16670	protein kinase family protein	0.998308	-0.0742983	0.0866755	-0.176079	0.138682	0.445964	0.951132	0.130839	0.0299087	-0.275344	0.0235081	-0.463609	0.315154	-0.172949	0.248474	-0.0639862	0.228323	-0.151701	0.0316374	-0.281626
1629	AT1G16680	DNAJ heat shock N-terminal domain-containing protein / S-locus protein, putative	0.0954645	-0.824622	0.55918	-0.306852	0.325515	0.299984	0.740968	-0.00328149	0.105281	-0.471499	0.250472	-0.35999	0.919183	-0.0913335	0.475754	-0.210233	0.755032	0.0118904	0.0676163	-0.167233
1630	AT1G16690	transcription factor-related	0.220218	-0.355342	0.755797	0.00687486	0.639426	0.096642	0.518338	0.416757	0.960489	-0.080607	0.215682	-0.512007	0.0941001	-0.467417	0.767499	0.00744841	0.508239	0.0798418	0.615975	-0.187478
1631	AT1G16700	NADH-ubiquinone oxidoreductase 23 kDa subunit, mitochondrial, putative	0.476649	-0.347119	0.23552	0.356362	0.637003	0.19624	0.0907127	0.466959	0.273435	-0.332684	0.286737	-0.527401	0.112831	-0.515191	0.389648	-0.110601	0.40638	-0.193197	0.0722557	-0.491631
1632	AT1G16705	p300/CBP acetyltransferase-related protein-related	0.894011	0.0747905	0.658952	0.0679406	0.80046	-0.035421	0.0588029	0.0764733	0.337031	-0.041419	0.195092	0.000413357	0.364082	-0.0359593	0.723157	0.0113756	0.313819	0.0969201	0.215784	-0.0106457
1633	AT1G16710	HAC12 (histone acetyltransferase of the CBP family 12)	0.12383	-0.954634	0.444077	0.570426	0.0197512	0.949748	0.338444	0.568092	0.809435	-0.181163	0.164121	-0.503708	0.538432	-0.348512	0.976402	0.0638924	0.413746	0.247575	0.0325664	-0.147481
1634	AT1G16720	HCF173 (high chlorophyll fluorescence phenotype 173)	0.589973	-0.212661	0.0451177	1.66916	0.0271963	0.872666	0.040062	1.08906	0.0233285	0.744344	0.15151	0.332715	0.830484	-0.498519	0.252999	0.281855	0.10464	0.642171	0.322607	0.252047
1635	AT1G16730	unknown protein	0.152554	0.82522	0.539122	-0.425045	0.296537	-0.152624	0.311433	-0.0775287	0.183687	0.245871	0.0437651	0.382628	0.179412	0.422033	0.347142	0.287928	0.130218	0.502923	0.520771	0.352741
1636	AT1G16740	ribosomal protein L20 family protein	0.384929	0.086559	0.148136	-0.150242	0.474738	0.0346188	0.935254	0.225601	0.522087	-0.200307	0.847235	-0.184431	0.732608	-0.206256	0.137506	-0.288286	0.311479	-0.13014	0.121748	0.167278
1637	AT1G16750	unknown protein	0.598297	-0.0786422	0.621592	-0.199086	0.212121	-0.366311	0.0633648	-0.563364	0.412264	-0.348378	0.880262	-0.181453	0.45969	0.0314855	0.640875	0.154871	0.287607	-0.224777	0.136282	-0.192928
1638	AT1G16760	protein kinase family protein	0.134311	0.258863	0.365476	0.133138	0.739734	-0.00336649	0.542655	-0.0935292	0.766068	0.0033317	0.443311	0.0976701	0.587499	0.120216	0.382758	0.116122	0.867817	0.0291471	0.130115	0.0429721
1639	AT1G16770	unknown protein	0.623611	0.236823	0.0262707	-0.36563	0.467312	-0.0969676	0.689083	-0.123324	0.984021	0.0127847	0.0551287	-0.0215067	0.389299	0.220607	0.515533	0.0638668	0.946766	0.0310398	0.0104011	0.0397352
1640	AT1G16780	vacuolar-type H+-translocating inorganic pyrophosphatase, putative	0.230709	-0.489903	0.582898	0.3517	0.387684	0.0430012	0.111886	-0.154018	0.488856	0.100105	0.121008	-0.469156	0.704236	-0.145781	0.555974	-0.428348	0.698003	-0.0723268	0.00510122	-0.214388
1641	AT1G16790	ribosomal protein-related	0.372445	0.222192	0.644904	-0.177176	0.0871594	-0.265433	0.343517	-0.133698	0.0269114	0.212899	0.0971138	0.291021	0.302997	0.344512	0.385458	0.27412	0.429801	-0.15099	0.032239	0.264322
1642	AT1G16800	tRNA-splicing endonuclease positive effector-related	0.396849	0.258481	0.76957	0.167886	0.928601	0.0234121	0.472648	-0.112438	0.74516	-0.13362	0.135635	0.151962	0.802256	0.0940575	0.300651	0.272848	0.49842	0.0265575	0.56583	0.0113987
1643	AT1G16810	unknown protein	0.567561	-0.223384	0.302228	0.528375	0.14931	0.297376	0.847328	0.100278	0.70244	0.0315507	0.470588	-0.236312	0.773185	-0.0951023	0.802061	0.00417543	0.561909	-0.0956107	0.337367	0.0202854
1644	AT1G16820	vacuolar ATP synthase catalytic subunit-related / V-ATPase-related / vacuolar proton pump-related	0.937404	0.0422783	0.0984668	-0.25413	0.72086	-0.0656147	0.223763	-0.168711	0.696135	-0.0522819	0.27975	0.185121	0.537878	0.263412	0.173487	-0.106116	0.0173044	-0.13382	0.0641638	0.142958
1645	AT1G16830	unknown protein	0.251679	0.600837	0.463349	-0.535638	0.372531	-0.181499	0.292896	-0.327696	0.419658	0.162538	0.327365	0.324025	0.252666	0.901451	0.391517	0.28346	0.39961	0.144543	0.073739	0.297847
1646	AT1G16840	unknown protein	0.272856	0.499792	0.320455	0.668932	0.559342	0.298181	0.0295837	1.11101	0.0706458	0.744288	0.788435	-0.239226	0.67895	-0.207072	0.0165982	0.648045	0.65525	0.0868401	0.565132	0.765917
1647	AT1G16850	unknown protein	0.157744	0.483002	0.993821	0.3099	0.171577	0.783838	0.362205	0.544392	0.0114128	1.08329	0.0462848	0.327168	0.0143614	1.10131	0.133132	0.907224	0.186095	0.836511	0.499058	1.82712
1648	AT1G16860	merozoite surface protein-related	0.853771	-0.49112	0.91336	-0.0434687	0.840471	0.176308	0.280664	0.877916	0.356778	0.291547	0.708913	-0.121808	0.134578	-1.20917	0.904875	-0.206864	0.688339	0.140809	0.412533	-0.0977553
1649	AT1G16870	mitochondrial 28S ribosomal protein S29-related	0.30455	-0.86806	0.433015	0.391053	0.330526	0.317127	0.803527	0.0836204	0.043524	-0.618478	0.051739	-0.737646	0.169158	-0.808919	0.529765	-0.363363	0.444118	-0.134791	0.90928	-0.505895
1650	AT1G16880	uridylyltransferase-related	0.446099	-0.537554	0.147687	-0.0947902	0.172943	-0.265518	0.111891	-0.330298	0.469934	-0.15605	0.247346	-0.103524	0.291711	-1.30595	0.0496226	-0.614984	0.551498	-0.157683	0.240525	-0.367443
1651	AT1G16890	ubiquitin-conjugating enzyme, putative	0.76596	-0.498791	0.674645	0.329972	0.229418	0.264882	0.838136	0.0957609	0.691798	-0.272944	0.980148	-0.172634	0.85403	-0.360899	0.539518	-0.01689	0.393416	-0.0977714	0.959183	-0.180701
1652	AT1G16900	sugar binding / transferase, transferring glycosyl groups	0.317034	-0.794637	0.243141	0.718225	0.33581	0.476752	0.288812	0.830466	0.93229	-0.132405	0.139255	-0.77487	0.0744524	-1.33616	0.296901	-0.744006	0.105779	-0.317066	0.0659175	-0.586033
1653	AT1G16910	LSH8 (LIGHT SENSITIVE HYPOCOTYLS 8)	0.575244	0.183136	0.546367	-0.237624	0.781112	-0.0500914	0.649539	-0.102513	0.0709751	0.11564	0.675697	0.115122	0.222826	0.750372	0.33899	0.145857	0.759072	0.033123	0.00533964	0.0753567
1654	AT1G16920	ATRABA1B (ARABIDOPSIS RAB GTPASE HOMOLOG A1B)	0.391412	-0.0255793	0.739736	0.26557	0.0872839	-0.334569	0.898771	0.236926	0.472311	-0.315452	0.243896	0.127111	0.0319384	-1.09172	0.883956	-0.186328	0.240436	-0.383008	0.969425	-0.509545
1655	AT1G16930	F-box family protein	0.549099	-0.302057	0.61821	0.288853	0.265438	0.408957	0.0673688	0.500115	0.835085	-0.123255	0.0596769	-0.640724	0.31213	-0.248792	0.88766	-0.039733	0.736514	-0.1045	0.14614	-0.284785
1656	AT1G16940	F-box family protein	0.300297	0.617564	0.634715	0.0349468	0.259199	-0.207078	0.802681	-0.0336037	0.200773	-0.040483	0.138518	0.336763	0.73902	0.118999	0.64557	0.0188665	0.710297	-0.0230335	0.0099135	0.20332
1657	AT1G16950	unknown protein	0.895422	0.078895	0.898622	-0.00483724	0.0533384	-0.0680356	0.626571	-0.0472332	0.725927	-0.0112412	0.501001	0.20007	0.645632	0.0920653	0.265726	-0.0173931	0.012134	-0.0762155	0.310671	0.0119445
1658	AT1G16960	unknown protein	0.196346	-0.745119	0.606911	0.194185	0.275895	0.389379	0.805093	0.132411	0.891644	0.0499565	0.330473	-0.526303	0.0135071	-0.47029	0.614735	-0.0864138	0.147156	-0.198758	0.0089913	-0.402713
1659	AT1G16970	KU70 (ARABIDOPSIS THALIANA KU70 HOMOLOG)	0.338236	-0.283679	0.501372	0.200759	0.0122643	0.644804	0.155975	0.512002	0.41085	-0.29966	0.333868	-0.292517	0.474235	-0.240753	0.75769	-0.0624109	0.514839	0.151778	0.00486554	-0.0926134
1660	AT1G16980	ATTPS2	0.419659	0.00934721	0.358908	-0.314566	0.524436	-0.107013	0.80532	-0.0116922	0.110997	0.12312	0.311139	0.0657757	0.40581	0.142091	0.0298857	-0.00896026	0.769497	0.0348928	0.09849	0.0857594
1661	AT1G17000	ATTPS3	0.010027	-0.048489	0.435995	-0.0212198	0.572267	0.0317915	0.263874	0.0865057	0.670098	0.0194773	0.802078	0.0096776	0.515864	0.0969929	0.298217	-0.0214166	0.932246	0.0173571	0.89318	0.0666293
1662	AT1G17010	oxidoreductase, 2OG-Fe(II) oxygenase family protein	0.136838	0.268987	0.779002	-0.0968842	0.331723	-0.154348	0.257806	-0.325277	0.810905	0.0468547	0.0540288	0.203095	0.238429	0.325668	0.52079	0.143743	0.424238	0.0721876	0.110339	0.221406
1663	AT1G17020	SRG1 (SENESCENCE-RELATED GENE 1)	0.754434	0.0929468	0.563504	-0.0934833	0.740543	-0.0284411	0.142585	0.0882724	0.475248	0.0338893	0.994252	0.0443617	0.291222	0.35119	0.802446	0.0612836	0.00977056	-0.122395	0.484412	0.00509556
1664	AT1G17030	unknown protein	0.899039	0.14422	0.556262	-0.160556	0.993162	-0.0423879	0.233821	-0.189548	0.372763	0.0657611	0.453735	0.154231	0.382054	0.252017	0.752497	-0.00312685	0.0762503	-0.031253	0.0353038	0.0956434
1665	AT1G17040	SHA (SH2 DOMAIN PROTEIN A)	0.794156	0.0769036	0.460261	0.141371	0.0506451	0.173486	0.251089	0.109882	0.29522	-0.162514	0.00367772	-0.325256	0.658579	-0.00202583	0.670736	-0.0148286	0.974711	0.0121117	0.123143	-0.0594111
1666	AT1G17050	SPS2 (Solanesyl diphosphate synthase 2)	0.835238	0.129535	0.262834	0.591165	0.00365609	0.818099	0.00933982	1.31674	0.637269	0.124112	0.469424	0.0544398	0.00797633	0.472352	0.510147	0.306773	0.00936138	1.01494	0.399444	0.0186123
1667	AT1G17060	CYP72C1 (CYTOCHROME P450 72C1)	0.176382	-0.0957554	0.852297	0.0425256	0.731128	0.00788497	0.080578	0.13908	0.247632	-0.171463	0.0448865	-0.0620789	0.473475	-0.010439	0.402819	-0.050701	0.236957	-0.159239	0.0407918	0.0948811
1668	AT1G17070	D111/G-patch domain-containing protein	0.0674307	-0.782523	0.793478	0.0854551	0.130682	0.403651	0.416236	0.271235	0.296979	-0.386223	0.383029	-0.350073	0.520425	-0.233005	0.651125	-0.0497349	0.809249	-0.00169885	0.00365721	-0.266315
1669	AT1G17080	unknown protein	0.633396	-0.568135	0.569417	0.327947	0.70317	0.294099	0.745867	0.335047	0.521151	-0.331722	0.389593	-0.586109	0.292794	-0.600706	0.209623	-0.25505	0.0591201	-0.534436	0.132269	-0.412943
1670	AT1G17090	unknown protein	0.0408631	-0.410628	0.863305	0.0474036	0.61448	0.0834468	0.655557	-0.178645	0.754325	-0.0943973	0.0604465	-0.339328	0.127409	-0.260883	0.417523	-0.0907686	0.355927	-0.240485	0.114895	-0.383708
1671	AT1G17100	SOUL heme-binding family protein	0.0373669	-1.76734	0.0956315	-1.04147	0.000750582	-1.26285	0.0642305	-1.21095	9.184e-05	-1.36218	0.0132365	-1.22581	0.00255548	-1.84693	0.0262219	-1.23313	0.0109033	-0.850527	0.33252	-0.999487
1672	AT1G17110	UBP15 (UBIQUITIN-SPECIFIC PROTEASE 15)	0.198457	-0.685732	0.620455	0.193327	0.0855574	0.672566	0.911747	0.089681	0.691325	-0.00391835	0.0774353	0.113261	0.960997	-0.0761425	0.860497	-0.0816496	0.0354986	0.558882	0.00595695	0.241322
1673	AT1G17120	CAT8 (CATIONIC AMINO ACID TRANSPORTER 8)	0.608047	-0.613299	0.525443	0.679434	0.07591	-0.367841	0.567812	0.268504	0.294885	0.145657	0.0550873	-0.453009	0.196485	-1.0611	0.40813	-0.488895	0.0281643	-0.328945	0.302007	-0.722717
1674	AT1G17130	cell cycle control protein-related	0.82748	-0.153821	0.0673137	0.674739	0.0864619	0.567328	0.931223	0.215647	0.284834	-0.437265	0.0335369	0.293809	0.0678429	0.168001	0.760568	-0.20232	0.47787	0.240839	0.0418569	-0.0342677
1675	AT1G17140	tropomyosin-related	0.329054	-0.637599	0.900269	0.07424	0.0788401	0.506061	0.423366	-0.0264774	0.0219652	-0.648823	0.880489	-0.181497	0.535262	-0.401973	0.28339	-0.49582	0.81211	-0.0508656	0.237975	-0.130541
1676	AT1G17145	protein binding / zinc ion binding	0.193299	-0.409272	0.46507	0.241435	0.0828392	0.332305	0.0132897	0.413997	0.20378	-0.255285	0.0962113	-0.179611	0.449813	-0.147694	0.314728	-0.159326	0.763537	-0.0646309	0.573064	-0.208521
1677	AT1G17150	glycoside hydrolase family 28 protein / polygalacturonase (pectinase) family protein	0.247241	0.35435	0.582263	-0.154319	0.284851	-0.209681	0.296798	-0.158575	0.288785	0.0952793	0.092565	0.232002	0.0892405	0.271801	0.323985	0.217236	0.45322	0.0753947	0.431127	0.0802653
1678	AT1G17160	pfkB-type carbohydrate kinase family protein	0.35128	-0.493309	0.440005	0.317297	0.00670034	-0.584311	0.365263	-0.0727344	0.59635	-0.244165	0.0644077	-0.511546	0.863585	-0.317851	0.188766	-0.354573	0.0588212	-0.301272	0.0739672	-0.434431
1679	AT1G17170	ATGSTU24 (GLUTATHIONE S-TRANSFERASE TAU 24)	0.824212	0.205318	0.407904	-0.184455	0.341588	0.137486	0.12606	0.270164	0.55232	-0.0879783	0.0790191	-0.141784	0.455352	-0.0121273	0.592746	0.133069	0.314079	-0.199724	0.742237	-0.903029
1680	AT1G17180	ATGSTU25 (GLUTATHIONE S-TRANSFERASE TAU 25)	0.752043	0.0471584	0.335859	0.0455572	0.526491	0.00781383	0.0778832	-0.191328	0.410992	0.0663762	0.586234	0.0164727	0.487717	0.176022	0.32546	-0.0550312	0.874805	0.0297082	0.0388666	-0.0158847
[truncated: 28,702 more rows]

## Sheet: Significant transcripts
List of differentially cold-regulated significant transcripts from 10 ecotypes with annotations
tair_locus	external_gene_id	Count
AT1G04570	integral membrane transporter family protein	10
AT1G78600	LZF1 (LIGHT-REGULATED ZINC FINGER PROTEIN 1)	10
[truncated: 6,060 more rows]

## Sheet: TFs
All the differentially cold regulated TFs
[truncated: 499 more rows]
