# Supplementary material for: Genome-scale cold stress response regulatory networks in ten Arabidopsis thaliana ecotypes
Source: BMC Genomics. 2013 Oct 22;14:722. doi: 10.1186/1471-2164-14-722 (PMC3829657; doi:10.1186/1471-2164-14-722)
Supplement: Additional file 2 — List of statistically significant ecotype specific gene expressions during cold treatment from 10 ecotypes are presented in 10 different sheets. [file 1471-2164-14-722-S2.xls]

## Sheet: Col
tair_locus	external_gene_id	Col.Cold	Col.FC							Total	Up	Down
AT3G54500	unknown protein	2.06583e-05	1.96183							185	120	65
AT2G14270	unknown protein	9.757e-05	0.381185
AT2G46790	APRR9 (ARABIDOPSIS PSEUDO-RESPONSE REGULATOR 9)	0.000115028	2.06396
AT4G10830	transposable element gene	0.000258709	0.195828
AT5G47620	heterogeneous nuclear ribonucleoprotein, putative / hnRNP, putative	0.000324312	-0.332298
AT5G35120	unknown protein	0.000491313	-0.193669
AT1G04570	integral membrane transporter family protein	0.000543466	3.03374
AT4G27700	rhodanese-like domain-containing protein	0.000556314	1.27734
AT4G32190	centromeric protein-related	0.000624702	2.09456
AT5G28360	ACS3 (1-AMINOCYCLOPROPANE-1-CARBOXYLATE SYNTHASE LIKE PSEUDOGENE)	0.000662469	-0.153954
AT1G29610	unknown protein	0.00069048	0.682625
AT3G11490	rac GTPase activating protein, putative	0.000695102	1.13685
AT1G23570	unknown protein	0.000748458	-0.223025
AT1G30260	unknown protein	0.00101254	-0.946053
AT1G69410	ELF5A-3 (EUKARYOTIC ELONGATION FACTOR 5A-3)	0.00105022	0.57167
AT1G53060	legume lectin family protein	0.00109263	-0.40865
AT3G18840	pentatricopeptide (PPR) repeat-containing protein	0.00109767	-0.103767
AT2G15020	unknown protein	0.00122721	1.74244
AT4G33830	catalytic/ cation binding / hydrolase, hydrolyzing O-glycosyl compounds	0.00141946	0.727988
AT1G06900	catalytic/ metal ion binding / metalloendopeptidase/ zinc ion binding	0.00144611	0.506251
AT4G27310	zinc finger (B-box type) family protein	0.00146474	2.42097
AT3G50260	CEJ1 (COOPERATIVELY REGULATED BY ETHYLENE AND JASMONATE 1)	0.00163402	2.25354
AT5G40350	MYB24 (myb domain protein 24)	0.00167925	-0.161116
AT4G25480	DREB1A (DEHYDRATION RESPONSE ELEMENT B1A)	0.00168047	3.16087
AT5G33260	transposable element gene	0.0017024	-0.0640279
AT3G19680	unknown protein	0.00175635	1.77334
AT3G10113	myb family transcription factor	0.00185233	1.75298
AT5G64170	dentin sialophosphoprotein-related	0.00186893	1.85854
AT2G27630	ubiquitin carboxyl-terminal hydrolase-related	0.00192651	0.384455
AT5G02810	PRR7 (PSEUDO-RESPONSE REGULATOR 7)	0.00193172	2.24834
AT5G53000	TAP46 (2A phosphatase associated protein of 46 kD)	0.00194646	0.850851
AT4G24740	AFC2 (ARABIDOPSIS FUS3-COMPLEMENTING GENE 2)	0.00199939	-0.684092
AT2G09850	transposable element gene	0.00205642	-0.113603
AT4G24510	CER2 (ECERIFERUM 2)	0.00206197	0.571577
AT5G23270	STP11 (SUGAR TRANSPORTER 11)	0.00207303	-0.397785
AT2G01031	transposable element gene	0.002158	-0.110118
AT1G66060	unknown protein	0.0022129	1.21155
AT5G48070	XTH20 (XYLOGLUCAN ENDOTRANSGLUCOSYLASE/HYDROLASE 20)	0.00225139	0.304427
AT1G79120	ubiquitin thiolesterase	0.00235168	-0.12038
AT5G62910	protein binding / zinc ion binding	0.00236642	0.72116
AT1G23060	unknown protein	0.0024122	-0.304932
AT1G47950	transposable element gene	0.00246591	0.259516
AT1G65390	ATPP2-A5 (ARABIDOPSIS THALIANA PHLOEM PROTEIN 2 A5)	0.00260801	1.28355
AT2G24930	transposable element gene	0.00273786	-0.11756
AT1G27730	STZ (salt tolerance zinc finger)	0.00280267	1.27314
AT1G17460	TRFL3 (TRF-LIKE 3)	0.0028747	-0.356577
AT4G32150	ATVAMP711 (ARABIDOPSIS THALIANA VESICLE-ASSOCIATED MEMBRANE PROTEIN 711)	0.00290629	-0.683402
AT1G02660	lipase class 3 family protein	0.0029322	1.19773
AT5G18850	unknown protein	0.00304989	-0.935582
AT3G55760	unknown protein	0.0032339	2.00107
AT5G48250	zinc finger (B-box type) family protein	0.00324904	2.9612
AT3G14750	unknown protein	0.00327399	-0.317142
AT3G21933	pseudogene	0.00334136	0.0931066
AT3G60650	unknown protein	0.00336937	0.441125
AT3G28550	proline-rich extensin-like family protein	0.00337778	0.181255
AT1G69570	Dof-type zinc finger domain-containing protein	0.00342404	1.05836
AT2G21320	zinc finger (B-box type) family protein	0.00344324	1.94475
AT1G27330	unknown protein	0.00355828	-0.703229
AT5G50100	unknown protein	0.00365087	0.636091
AT4G14400	ACD6 (ACCELERATED CELL DEATH 6)	0.00366618	-1.30029
AT1G32860	glycosyl hydrolase family 17 protein	0.00367294	2.71833
AT1G32900	starch synthase, putative	0.00381604	1.13765
AT1G11210	unknown protein	0.00388952	3.17303
AT3G11280	myb family transcription factor	0.0039129	0.333824
AT2G05090	transposable element gene	0.00393426	-0.132294
AT2G16890	UDP-glucoronosyl/UDP-glucosyl transferase family protein	0.00399695	1.10059
AT3G21570	unknown protein	0.00410222	-0.0635928
AT3G56910	PSRP5 (PLASTID-SPECIFIC 50S RIBOSOMAL PROTEIN 5)	0.00415147	-0.440615
AT4G09070	unknown protein	0.00425986	-0.168744
AT5G10610	CYP81K1	0.0042814	-0.471146
AT2G17610	transposable element gene	0.00428705	0.649944
AT1G18720	unknown protein	0.00429424	-0.706656
AT3G42711	transposable element gene	0.00433061	0.0939875
AT5G60860	AtRABA1f (Arabidopsis Rab GTPase homolog A1f)	0.00438048	1.13685
AT5G08610	DEAD box RNA helicase (RH26)	0.00446597	0.187886
AT5G07000	ST2B (SULFOTRANSFERASE 2B)	0.00449121	1.17931
AT3G15210	ERF4 (ETHYLENE RESPONSIVE ELEMENT BINDING FACTOR 4)	0.0045808	1.31146
AT5G52540	unknown protein	0.00460856	-0.986214
AT1G48195	zinc finger (CCCH-type) family protein	0.00472934	0.315173
AT2G46320	mitochondrial substrate carrier family protein	0.004905	0.644291
AT2G36880	MAT3 (methionine adenosyltransferase 3)	0.00491266	0.626824
AT5G57560	TCH4 (Touch 4)	0.00491995	1.70146
AT5G45340	CYP707A3	0.00492115	1.37308
AT5G24490	30S ribosomal protein, putative	0.00499167	1.29332
AT5G01100	unknown protein	0.00507749	0.845817
AT4G37850	basic helix-loop-helix (bHLH) family protein	0.00509903	0.196346
AT3G03920	Gar1 RNA-binding region family protein	0.0051573	-0.359446
AT5G20830	SUS1 (SUCROSE SYNTHASE 1)	0.00522224	1.87971
AT3G27730	RCK (ROCK-N-ROLLERS)	0.00523193	-0.179767
AT4G25490	CBF1 (C-REPEAT/DRE BINDING FACTOR 1)	0.00524036	1.91907
AT1G41115	transposable element gene	0.00526404	-0.106513
AT3G58160	XIJ	0.00529373	-0.0768689
AT1G78600	LZF1 (LIGHT-REGULATED ZINC FINGER PROTEIN 1)	0.00530583	3.58724
AT3G56360	unknown protein	0.00531624	-2.12552
AT3G56600	inositol or phosphatidylinositol kinase/ phosphotransferase, alcohol group as acceptor	0.00532012	-0.176174
AT1G51090	heavy-metal-associated domain-containing protein	0.00532052	2.37154
AT2G21930	F-box family protein	0.00538005	-0.0742841
AT5G28596	transposable element gene	0.0053941	0.117301
AT1G63840	zinc finger (C3HC4-type RING finger) family protein	0.00541229	-0.734466
AT3G03880	unknown protein	0.00544852	-0.484212
AT5G10410	epsin N-terminal homology (ENTH) domain-containing protein / clathrin assembly protein-related	0.0054912	1.91609
AT1G44446	CH1 (CHLORINA 1)	0.00553822	1.64632
AT3G32964	transposable element gene	0.00561592	0.197758
AT1G20030	pathogenesis-related thaumatin family protein	0.00571543	2.54116
AT3G50750	brassinosteroid signalling positive regulator-related	0.00573386	0.612258
AT5G02140	thaumatin-like protein, putative	0.00582354	-0.295882
AT3G54480	SKIP5 (SKP1/ASK-INTERACTING PROTEIN 5)	0.0058915	-0.476085
AT4G08730	unknown protein	0.00604463	-0.0707646
AT5G58070	TIL (TEMPERATURE-INDUCED LIPOCALIN)	0.00611492	2.15681
AT1G75100	JAC1 (J-DOMAIN PROTEIN REQUIRED FOR CHLOROPLAST ACCUMULATION RESPONSE 1)	0.00615287	1.00143
AT3G57020	strictosidine synthase family protein	0.00617151	1.57075
AT1G07180	NDA1 (ALTERNATIVE NAD(P)H DEHYDROGENASE 1)	0.00621239	3.12399
AT2G18915	LKP2 (LOV KELCH PROTEIN 2)	0.0062187	0.528041
AT1G20530	unknown protein	0.00624456	-0.146247
AT4G24240	WRKY7	0.00627027	1.43464
AT1G29690	CAD1 (constitutively activated cell death 1)	0.00628513	1.55905
AT1G60940	SNRK2.10 (SNF1-RELATED PROTEIN KINASE 2.10)	0.00645745	0.625422
AT2G07420	transposable element gene	0.00646177	0.310453
AT2G07671	H+-transporting two-sector ATPase, C subunit family protein	0.00652345	-0.382226
AT2G06520	PSBX (photosystem II subunit X)	0.00669336	0.31915
AT5G26690	heavy-metal-associated domain-containing protein	0.00673892	-0.667939
AT1G22690	gibberellin-responsive protein, putative	0.0069763	1.79715
AT1G75860	unknown protein	0.00697938	2.30161
AT1G19930	kelch repeat-containing F-box family protein	0.0070442	0.203586
AT3G52840	BGAL2 (beta-galactosidase 2)	0.00707807	1.31125
AT2G35300	late embryogenesis abundant group 1 domain-containing protein / LEA group 1 domain-containing protein	0.00708117	-0.208354
AT5G17490	RGL3 (RGA-LIKE PROTEIN 3)	0.00710182	0.606545
AT4G13455	transposable element gene	0.00724041	0.10194
AT1G10900	phosphatidylinositol-4-phosphate 5-kinase family protein	0.00724564	0.574504
AT1G71030	MYBL2 (ARABIDOPSIS MYB-LIKE 2)	0.00726912	1.8135
AT5G22990	zinc finger (C2H2 type) family protein	0.00728898	0.126406
AT4G36040	DNAJ heat shock N-terminal domain-containing protein (J11)	0.00737507	1.83834
AT3G42710	transposable element gene	0.00739017	0.543379
AT5G66230	unknown protein	0.00739046	-0.415571
AT3G56310	alpha-galactosidase, putative / melibiase, putative / alpha-D-galactoside galactohydrolase, putative	0.00742008	0.631202
AT4G37260	MYB73 (MYB DOMAIN PROTEIN 73)	0.00744085	1.46526
AT3G11020	DREB2B (DRE/CRT-BINDING PROTEIN 2B)	0.00749096	0.967028
AT4G31110	kinase	0.00749594	-0.0751886
AT1G02580	MEA (MEDEA)	0.00752307	-0.128358
AT1G62300	WRKY6	0.00754671	-0.267029
AT4G38840	auxin-responsive protein, putative	0.0075942	-1.8433
AT3G04010	glycosyl hydrolase family 17 protein	0.00759595	1.12859
AT1G54120	unknown protein	0.00762965	-0.318382
AT5G58570	unknown protein	0.0077291	-0.641486
AT1G27300	unknown protein	0.00784281	-0.323433
AT5G11840	unknown protein	0.00790235	0.858873
AT4G33310	unknown protein	0.00791836	1.19998
AT5G42050	unknown protein	0.00792027	1.23389
AT2G30140	UDP-glucoronosyl/UDP-glucosyl transferase family protein	0.00809966	-0.120151
AT1G65200	ubiquitin carboxyl-terminal hydrolase-related	0.00810152	0.115704
AT1G76650	calcium-binding EF hand family protein	0.00823921	0.965067
AT1G03930	ADK1 (dual specificity kinase 1)	0.0083338	0.880943
AT5G52310	LTI78 (LOW-TEMPERATURE-INDUCED 78)	0.0083802	0.457579
AT2G06885	transposable element gene	0.00844085	0.230456
AT5G15620	F-box family protein	0.00856556	-0.102018
AT3G16840	ATP binding / ATP-dependent helicase/ helicase/ nucleic acid binding	0.00861564	-0.326902
AT3G20810	transcription factor jumonji (jmjC) domain-containing protein	0.00868722	-2.05841
AT5G52420	unknown protein	0.0087373	-0.261471
AT1G30790	F-box family protein	0.00875278	0.181861
AT3G13350	high mobility group (HMG1/2) family protein / ARID/BRIGHT DNA-binding domain-containing protein	0.00876419	0.656369
AT3G43330	transposable element gene	0.00879717	0.0994475
AT2G23130	AGP17 (ARABINOGALACTAN PROTEIN 17)	0.00883874	1.14754
AT2G17460	transposable element gene	0.00886285	0.286083
AT4G28720	flavin-containing monooxygenase family protein / FMO family protein	0.00894206	1.21393
AT3G18930	zinc finger (C3HC4-type RING finger) family protein	0.00899704	-0.442322
AT2G31800	ankyrin protein kinase, putative	0.0090591	0.561163
AT5G39150	germin-like protein, putative	0.00905997	-0.206637
AT2G06100	transposable element gene	0.00907582	0.14747
AT4G13251	transposable element gene	0.00910403	0.457019
AT5G15640	mitochondrial substrate carrier family protein	0.00916961	0.347227
AT5G66040	STR16 (SULFURTRANSFERASE PROTEIN 16)	0.00919988	-0.428537
AT5G56510	APUM12 (ARABIDOPSIS PUMILIO 12)	0.00923183	0.245587
AT5G26930	zinc finger (GATA type) family protein	0.00926123	-0.0856092
AT5G47240	atnudt8 (Arabidopsis thaliana Nudix hydrolase homolog 8)	0.00926759	1.73029
AT4G07738	transposable element gene	0.00954955	0.307077
AT3G18440	AtALMT9 (aluminum-activated malate transporter 9)	0.00961837	0.200756
AT4G20235	CYP71A28	0.00963895	-0.218495
AT3G43126	transposable element gene	0.00975821	0.0871836
AT5G63790	ANAC102 (ARABIDOPSIS NAC DOMAIN CONTAINING PROTEIN 102)	0.00976889	1.43294
AT1G31370	unknown protein	0.00978914	-0.109776
AT5G44970	unknown protein	0.00980416	0.372796
AT1G70830	MLP28 (MLP-LIKE PROTEIN 28)	0.00984637	-0.973679
AT5G63160	BT1 (BTB AND TAZ DOMAIN PROTEIN 1)	0.00985378	1.79381
AT1G37015	transposable element gene	0.00988977	0.179055
AT3G30744	transposable element gene	0.00989388	0.301272

## Sheet: Ler
tair_locus	external_gene_id	Ler.Cold	Ler.FC
AT3G14415	(S)-2-hydroxy-acid oxidase, peroxisomal, putative / glycolate oxidase, putative / short chain alpha-hydroxy acid oxidase, putative	0.00725054	-0.635252
AT5G37670	15.7 kDa class I-related small heat shock protein-like (HSP15.7-CI)	5.25551e-05	-0.271157
AT1G54050	17.4 kDa class III heat shock protein (HSP17.4-CIII)	0.000950585	-0.34796
AT1G59860	17.6 kDa class I heat shock protein (HSP17.6A-CI)	0.00624584	-0.227606
AT5G51440	23.5 kDa mitochondrial small heat shock protein (HSP23.5-M)	0.000666125	-0.118838
AT1G03410	2A6	0.00415823	-0.66003
AT5G09300	2-oxoisovalerate dehydrogenase, putative / 3-methyl-2-oxobutanoate dehydrogenase, putative / branched-chain alpha-keto acid dehydrogenase E1 alpha subunit, putative	0.00688528	-0.342734
AT4G27170	2S seed storage protein 4 / 2S albumin storage protein / NWMU2-2S albumin 4	0.00154509	0.282697
AT5G38120	4-coumarate--CoA ligase family protein / 4-coumaroyl-CoA synthase family protein	0.00884467	0.396211
AT1G05630	5PTASE13	0.00919143	-0.923154
AT3G28500	60S acidic ribosomal protein P2 (RPP2C)	0.0087429	-0.0919794
AT3G16050	A37	0.00412551	-1.64322
AT5G23050	AAE17 (ACYL-ACTIVATING ENZYME 17)	0.00230837	-1.42934
AT1G53270	ABC transporter family protein	0.00567746	-0.29146
AT1G49720	ABF1 (ABSCISIC ACID RESPONSIVE ELEMENT-BINDING FACTOR 1)	0.00535011	1.63399
AT2G19590	ACO1 (ACC OXIDASE 1)	0.00815886	-0.294743
AT4G11280	ACS6 (1-AMINOCYCLOPROPANE-1-CARBOXYLIC ACID (ACC) SYNTHASE 6)	0.00808198	0.580165
AT2G31360	ADS2 (16:0Delta9 Arabidopsis desaturase 2)	0.00631481	1.14904
AT1G08250	ADT6 (arogenate dehydratase 6)	0.00496324	-0.79619
AT5G37420	AGL105	0.00675975	0.494842
AT1G71692	AGL12 (AGAMOUS-LIKE 12)	0.00567067	-0.171865
AT5G26870	AGL26	0.00815111	-0.194821
AT1G03990	alcohol oxidase-related	0.000336829	-0.158545
AT5G07360	amidase family protein	0.00357981	-1.22985
AT4G38250	amino acid transporter family protein	0.00248374	-0.899232
AT2G22200	AP2 domain-containing transcription factor	0.00128778	-0.170719
AT3G60490	AP2 domain-containing transcription factor TINY, putative	0.00945592	-0.417011
AT4G28140	AP2 domain-containing transcription factor, putative	0.0082556	1.46138
AT5G24470	APRR5 (ARABIDOPSIS PSEUDO-RESPONSE REGULATOR 5)	0.00024496	1.96099
AT5G11160	APT5 (Adenine phosphoribosyltransferase 5)	0.00531753	0.481877
AT5G09610	APUM21 (Arabidopsis Pumilio 21)	0.0104406	-0.223799
AT1G34410	ARF21 (AUXIN RESPONSE FACTOR 21)	0.000446109	-0.14359
AT3G03440	armadillo/beta-catenin repeat family protein	0.000787387	0.810696
AT5G19550	ASP2 (ASPARTATE AMINOTRANSFERASE 2)	0.00569205	-1.03944
AT5G08380	AtAGAL1 (Arabidopsis thaliana ALPHA-GALACTOSIDASE 1)	0.00672317	-1.23829
AT1G10630	ATARFA1F (ARABIDOPSIS THALIANA ADP-RIBOSYLATION FACTOR A1F)	0.00699475	-0.678041
AT5G05150	AtATG18e	0.001459	0.320125
AT1G71380	ATCEL3 (ARABIDOPSIS THALIANA CELLULASE 3)	0.0063913	-0.227749
AT1G19670	ATCLH1 (ARABIDOPSIS THALIANA CORONATINE-INDUCED PROTEIN 1)	0.00410827	-1.70685
AT2G46450	ATCNGC12	0.00901869	0.401561
AT5G49480	ATCP1 (Ca2+-binding protein 1)	0.00650135	1.32119
AT1G49660	AtCXE5 (Arabidopsis thaliana carboxyesterase 5)	0.00571747	0.859289
AT4G17030	ATEXLB1 (ARABIDOPSIS THALIANA EXPANSIN-LIKE B1)	0.00715299	-1.10915
AT1G10960	ATFD1 (FERREDOXIN 1)	0.0087168	-1.0783
AT4G24260	ATGH9A3 (ARABIDOPSIS THALIANA GLYCOSYL HYDROLASE 9A3)	0.00105636	-0.309973
AT1G09350	AtGolS3 (Arabidopsis thaliana galactinol synthase 3)	0.000115013	2.05205
AT4G16780	ATHB-2 (ARABIDOPSIS THALIANA HOMEOBOX PROTEIN 2)	0.00676981	1.25245
AT2G26150	ATHSFA2	0.0101455	-0.782636
AT5G03720	AT-HSFA3	0.00332714	-0.255653
AT3G24520	AT-HSFC1	0.0092128	0.571902
AT4G24960	ATHVA22D	0.00845134	0.827369
AT4G36450	ATMPK14 (Mitogen-activated protein kinase 14)	0.00122277	-0.0494629
AT2G47800	ATMRP4 (ARABIDOPSIS THALIANA MULTIDRUG RESISTANCE-ASSOCIATED PROTEIN 4)	0.0100523	-2.0965
AT5G60770	ATNRT2.4	0.00650519	0.347436
AT4G14860	atofp11 (Arabidopsis thaliana ovate family protein 11)	0.00693992	-0.317294
AT5G58360	ATOFP3	0.000568773	-0.154602
AT5G53960	ATP binding / DNA binding / DNA topoisomerase (ATP-hydrolyzing)	0.00753831	-0.0172433
AT1G65840	ATPAO4 (ARABIDOPSIS THALIANA POLYAMINE OXIDASE 4)	0.00077544	0.436449
AT1G56250	AtPP2-B14 (Phloem protein 2-B14)	0.00306272	0.271859
AT4G20360	ATRABE1B (ARABIDOPSIS RAB GTPASE HOMOLOG E1B)	0.00518997	0.601725
AT2G32680	AtRLP23 (Receptor Like Protein 23)	0.00646392	-1.91985
AT5G59090	ATSBT4.12	0.00268618	0.300712
AT1G07340	ATSTP2 (SUGAR TRANSPORTER 2)	0.000240894	0.240677
AT2G14670	ATSUC8 (Sucrose-proton symporter 8)	0.00910176	0.198275
AT1G17000	ATTPS3	0.010027	-0.048489
AT1G56150	auxin-responsive family protein	0.00415115	-1.02604
AT4G34800	auxin-responsive family protein	0.00673069	-0.241368
AT3G12830	auxin-responsive family protein	0.0070587	-0.751939
AT4G34810	auxin-responsive family protein	0.00920385	-0.12284
AT1G43040	auxin-responsive protein, putative	0.000876842	0.0251104
AT4G38840	auxin-responsive protein, putative	0.00726066	-2.29403
AT2G21210	auxin-responsive protein, putative	0.00906974	-1.89942
AT3G61190	BAP1 (BON ASSOCIATION PROTEIN 1)	0.000498403	0.902384
AT1G04020	BARD1 (BREAST CANCER ASSOCIATED RING 1)	0.00583179	-0.429837
AT1G24520	BCP1	0.0046592	0.464502
AT2G32810	BGAL9 (Beta galactosidase 9)	0.00750785	-1.31248
AT3G02260	BIG (BIG)	0.00017655	-1.16429
AT2G29670	binding	0.000114432	1.25479
AT5G65520	binding	0.00214276	-0.732928
AT5G42340	binding / ubiquitin-protein ligase	0.00419502	-0.0502109
AT5G42750	BKI1 (BRI1 kinase inhibitor 1)	0.00779916	-1.0561
AT5G04840	bZIP protein	0.00477843	-0.147713
AT1G44120	C2 domain-containing protein / armadillo/beta-catenin repeat family protein	0.00292336	-0.0916692
AT2G03140	CAAX amino terminal protease family protein	0.00109479	-0.405662
AT1G29930	CAB1 (CHLOROPHYLL A/B BINDING PROTEIN 1)	0.00238234	0.599823
AT1G29910	CAB3 (CHLOROPHYLL A/B BINDING PROTEIN 3)	0.00385938	0.964251
AT2G34030	calcium-binding EF hand family protein	0.00518552	0.355441
AT4G13440	calcium-binding EF hand family protein	0.00933674	0.200318
AT5G62570	calmodulin-binding protein	0.00302395	0.368006
AT1G05570	CALS1 (CALLOSE SYNTHASE 1)	0.00634414	-0.999049
AT3G12950	catalytic	0.0033311	-1.00466
AT1G33700	catalytic/ glucosylceramidase	0.00283035	-1.09231
AT4G25490	CBF1 (C-REPEAT/DRE BINDING FACTOR 1)	0.00431825	1.61122
AT4G25470	CBF2 (C-REPEAT/DRE BINDING FACTOR 2)	0.000285125	3.68966
AT2G46830	CCA1 (CIRCADIAN CLOCK ASSOCIATED 1)	0.000931865	1.54348
AT1G44446	CH1 (CHLORINA 1)	0.00159005	0.492278
AT1G09510	cinnamyl-alcohol dehydrogenase family / CAD family	0.00130456	-0.212523
AT5G10930	CIPK5 (CBL-INTERACTING PROTEIN KINASE 5)	0.00813043	-0.981134
AT5G64800	CLE21 (CLAVATA3/ESR-RELATED 21)	0.00483568	-0.197678
AT2G03690	coenzyme Q biosynthesis Coq4 family protein / ubiquinone biosynthesis Coq4 family protein	0.00282713	-0.571072
AT1G20440	COR47 (COLD-REGULATED 47)	0.00450133	1.02538
AT4G34580	COW1 (CAN OF WORMS1)	0.00486543	-0.0799484
AT2G11520	CRCK3	0.00145953	-0.0147156
AT3G56940	CRD1 (COPPER RESPONSE DEFECT 1)	0.00122127	0.453101
AT2G45350	CRR4 (CHLORORESPIRATORY REDUCTION 4)	0.00708427	-0.371895
AT4G34180	cyclase family protein	0.00936573	-0.788258
AT2G45970	CYP86A8	0.00409914	-0.823193
AT1G57750	CYP96A15 (CYTOCHROME P450 96 A1)	0.00156388	-0.264875
AT2G21430	cysteine proteinase A494, putative / thiol protease, putative	0.00800433	-0.174224
AT2G39770	CYT1 (CYTOKINESIS DEFECTIVE 1)	0.00860894	-0.857499
AT5G66610	DAR7 (DA1-RELATED PROTEIN 7)	0.00333884	-0.246284
AT2G02620	DC1 domain-containing protein / PHD finger protein-related	0.000229831	-0.131961
AT1G63030	ddf2 (DWARF AND DELAYED FLOWERING 2)	0.00360688	0.71413
AT1G65630	DegP3 (DegP protease 3)	0.00139834	-0.0388749
AT1G19550	dehydroascorbate reductase, putative	0.00371152	-0.263889
AT4G04930	DES-1-LIKE	0.00145389	-0.0497091
AT5G12200	dihydropyrimidinase / DHPase / dihydropyrimidine amidohydrolase / hydantoinase (PYD2)	0.00818502	-0.968641
AT5G16450	dimethylmenaquinone methyltransferase family protein	0.00687489	-0.383761
AT1G72850	disease resistance protein (TIR-NBS class), putative	0.00813405	-0.276394
AT5G17970	disease resistance protein (TIR-NBS-LRR class), putative	0.000415842	-0.0505744
AT2G16870	disease resistance protein (TIR-NBS-LRR class), putative	0.00726916	-0.249865
AT5G42500	disease resistance-responsive family protein	0.00882649	-1.07185
AT3G10820	DNA binding / protein binding / transcription regulator	0.00773205	-0.154871
AT1G18560	DNA binding / protein dimerization	0.00646116	-0.423144
AT3G13310	DNAJ heat shock N-terminal domain-containing protein	0.00781705	0.754431
AT4G25480	DREB1A (DEHYDRATION RESPONSE ELEMENT B1A)	0.000856206	3.40948
AT1G04635	EMB1687 (EMBRYO DEFECTIVE 1687)	0.00858213	-0.1748
AT5G63420	emb2746 (embryo defective 2746)	0.00526479	-1.64576
AT4G03430	EMB2770 (EMBRYO DEFECTIVE 2770)	0.00971285	-0.592891
AT1G34430	EMB3003 (embryo defective 3003)	0.00780531	-0.526004
AT2G14690	endo-1,4-beta-xylanase/ hydrolase, hydrolyzing O-glycosyl compounds	0.00811715	-0.0391894
AT1G20450	ERD10 (EARLY RESPONSIVE TO DEHYDRATION 10)	0.00172935	0.451119
AT1G10370	ERD9 (EARLY-RESPONSIVE TO DEHYDRATION 9)	0.00469402	0.913426
AT3G14210	ESM1 (epithiospecifier modifier 1)	3.31511e-05	-1.40934
AT1G74290	esterase/lipase/thioesterase family protein	0.00778912	-0.107592
AT2G14247	Expressed protein	0.0014607	-0.0833655
AT5G44360	FAD-binding domain-containing protein	0.00857845	-0.0308459
AT3G22730	F-box family protein	0.000333322	0.138219
AT2G33705	F-box family protein	0.00235233	-0.0481328
AT3G23970	F-box family protein	0.00269698	0.25906
AT1G55070	F-box family protein	0.00272688	0.021621
AT4G03220	F-box family protein	0.004606	0.182948
AT3G58940	F-box family protein	0.00577001	-0.359321
AT2G16300	F-box family protein	0.00633435	0.366351
AT1G53550	F-box family protein	0.00806243	-0.0685762
AT4G09190	F-box family protein	0.00817104	0.147267
AT1G48060	F-box family protein	0.00896387	0.232819
AT5G53840	F-box family protein (FBL13)	0.0100346	0.215612
AT1G80570	F-box family protein (FBL14)	0.00361944	-0.428634
AT4G30640	F-box family protein (FBL19)	0.00661008	-0.305745
AT1G68050	FKF1 (FLAVIN-BINDING, KELCH REPEAT, F BOX 1)	0.0010634	1.10658
AT4G28720	flavin-containing monooxygenase family protein / FMO family protein	0.000171687	1.48762
AT1G62560	FMO GS-OX3 (FLAVIN-MONOOXYGENASE GLUCOSINOLATE S-OXYGENASE 3)	0.00521968	-0.563525
AT1G75530	forkhead-associated domain-containing protein / FHA domain-containing protein	0.00699659	-0.13592
AT5G07760	formin homology 2 domain-containing protein / FH2 domain-containing protein	0.0103066	-0.294185
AT5G28530	FRS10 (FAR1-related sequence 10)	0.00465732	0.241388
AT1G50390	fructokinase-related	0.0020354	-0.188929
AT5G18180	Gar1 RNA-binding region family protein	4.31748e-05	-0.020866
AT3G43570	GDSL-motif lipase, putative	0.00831142	-0.105122
AT5G37690	GDSL-motif lipase/hydrolase family protein	0.0068983	-0.060623
AT3G14220	GDSL-motif lipase/hydrolase family protein	0.00774217	-0.738472
AT3G04190	germin-like protein, putative	0.00456085	-0.134397
AT5G59845	gibberellin-regulated family protein	0.0087113	-0.0328142
AT1G07135	glycine-rich protein	0.000100997	1.40881
AT4G21620	glycine-rich protein	0.00132036	-1.35875
AT1G15280	glycine-rich protein	0.00740927	-1.01953
AT2G27500	glycosyl hydrolase family 17 protein	0.000787396	1.33594
AT5G55180	glycosyl hydrolase family 17 protein	0.0017056	0.950962
AT5G18220	glycosyl hydrolase family 17 protein	0.00404477	-0.22394
AT1G32860	glycosyl hydrolase family 17 protein	0.00595989	1.26714
AT3G62710	glycosyl hydrolase family 3 protein	0.00147922	0.329192
AT2G13640	Golgi GDP mannose transporter (GONST1)	0.00948707	-0.0225298
AT5G13200	GRAM domain-containing protein / ABA-responsive protein-related	0.00865658	-1.14148
AT5G59490	haloacid dehalogenase-like hydrolase family protein	0.00365842	-0.071413
AT5G53730	harpin-induced family protein / HIN1 family protein / harpin-responsive family protein	0.00116964	-1.48138
AT2G33880	HB-3	0.0101355	0.295387
AT3G09440	heat shock cognate 70 kDa protein 3 (HSC70-3) (HSP70-3)	0.00983182	-1.41908
AT1G51090	heavy-metal-associated domain-containing protein	0.00501098	1.02639
AT3G53530	heavy-metal-associated domain-containing protein	0.00858669	0.346709
AT5G14900	helicase associated (HA2) domain-containing protein	1.61474e-05	0.147171
AT1G02340	HFR1 (LONG HYPOCOTYL IN FAR-RED)	0.00278771	2.15547
AT3G50470	HR3 (HOMOLOG OF RPW8 3)	0.00545967	-0.363405
AT2G36450	HRD (HARDY)	0.00668526	0.35883
AT4G14550	IAA14 (INDOLE-3-ACETIC ACID INDUCIBLE 14)	0.00748982	0.913111
AT5G52000	IMPA-8 (IMPORTIN ALPHA ISOFORM 8)	0.00483698	-0.0983278
AT4G08878	inorganic phosphate transporter, putative	0.00844919	0.283925
AT1G75220	integral membrane protein, putative	0.00193065	0.0774698
AT1G04570	integral membrane transporter family protein	0.000163123	2.76816
AT2G32040	integral membrane transporter family protein	0.00992051	-0.850572
AT5G62360	invertase/pectin methylesterase inhibitor family protein	0.00688528	2.33771
AT5G62350	invertase/pectin methylesterase inhibitor family protein / DC 1.2 homolog (FL5-2I22)	0.0027798	0.497562
AT1G58160	jacalin lectin family protein	0.00256332	-0.140063
AT1G19180	JAZ1 (JASMONATE-ZIM-DOMAIN PROTEIN 1)	0.00404551	1.44485
AT1G48500	JAZ4 (JASMONATE-ZIM-DOMAIN PROTEIN 4)	0.00100673	-0.228581
AT1G27420	kelch repeat-containing F-box family protein	0.00543364	-0.249702
AT2G37420	kinesin motor protein-related	0.0103481	-0.15552
AT3G48530	KING1 (SNF1-RELATED PROTEIN KINASE REGULATORY SUBUNIT GAMMA 1)	0.0101462	-0.0626109
AT1G07900	LBD1 (LOB DOMAIN-CONTAINING PROTEIN 1)	0.000402007	-0.210731
AT1G75830	LCR67	0.00863316	-0.0486362
AT2G02147	LCR73 (Low-molecular-weight cysteine-rich 73)	0.00218717	0.424265
AT2G27145	LCR9 (Low-molecular-weight cysteine-rich 9)	0.00229138	0.345434
AT4G02420	lectin protein kinase, putative	0.00226849	-1.39059
AT5G12940	leucine-rich repeat family protein	0.00643663	0.0183752
AT2G25790	leucine-rich repeat transmembrane protein kinase, putative	0.000959792	-0.580502
AT3G50230	leucine-rich repeat transmembrane protein kinase, putative	0.00193273	-0.0454688
AT5G10020	leucine-rich repeat transmembrane protein kinase, putative	0.00334735	-0.533575
AT1G50610	leucine-rich repeat transmembrane protein kinase, putative	0.00808443	-0.00854298
AT2G05100	LHCB2.1	0.00457076	1.01523
AT3G27690	LHCB2.3	0.000807379	2.34208
AT4G20670	lipase	0.00457623	-0.0649505
AT1G28660	lipase, putative	0.00288427	-1.09215
AT1G67560	lipoxygenase family protein	0.00784333	-1.36762
AT1G78815	LSH7 (LIGHT SENSITIVE HYPOCOTYLS 7)	0.00561274	-0.0830263
AT1G78600	LZF1 (LIGHT-REGULATED ZINC FINGER PROTEIN 1)	0.000282652	2.34877
AT3G51660	macrophage migration inhibitory factor family protein / MIF family protein	0.00555885	1.21183
AT2G38510	MATE efflux protein-related	0.00315984	0.277159
AT3G24500	MBF1C (MULTIPROTEIN BRIDGING FACTOR 1C)	0.00213481	-1.62601
AT4G10560	MEE53 (maternal effect embryo arrest 53)	0.0087146	-0.214809
AT3G58340	meprin and TRAF homology domain-containing protein / MATH domain-containing protein	0.00456205	-0.127867
AT3G50440	MES10 (METHYL ESTERASE 10)	0.00156285	-0.195918
AT2G23590	MES8 (METHYL ESTERASE 8)	0.00395668	-0.0603219
AT1G55780	metal ion binding	0.00905716	-0.0458332
AT2G37890	mitochondrial substrate carrier family protein	0.00665002	-0.0570706
AT2G39200	MLO12 (MILDEW RESISTANCE LOCUS O 12)	0.00223107	0.508578
AT2G33670	MLO5 (MILDEW RESISTANCE LOCUS O 5)	0.000817741	0.256585
AT5G20430	mob1/phocein family protein	0.001593	-0.163933
AT4G29840	MTO2 (METHIONINE OVER-ACCUMULATOR 2)	0.00353145	-1.47363
AT3G61940	MTPA1	0.000862716	-0.162918
AT5G59570	myb family transcription factor	0.00895694	-0.817083
AT1G69560	MYB105 (myb domain protein 105)	0.00170358	-0.198443
AT5G02320	MYB3R-5 (MYB DOMAIN PROTEIN 3R-5)	0.00683521	-0.312322
AT1G09540	MYB61 (MYB DOMAIN PROTEIN 61)	0.00385614	-0.00682205
AT1G52250	NA	0.00177675	-0.364106
AT4G17110	NA	0.00674792	-1.94742
AT2G22770	NAI1	0.00526119	-0.0758188
AT3G14440	NCED3 (NINE-CIS-EPOXYCAROTENOID DIOXYGENASE 3)	0.0040196	0.856906
AT2G28250	NCRK	3.31956e-05	-0.123853
AT5G06510	NF-YA10 (NUCLEAR FACTOR Y, SUBUNIT A10)	0.00687612	-0.502028
AT1G30660	nucleic acid binding	0.00527014	-0.156803
AT1G72800	nuM1-related	0.000178718	-1.08595
AT3G26510	octicosapeptide/Phox/Bem1p (PB1) domain-containing protein	0.00345456	-0.905246
AT4G10500	oxidoreductase, 2OG-Fe(II) oxygenase family protein	0.00643955	-0.552837
AT3G56460	oxidoreductase, zinc-binding dehydrogenase family protein	0.00322962	-0.82615
AT4G37230	oxygen-evolving enhancer protein, chloroplast, putative / 33 kDa subunit of oxygen evolving system of photosystem II, putative	0.00466972	-0.135433
AT5G35610	paired amphipathic helix repeat-containing protein	0.000828026	-0.162832
AT1G27220	paired amphipathic helix repeat-containing protein	0.00624908	-0.112865
AT3G17790	PAP17	0.00256894	0.577586
AT4G13700	PAP23 (PURPLE ACID PHOSPHATASE 23)	0.005214	0.235264
AT4G15215	PDR13	0.00190869	-0.318783
AT2G38210	PDX1L4 (PUTATIVE PDX1-LIKE PROTEIN 4)	0.00428394	-0.38334
AT1G67750	pectate lyase family protein	0.00472239	-0.940133
AT2G26450	pectinesterase family protein	0.00205633	-0.0318892
AT2G26790	pentatricopeptide (PPR) repeat-containing protein	0.00175773	-0.0550579
AT3G60980	pentatricopeptide (PPR) repeat-containing protein	0.0036892	0.6704
AT1G09220	pentatricopeptide (PPR) repeat-containing protein	0.00473813	-0.201055
AT5G16860	pentatricopeptide (PPR) repeat-containing protein	0.00570883	-0.19857
AT1G69350	pentatricopeptide (PPR) repeat-containing protein	0.00587227	-0.226469
AT4G02750	pentatricopeptide (PPR) repeat-containing protein	0.00775219	-0.327913
AT5G47460	pentatricopeptide (PPR) repeat-containing protein	0.0084661	-0.209322
AT3G02330	pentatricopeptide (PPR) repeat-containing protein	0.00911615	-0.228449
AT3G53360	pentatricopeptide (PPR) repeat-containing protein	0.00970261	-0.210867
AT4G39530	pentatricopeptide (PPR) repeat-containing protein	0.00983643	-0.278941
AT3G16610	pentatricopeptide (PPR) repeat-containing protein	0.0101672	-0.131495
AT3G11460	pentatricopeptide (PPR) repeat-containing protein	0.0104418	-0.413381
AT2G47020	peptide chain release factor, putative	0.00766017	-0.341741
AT4G25433	peptidoglycan-binding LysM domain-containing protein	0.00511469	1.34342
AT2G38380	peroxidase 22 (PER22) (P22) (PRXEA) / basic peroxidase E	0.0024373	-0.242474
AT3G47430	PEX11B	0.0054105	-0.873229
AT1G17745	PGDH (3-PHOSPHOGLYCERATE DEHYDROGENASE)	0.00729063	-1.30718
AT1G52695	phospholipase/carboxylesterase family protein	0.00580036	0.219686
AT1G52770	phototropic-responsive NPH3 family protein	0.00463871	-1.51077
AT5G48130	phototropic-responsive NPH3 family protein	0.00632751	-0.075293
AT2G26560	PLA2A (PHOSPHOLIPASE A 2A)	0.00295557	1.3391
AT3G19330	polyadenylate-binding protein-related / PABP-related	0.00090297	-0.329524
AT4G13760	polygalacturonase	0.00502179	-0.0942883
AT3G09030	potassium channel tetramerisation domain-containing protein	0.00420629	-0.899838
AT1G12810	proline-rich family protein	0.00251874	-0.654912
AT2G18370	protease inhibitor/seed storage/lipid transfer protein (LTP) family protein	0.00366747	-0.288046
AT4G00165	protease inhibitor/seed storage/lipid transfer protein (LTP) family protein	0.00474003	-1.8433
AT3G18280	protease inhibitor/seed storage/lipid transfer protein (LTP) family protein	0.00878548	-0.233537
AT3G58550	protease inhibitor/seed storage/lipid transfer protein (LTP) family protein	0.00915102	-0.155933
AT1G79110	protein binding / zinc ion binding	0.00203546	-2.10837
AT5G31412	protein dimerization	0.00596218	-0.040126
AT5G61350	protein kinase family protein	0.00276022	0.87209
AT4G21230	protein kinase family protein	0.00615059	-0.173889
AT1G03920	protein kinase, putative	0.000993212	-0.068719
AT1G26970	protein kinase, putative	0.00509125	0.0503128
AT4G33920	protein phosphatase 2C family protein / PP2C family protein	0.00755879	0.863767
AT5G59220	protein phosphatase 2C, putative / PP2C, putative	0.00295962	-2.28244
AT1G22570	proton-dependent oligopeptide transport (POT) family protein	0.009798	1.53875
AT5G02810	PRR7 (PSEUDO-RESPONSE REGULATOR 7)	0.00646174	0.511413
AT2G43830	pseudogene	0.000572585	-0.161974
AT3G31908	pseudogene	0.000598329	-0.104708
AT1G09486	pseudogene	0.000714065	0.265467
AT5G01715	pseudogene	0.00102735	-0.168868
AT2G19250	pseudogene	0.00110169	-0.309664
AT1G64730	pseudogene	0.00150678	-0.199886
AT1G35513	pseudogene	0.00298164	-0.103381
AT2G02670	pseudogene	0.00440713	-0.0766491
AT3G27997	pseudogene	0.00589196	-0.39587
AT1G23620	pseudogene	0.00636334	0.150391
AT4G03913	pseudogene	0.00639383	0.37967
AT3G44005	pseudogene	0.00697576	-0.0262537
AT2G25015	pseudogene	0.00774005	-0.154004
AT2G24165	pseudogene	0.00783609	-0.423281
AT3G30120	pseudogene	0.00784876	-0.255039
AT2G24110	pseudogene	0.00971234	-0.0728365
AT2G46670	pseudo-response regulator, putative / timing of CAB expression 1-like protein, putative	0.000331032	2.79793
AT2G02220	PSKR1 (PHYTOSULFOKIN RECEPTOR 1)	0.00922192	0.452297
AT4G01265	raffinose synthase family protein / seed imbibition protein-related	0.00241795	-0.0676506
AT3G47660	Ran GTPase binding / chromatin binding / zinc ion binding	0.00302777	-0.0529216
AT2G28550	RAP2.7 (RELATED TO AP2.7)	0.000986055	0.434371
AT1G13260	RAV1	0.00170203	1.3119
AT1G47128	RD21 (responsive to dehydration 21)	0.00538837	-0.711171
AT3G59750	receptor lectin kinase, putative	0.000860539	-0.129226
AT3G55580	regulator of chromosome condensation (RCC1) family protein	0.00228454	2.24658
AT1G30320	remorin family protein	0.00602615	-0.333348
AT3G23590	RFR1 (REF4-related 1)	0.0062802	-0.437218
AT4G35480	RHA3B	0.00819712	0.583756
AT3G63490	ribosomal protein L1 family protein	0.00728162	-1.28975
AT2G07732	ribulose-bisphosphate carboxylase	0.00431424	0.442426
AT1G33470	RNA recognition motif (RRM)-containing protein	0.00288038	-0.462651
AT3G08000	RNA-binding protein, putative	0.00128852	-0.294092
AT1G07320	RPL4	0.00319996	-0.825272
AT1G07490	RTFL3 (ROTUNDIFOLIA LIKE 3)	0.000831872	-0.555079
AT2G17150	RWP-RK domain-containing protein	0.00295557	-0.328304
AT1G71320	S locus F-box-related / SLF-related	0.00686886	-0.0696787
AT5G66770	scarecrow transcription factor family protein	0.0069616	-0.963869
AT5G65040	senescence-associated protein-related	0.00383131	-0.301207
AT3G59350	serine/threonine protein kinase, putative	0.00148171	0.628314
AT2G13800	SERK5 (SOMATIC EMBRYOGENESIS RECEPTOR-LIKE KINASE 5)	0.0101657	-0.125152
AT1G64030	serpin family protein / serine protease inhibitor family protein	0.00281102	0.178209
AT5G37910	seven in absentia (SINA) family protein	0.00410564	0.173385
AT1G61460	S-locus protein kinase, putative	0.00758254	-0.25729
AT1G61490	S-locus protein kinase, putative	0.010438	-0.216024
AT5G53120	SPDS3 (SPERMIDINE SYNTHASE 3)	0.00945743	-1.02233
AT1G78510	SPS1 (solanesyl diphosphate synthase 1)	0.00192371	0.611398
AT5G07010	ST2A (SULFOTRANSFERASE 2A)	0.000241535	1.31848
AT2G31380	STH	0.000388546	1.87164
AT5G52190	sugar isomerase (SIS) domain-containing protein	0.00347832	-1.36257
AT3G52120	SWAP (Suppressor-of-White-APricot)/surp domain-containing protein / D111/G-patch domain-containing protein	0.00299218	-0.626302
AT3G52400	SYP122 (SYNTAXIN OF PLANTS 122)	0.00894421	0.797024
AT3G24350	SYP32 (SYNTAXIN OF PLANTS 32)	0.00417129	0.208311
AT1G55300	TAF7 (TBP-ASSOCIATED FACTOR 7)	0.00266757	-0.493465
AT2G41100	TCH3 (TOUCH 3)	0.00456907	0.440058
AT3G14520	terpene synthase/cyclase family protein	0.00817164	0.2059
AT1G66100	thionin, putative	0.00128877	0.304452
AT2G44920	thylakoid lumenal 15 kDa protein, chloroplast	0.0033589	-0.828868
AT5G58070	TIL (TEMPERATURE-INDUCED LIPOCALIN)	0.00347788	0.945464
AT2G02180	TOM3	0.0104966	0.779357
AT3G20810	transcription factor jumonji (jmjC) domain-containing protein	0.000183015	-2.64979
AT4G18650	transcription factor-related	0.000494261	0.844427
AT1G09950	transcription factor-related	0.0051432	1.19205
AT4G31680	transcriptional factor B3 family protein	0.00976161	-0.0417163
AT4G38480	transducin family protein / WD-40 repeat family protein	0.0083762	-0.265318
AT3G33530	transducin family protein / WD-40 repeat family protein	0.00967038	-0.548399
AT3G29670	transferase family protein	0.00485036	-0.051819
AT5G38344	transmembrane receptor	0.00468416	-0.105282
AT1G38167	transposable element gene	0.000136053	-0.125702
AT4G03530	transposable element gene	0.000209476	0.0899241
AT5G30276	transposable element gene	0.000244024	0.158443
AT2G04980	transposable element gene	0.000419005	-0.086553
AT2G06920	transposable element gene	0.000521202	0.393391
AT5G28776	transposable element gene	0.000763974	-0.133453
AT3G42080	transposable element gene	0.000866192	-0.133525
AT1G37999	transposable element gene	0.00087962	-0.0264875
AT5G33388	transposable element gene	0.000930392	-0.0210048
AT3G42653	transposable element gene	0.00117573	-0.0370758
AT1G45832	transposable element gene	0.00119459	-0.0614854
AT1G45256	transposable element gene	0.00122857	-0.0596125
AT1G33200	transposable element gene	0.00138204	0.186206
AT3G31380	transposable element gene	0.00141528	0.000205949
AT4G02317	transposable element gene	0.00151033	-0.167772
AT5G34900	transposable element gene	0.00166783	-0.175272
AT3G32095	transposable element gene	0.00167913	-0.110029
AT1G73445	transposable element gene	0.00169826	-0.345402
AT4G02487	transposable element gene	0.0017305	-0.194887
AT4G07967	transposable element gene	0.00174083	-0.0879712
AT4G08134	transposable element gene	0.00177805	-0.104901
AT1G41893	transposable element gene	0.00189462	-0.1891
AT2G11345	transposable element gene	0.00207312	0.110303
AT2G06270	transposable element gene	0.0021268	-0.0613638
AT1G54750	transposable element gene	0.0021445	0.251544
AT2G06240	transposable element gene	0.00224787	-0.0751122
AT3G29634	transposable element gene	0.00234526	-0.0897165
AT1G38400	transposable element gene	0.00243827	-0.157673
AT3G42791	transposable element gene	0.00248518	-0.0955184
AT3G49765	transposable element gene	0.00255741	-0.118099
AT4G07935	transposable element gene	0.00269746	0.172363
AT1G38360	transposable element gene	0.00273392	-0.124298
AT3G32027	transposable element gene	0.00278658	-0.0957761
AT3G32389	transposable element gene	0.00283719	-0.078141
AT1G33450	transposable element gene	0.00288591	0.278889
AT5G32426	transposable element gene	0.00316173	-0.240447
AT1G38230	transposable element gene	0.0033069	-0.16648
AT4G07456	transposable element gene	0.00354367	-0.0545271
AT1G31100	transposable element gene	0.00371883	0.335994
AT5G35207	transposable element gene	0.00393303	-0.161092
AT5G28635	transposable element gene	0.00411112	0.236799
AT5G45576	transposable element gene	0.00411556	-0.15328
AT2G14280	transposable element gene	0.00425102	0.189586
AT1G43777	transposable element gene	0.00432736	0.285631
AT1G36605	transposable element gene	0.00446288	-0.122581
AT1G36500	transposable element gene	0.00456532	-0.0654931
AT2G13118	transposable element gene	0.00513618	0.279056
AT2G11670	transposable element gene	0.00516203	-0.0694441
AT4G06699	transposable element gene	0.00523019	-0.0880009
AT5G29035	transposable element gene	0.00541505	0.250126
AT1G77095	transposable element gene	0.00546532	0.37676
AT1G40118	transposable element gene	0.00546685	0.193751
AT3G29782	transposable element gene	0.00554419	-0.0937895
AT2G11080	transposable element gene	0.00562014	0.30422
AT3G42712	transposable element gene	0.00567563	0.236461
AT4G08405	transposable element gene	0.00568049	-0.00908536
AT3G31930	transposable element gene	0.00574184	-0.129698
AT5G32850	transposable element gene	0.00609782	-0.0825296
AT4G01490	transposable element gene	0.00615711	-0.280189
AT5G28593	transposable element gene	0.00635806	-0.0233243
AT3G43657	transposable element gene	0.00637349	-0.135285
AT3G33085	transposable element gene	0.00638691	-0.0749509
AT2G15210	transposable element gene	0.00640463	-0.148118
AT1G37190	transposable element gene	0.00642268	0.409314
AT3G43780	transposable element gene	0.00662234	-0.130177
AT2G05480	transposable element gene	0.00676101	-0.0878795
AT3G32230	transposable element gene	0.00682497	0.309182
AT3G42924	transposable element gene	0.00710161	0.271323
AT3G42470	transposable element gene	0.00745804	0.109699
AT3G29738	transposable element gene	0.00747248	-0.0210306
AT2G06430	transposable element gene	0.00749541	-0.0493805
AT2G06860	transposable element gene	0.00755706	0.177796
AT1G58040	transposable element gene	0.00776657	-0.00419802
AT2G15070	transposable element gene	0.00779842	-0.174546
AT2G10120	transposable element gene	0.00789831	0.126078
AT2G19806	transposable element gene	0.00835667	-0.0209026
AT1G40075	transposable element gene	0.00855026	0.13377
AT4G12200	transposable element gene	0.0086186	-0.0305698
AT3G15310	transposable element gene	0.00887248	-0.135168
AT5G28141	transposable element gene	0.00899242	-0.0996134
AT2G12020	transposable element gene	0.00912485	0.236458
AT1G37060	transposable element gene	0.00926756	-0.100264
AT3G43730	transposable element gene	0.00931705	-0.0222773
AT1G39830	transposable element gene	0.00933791	0.215726
AT2G06235	transposable element gene	0.00938416	-0.0922015
AT3G29175	transposable element gene	0.00949618	0.134887
AT3G29615	transposable element gene	0.00962961	-0.109268
AT5G27882	transposable element gene	0.00963256	0.23157
AT1G42705	transposable element gene	0.00968136	-0.167915
AT1G36090	transposable element gene	0.0098922	0.290983
AT3G32890	transposable element gene	0.00990241	-0.185478
AT4G03976	transposable element gene	0.00997107	-0.0724121
AT1G38430	transposable element gene	0.00998248	-0.0476045
AT2G03100	transposable element gene	0.0103025	-0.065295
AT3G26486	transposable element gene	0.0104853	-0.100137
AT3G28945	transposable element gene	0.0104969	0.120332
AT2G37025	TRFL8 (TRF-LIKE 8)	0.00643068	0.41251
AT1G56630	triacylglycerol lipase	0.0104526	0.246571
AT1G07450	tropinone reductase, putative / tropine dehydrogenase, putative	0.00700914	0.284092
AT1G52410	TSA1 (TSK-ASSOCIATING PROTEIN 1)	0.00923829	-1.16387
AT5G07350	tudor domain-containing protein / nuclease family protein	0.00981185	-1.35176
AT5G48700	ubiquitin-related	0.00136327	-0.137794
AT3G09790	UBQ8	0.0079193	-0.0930152
AT5G37640	UBQ9	0.00488901	-0.0549362
AT2G18560	UDP-glucoronosyl/UDP-glucosyl transferase family protein	0.00214759	-0.495109
AT3G55700	UDP-glucoronosyl/UDP-glucosyl transferase family protein	0.00587304	-0.15491
AT3G53990	universal stress protein (USP) family protein	0.00640495	0.59967
AT1G66080	unknown protein	0.00020844	-0.994431
AT5G51730	unknown protein	0.000585843	-0.235609
AT1G20530	unknown protein	0.000589941	-0.143101
AT5G02720	unknown protein	0.000608978	-0.265743
AT5G67410	unknown protein	0.000798675	-0.188147
AT1G70420	unknown protein	0.000881885	2.48403
AT3G15450	unknown protein	0.000898242	1.92074
AT1G30850	unknown protein	0.000961943	0.230259
AT5G01015	unknown protein	0.00101773	-0.516982
AT5G41530	unknown protein	0.00104771	-0.0961599
ATCG00280	unknown protein	0.00114341	0.3438
AT1G21050	unknown protein	0.00115976	1.73565
AT2G30690	unknown protein	0.00118581	-0.145485
AT5G24880	unknown protein	0.00125204	0.184397
AT5G36920	unknown protein	0.00134754	-0.212264
AT4G16447	unknown protein	0.00135376	-0.551968
AT1G68350	unknown protein	0.00152506	-0.0240323
AT2G03320	unknown protein	0.00162242	-0.134051
AT2G38823	unknown protein	0.00168422	-0.275196
AT1G67035	unknown protein	0.00189308	-0.211671
AT1G18420	unknown protein	0.00200817	-0.508832
AT1G13550	unknown protein	0.00201545	0.00376491
ATMG00680	unknown protein	0.00202261	-0.0715013
AT1G13050	unknown protein	0.00212018	-0.703817
AT3G25855	unknown protein	0.0023675	-0.0554435
AT3G10830	unknown protein	0.00250158	-0.0747837
AT5G10210	unknown protein	0.00250985	-0.13706
AT5G06980	unknown protein	0.00250998	1.88504
AT4G21970	unknown protein	0.00251686	0.692489
AT2G40745	unknown protein	0.0025915	-0.0901194
AT1G56080	unknown protein	0.00261473	-0.140798
AT3G02910	unknown protein	0.00263699	-1.53803
AT5G60330	unknown protein	0.00286893	-0.0828111
ATMG01400	unknown protein	0.00291707	-0.216802
AT1G15190	unknown protein	0.00295005	-0.340908
AT1G24270	unknown protein	0.00306957	-0.206569
AT1G13620	unknown protein	0.00313328	-0.0789706
AT2G15440	unknown protein	0.00316003	-0.474416
AT2G46980	unknown protein	0.00316358	-0.32797
AT1G52270	unknown protein	0.00323952	-0.203752
AT1G05085	unknown protein	0.00325021	-0.13855
AT4G36500	unknown protein	0.00329269	0.588781
AT5G46871	unknown protein	0.00343549	-0.0582643
AT3G56360	unknown protein	0.00361374	-2.28016
AT5G47920	unknown protein	0.00364077	0.529133
AT4G27920	unknown protein	0.00380114	-0.155072
AT1G43005	unknown protein	0.00389493	0.215854
AT1G67910	unknown protein	0.00409898	-0.336006
AT5G61180	unknown protein	0.00410943	0.266759
AT4G26290	unknown protein	0.00418907	-0.369591
AT4G14270	unknown protein	0.00428912	-0.970841
AT3G49890	unknown protein	0.00437473	0.184996
AT4G18630	unknown protein	0.00465163	-0.335023
AT2G28140	unknown protein	0.00469691	-0.135901
AT5G61120	unknown protein	0.00479736	-0.118653
AT1G54120	unknown protein	0.00482007	-1.11924
AT1G50910	unknown protein	0.00487077	-0.106398
AT1G63960	unknown protein	0.00501812	-0.191575
AT2G20480	unknown protein	0.00502098	-0.531763
AT1G74730	unknown protein	0.00505763	-0.726252
AT5G54410	unknown protein	0.0050768	-0.0902831
AT1G75770	unknown protein	0.00523432	-0.409316
AT4G05630	unknown protein	0.00524853	-0.114307
AT1G52200	unknown protein	0.00537168	0.660674
AT5G18065	unknown protein	0.00540133	-0.477322
AT3G16960	unknown protein	0.00549685	-0.156726
AT1G20100	unknown protein	0.00562355	0.0700272
AT3G58320	unknown protein	0.00564312	-0.0651753
AT5G57790	unknown protein	0.00566766	-0.236682
AT4G10660	unknown protein	0.00569449	-0.109912
AT1G77885	unknown protein	0.00579683	-0.314532
AT1G21520	unknown protein	0.00590768	-0.942551
AT4G14830	unknown protein	0.00593658	-0.549358
AT3G57990	unknown protein	0.00594251	-1.04104
AT2G32130	unknown protein	0.00596722	-0.0828532
AT2G19310	unknown protein	0.00600507	-2.46085
AT1G09812	unknown protein	0.00615811	-0.675463
AT5G51580	unknown protein	0.00621391	-0.204345
AT3G62370	unknown protein	0.00641407	-0.846305
AT1G20180	unknown protein	0.00693747	-0.161091
AT3G42940	unknown protein	0.00696971	0.137459
AT3G31900	unknown protein	0.0070322	-0.0578482
AT3G28980	unknown protein	0.00707645	-0.0162278
AT3G60560	unknown protein	0.00709565	0.00917447
AT4G21500	unknown protein	0.00710083	-0.236373
AT3G57950	unknown protein	0.00726527	-0.334079
AT3G16200	unknown protein	0.00731293	-0.685155
AT2G46535	unknown protein	0.00733245	-0.97735
AT1G68500	unknown protein	0.00754707	1.05579
AT3G02390	unknown protein	0.0077156	-0.162939
AT3G14395	unknown protein	0.00788463	-0.921616
AT2G35250	unknown protein	0.00795228	-0.0872367
AT1G30260	unknown protein	0.00809036	-1.77575
AT3G52740	unknown protein	0.00816525	0.27
AT5G67490	unknown protein	0.0083628	-0.80322
AT5G09960	unknown protein	0.00839651	-0.501123
AT1G52720	unknown protein	0.00843087	-1.00942
AT1G60460	unknown protein	0.00852933	-0.0371231
AT5G51850	unknown protein	0.00857542	-0.102846
AT3G15420	unknown protein	0.00864188	-0.361059
AT2G20835	unknown protein	0.00870505	-0.507341
AT1G35030	unknown protein	0.00873239	-0.0476939
AT1G19370	unknown protein	0.00875217	0.821065
AT1G72240	unknown protein	0.00876505	-0.663699
AT2G05360	unknown protein	0.00879892	-0.137674
AT5G42610	unknown protein	0.00880857	0.189743
AT3G22210	unknown protein	0.00881253	-1.27319
AT1G30250	unknown protein	0.0088456	-1.73354
AT1G25400	unknown protein	0.00911574	0.847625
AT5G49110	unknown protein	0.00920107	-0.302368
AT2G36220	unknown protein	0.00921199	1.56577
AT3G04360	unknown protein	0.00926821	-0.0987919
AT3G60420	unknown protein	0.00929785	-1.02237
AT4G18530	unknown protein	0.00935305	0.392361
AT1G54950	unknown protein	0.00951239	-0.0308817
AT5G53710	unknown protein	0.00961849	-0.217081
AT1G07795	unknown protein	0.00975165	0.334947
AT5G41765	unknown protein	0.0098087	-0.120678
AT1G06475	unknown protein	0.0099194	-0.357058
AT5G07330	unknown protein	0.0100782	0.00659847
AT5G21910	unknown protein	0.0100976	-0.230026
AT5G42765	unknown protein	0.010133	-0.212141
AT5G46440	unknown protein	0.010148	-0.150537
AT5G61340	unknown protein	0.010164	-0.850848
AT4G03820	unknown protein	0.0102387	-0.717519
AT3G56250	unknown protein	0.0102527	-0.282191
AT4G13320	unknown protein	0.0102729	-0.118225
AT4G05070	unknown protein	0.0102854	0.888561
AT1G18740	unknown protein	0.0103376	-0.535393
AT2G27240	unknown protein	0.0103567	0.128745
AT5G27990	unknown protein	0.0104612	0.228704
AT1G14360	UTR3 (UDP-GALACTOSE TRANSPORTER 3)	0.00781736	-1.64092
AT2G47650	UXS4 (UDP-XYLOSE SYNTHASE 4)	0.00321287	-1.0134
AT2G34940	vacuolar sorting receptor, putative	0.00896418	-0.267831
AT5G46780	VQ motif-containing protein	0.00782291	-0.476345
AT4G31550	WRKY11	0.00508105	0.587762
AT5G11320	YUC4 (YUCCA4)	0.0097789	-0.0415505
AT5G43890	YUCCA5	0.00265489	0.474997
AT1G67030	ZFP6 (ZINC FINGER PROTEIN 6)	0.00136678	-0.21536
AT4G27310	zinc finger (B-box type) family protein	0.000132401	2.78341
AT5G57660	zinc finger (B-box type) family protein	0.00196437	2.01058
AT4G13100	zinc finger (C3HC4-type RING finger) family protein	5.29534e-05	-1.00627
AT5G41400	zinc finger (C3HC4-type RING finger) family protein	0.00296869	-1.30095
AT1G53010	zinc finger (C3HC4-type RING finger) family protein	0.00419527	0.17541
AT5G47610	zinc finger (C3HC4-type RING finger) family protein	0.00729455	-1.11331
AT3G30460	zinc finger (C3HC4-type RING finger) family protein	0.00745976	-0.447733
AT3G18773	zinc finger (C3HC4-type RING finger) family protein	0.00757332	-0.500026
AT1G20823	zinc finger (C3HC4-type RING finger) family protein	0.00928031	-0.57333
AT5G65683	zinc finger (C3HC4-type RING finger) family protein	0.010213	-1.40735
AT5G52150	zinc finger (C3HC4-type RING finger) family protein	0.0104793	0.201358
AT4G29190	zinc finger (CCCH-type) family protein	0.000610036	1.49879
AT5G44260	zinc finger (CCCH-type) family protein	0.00349377	1.3636
AT5G12850	zinc finger (CCCH-type) family protein	0.00947499	-0.841622
AT3G43490	zinc knuckle (CCHC-type) family protein	0.00664562	-0.0624866

## Sheet: Cvi
tair_locus	tair_locus	external_gene_id	Cvi.Cold	Cvi.FC		Total	Up	Down
AT1G01060	AT3G14130	(S)-2-hydroxy-acid oxidase, peroxisomal, putative / glycolate oxidase, putative / short chain alpha-hydroxy acid oxidase, putative	0.000382239	-0.455538		2004	603	1401
AT3G20475	AT3G14150	(S)-2-hydroxy-acid oxidase, peroxisomal, putative / glycolate oxidase, putative / short chain alpha-hydroxy acid oxidase, putative	0.00208786	-0.669497
AT4G33470	AT1G03410	2A6	0.00100105	-1.12108
AT4G16580	AT2G25450	2-oxoglutarate-dependent dioxygenase, putative	0.00525065	0.754237
AT4G27745	AT5G09300	2-oxoisovalerate dehydrogenase, putative / 3-methyl-2-oxobutanoate dehydrogenase, putative / branched-chain alpha-keto acid dehydrogenase E1 alpha subunit, putative	0.00317886	-0.535343
AT5G17860	AT2G32415	3'-5' exonuclease/ nucleic acid binding	0.00358013	-0.321569
AT4G14096	AT5G66120	3-dehydroquinate synthase, putative	0.00274442	-0.494478
AT2G37650	AT1G65060	4CL3	0.00252685	-1.12751
AT3G55600	AT1G20480	4-coumarate--CoA ligase family protein / 4-coumaroyl-CoA synthase family protein	0.00444076	-0.440568
AT5G24470	AT5G48960	5' nucleotidase family protein	0.00470075	-1.26064
AT2G41190	AT1G34380	5'-3' exonuclease family protein	0.00143913	-0.704346
AT5G56780	AT5G66720	5-azacytidine resistance protein -related	0.00414186	-0.445769
AT5G08070	AT1G76730	5-formyltetrahydrofolate cyclo-ligase family protein	0.00240073	-0.951903
AT5G65400	AT1G05630	5PTASE13	0.00770095	-0.705947
AT1G78600	AT3G16050	A37	0.00734152	-0.995342
AT3G06430	AT3G28580	AAA-type ATPase family protein	0.00128239	-0.205514
AT4G23720	AT2G18193	AAA-type ATPase family protein	0.00743119	-0.35091
AT3G05900	AT5G23050	AAE17 (ACYL-ACTIVATING ENZYME 17)	0.00140409	-1.44589
AT4G24260	AT1G55320	AAE18 (ACYL-ACTIVATING ENZYME 18)	0.00666245	-0.95623
AT2G40460	AT3G16910	AAE7 (ACYL-ACTIVATING ENZYME 7)	0.00188592	-1.80371
AT5G47620	AT1G04580	AAO4 (ARABIDOPSIS ALDEHYDE OXIDASE 4)	0.00797307	-0.286559
AT3G47500	AT4G21120	AAT1 (AMINO ACID TRANSPORTER 1)	0.00857277	1.06375
AT1G10410	AT5G67030	ABA1 (ABA DEFICIENT 1)	0.00160121	1.5261
AT3G26510	AT5G13060	ABAP1 (ARMADILLO BTB ARABIDOPSIS PROTEIN 1)	0.00249954	-0.608535
AT4G29190	AT1G53270	ABC transporter family protein	0.00137998	-0.21178
AT3G12040	AT1G54350	ABC transporter family protein	0.00315398	-1.10972
AT3G47640	AT5G06530	ABC transporter family protein	0.00326301	-1.26247
AT1G22570	AT4G25750	ABC transporter family protein	0.0034927	-0.103745
AT4G26370	AT3G21080	ABC transporter-related	0.00149548	0.753824
AT2G46790	AT1G49720	ABF1 (ABSCISIC ACID RESPONSIVE ELEMENT-BINDING FACTOR 1)	0.000487689	2.42386
AT4G37770	AT1G45249	ABF2 (ABSCISIC ACID RESPONSIVE ELEMENTS-BINDING FACTOR 2)	0.00701769	-0.924884
AT1G15215	AT5G64750	ABR1 (ABA REPRESSOR1)	0.000114425	0.843454
AT2G34430	AT1G36180	ACC2 (ACETYL-COA CARBOXYLASE 2)	0.00900011	0.228748
AT3G54500	AT2G31810	acetolactate synthase small subunit, putative	0.00693006	-0.623833
AT5G43070	AT5G16290	acetolactate synthase small subunit, putative	0.00829561	-0.636877
AT1G18560	AT4G01130	acetylesterase, putative	0.00141907	-0.612543
AT4G21230	AT4G26160	ACHT1 (ATYPICAL CYS HIS RICH THIOREDOXIN 1)	0.00455991	-0.38287
AT2G46670	AT3G06650	ACLB-1	0.00473278	0.223415
AT2G38310	AT2G19590	ACO1 (ACC OXIDASE 1)	0.00213082	-0.318923
AT5G58900	AT1G62380	ACO2 (ACC OXIDASE 2)	0.00107222	0.924703
AT2G13750	AT1G69040	ACR4 (ACT REPEAT 4)	0.00393035	0.780105
AT4G34400	AT5G51690	ACS12	0.00477786	-0.984582
AT2G45080	AT4G37770	ACS8	8.10662e-05	0.613596
AT4G24960	AT5G65110	ACX2 (ACYL-COA OXIDASE 2)	0.00997261	-0.806288
AT3G27690	AT5G38630	ACYB-1	0.00382147	-0.508921
AT1G56650	AT5G16230	acyl-(acyl-carrier-protein) desaturase, putative / stearoyl-ACP desaturase, putative	0.00772449	-0.236826
AT1G56250	AT1G51300	acyl-protein thioesterase-related	0.00734091	0.201326
AT5G64750	AT3G25570	adenosylmethionine decarboxylase family protein	0.000557149	-0.286406
AT2G45510	AT1G01750	ADF11 (ACTIN DEPOLYMERIZING FACTOR 11)	0.00753362	-0.173595
AT5G08380	AT2G16700	ADF5 (ACTIN DEPOLYMERIZING FACTOR 5)	0.00411058	0.906895
AT2G41770	AT1G03930	ADK1 (dual specificity kinase 1)	0.00291571	-0.488931
AT1G20030	AT3G61760	ADL1B (ARABIDOPSIS DYNAMIN-LIKE 1B)	0.00999267	-0.649083
AT5G37478	AT4G01100	ADNT1 (ADENINE NUCLEOTIDE TRANSPORTER 1)	0.00856213	-1.06692
AT5G64170	AT1G74910	ADP-glucose pyrophosphorylase family protein	0.00486933	-0.400935
AT5G06400	AT2G31360	ADS2 (16:0Delta9 Arabidopsis desaturase 2)	0.000290428	1.27845
AT2G38820	AT1G72280	AERO1 (Arabidopsis endoplasmic reticulum oxidoreductins 1)	0.00268193	-0.251455
AT3G49900	AT4G22970	AESP (ARABIDOPSIS HOMOLOG OF SEPARASE)	0.00998575	-0.288717
AT2G17620	AT1G12820	AFB3 (AUXIN SIGNALING F-BOX 3)	0.00163172	-1.16017
AT5G27600	AT5G49980	AFB5 (Auxin F-Box protein 5)	0.00282565	-1.22218
AT3G10113	AT4G24740	AFC2 (ARABIDOPSIS FUS3-COMPLEMENTING GENE 2)	0.000970502	-1.36528
AT1G73480	AT3G17660	AGD15 (ARF-GAP domain 15)	0.00791328	-0.497849
AT5G02860	AT1G60860	AGD2 (ARF-GAP DOMAIN 2)	0.00127366	0.280493
AT5G44060	AT5G20030	agenet domain-containing protein	0.00896526	-0.32018
AT3G27250	AT5G23780	agenet domain-containing protein	0.0104523	-0.105208
AT5G21280	AT5G39750	AGL81 (AGAMOUS-LIKE 81)	0.00918343	-0.0665953
AT4G18905	AT1G69440	AGO7 (ARGONAUTE7)	0.00206037	-0.546192
AT1G17550	AT2G23130	AGP17 (ARABINOGALACTAN PROTEIN 17)	0.00353544	0.738618
AT1G08233	AT2G13360	AGT (ALANINE:GLYOXYLATE AMINOTRANSFERASE)	0.00408246	0.423733
AT5G07950	AT2G18960	AHA1 (ARABIDOPSIS H+ ATPASE 1)	0.0030989	-0.363796
AT2G19250	AT1G17260	AHA10 (Autoinhibited H(+)-ATPase isoform 10)	0.00163178	-0.287767
AT1G77855	AT3G47950	AHA4	0.00179395	-0.298977
AT3G55580	AT1G55870	AHG2 (ABA-HYPERSENSITIVE GERMINATION 2)	0.007133	-0.360587
AT1G67325	AT5G10510	AIL6 (AINTEGUMENTA-LIKE 6)	0.00378263	-0.243005
AT5G57660	AT3G01090	AKIN10 (Arabidopsis SNF1 kinase homolog 10)	0.00896157	-0.74301
AT3G11450	AT5G42250	alcohol dehydrogenase, putative	0.004467	0.540796
AT1G12520	AT1G03990	alcohol oxidase-related	0.00404271	-0.395606
AT3G60070	AT2G13810	ALD1 (AGD2-LIKE DEFENSE RESPONSE PROTEIN1)	0.000418866	-0.221797
AT2G35420	AT5G62530	ALDH12A1	0.0016538	-0.893663
AT3G20810	AT1G60730	aldo/keto reductase family protein	0.00286395	0.382129
AT4G02280	AT5G11030	ALF4 (ABERRANT LATERAL ROOT FORMATION 4)	0.00293934	-0.673981
AT2G40640	AT3G56450	ALPHA-SNAP1	0.00752756	-0.0587587
AT4G34420	AT5G07360	amidase family protein	0.00165142	-1.03113
AT1G30845	AT4G34880	amidase family protein	0.00447396	-0.175418
AT3G08000	AT5G49555	amine oxidase-related	0.00292331	-0.447449
AT3G51330	AT3G19553	amino acid permease family protein	0.00802713	0.476399
AT1G74580	AT2G41190	amino acid transporter family protein	1.8907e-05	-0.531846
AT4G02130	AT3G54830	amino acid transporter family protein	0.00615582	0.744251
AT3G16870	AT1G80510	amino acid transporter family protein	0.00883043	-0.924786
AT3G61170	AT5G02180	amino acid transporter family protein	0.0101509	1.65076
AT2G20110	AT5G16340	AMP-binding protein, putative	0.0046627	-0.157356
AT5G48850	AT2G33480	ANAC041 (Arabidopsis NAC domain containing protein 41)	0.0075237	-1.04759
AT2G31360	AT2G43000	anac042 (Arabidopsis NAC domain containing protein 42)	0.00220262	0.252858
AT1G70420	AT3G18400	anac058 (Arabidopsis NAC domain containing protein 58)	0.00808171	0.0039164
AT5G18840	AT4G28530	anac074 (Arabidopsis NAC domain containing protein 74)	0.00404705	-0.185775
AT1G58150	AT5G22380	anac090 (Arabidopsis NAC domain containing protein 90)	0.00586369	-0.298497
AT2G34940	AT5G64060	anac103 (Arabidopsis NAC domain containing protein 103)	0.00722969	-0.150808
AT4G37260	AT3G04140	ankyrin repeat family protein	0.000696778	0.748757
AT3G24200	AT2G28840	ankyrin repeat family protein	0.00324287	0.417965
AT2G37890	AT1G04780	ankyrin repeat family protein	0.00468901	-0.0399259
AT4G07806	AT4G03440	ankyrin repeat family protein	0.0084902	-0.52437
AT1G09010	AT3G03790	ankyrin repeat family protein / regulator of chromosome condensation (RCC1) family protein	0.00953093	-0.499329
AT1G77840	AT4G26370	antitermination NusB domain-containing protein	7.90795e-05	-0.477707
AT1G21050	AT2G22200	AP2 domain-containing transcription factor	0.00234174	-0.368248
AT3G02980	AT3G60490	AP2 domain-containing transcription factor TINY, putative	0.00690658	-0.426334
AT2G42640	AT3G05870	APC11	0.00274552	-0.595301
AT2G45350	AT2G40600	appr-1-p processing enzyme family protein	0.00614976	-0.844006
AT4G08030	AT4G04610	APR1 (APS REDUCTASE 1)	0.00163643	-0.826567
AT3G53360	AT5G60100	APRR3 (ARABIDOPSIS PSEUDO-RESPONSE REGULATOR 3)	0.00355995	-0.961113
AT1G60140	AT5G24470	APRR5 (ARABIDOPSIS PSEUDO-RESPONSE REGULATOR 5)	1.5582e-05	2.69907
AT2G48020	AT2G46790	APRR9 (ARABIDOPSIS PSEUDO-RESPONSE REGULATOR 9)	7.93566e-05	2.06575
AT3G58000	AT3G22890	APS1 (ATP SULFURYLASE 1)	0.0027949	0.245927
AT5G03020	AT5G59280	APUM16 (Arabidopsis Pumilio 16)	0.00402356	0.194734
AT4G33625	AT5G09610	APUM21 (Arabidopsis Pumilio 21)	0.0063482	-0.539843
AT5G21940	AT4G16980	arabinogalactan-protein family	0.00977256	0.273942
AT5G65820	AT5G45970	ARAC2 (ARABIDOPSIS RAC-LIKE 2)	0.00755665	-0.194454
AT3G06160	AT5G42480	ARC6 (ACCUMULATION AND REPLICATION OF CHLOROPLASTS 6)	0.00856319	-0.596896
AT3G14130	AT1G59980	ARL2 (ARG1-LIKE 2)	0.000941311	-0.529147
AT2G39740	AT1G51350	armadillo/beta-catenin repeat family protein	0.00438239	-0.604058
AT3G26620	AT2G25130	armadillo/beta-catenin repeat family protein	0.0081631	-0.0940984
AT3G13310	AT1G43170	ARP1 (ARABIDOPSIS RIBOSOMAL PROTEIN 1)	0.00731194	0.467159
AT3G12950	AT2G40670	ARR16 (ARABIDOPSIS RESPONSE REGULATOR 16)	0.00602751	-0.475536
AT1G75170	AT4G16110	ARR2 (ARABIDOPSIS RESPONSE REGULATOR 2)	0.0054576	-0.620447
AT2G02210	AT2G26290	ARSK1 (root-specific kinase 1)	0.00592022	-0.111242
AT5G40405	AT5G38110	ASF1B (ANTI- SILENCING FUNCTION 1B)	0.00985812	-0.18934
AT5G40380	AT3G12890	ASML2 (ACTIVATOR OF SPOMIN::LUC2)	0.00192219	-0.241726
AT4G29170	AT5G11520	ASP3 (ASPARTATE AMINOTRANSFERASE 3)	0.00265833	-0.768602
AT2G13810	AT1G26640	aspartate/glutamate/uridylate kinase family protein	0.00288475	-0.467545
AT3G17510	AT1G15410	aspartate-glutamate racemase family	0.0036203	-0.647878
AT5G41460	AT4G33490	aspartic-type endopeptidase	0.000683754	-1.113
AT5G16940	AT3G51340	aspartic-type endopeptidase	0.00126403	-0.537827
AT4G06601	AT3G51330	aspartyl protease family protein	0.000262046	-1.27908
AT5G24830	AT3G18490	aspartyl protease family protein	0.00134313	-0.122845
AT4G38310	AT5G10080	aspartyl protease family protein	0.00299473	-0.754538
ATMG01060	AT4G12920	aspartyl protease family protein	0.00904219	0.286581
AT5G41315	AT5G10180	AST68	0.00586274	0.379252
AT3G11745	AT4G18010	AT5PTASE2 (MYO-INOSITOL POLYPHOSPHATE 5-PHOSPHATASE 2)	0.00382359	0.977198
AT5G39670	AT4G02970	AT7SL-1 (Arabidopsis 7SL RNA 1)	0.00120699	1.09738
AT3G21630	AT3G15400	ATA20	0.0032044	-0.980561
AT1G19450	AT4G20070	ATAAH (Arabidopsis thaliana Allantoate Amidohydrolase)	0.0079565	0.220386
AT4G00600	AT4G04770	ATABC1 (ATP BINDING CASSETTE PROTEIN 1)	0.00159621	0.766713
AT2G21520	AT5G08380	AtAGAL1 (Arabidopsis thaliana ALPHA-GALACTOSIDASE 1)	0.00011764	-1.29353
AT4G26290	AT5G18280	ATAPY2 (ARABIDOPSIS THALIANA APYRASE 2)	0.00832856	-0.636906
AT1G55850	AT4G34740	ATASE2 (GLN PHOSPHORIBOSYL PYROPHOSPHATE AMIDOTRANSFERASE 2)	0.00654883	0.501842
AT2G21270	AT4G30510	AtATG18b	0.00676372	-0.404805
AT5G06980	AT5G64940	ATATH13	0.00247366	0.904475
AT1G44575	AT4G32830	AtAUR1 (ATAURORA1)	0.0013291	-0.321962
AT1G49720	AT1G17720	ATB BETA	0.000898517	-0.611685
AT4G37610	AT3G09880	ATB' BETA	0.0100822	-0.433153
AT5G62090	AT1G12060	ATBAG5 (ARABIDOPSIS THALIANA BCL-2-ASSOCIATED ATHANOGENE 5)	0.00292095	-1.26162
AT3G23110	AT1G12240	ATBETAFRUCT4	0.00636816	-0.985131
AT1G64490	AT5G49450	AtbZIP1 (Arabidopsis thaliana basic leucine-zipper 1)	0.00768456	0.315228
AT1G04360	AT1G12520	ATCCS (COPPER CHAPERONE FOR SOD1)	0.000204739	0.614474
AT2G33640	AT1G71380	ATCEL3 (ARABIDOPSIS THALIANA CELLULASE 3)	0.000632219	-0.352325
AT1G10980	AT3G53720	ATCHX20 (CATION/H+ EXCHANGER 20)	0.00466154	-0.728147
AT5G02420	AT2G46450	ATCNGC12	0.0094419	-2.16102
AT3G47620	AT4G01010	ATCNGC13	0.00845671	-0.244988
AT1G51140	AT2G28260	ATCNGC15	0.00514793	-0.397518
AT4G04970	AT5G54250	ATCNGC4 (CYCLIC NUCLEOTIDE-GATED CATION CHANNEL 4)	0.00666299	-1.39484
AT1G03495	AT2G18250	ATCOAD (4-phosphopantetheine adenylyltransferase)	0.00869631	-0.53093
AT3G05300	AT5G49480	ATCP1 (Ca2+-binding protein 1)	0.00155111	2.24817
AT1G32860	AT5G16190	ATCSLA11	0.00403891	-0.304501
AT4G16620	AT1G55850	ATCSLE1	0.000481251	-1.61383
AT3G60550	AT4G24010	ATCSLG1	0.0029836	-0.182982
AT2G42690	AT5G23530	AtCXE18 (Arabidopsis thaliana carboxyesterase 18)	0.00996046	-0.204117
AT3G08940	AT5G43280	ATDCI1 (DELTA(3,5),DELTA(2,4)-DIENOYL-COA ISOMERASE 1)	0.00774611	-0.341809
AT5G42765	AT5G22110	ATDPB2 (ARABIDOPSIS THALIANA DNA POLYMERASE EPSILON SUBUNIT B2)	0.00460653	-0.374144
AT1G03870	AT2G27380	ATEPR1	0.00404839	0.813268
AT3G25570	AT4G17030	ATEXLB1 (ARABIDOPSIS THALIANA EXPANSIN-LIKE B1)	0.00488936	-0.698683
AT1G77760	AT2G39380	ATEXO70H2 (EXOCYST SUBUNIT EXO70 FAMILY PROTEIN H2)	0.0076811	-0.383401
AT3G07870	AT5G39300	ATEXPA25 (ARABIDOPSIS THALIANA EXPANSIN A25)	0.00603428	0.346823
AT1G16620	AT3G60570	ATEXPB5 (ARABIDOPSIS THALIANA EXPANSIN B5)	0.0103979	0.173136
AT5G02600	AT1G76930	ATEXT4 (EXTENSIN 4)	0.00921254	0.824423
AT5G02810	AT1G54210	ATG12A (AUTOPHAGY 12 A)	0.00558512	-0.281015
AT5G57910	AT3G51830	ATG5	0.00140081	-0.7505
AT3G05130	AT3G54540	ATGCN4	0.00422502	0.28781
AT5G42130	AT5G64840	ATGCN5 (A. THALIANA GENERAL CONTROL NON-REPRESSIBLE 5)	0.00127302	1.72686
AT4G36410	AT4G24260	ATGH9A3 (ARABIDOPSIS THALIANA GLYCOSYL HYDROLASE 9A3)	3.95052e-05	-0.564907
AT4G00870	AT2G47180	AtGolS1 (Arabidopsis thaliana galactinol synthase 1)	0.00986615	1.29798
AT5G39540	AT1G09350	AtGolS3 (Arabidopsis thaliana galactinol synthase 3)	0.00365135	1.5671
AT1G56080	AT3G24170	ATGR1 (glutathione-disulfide reductase)	0.00603162	0.449981
AT4G34310	AT5G13000	ATGSL12 (glucan synthase-like 12)	0.00576567	-0.756194
AT5G06970	AT1G27130	ATGSTU13 (ARABIDOPSIS THALIANA GLUTATHIONE S-TRANSFERASE TAU 13)	0.00830264	0.0709763
AT5G54206	AT1G78380	ATGSTU19 (GLUTATHIONE S-TRANSFERASE TAU 19)	0.0065969	0.30802
AT1G20440	AT5G26570	ATGWD3	0.00361076	-0.88316
AT3G13750	AT4G16780	ATHB-2 (ARABIDOPSIS THALIANA HOMEOBOX PROTEIN 2)	0.00356545	0.846512
AT1G69140	AT4G24660	ATHB22 (HOMEOBOX PROTEIN 22)	0.00872079	-0.818637
AT2G23010	AT1G26960	AtHB23 (ARABIDOPSIS THALIANA HOMEOBOX PROTEIN 23)	0.00467453	-0.272847
AT1G71690	AT2G18350	AtHB24 (ARABIDOPSIS THALIANA HOMEOBOX PROTEIN 24)	0.00933987	1.16345
AT5G07350	AT1G14687	AtHB32 (ARABIDOPSIS THALIANA HOMEOBOX PROTEIN 32)	0.00686104	0.293515
AT1G56150	AT4G03520	ATHM2	0.00806546	-0.310059
AT4G38010	AT2G26150	ATHSFA2	0.00265326	-0.960486
AT1G71380	AT5G03720	AT-HSFA3	0.0061111	-0.476614
AT2G32430	AT5G62020	AT-HSFB2A	0.00267635	0.540213
AT5G51450	AT4G10250	ATHSP22.0	0.00455305	0.133723
AT1G29240	AT4G24960	ATHVA22D	0.000108193	0.856665
AT5G03550	AT3G20040	ATHXK4	0.00983366	-0.553872
AT3G09360	AT4G27180	ATK2 (ARABIDOPSIS THALIANA KINESIN 2)	0.00280128	0.581968
AT4G02610	AT3G11710	ATKRS-1 (ARABIDOPSIS THALIANA LYSYL-TRNA SYNTHETASE 1)	0.00898084	0.102597
AT1G02470	AT1G78960	ATLUP2	0.00160159	-0.532128
AT5G36240	AT5G54280	ATM2 (ARABIDOPSIS THALIANA MYOSIN 2)	0.000689754	0.514076
AT3G62050	AT4G29170	ATMND1	0.000414134	-0.210571
AT5G17520	AT1G53510	ATMPK18	0.00314739	0.397209
AT5G01940	AT2G47800	ATMRP4 (ARABIDOPSIS THALIANA MULTIDRUG RESISTANCE-ASSOCIATED PROTEIN 4)	0.00986969	-1.80266
AT4G11350	AT3G13100	ATMRP7	0.00551522	-0.245109
AT4G33920	AT5G17920	ATMS1	0.00364946	0.477863
AT4G34800	AT4G34840	ATMTN2	0.00172279	-0.180137
AT4G33490	AT3G12820	AtMYB10 (myb domain protein 10)	0.00227235	-0.150582
AT5G54280	AT4G21440	ATMYB102 (ARABIDOPSIS MYB-LIKE 102)	0.00371134	-0.224492
AT5G52510	AT1G63910	AtMYB103 (myb domain protein 103)	0.00841614	0.203837
AT1G06570	AT3G62610	ATMYB11 (MYB DOMAIN PROTEIN 11)	0.00245616	-0.216482
AT4G29520	AT3G61250	AtMYB17 (myb domain protein 17)	0.00482953	-0.146264
AT3G04140	AT5G26660	ATMYB86 (MYB DOMAIN PROTEIN 86)	0.000918278	-0.2915
AT1G72070	AT5G10280	ATMYB92 (MYB DOMAIN PROTEIN 92)	0.00687538	-0.159692
AT5G59220	AT3G27560	ATN1	0.00614133	-0.612628
AT4G30270	AT3G29035	ATNAC3 (ARABIDOPSIS NAC DOMAIN CONTAINING PROTEIN 3)	0.00954661	-0.196376
AT1G14110	AT1G67940	ATNAP3	0.000718791	-0.301868
AT5G53120	AT4G25434	ATNUDT10 (Arabidopsis thaliana Nudix hydrolase homolog 10)	0.00117364	-0.25259
AT1G24160	AT2G01670	atnudt17 (Arabidopsis thaliana Nudix hydrolase homolog 17)	0.00175932	-1.3011
AT1G33260	AT5G19460	atnudt20 (Arabidopsis thaliana Nudix hydrolase homolog 20)	0.00244894	-0.616275
AT1G67940	AT1G73540	atnudt21 (Arabidopsis thaliana Nudix hydrolase homolog 21)	0.00703827	-0.171605
AT1G53650	AT1G30110	ATNUDX25 (ARABIDOPSIS THALIANA NUDIX HYDROLASE HOMOLOG 25)	0.00535224	-0.713297
AT3G54850	AT1G31020	ATO2 (Arabidopsis thioredoxin o2)	0.00256152	-0.198154
AT4G37070	AT1G16390	ATOCT3 (ARABIDOPSIS THALIANA ORGANIC CATION/CARNITINE TRANSPORTER 3)	0.00183378	0.59797
AT4G35130	AT3G20660	AtOCT4 (Arabidopsis thaliana ORGANIC CATION/CARNITINE TRANSPORTER4)	0.00579932	-1.01596
AT1G53230	AT4G14860	atofp11 (Arabidopsis thaliana ovate family protein 11)	0.00338374	-0.472321
AT4G14385	AT5G54160	ATOMT1 (O-METHYLTRANSFERASE 1)	0.00310776	0.722456
AT3G26330	AT1G76170	ATP binding	0.00132515	-0.353425
AT1G17610	AT1G53350	ATP binding	0.00187358	-0.298698
AT1G63730	AT3G16565	ATP binding / alanine-tRNA ligase/ ligase, forming aminoacyl-tRNA and related compounds / nucleic acid binding / nucleotide binding	0.00255297	-0.704289
AT3G53000	AT1G53780	ATP binding / ATPase/ hydrolase/ nucleoside-triphosphatase/ nucleotide binding / peptidyl-prolyl cis-trans isomerase	0.00210431	-0.81494
AT5G23580	AT4G26510	ATP binding / kinase/ phosphotransferase, alcohol group as acceptor / uracil phosphoribosyltransferase	0.00264729	0.58375
AT2G30010	AT4G01595	ATP binding / MAP kinase/ protein kinase	0.00773686	-0.462954
AT4G19250	AT4G19500	ATP binding / nucleoside-triphosphatase/ nucleotide binding / protein binding / transmembrane receptor	0.00353668	-0.163587
AT2G47700	AT2G42640	ATP binding / protein kinase/ protein serine/threonine kinase/ protein tyrosine kinase	0.000333984	-0.319162
AT5G25110	AT5G08690	ATP synthase beta chain 2, mitochondrial	0.00368358	0.245903
AT1G62630	AT5G63140	ATPAP29 (ARABIDOPSIS THALIANA PURPLE ACID PHOSPHATASE 29)	0.00724498	-0.378433
AT4G33980	AT4G36280	ATP-binding region, ATPase-like domain-containing protein	0.00583215	-0.592438
AT4G36020	AT5G47760	ATPGLP2 (ARABIDOPSIS THALIANA 2-PHOSPHOGLYCOLATE PHOSPHATASE 2)	0.00959514	-0.596164
AT1G13730	AT5G06310	AtPOT1b (protection of telomeres 1b)	0.00132913	-0.437954
AT1G51620	AT3G53000	AtPP2-A15 (Phloem protein 2-A15)	0.000770777	0.98792
AT4G14580	AT1G80110	ATPP2-B11 (ARABIDOPSIS THALIANA PHLOEM PROTEIN 2-B11)	0.00647429	0.759881
AT1G12280	AT1G56250	AtPP2-B14 (Phloem protein 2-B14)	0.000113506	0.235679
AT1G62045	AT2G21140	ATPRP2 (PROLINE-RICH PROTEIN 2)	0.00692546	0.772701
AT1G02850	AT2G22860	ATPSK2 (PHYTOSULFOKINE 2 PRECURSOR)	0.00146181	1.22406
AT4G11430	AT4G08700	ATPUP13	0.00822737	-0.452997
AT5G10650	AT1G19770	ATPUP14	0.00917715	0.839201
AT3G60920	AT2G24220	ATPUP5	0.00192618	-0.794469
AT4G29840	AT1G07410	ATRABA2B (ARABIDOPSIS RAB GTPASE HOMOLOG A2B)	0.00202418	-0.261635
AT5G62360	AT4G39890	AtRABH1c (Arabidopsis Rab GTPase homolog H1c)	0.00130255	-0.298669
AT1G49040	AT3G05370	AtRLP31 (Receptor Like Protein 31)	0.00598183	-0.20267
AT2G02970	AT3G05650	AtRLP32 (Receptor Like Protein 32)	0.0100823	-0.508927
AT1G17720	AT3G23110	AtRLP37 (Receptor Like Protein 37)	0.000497399	-0.49608
AT5G43670	AT3G23120	AtRLP38 (Receptor Like Protein 38)	0.00705479	-0.615626
AT1G06580	AT4G25500	ATRSP35	0.00449811	0.745834
AT4G10925	AT5G01730	ATSCAR4	0.0083037	0.137354
AT4G11570	AT5G48850	ATSDI1 (SULPHUR DEFICIENCY-INDUCED 1)	0.000280827	-0.64863
AT5G26660	AT3G24315	AtSec20	0.00474592	-0.400122
AT2G21730	AT1G57870	ATSK42 (ARABIDOPSIS SHAGGY-LIKE KINASE 42)	0.0061547	-0.623548
AT4G17110	AT5G39040	ATTAP2	0.00614829	0.675348
AT1G10330	AT3G47620	AtTCP14 (TEOSINTE BRANCHED1, CYCLOIDEA and PCF (TCP) 14)	0.000513965	0.831447
AT5G37300	AT3G27010	AT-TCP20	0.00516019	-0.413813
AT1G59980	AT1G60140	ATTPS10 (trehalose phosphate synthase)	0.000342138	1.07506
AT4G07500	AT1G78270	AtUGT85A4 (UDP-glucosyl transferase 85A4)	0.00603321	-0.626129
AT3G16030	AT1G22370	AtUGT85A5 (UDP-glucosyl transferase 85A5)	0.00807979	-1.41852
AT2G40430	AT1G22340	AtUGT85A7 (UDP-glucosyl transferase 85A7)	0.00386938	-0.410313
AT2G38170	AT1G75310	AUL1	0.00402775	0.510344
AT5G42330	AT2G17500	auxin efflux carrier family protein	0.00156785	-1.19064
AT1G05710	AT1G56150	auxin-responsive family protein	0.000627024	-0.213094
AT3G12560	AT4G34800	auxin-responsive family protein	0.000681225	-0.285579
AT3G04380	AT4G34810	auxin-responsive family protein	0.00225772	-0.154515
AT5G55130	AT4G34790	auxin-responsive family protein	0.00737933	-0.458145
AT4G24740	AT4G12980	auxin-responsive protein, putative	0.00282382	1.32116
AT5G47580	AT3G43120	auxin-responsive protein-related	0.00110677	0.183165
AT5G47010	AT3G23920	BAM1 (BETA-AMYLASE 1)	0.00135666	-0.512898
AT1G26580	AT3G47640	basic helix-loop-helix (bHLH) family protein	7.16955e-05	-0.711331
AT1G03410	AT1G51140	basic helix-loop-helix (bHLH) family protein	0.000514095	-1.50944
AT5G27340	AT4G00870	basic helix-loop-helix (bHLH) family protein	0.000584519	-0.379111
AT2G17230	AT3G61950	basic helix-loop-helix (bHLH) family protein	0.00122729	-0.719321
AT4G31400	AT5G46830	basic helix-loop-helix (bHLH) family protein	0.00174054	-0.910104
AT1G09850	AT5G65320	basic helix-loop-helix (bHLH) family protein	0.00393885	-0.297193
AT1G61430	AT4G29930	basic helix-loop-helix (bHLH) family protein	0.00643674	-0.0658156
AT4G12090	AT1G05805	basic helix-loop-helix (bHLH) family protein	0.00720163	0.677339
AT1G08380	AT4G14410	basic helix-loop-helix (bHLH) family protein	0.00761921	-0.705557
AT4G28490	AT1G62975	basic helix-loop-helix (bHLH) family protein (bHLH125)	0.00144094	-0.0954218
AT3G56250	AT1G24520	BCP1	0.00453837	0.384823
AT1G54115	AT3G60920	beige/BEACH domain-containing protein	0.000864363	-0.357555
AT1G14270	AT2G47770	benzodiazepine receptor-related	0.00519141	-1.47819
AT3G52400	AT2G40330	Bet v I allergen family protein	0.00625554	0.988111
AT4G24700	AT1G78950	beta-amyrin synthase, putative	0.00501385	-0.274152
AT5G65683	AT4G09510	beta-fructofuranosidase, putative / invertase, putative / saccharase, putative / beta-fructosidase, putative	0.00659997	-0.675503
AT1G54660	AT3G05820	beta-fructofuranosidase/ catalytic	0.00710231	-0.191476
AT1G76680	AT3G13750	BGAL1 (Beta galactosidase 1)	0.000609485	0.700631
AT2G36220	AT3G52840	BGAL2 (beta-galactosidase 2)	0.00658523	0.424982
AT1G62380	AT1G02850	BGLU11 (BETA GLUCOSIDASE 11)	0.000852318	-0.98146
AT2G31380	AT3G60130	BGLU16 (BETA GLUCOSIDASE 16)	0.00771692	-0.70394
AT4G18990	AT4G21760	BGLU47 (Beta-glucosidase 47)	0.00703162	-0.367353
AT2G15630	AT2G21550	bifunctional dihydrofolate reductase-thymidylate synthase, putative / DHFR-TS, putative	0.0037171	-0.284067
AT3G23610	AT5G08130	BIM1	0.00428135	0.359367
AT4G28160	AT4G18710	BIN2 (BRASSINOSTEROID-INSENSITIVE 2)	0.00787817	0.48755
AT3G45430	AT1G80810	binding	0.00782873	0.520683
AT2G29890	AT2G36810	binding	0.00887105	-0.489545
AT1G30470	AT1G19690	binding / catalytic/ coenzyme binding	0.00143293	-0.848008
AT3G43120	AT3G03350	binding / catalytic/ oxidoreductase	0.00389685	-0.35568
AT5G35260	AT4G18810	binding / catalytic/ transcription repressor	0.00939006	-1.1344
AT5G17100	AT5G17930	binding / protein binding	0.00821012	0.310205
AT2G26800	AT1G67325	binding / zinc ion binding	0.000188296	-0.671784
AT5G65740	AT5G42750	BKI1 (BRI1 kinase inhibitor 1)	0.00130741	-1.00921
AT2G16340	AT1G78700	brassinosteroid signalling positive regulator-related	0.00172895	0.923244
AT1G29480	AT1G61215	BRD4 (BROMODOMAIN 4)	0.00237853	-0.218701
AT5G63520	AT3G15460	brix domain-containing protein	0.00794308	-0.422681
AT5G18220	AT4G11560	bromo-adjacent homology (BAH) domain-containing protein	0.00418936	0.700681
AT2G07795	AT1G31880	BRX (BREVIS RADIX)	0.0041949	-0.386545
AT1G30250	AT1G54180	BRX-LIKE3 (BREVIS RADIX-LIKE 3)	0.00240243	-0.643387
AT1G13260	AT1G26300	BSD domain-containing protein	0.00240093	-0.324353
AT5G22930	AT4G00710	BSK3 (BR-SIGNALING KINASE 3)	0.00525278	-0.8474
AT1G18000	AT3G48360	BT2 (BTB AND TAZ DOMAIN PROTEIN 2)	0.00207251	-0.892041
AT3G05400	AT4G37610	BT5 (BTB AND TAZ DOMAIN PROTEIN 5)	0.000487972	-0.503428
AT4G37810	AT3G49900	BTB/POZ domain-containing protein	0.000142106	-0.226656
AT1G78460	AT2G46260	BTB/POZ domain-containing protein	0.00398097	-0.785079
AT1G72240	AT2G30600	BTB/POZ domain-containing protein	0.0056175	1.21822
AT5G60750	AT2G31370	bZIP transcription factor (POSF21)	0.00524201	0.556696
AT1G72645	AT2G30490	C4H (CINNAMATE-4-HYDROXYLASE)	0.00122161	-0.671927
AT4G25434	AT1G14270	CAAX amino terminal protease family protein	0.00103547	-0.692103
AT2G05840	AT5G60750	CAAX amino terminal protease family protein	0.0011604	-0.656258
AT3G12060	AT1G29910	CAB3 (CHLOROPHYLL A/B BINDING PROTEIN 3)	0.00163316	1.40335
AT1G09220	AT5G16390	CAC1 (CHLOROPLASTIC ACETYLCOENZYME A CARBOXYLASE 1)	0.00416846	0.240818
AT4G38830	AT2G21730	CAD2 (CINNAMYL ALCOHOL DEHYDROGENASE HOMOLOG 2)	0.000919785	-0.1959
AT4G34560	AT5G39670	calcium-binding EF hand family protein	0.0004653	-0.361041
AT3G19500	AT5G53010	calcium-transporting ATPase, putative	0.00672391	-0.582714
AT4G02970	AT3G10190	calmodulin, putative	0.0014202	-0.610456
AT2G46570	AT1G62820	calmodulin, putative	0.00520057	0.148825
AT1G62260	AT5G57580	calmodulin-binding protein	0.00512526	-0.838025
AT5G27150	AT3G16940	calmodulin-binding protein	0.00515005	-0.817907
AT4G12010	AT1G78955	CAMS1 (Camelliol C synthase 1)	0.00773728	-0.501316
AT1G55960	AT1G10150	carbohydrate binding	0.00891431	-0.650533
AT3G61430	AT5G16940	carbon-sulfur lyase	0.000428713	-0.285199
AT1G70950	AT1G57590	carboxylesterase	0.00259957	-1.10347
AT2G30490	AT4G16580	catalytic	8.82567e-06	-0.885324
AT5G02540	AT3G12950	catalytic	0.000388801	-1.07462
AT3G61950	AT5G39970	catalytic	0.00792045	-0.102325
AT5G40920	AT5G24318	catalytic/ cation binding / hydrolase, hydrolyzing O-glycosyl compounds	0.00685285	-0.324188
AT2G05100	AT4G15960	catalytic/ epoxide hydrolase	0.00563954	-0.171889
AT5G07780	AT3G62040	catalytic/ hydrolase	0.00561942	-0.105626
AT1G79380	AT3G17365	catalytic/ methyltransferase	0.00527813	-0.781146
AT5G35738	AT2G34740	catalytic/ protein serine/threonine phosphatase	0.00784045	0.167435
AT5G17300	AT2G22190	catalytic/ trehalose-phosphatase	0.00772072	1.06103
AT3G14200	AT2G37910	cation/hydrogen exchanger, putative (CHX21)	0.00130162	-0.0396892
AT3G13650	AT2G38170	CAX1 (cation exchanger 1)	0.000954884	-0.55143
ATCG00120	AT5G17860	CAX7 (calcium exchanger 7)	9.66203e-06	0.578994
AT5G01610	AT2G14520	CBS domain-containing protein	0.00582972	-0.687095
AT3G51340	AT1G69800	CBS domain-containing protein	0.00772046	-0.864384
AT5G64840	AT2G36500	CBS domain-containing protein / octicosapeptide/Phox/Bemp1 (PB1) domain-containing protein	0.00816686	-0.501122
AT1G60860	AT3G13070	CBS domain-containing protein / transporter associated domain-containing protein	0.0091378	-0.663849
AT5G16170	AT2G46830	CCA1 (CIRCADIAN CLOCK ASSOCIATED 1)	0.00250665	1.6445
AT2G04865	AT1G80820	CCR2 (CINNAMOYL COA REDUCTASE)	0.00748917	0.53292
AT3G28580	AT2G21660	CCR2 (COLD, CIRCADIAN RHYTHM, AND RNA BINDING 2)	0.00995257	-0.141807
AT1G65010	AT1G54115	CCX4 (CATION CALCIUM EXCHANGER 4)	0.00102725	-0.987336
AT2G37910	AT4G33270	CDC20.1	0.00861531	-0.171428
AT4G39890	AT3G47500	CDF3 (CYCLING DOF FACTOR 3)	5.71925e-05	1.74829
AT5G28300	AT1G73690	CDKD1	0.0035667	-0.212719
AT5G42750	AT5G23580	CDPK9 (CALMODULIN-LIKE DOMAIN PROTEIN KINASE 9)	0.000774161	-0.473435
AT1G20780	AT4G32190	centromeric protein-related	0.00361539	1.58371
AT1G76170	AT2G38010	ceramidase family protein	0.00913437	-1.12588
AT4G13320	AT3G21630	CERK1 (CHITIN ELICITOR RECEPTOR KINASE 1)	0.000465346	-0.953145
AT5G49190	AT3G16030	CES101 (CALLUS EXPRESSION OF RBCS 101)	0.000951459	-0.409587
AT4G32830	AT2G21770	CESA9 (CELLULOSE SYNTHASE A9)	0.00828139	-0.546144
AT5G06310	AT1G44446	CH1 (CHLORINA 1)	0.00715652	0.864544
AT3G61020	AT1G44790	ChaC-like family protein	0.0052625	-0.470822
AT5G04860	AT5G05270	chalcone-flavanone isomerase family protein	0.0033375	-1.12933
AT3G18490	AT5G10770	chloroplast nucleoid DNA-binding protein, putative	0.00935825	-0.203664
AT5G41980	AT4G29890	choline monooxygenase, putative (CMO-like)	0.00933443	-0.928409
AT5G35970	AT3G42670	CHR38 (CHROMATIN REMODELING 38)	0.0104688	-0.253708
AT1G10220	AT1G26260	CIB5 (CRYPTOCHROME-INTERACTING BASIC-HELIX-LOOP-HELIX 5)	0.00564811	-0.6286
AT3G23920	AT1G53650	CID8 (CTC-INTERACTING DOMAIN 8)	0.000724851	-0.533809
AT3G27170	AT3G14450	CID9 (CTC-Interacting Domain 9)	0.00193326	-0.647774
AT4G19550	AT4G25990	CIL	0.00910835	0.759299
AT1G53270	AT5G14700	cinnamoyl-CoA reductase-related	0.0070559	-0.747212
AT1G25400	AT2G23910	cinnamoyl-CoA reductase-related	0.00716689	-1.31226
AT2G29750	AT3G17510	CIPK1 (CBL-INTERACTING PROTEIN KINASE 1)	0.000421601	0.843279
AT3G51830	AT5G25110	CIPK25 (CBL-INTERACTING PROTEIN KINASE 25)	0.00078669	2.36108
AT5G23050	AT4G14580	CIPK4 (CBL-interacting protein kinase 4)	0.000837871	1.00119
AT3G07860	AT5G10930	CIPK5 (CBL-INTERACTING PROTEIN KINASE 5)	0.00835785	-0.490331
AT4G01130	AT4G15560	CLA1 (CLOROPLASTOS ALTERADOS 1)	0.00984023	0.177187
AT5G53110	AT4G35410	clathrin adaptor complex small chain family protein	0.00217149	-0.4238
AT3G10190	AT3G27170	CLC-B (CHLORIDE CHANNEL B)	0.001358	0.988825
AT4G33510	AT5G12235	CLE22 (CLAVATA3/ESR-RELATED 22)	0.00307139	-0.175896
AT1G66460	AT3G29200	CM1 (CHORISMATE MUTASE 1)	0.00721953	-1.36902
AT2G44640	AT5G55130	CNX5 (CO-FACTOR FOR NITRATE, REDUCTASE AND XANTHINE DEHYDROGENASE 5)	0.000964283	-0.639698
AT1G19690	AT5G60950	COBL5 (COBRA-LIKE PROTEIN 5 PRECURSOR)	0.00156715	-0.641119
AT5G67160	AT1G04620	coenzyme F420 hydrogenase family / dehydrogenase, beta subunit family	0.00150346	-1.26026
AT1G34380	AT2G39940	COI1 (CORONATINE INSENSITIVE 1)	0.00493113	-0.914832
AT1G62975	AT5G15850	COL1 (constans-like 1)	0.0046174	0.680014
AT1G80450	AT1G79380	copine-related	0.00123837	-0.409155
AT4G38480	AT5G59030	COPT1 (copper transporter 1)	0.00916692	0.842861
AT3G20880	AT2G37925	COPT4	0.00230565	-0.133396
AT2G22860	AT1G20440	COR47 (COLD-REGULATED 47)	0.000605331	1.07878
AT2G27210	AT4G12090	cornichon family protein	0.00101624	-0.102143
AT5G44580	AT5G66210	CPK28	0.00355822	1.08389
AT4G19170	AT5G12480	CPK7 (calmodulin-domain protein kinase 7)	0.0024311	0.329826
AT1G48380	AT1G55490	CPN60B (CHAPERONIN 60 BETA)	0.00499792	0.193602
AT3G23880	AT3G56940	CRD1 (COPPER RESPONSE DEFECT 1)	0.00209101	0.908793
AT5G48040	AT4G23750	CRF2 (CYTOKININ RESPONSE FACTOR 2)	0.00597227	0.891875
AT2G43450	AT2G46310	CRF5 (CYTOKININ RESPONSE FACTOR 5)	0.00737062	0.323299
AT3G53170	AT2G41140	CRK1 (CDPK-RELATED KINASE 1)	0.00418024	-0.854653
AT2G36030	AT4G23190	CRK11 (CYSTEINE-RICH RLK11)	0.00190706	-0.212323
AT3G21080	AT2G45350	CRR4 (CHLORORESPIRATORY REDUCTION 4)	0.000336952	-0.488436
AT4G35580	AT4G36020	CSDP1 (cold shock domain protein 1)	0.00081251	0.729864
AT5G13460	AT2G42790	CSY3 (citrate synthase 3)	0.00997508	-0.622821
AT3G11280	AT3G15170	CUC1 (CUP-SHAPED COTYLEDON1)	0.00292898	0.399713
AT1G04620	AT1G78830	curculin-like (mannose-binding) lectin family protein	0.00530294	0.494257
AT1G54020	AT3G11520	CYCB1	0.00864266	-0.48732
AT5G06100	AT2G17620	CYCB2	0.0001447	-0.155053
AT3G11397	AT5G10440	CYCD4	0.0087703	-0.461508
AT1G66060	AT4G03270	CYCD6	0.00673193	-0.359529
AT3G07530	AT3G23480	cyclopropane fatty acid synthase-related	0.00572211	-0.758429
AT1G04570	AT2G45080	cycp3	0.000105188	-0.154739
AT1G67620	AT3G60550	CYCP3	0.000535651	-0.121241
AT3G03710	AT2G44740	CYCP4	0.00572498	-0.274106
AT5G23480	AT5G10950	cylicin-related	0.00983563	0.635675
AT1G22040	AT2G45510	CYP704A2	0.000117235	-0.614445
AT1G72220	AT3G20120	CYP705A21	0.00229216	-0.277799
AT4G14800	AT4G19230	CYP707A1	0.00823657	0.820666
AT3G49740	AT3G26330	CYP71B37	0.000760217	-0.182157
AT4G35370	AT4G31950	CYP82C3	0.00786525	0.194614
AT5G49480	AT1G64940	CYP89A6	0.00749963	0.907383
AT5G55830	AT2G23180	CYP96A1	0.00233584	-0.323234
AT1G65920	AT3G61440	CYSC1 (CYSTEINE SYNTHASE C1)	0.00364184	0.274515
AT2G28110	AT3G05300	cytidine/deoxycytidylate deaminase family protein	0.000524311	0.219936
AT3G50970	AT5G51900	cytochrome P450 family	0.00322738	1.12695
AT5G48515	AT3G61035	cytochrome P450 family protein	0.00442011	0.0276453
AT5G60950	AT1G19270	DA1 (DA 1)	0.00370449	0.66684
AT2G17500	AT5G66620	DAR6 (DA1-RELATED PROTEIN 6)	0.00287439	-0.671818
AT3G59060	AT4G01740	DC1 domain-containing protein	0.0062875	0.249247
AT1G79670	AT3G11390	DC1 domain-containing protein	0.00654765	-0.0980101
AT1G29550	AT5G42840	DC1 domain-containing protein	0.00921932	-0.345981
AT4G21215	AT4G09730	DEAD/DEAH box helicase, putative	0.00745929	0.209148
AT4G04770	AT1G33170	dehydration-responsive family protein	0.00673453	0.63543
AT5G67030	AT1G29470	dehydration-responsive protein-related	0.00709321	0.553512
AT1G78960	AT1G19550	dehydroascorbate reductase, putative	0.00943286	-0.218426
AT4G09480	AT3G61580	delta-8 sphingolipid desaturase (SLD1)	0.00167842	1.33852
AT4G11680	AT5G64170	dentin sialophosphoprotein-related	0.00012261	1.87552
AT3G18773	AT4G03400	DFL2 (DWARF IN LIGHT 2)	0.00627016	0.873858
AT1G56420	AT4G33510	DHS2 (3-deoxy-d-arabino-heptulosonate 7-phosphate synthase)	0.00142317	-0.561797
AT2G05190	AT4G35420	dihydroflavonol 4-reductase family / dihydrokaempferol 4-reductase family	0.00177414	-0.544039
AT2G07470	AT3G13930	dihydrolipoamide S-acetyltransferase, putative	0.00532049	-0.437485
AT1G17830	AT1G48430	dihydroxyacetone kinase family protein	0.00421689	-1.14067
AT1G12820	AT5G20250	DIN10 (DARK INDUCIBLE 10)	0.00221698	0.946823
AT1G17260	AT1G62630	disease resistance protein (CC-NBS-LRR class), putative	0.000798906	-0.0765964
AT5G55460	AT1G12280	disease resistance protein (CC-NBS-LRR class), putative	0.000842143	-0.392475
AT1G29910	AT1G63730	disease resistance protein (TIR-NBS-LRR class), putative	0.000767736	-0.227491
AT4G04610	AT4G12010	disease resistance protein (TIR-NBS-LRR class), putative	0.00121227	-0.287307
AT1G27950	AT2G16870	disease resistance protein (TIR-NBS-LRR class), putative	0.0024107	-0.256533
AT5G07360	AT5G41740	disease resistance protein (TIR-NBS-LRR class), putative	0.00468401	-0.284459
AT5G62530	AT1G17610	disease resistance protein-related	0.000762918	-0.497141
AT4G13010	AT5G45440	disease resistance protein-related	0.00737197	-0.183876
AT5G18780	AT1G33590	disease resistance protein-related / LRR protein-related	0.00581399	0.672707
AT3G61580	AT3G13650	disease resistance response	0.00124813	-0.245054
ATCG00480	AT3G54600	DJ-1 family protein	0.00348188	-0.64171
AT1G13390	AT1G53280	DJ-1 family protein	0.00498122	-1.05893
AT2G03760	AT5G23480	DNA binding	0.00153276	-0.136465
AT4G34840	AT3G60320	DNA binding	0.00175577	0.233847
AT4G05610	AT5G05330	DNA binding	0.00264863	-0.275803
AT1G78700	AT1G09710	DNA binding	0.00359765	-0.750241
AT2G42240	AT3G53440	DNA binding	0.00441832	-0.432988
AT5G64260	AT4G00670	DNA binding	0.00870211	-0.110176
AT5G46830	AT1G18560	DNA binding / protein dimerization	8.80281e-05	-0.376343
AT4G35140	AT4G34400	DNA binding / transcription factor	0.000103901	-0.270709
AT4G13070	AT3G12040	DNA-3-methyladenine glycosylase (MAG)	6.8359e-05	-0.457163
AT1G57600	AT5G35970	DNA-binding protein, putative	0.00134875	1.97444
AT3G60320	AT2G45820	DNA-binding protein, putative	0.00870174	0.377687
AT2G01670	AT1G23750	DNA-binding protein-related	0.00502646	-0.242165
AT4G07725	AT3G60870	DNA-binding protein-related	0.00827034	0.308623
AT2G40850	AT3G53370	DNA-binding S1FA family protein	0.00643518	-0.524448
AT4G35420	AT4G31400	DNA-directed DNA polymerase/ damaged DNA binding	0.00101047	-0.335304
AT2G16595	AT2G20560	DNAJ heat shock family protein	0.00367762	-0.401311
AT1G06660	AT3G13310	DNAJ heat shock N-terminal domain-containing protein	0.00038878	1.02079
AT1G30860	AT1G72070	DNAJ heat shock N-terminal domain-containing protein	0.000701221	-0.29867
AT4G02890	AT3G14200	DNAJ heat shock N-terminal domain-containing protein	0.00124589	0.91741
AT1G06670	AT5G23240	DNAJ heat shock N-terminal domain-containing protein	0.00318122	-1.36117
AT5G26340	AT3G09700	DNAJ heat shock N-terminal domain-containing protein	0.00947351	-0.617531
AT4G18630	AT4G36040	DNAJ heat shock N-terminal domain-containing protein (J11)	0.00960403	1.08728
AT2G39120	AT3G11450	DNAJ heat shock N-terminal domain-containing protein / cell division protein-related	0.000203275	0.983253
AT3G47950	AT2G17880	DNAJ heat shock protein, putative	0.00195652	0.97651
AT5G38140	AT5G60200	Dof-type zinc finger domain-containing protein	0.0074175	-0.51657
AT5G07770	AT4G00940	Dof-type zinc finger domain-containing protein	0.00925947	-0.399437
AT1G77890	AT4G25480	DREB1A (DEHYDRATION RESPONSE ELEMENT B1A)	0.00294504	3.31979
AT5G53800	AT3G23610	dual specificity protein phosphatase (DsPTP1)	0.0010964	-0.532966
AT5G02630	AT1G32090	early-responsive to dehydration protein-related / ERD protein-related	0.00402146	0.643664
AT5G09670	AT1G60550	ECHID (ENOYL-COA HYDRATASE/ISOMERASE D)	0.00481135	-1.03761
AT5G38210	AT1G55500	ECT4	0.00528501	-0.580184
AT1G07180	AT1G27960	ECT9 (evolutionarily conserved C-terminal region 9)	0.00371277	-0.566038
AT1G16390	AT1G59680	EDA1 (embryo sac development arrest 1)	0.00968408	0.124838
AT2G17900	AT1G01960	EDA10 (embryo sac development arrest 10)	0.00513158	-0.59457
AT5G04610	AT4G11420	EIF3A (EUKARYOTIC TRANSLATION INITIATION FACTOR 3A)	0.00974545	0.228429
AT5G65070	AT5G13860	ELC-Like (ELCH-like)	0.00713837	-0.285241
AT5G48250	AT1G13950	ELF5A-1 (EUKARYOTIC ELONGATION FACTOR 5A-1)	0.00320362	-0.367658
AT2G44700	AT1G12090	ELP (EXTENSIN-LIKE PROTEIN)	0.006656	0.956895
AT4G15260	AT5G21140	emb1379 (embryo defective 1379)	0.00292586	-0.419461
AT1G11950	AT3G07060	emb1974 (embryo defective 1974)	0.0104664	-0.465214
AT1G07430	AT3G05680	EMB2016 (embryo defective 2016)	0.00955766	-0.666976
AT1G16150	AT1G21390	emb2170 (embryo defective 2170)	0.0037923	-0.195812
AT2G24970	AT3G12080	emb2738 (embryo defective 2738)	0.00521948	-0.419476
AT4G06615	AT3G06430	EMB2750 (embryo defective 2750)	2.35737e-05	0.361018
AT5G06640	AT5G11530	EMF1 (embryonic flower 1)	0.0076719	0.210797
AT1G53350	AT1G09580	emp24/gp25L/p24 family protein	0.0043194	-0.584501
AT5G40230	AT1G08350	endomembrane protein 70 family protein	0.00383309	-0.608406
AT3G15450	AT3G58560	endonuclease/exonuclease/phosphatase family protein	0.00445627	-0.662145
AT1G10040	AT1G70330	ENT1,AT (EQUILIBRATIVE NUCLEOTIDE TRANSPORTER 1)	0.00613749	-0.85294
AT1G68640	AT3G55830	EPC1 (ECTOPICALLY PARTING CELLS)	0.00297186	-0.571234
AT3G16910	AT5G67160	EPS1 (ENHANCED PSEUDOMONAS SUSCEPTIBILTY 1)	0.00143857	-0.586174
AT3G07990	AT4G25940	epsin N-terminal homology (ENTH) domain-containing protein	0.00911704	-0.879633
AT1G25440	AT3G46540	epsin N-terminal homology (ENTH) domain-containing protein / clathrin assembly protein-related	0.00419513	-0.500471
AT4G23190	AT1G68110	epsin N-terminal homology (ENTH) domain-containing protein / clathrin assembly protein-related	0.00462667	0.16893
AT4G21500	AT1G08930	ERD6 (EARLY RESPONSE TO DEHYDRATION 6)	0.00490842	0.886093
AT1G20730	AT1G10370	ERD9 (EARLY-RESPONSIVE TO DEHYDRATION 9)	0.00320488	0.985903
AT2G41880	AT3G15210	ERF4 (ETHYLENE RESPONSIVE ELEMENT BINDING FACTOR 4)	0.00477464	1.6631
AT1G54120	AT5G44210	ERF9 (ERF DOMAIN PROTEIN 9)	0.0058408	0.754874
AT4G21890	AT3G14210	ESM1 (epithiospecifier modifier 1)	0.00422389	-0.795716
AT4G24240	AT1G01380	ETC1 (ENHANCER OF TRY AND CPC 1)	0.00192664	-0.326945
AT3G12890	AT2G20100	ethylene-responsive family protein	0.00380037	-0.279042
AT1G11940	AT3G19500	ethylene-responsive protein -related	0.0011975	-0.21773
AT3G22900	AT1G27660	ethylene-responsive protein -related	0.0038149	-0.707025
AT2G24220	AT1G05710	ethylene-responsive protein, putative	0.000958131	-0.375565
AT1G01380	AT2G40290	eukaryotic translation initiation factor 2 subunit 1, putative / eIF-2A, putative / eIF-2-alpha, putative	0.00842715	-0.668431
AT3G51090	AT5G01940	eukaryotic translation initiation factor 2B family protein / eIF-2B family protein	0.000676636	-0.36837
AT3G14450	AT1G29550	eukaryotic translation initiation factor 4E, putative / eIF-4E, putative / eIF4E, putative / mRNA cap-binding protein, putative	0.00158448	-0.460141
AT2G36460	AT1G77840	eukaryotic translation initiation factor 5, putative / eIF-5, putative	0.000326126	-0.867115
AT5G62340	AT4G23330	eukaryotic translation initiation factor-related	0.00302602	-0.621082
AT1G52410	AT5G64260	EXL2 (EXORDIUM LIKE 2)	0.00173465	1.14025
AT2G17880	AT5G51550	EXL3 (EXORDIUM LIKE 3)	0.00577723	0.80513
AT2G37960	AT5G09440	EXL4 (EXORDIUM LIKE 4)	0.00334287	0.990544
AT4G29210	AT2G17230	EXL5 (EXORDIUM LIKE 5)	0.00100797	1.10943
AT1G46768	AT5G61390	exonuclease family protein	0.00958673	-0.261221
AT5G56450	AT4G32790	exostosin family protein	0.00365195	-0.500702
AT5G07140	AT3G57630	exostosin family protein	0.00599318	-1.00133
AT1G68050	AT2G31990	exostosin family protein	0.00712324	-0.44613
AT1G18240	AT3G24200	FAD binding / monooxygenase/ oxidoreductase/ oxidoreductase, acting on paired donors, with incorporation or reduction of molecular oxygen, NADH or NADPH as one donor, and incorporation of one atom of oxygen	0.00031864	-0.445531
AT1G23460	AT5G11540	FAD-binding domain-containing protein	0.00398315	-0.22573
AT5G28080	AT3G56840	FAD-dependent oxidoreductase family protein	0.00509856	-0.49498
AT1G51230	AT3G59470	far-red impaired responsive family protein / FAR1 family protein	0.00803464	-0.361602
AT1G07410	AT3G07870	F-box family protein	0.000561636	-0.852704
AT4G05430	AT4G10925	F-box family protein	0.000911282	-0.42219
AT3G42057	AT3G23880	F-box family protein	0.00148926	-0.763896
AT1G71710	AT5G18780	F-box family protein	0.00166433	-0.432752
AT1G69440	AT3G59150	F-box family protein	0.00212259	-0.446195
AT3G50550	AT2G17830	F-box family protein	0.00235267	-0.280352
AT3G16670	AT3G58820	F-box family protein	0.00263539	-0.259538
AT5G47680	AT2G26860	F-box family protein	0.00323165	-0.407093
AT3G48360	AT3G51530	F-box family protein	0.00369004	-0.566454
AT2G24165	AT5G55150	F-box family protein	0.00382708	0.0135236
AT3G14150	AT2G26030	F-box family protein	0.00461105	-0.487691
AT3G56940	AT3G60040	F-box family protein	0.00473041	-0.400606
AT1G76940	AT3G19470	F-box family protein	0.00580836	-0.111677
AT5G51740	AT3G55900	F-box family protein	0.00591575	-0.319926
AT5G24380	AT1G30780	F-box family protein	0.00619237	0.2411
AT3G22460	AT4G21510	F-box family protein	0.00633947	-0.146337
AT1G53780	AT2G24250	F-box family protein	0.00675831	-0.559622
AT4G30730	AT3G23960	F-box family protein	0.00694821	-0.0296415
AT3G59150	AT5G39450	F-box family protein	0.00718678	-0.880883
AT3G50740	AT5G60610	F-box family protein	0.00732118	-0.269678
AT2G19590	AT2G41170	F-box family protein	0.00739665	-0.580044
AT4G14740	AT3G44060	F-box family protein	0.00741171	-0.482144
AT3G11850	AT4G27050	F-box family protein	0.00766653	-0.542276
AT4G37790	AT1G55590	F-box family protein	0.00795868	-0.33153
AT1G67180	AT3G59190	F-box family protein	0.00797482	-0.181219
AT1G17430	AT3G59210	F-box family protein	0.00860345	-0.608341
AT2G37610	AT3G13680	F-box family protein	0.00941472	0.0993736
AT4G08210	AT1G80570	F-box family protein (FBL14)	0.00355281	-0.594679
AT2G03550	AT4G33210	F-box family protein (FBL15)	0.00949543	-0.569389
AT4G01990	AT4G30640	F-box family protein (FBL19)	0.00552644	-0.40854
AT1G15610	AT5G01720	F-box family protein (FBL3)	0.00232752	-0.994391
AT4G35410	AT4G15475	F-box family protein (FBL4)	0.00354198	-0.627734
AT1G09540	AT1G80960	F-box protein-related	0.00566769	-0.258625
AT1G62570	AT1G73655	FK506 binding / peptidyl-prolyl cis-trans isomerase	0.00223228	-1.2446
AT3G24750	AT1G68050	FKF1 (FLAVIN-BINDING, KELCH REPEAT, F BOX 1)	0.00199135	1.37925
AT3G17250	AT5G06390	FLA17 (FASCICLIN-LIKE ARABINOGALACTAN PROTEIN 17 PRECURSOR)	0.00850962	-0.810101
AT2G43000	AT1G03870	FLA9 (FASCICLIN-LIKE ARABINOOGALACTAN 9)	0.000550144	0.892819
AT2G02190	AT4G28720	flavin-containing monooxygenase family protein / FMO family protein	0.00226651	1.18069
AT5G67240	AT1G62570	FMO GS-OX4 (FLAVIN-MONOOXYGENASE GLUCOSINOLATE S-OXYGENASE 4)	0.00219717	1.01223
AT5G20250	AT5G66190	FNR1 (FERREDOXIN-NADP(+)-OXIDOREDUCTASE 1)	0.00339269	-0.357813
AT5G54800	AT2G21530	forkhead-associated domain-containing protein / FHA domain-containing protein	0.00352253	-0.904908
AT2G46420	AT3G02400	forkhead-associated domain-containing protein / FHA domain-containing protein / AT hook motif-containing protein	0.00779329	0.300834
AT1G73655	AT5G07780	formin homology 2 domain-containing protein / FH2 domain-containing protein	0.0012318	-0.403519
AT5G42040	AT5G07770	formin homology 2 domain-containing protein / FH2 domain-containing protein	0.00179887	-1.31485
AT3G15355	AT2G28110	FRA8 (FRAGILE FIBER 8)	0.00155996	-0.193894
AT3G49730	AT5G41460	fringe-related protein	0.000422513	-0.78538
AT3G18970	AT4G15240	fringe-related protein	0.00749062	-0.872346
AT1G70480	AT2G36460	fructose-bisphosphate aldolase, putative	0.00193941	-1.3536
AT2G18650	AT5G53170	FTSH11 (FtsH protease 11)	0.00970464	-0.817135
AT4G34810	AT5G13830	FtsJ-like methyltransferase family protein	0.0025311	-0.313252
AT1G60075	AT5G01230	FtsJ-like methyltransferase family protein	0.00827683	-0.546513
AT4G28720	AT1G14070	FUT7	0.00371815	-0.34929
AT5G41140	AT1G14110	FUT9 (FUCOSYLTRANSFERASE 9)	0.000708047	-0.117942
AT5G49380	AT5G35790	G6PD1 (GLUCOSE-6-PHOSPHATE DEHYDROGENASE 1)	0.00329018	-0.880898
AT1G76840	AT3G27300	G6PD5 (glucose-6-phosphate dehydrogenase 5)	0.0032836	-0.561352
AT5G55870	AT4G38310	galactosyl transferase GMA12/MNN10 family protein	0.000449274	-0.293593
AT3G12820	AT2G32430	galactosyltransferase family protein	0.000635137	-0.476921
AT1G66370	AT2G36830	GAMMA-TIP (GAMMA TONOPLAST INTRINSIC PROTEIN)	0.00433751	-0.374771
AT3G20120	AT1G75750	GASA1 (GAST1 PROTEIN HOMOLOG 1)	0.00426605	0.747289
AT2G33760	AT4G02130	GATL6	0.000265697	-1.00186
AT5G45000	AT3G61130	GAUT1 (GALACTURONOSYLTRANSFERASE 1)	0.00377129	0.443465
AT2G37925	AT5G54690	GAUT12 (GALACTURONOSYLTRANSFERASE 12)	0.00271534	-0.240462
AT5G05210	AT5G15470	GAUT14 (Galacturonosyltransferase 14)	0.00853738	0.204914
AT2G22590	AT2G16860	GCIP-interacting family protein	0.010338	0.552395
AT4G14550	AT3G02980	GCN5-related N-acetyltransferase (GNAT) family protein	0.000327431	-0.706564
AT1G18740	AT1G72610	GER1 (GERMIN-LIKE PROTEIN 1)	0.0088274	0.41919
AT5G01720	AT1G74470	geranylgeranyl reductase	0.00907101	0.638182
AT4G15280	AT5G41820	geranylgeranyl transferase alpha subunit-related / RAB geranylgeranyltransferase alpha subunit-related	0.00330556	-0.341925
AT1G22170	AT3G04150	germin-like protein, putative	0.00772633	0.530459
AT5G16820	AT5G48030	GFA2 (GAMETOPHYTIC FACTOR 2)	0.0104847	-0.539885
AT2G23180	AT1G23310	GGT1 (GLUTAMATE:GLYOXYLATE AMINOTRANSFERASE)	0.00298126	0.453294
AT2G22200	AT4G29210	GGT4 (GAMMA-GLUTAMYL TRANSPEPTIDASE 4)	0.00197535	-1.67354
AT1G23190	AT3G01640	GHMP kinase family protein	0.0100433	-0.607615
AT1G20520	AT1G01220	GHMP kinase-related	0.00461181	-0.670837
AT2G17830	AT1G22770	GI (GIGANTEA)	0.0100308	1.1345
AT1G62200	AT3G13222	GIP1 (GBF-INTERACTING PROTEIN 1)	0.00382967	-0.748015
AT5G22180	AT2G41880	GK-1 (GUANYLATE KINASE 1)	0.00191588	-0.297058
AT5G06860	AT5G41315	GL3 (GLABROUS 3)	0.000457382	-0.860081
AT5G15330	AT1G53920	GLIP5	0.00255817	-0.321899
AT1G61215	AT5G44190	GLK2 (GOLDEN2-LIKE 2)	0.00702402	0.869488
AT4G06569	AT2G17260	GLR2 (GLUTAMATE RECEPTOR 2)	0.00379066	-0.241888
AT5G28740	AT5G03870	glutaredoxin family protein	0.00295811	-0.181236
AT1G76730	AT2G47880	glutaredoxin family protein	0.00313086	-0.488235
AT1G26300	AT5G01420	glutaredoxin family protein	0.00830806	-0.210686
AT2G28980	AT2G41330	glutaredoxin family protein	0.0097086	-0.73131
AT1G54180	AT1G67870	glycine-rich protein	0.00741737	-0.467086
AT2G16870	AT3G44950	glycine-rich protein	0.0101422	1.79792
AT2G20540	AT1G09010	glycoside hydrolase family 2 protein	0.000325226	-0.750037
AT2G15590	AT3G15720	glycoside hydrolase family 28 protein / polygalacturonase (pectinase) family protein	0.00378221	0.787813
AT3G09010	AT4G33440	glycoside hydrolase family 28 protein / polygalacturonase (pectinase) family protein	0.00919046	-1.37801
AT5G64510	AT4G33860	glycosyl hydrolase family 10 protein	0.00906779	-0.125535
AT5G12480	AT1G32860	glycosyl hydrolase family 17 protein	0.000529411	1.82049
AT3G24400	AT5G18220	glycosyl hydrolase family 17 protein	0.00112968	-0.297796
AT1G30530	AT1G64760	glycosyl hydrolase family 17 protein	0.00441886	-0.047888
AT5G19460	AT3G61810	glycosyl hydrolase family 17 protein	0.00623599	-0.412332
AT1G19290	AT3G26130	glycosyl hydrolase family 5 protein / cellulase family protein	0.00256326	-0.566404
AT3G62610	AT3G61010	glycosyl hydrolase family protein 85	0.00723825	-0.52318
AT4G27680	AT3G26445	glycosyl transferase family 17 protein	0.00559545	-0.370555
AT4G26270	AT5G60700	glycosyltransferase family protein 2	0.00942146	-0.801772
AT1G31720	AT3G53950	glyoxal oxidase-related	0.00562577	-0.514665
AT5G64940	AT5G56860	GNC (GATA, nitrate-inducible, carbon metabolism-involved)	0.00518898	-0.632549
AT3G33530	AT5G54800	GPT1	0.002221	-0.758413
AT4G04950	AT4G13070	group II intron splicing factor CRS1-related	0.00174836	-0.453912
AT5G02320	AT4G04970	GSL1 (GLUCAN SYNTHASE-LIKE 1)	0.000514596	0.123786
AT1G48360	AT5G10550	GTE2 (Global transcription factor group E 2)	0.00254576	-1.97208
AT5G38895	AT1G06230	GTE4 (GLOBAL TRANSCRIPTION FACTOR GROUP E 4)	0.00768445	0.15486
AT5G13060	AT3G07270	GTP cyclohydrolase I	0.00608029	-1.08459
AT2G07767	AT3G59400	GUN4	0.0098119	0.906309
AT2G46830	AT1G17550	HAB2	0.000173373	-1.3468
AT5G17620	AT3G12980	HAC5	0.00984791	0.443138
AT2G26560	AT4G28490	HAE (HAESA)	0.00102579	-1.02984
AT1G65060	AT4G11570	haloacid dehalogenase-like hydrolase family protein	0.000911553	0.338235
AT5G13830	AT1G60780	HAP13 (HAPLESS 13)	0.00949059	-0.354387
AT4G38730	AT5G53730	harpin-induced family protein / HIN1 family protein / harpin-responsive family protein	0.0067899	-1.11318
AT4G27310	AT4G17460	HAT1	0.0079196	-0.296307
AT3G24810	AT4G37790	HAT22	0.0021364	-0.787515
AT1G33270	AT5G03740	HD2C (HISTONE DEACETYLASE 2C)	0.0104061	-0.718047
AT1G74650	AT4G33470	hda14 (histone deacetylase 14)	6.91136e-06	-1.24724
AT5G10550	AT1G17920	HDG12 (HOMEODOMAIN GLABROUS 12)	0.00678414	-0.297468
AT1G71760	AT4G34350	HDR (4-HYDROXY-3-METHYLBUT-2-ENYL DIPHOSPHATE REDUCTASE)	0.00293154	0.741706
AT3G16565	AT2G40730	HEAT repeat-containing protein	0.00413931	-0.72042
AT1G53920	AT2G41000	heat shock protein binding	0.00465845	-0.44023
AT3G26670	AT3G52490	heat shock protein-related	0.00452871	-0.437936
AT1G31020	AT2G40130	heat shock protein-related	0.00651126	1.00468
AT3G26130	AT2G29970	heat shock protein-related	0.00874229	0.0648389
AT3G26490	AT5G02600	heavy-metal-associated domain-containing protein	0.000571484	-0.0258318
AT2G39870	AT1G51090	heavy-metal-associated domain-containing protein	0.00468548	1.73105
AT5G21150	AT1G23000	heavy-metal-associated domain-containing protein	0.00589373	-0.145933
AT5G61340	AT5G67060	HEC1 (HECATE 1)	0.00632158	0.445408
AT1G74000	AT1G58290	HEMA1	0.0034588	1.48919
AT5G65830	AT5G47620	heterogeneous nuclear ribonucleoprotein, putative / hnRNP, putative	4.7376e-05	-1.12496
AT5G23460	AT5G61520	hexose transporter, putative	0.00915813	-1.11522
AT3G16640	AT3G47830	HhH-GPD base excision DNA repair protein-related	0.00307051	-0.478788
AT4G14120	AT1G06760	histone H1, putative	0.0061194	-1.03082
AT1G57590	AT1G18680	HNH endonuclease domain-containing protein	0.00639913	-0.356478
AT1G17270	AT4G15440	HPL1 (HYDROPEROXIDE LYASE 1)	0.00527533	-2.32474
AT4G13590	AT3G50480	HR4 (HOMOLOG OF RPW8 4)	0.00294035	0.547912
AT3G58820	AT5G16820	HSF3 (HEAT SHOCK FACTOR 3)	0.00233066	0.46684
AT2G23430	AT5G56030	HSP81-2 (HEAT SHOCK PROTEIN 81-2)	0.00338496	-0.426669
AT3G63180	AT5G56010	HSP81-3	0.00999912	0.466829
AT4G34660	AT1G75700	HVA22G (HVA22-LIKE PROTEIN G)	0.00430579	-0.023896
AT4G26510	AT2G03550	hydrolase	0.00215413	-1.02798
AT3G21750	AT1G19190	hydrolase	0.00511375	-0.33905
AT5G05330	AT1G48360	hydrolase, acting on acid anhydrides, in phosphorus-containing anhydrides / nucleic acid binding / zinc ion binding	0.00249579	-0.441392
AT5G13550	AT1G73480	hydrolase, alpha/beta fold family protein	0.000154747	1.62152
AT5G46115	AT1G17430	hydrolase, alpha/beta fold family protein	0.00214508	-0.963498
AT1G76070	AT5G13800	hydrolase, alpha/beta fold family protein	0.00385739	-0.687344
AT2G26150	AT5G11650	hydrolase, alpha/beta fold family protein	0.00882414	0.588612
AT5G11520	AT2G26800	hydroxymethylglutaryl-CoA lyase, putative / 3-hydroxy-3-methylglutarate-CoA lyase, putative / HMG-CoA lyase, putative	0.0011216	0.214892
AT1G19230	AT5G21280	hydroxyproline-rich glycoprotein family protein	0.000169393	0.220487
AT3G22550	AT4G11430	hydroxyproline-rich glycoprotein family protein	0.000853201	1.75476
AT5G62020	AT4G28160	hydroxyproline-rich glycoprotein family protein	0.00109879	-0.249805
AT1G72280	AT1G23050	hydroxyproline-rich glycoprotein family protein	0.00375063	0.377314
AT3G09040	AT1G21695	hydroxyproline-rich glycoprotein family protein	0.00390875	-0.282176
AT1G27480	AT5G57070	hydroxyproline-rich glycoprotein family protein	0.00865678	-0.737815
AT4G32350	AT4G14550	IAA14 (INDOLE-3-ACETIC ACID INDUCIBLE 14)	0.00231637	1.05667
AT1G07490	AT1G51950	IAA18 (INDOLE-3-ACETIC ACID INDUCIBLE 18)	0.00508583	-0.616968
AT5G54690	AT1G18670	IBS1 (IMPAIRED IN BABA-INDUCED STERILITY 1)	0.00479896	0.254303
AT4G12470	AT2G23430	ICK1	0.0026371	-0.754905
AT1G72510	AT3G24810	ICK3	0.00254356	-0.348525
AT5G66500	AT1G49620	ICK5	0.00367979	-0.327536
AT1G30020	AT5G54140	ILL3	0.00887622	-0.600605
AT5G66120	AT4G16143	IMPA-2 (IMPORTIN ALPHA ISOFORM 2)	0.00978699	-0.391501
AT3G05870	AT1G71710	inositol polyphosphate 5-phosphatase, putative	0.00204137	0.8869
AT3G29680	AT4G16620	integral membrane family protein / nodulin MtN21-related	0.000535061	-0.313242
AT1G08070	AT5G62720	integral membrane HPP family protein	0.00593831	-0.732139
AT2G39620	AT1G30890	integral membrane HRF1 family protein	0.0062464	0.165398
AT3G50310	AT3G59320	integral membrane protein, putative	0.00299277	-0.783469
AT3G22890	AT1G19450	integral membrane protein, putative / sugar transporter family protein	0.000474083	1.74278
AT5G06510	AT1G04570	integral membrane transporter family protein	0.00151978	1.95344
AT1G09140	AT2G32040	integral membrane transporter family protein	0.00345106	-0.654719
AT1G67600	AT5G62360	invertase/pectin methylesterase inhibitor family protein	0.000871828	2.6626
AT4G27180	AT5G62340	invertase/pectin methylesterase inhibitor family protein	0.00194757	0.417923
AT5G06540	AT3G17130	invertase/pectin methylesterase inhibitor family protein	0.00555205	0.200353
AT5G63830	AT3G49330	invertase/pectin methylesterase inhibitor family protein	0.00988157	-0.160348
AT4G02720	AT5G13460	IQD11 (IQ-domain 11)	0.00149676	0.342012
AT5G39920	AT3G49380	iqd15 (IQ-domain 15)	0.00336367	0.00237864
AT5G37570	AT4G23060	IQD22 (IQ-domain 22)	0.00413549	0.104125
AT1G71110	AT5G07240	IQD24 (IQ-domain 24)	0.0032135	-0.949973
AT4G12980	AT3G22190	IQD5 (IQ-domain 5)	0.00335498	-0.905743
AT5G49980	AT1G60960	IRT3	0.0104422	-1.14641
AT3G27470	AT4G09020	ISA3 (ISOAMYLASE 3)	0.00817252	-1.77295
AT3G50140	AT5G14590	isocitrate dehydrogenase, putative / NADP+ isocitrate dehydrogenase, putative	0.00467441	-0.482703
AT3G42250	AT3G01020	ISU2 (ISCU-LIKE 2)	0.00492672	0.266869
AT5G17240	AT1G75100	JAC1 (J-DOMAIN PROTEIN REQUIRED FOR CHLOROPLAST ACCUMULATION RESPONSE 1)	0.00960217	0.909538
AT1G03620	AT1G19180	JAZ1 (JASMONATE-ZIM-DOMAIN PROTEIN 1)	0.00517707	1.46333
AT4G04316	AT1G48500	JAZ4 (JASMONATE-ZIM-DOMAIN PROTEIN 4)	0.00312808	-0.327771
AT1G60730	AT2G34560	katanin, putative	0.00922855	-0.944231
AT1G13605	AT2G26250	KCS10 (3-KETOACYL-COA SYNTHASE 10)	0.00638723	0.211761
AT5G66620	AT3G10280	KCS14 (3-KETOACYL-COA SYNTHASE 14)	0.0086043	-0.802739
AT3G06860	AT4G34250	KCS16 (3-KETOACYL-COA SYNTHASE 16)	0.00292213	0.526995
AT1G26640	AT2G15090	KCS8 (3-KETOACYL-COA SYNTHASE 8)	0.00463727	0.903254
AT4G37120	AT5G03020	kelch repeat-containing F-box family protein	0.000352383	-0.216879
AT3G02170	AT1G22040	kelch repeat-containing F-box family protein	0.00154066	-1.08143
AT1G03930	AT2G44700	kelch repeat-containing F-box family protein	0.00184692	-0.305548
AT1G60050	AT1G27420	kelch repeat-containing F-box family protein	0.00338826	-0.346548
AT1G17780	AT1G67480	kelch repeat-containing F-box family protein	0.00364668	-1.172
AT1G12060	AT2G29600	kelch repeat-containing F-box family protein	0.00760863	0.151438
AT4G34250	AT4G19250	kelch repeat-containing protein	0.000784995	0.283106
AT5G49555	AT5G50310	kelch repeat-containing protein	0.00675018	0.494156
AT5G21140	AT1G08420	kelch repeat-containing protein / serine/threonine phosphoesterase family protein	0.00776049	-0.745212
AT3G15170	AT2G27210	kelch repeat-containing serine/threonine phosphoesterase family protein	0.0014687	-0.867458
AT4G15215	AT4G18375	KH domain-containing protein	0.00532272	-0.481286
AT4G34350	AT1G56120	kinase	0.00537087	-1.19341
AT5G02370	AT3G51150	kinesin motor family protein	0.00419851	0.396513
AT5G11030	AT5G02370	kinesin motor protein-related	0.0029369	-0.33662
AT3G50480	AT2G22610	kinesin motor protein-related	0.00694997	0.348647
AT4G25480	AT3G45850	kinesin motor protein-related	0.00823833	0.332254
AT5G04490	AT3G12020	kinesin motor protein-related	0.00995178	0.591764
AT2G37230	AT4G33530	KUP5	0.00620678	-0.396004
AT5G03870	AT4G35890	La domain-containing protein	0.00396526	-0.805631
AT1G19370	AT2G46570	LAC6 (laccase 6)	0.00121117	-0.397289
AT4G26170	AT3G05970	LACS6 (long-chain acyl-CoA synthetase 6)	0.00801204	-1.19812
AT2G45250	AT5G27600	LACS7 (LONG-CHAIN ACYL-COA SYNTHETASE 7)	0.000144777	-1.11337
AT2G02140	AT2G03740	late embryogenesis abundant domain-containing protein / LEA domain-containing protein	0.00613943	0.190191
AT3G55830	AT5G47010	LBA1 (LOW-LEVEL BETA-AMYLASE 1)	0.000992651	-0.584323
AT1G23310	AT3G26620	LBD23 (LOB DOMAIN-CONTAINING PROTEIN 23)	0.000386975	-0.130422
AT4G24010	AT3G47870	LBD27 (LOB DOMAIN-CONTAINING PROTEIN 27)	0.00338086	0.300427
AT2G20500	AT5G35900	LBD35 (LOB DOMAIN-CONTAINING PROTEIN 35)	0.00717424	0.146343
AT3G59320	AT5G67420	LBD37 (LOB DOMAIN-CONTAINING PROTEIN 37)	0.00644113	-0.757649
AT5G10080	AT2G02100	LCR69 (LOW-MOLECULAR-WEIGHT CYSTEINE-RICH 69)	0.00636554	0.928214
AT2G45180	AT2G02140	LCR72 (LOW-MOLECULAR-WEIGHT CYSTEINE-RICH 72)	0.00296962	0.117066
AT5G51910	AT4G02560	LD (luminidependens)	0.00729587	0.126635
AT1G18420	AT1G27480	lecithin:cholesterol acyltransferase family protein / LACT family protein	0.0026941	-1.20068
AT4G23330	AT4G19860	lecithin:cholesterol acyltransferase family protein / LACT family protein	0.00357467	-0.744375
AT3G57700	AT3G45430	lectin protein kinase family protein	0.00110183	0.0817449
AT5G05230	AT5G60280	lectin protein kinase family protein	0.00485233	-0.275294
AT5G03350	AT3G45390	lectin protein kinase family protein	0.00793906	-0.321821
AT5G49300	AT5G55830	lectin protein kinase, putative	0.00155439	-0.316134
AT2G20010	AT5G03350	legume lectin family protein	0.00304005	0.832517
AT3G47830	AT1G53070	legume lectin family protein	0.00945189	-0.506586
AT5G12235	AT1G54320	LEM3 (ligand-effect modulator 3) family protein / CDC50 family protein	0.00737768	-0.322648
AT4G35770	AT5G65830	leucine-rich repeat family protein	0.00258451	-0.274378
AT2G18960	AT1G33600	leucine-rich repeat family protein	0.00380568	1.38572
AT5G54160	AT1G69545	leucine-rich repeat family protein	0.00857532	-0.464665
AT4G10560	AT4G06744	leucine-rich repeat family protein / extensin family protein	0.00572064	-0.127329
AT2G38823	AT3G22800	leucine-rich repeat family protein / extensin family protein	0.00896374	-0.172663
AT1G64300	AT1G53430	leucine-rich repeat family protein / protein kinase family protein	0.00946169	1.11024
AT1G48500	AT2G23950	leucine-rich repeat family protein / protein kinase family protein	0.00961483	-0.95514
AT3G42710	AT5G56040	leucine-rich repeat protein kinase, putative	0.0103203	-1.03818
AT2G47880	AT5G45840	leucine-rich repeat transmembrane protein kinase, putative	0.0036721	-0.156335
AT5G01120	AT2G25790	leucine-rich repeat transmembrane protein kinase, putative	0.0041096	-0.606695
AT1G53510	AT2G33170	leucine-rich repeat transmembrane protein kinase, putative	0.00474299	-1.36349
AT1G54350	AT1G35710	leucine-rich repeat transmembrane protein kinase, putative	0.00531257	-1.75515
AT1G71030	AT4G31250	leucine-rich repeat transmembrane protein kinase, putative	0.00843545	-0.866439
AT5G09300	AT1G27190	leucine-rich repeat transmembrane protein kinase, putative	0.00918027	-0.403279
AT5G65480	AT1G12460	leucine-rich repeat transmembrane protein kinase, putative	0.00980638	-0.429404
AT5G23240	AT2G34430	LHB1B1	8.40883e-05	1.31989
AT1G13950	AT3G47470	LHCA4 (LIGHT-HARVESTING CHLOROPHYLL-PROTEIN COMPLEX I SUBUNIT A4)	0.00831278	0.52339
AT3G15400	AT2G05100	LHCB2.1	0.00123143	1.55321
AT1G62680	AT3G27690	LHCB2.3	0.000109037	3.48793
AT1G10370	AT3G08940	LHCB4.2 (light harvesting complex PSII)	0.000548015	0.741168
AT1G49130	AT4G35180	LHT7 (Lys/His transporter 7)	0.00645858	-0.273418
AT5G07240	AT1G01060	LHY (LATE ELONGATED HYPOCOTYL)	3.74552e-07	1.06663
AT1G04140	AT4G16070	lipase class 3 family protein	0.00433857	-0.308612
AT4G26680	AT4G00500	lipase class 3 family protein / calmodulin-binding heat-shock protein-related	0.00618982	-0.775676
AT5G51900	AT2G42690	lipase, putative	0.000537723	-1.31137
AT2G26860	AT2G18915	LKP2 (LOV KELCH PROTEIN 2)	0.00699606	0.437836
AT1G22640	AT5G01460	LMBR1 integral membrane family protein	0.00434298	-0.627822
AT5G19660	AT3G02170	LNG2 (LONGIFOLIA2)	0.00289857	-0.70009
AT2G28840	AT4G21610	LOL2 (LSD ONE LIKE 2)	0.00559839	-0.501653
AT3G26460	AT5G09670	loricrin-related	0.00181371	-0.69797
AT5G55640	AT5G64550	loricrin-related	0.00507917	-1.20377
AT1G23840	AT1G78815	LSH7 (LIGHT SENSITIVE HYPOCOTYLS 7)	0.00357231	-0.149073
AT4G19700	AT4G18610	LSH9 (LIGHT SENSITIVE HYPOCOTYLS 9)	0.010222	-0.247054
AT1G31990	AT3G50970	LTI30 (LOW TEMPERATURE-INDUCED 30)	0.00156159	2.59356
AT2G35210	AT1G27950	LTPG1 (GLYCOSYLPHOSPHATIDYLINOSITOL-ANCHORED LIPID PROTEIN TRANSFER 1)	0.00164225	0.122219
AT1G68910	AT5G57030	LUT2 (LUTEIN DEFICIENT 2)	0.00348177	-0.871026
AT5G06530	AT4G33150	lysine-ketoglutarate reductase/saccharopine dehydrogenase bifunctional enzyme	0.00450141	-0.201813
AT1G09680	AT1G78600	LZF1 (LIGHT-REGULATED ZINC FINGER PROTEIN 1)	2.31452e-05	2.75403
AT1G51270	AT4G24800	MA3 domain-containing protein	0.00424726	0.398832
AT5G51970	AT5G65070	MAF4 (MADS AFFECTING FLOWERING 4)	0.00184627	-0.274018
AT1G18260	AT1G34770	MAGE-8 antigen-related	0.00799537	-0.459271
AT3G27300	AT3G19640	magnesium transporter CorA-like family protein (MRS2-3)	0.00705901	-0.845675
AT5G35790	AT1G02140	MAGO (MAGO NASHI)	0.00977021	-0.517062
AT5G41820	AT3G26460	major latex protein-related / MLP-related	0.00324586	0.865666
AT4G04290	AT3G50310	MAPKKK20	0.00279104	0.941778
AT5G18065	AT2G36880	MAT3 (methionine adenosyltransferase 3)	0.00473492	-0.350464
AT1G20870	AT4G22790	MATE efflux family protein	0.00388569	-0.470935
AT3G42580	AT4G21910	MATE efflux family protein	0.00448623	-1.52326
AT2G43340	AT1G33100	MATE efflux family protein	0.00995922	0.602222
AT5G05270	AT3G24500	MBF1C (MULTIPROTEIN BRIDGING FACTOR 1C)	0.00679723	-0.905594
AT5G09440	AT4G35920	MCA1 (mid1-complementing activity 1)	0.00649578	-0.756838
AT3G60230	AT2G20980	MCM10	0.00552313	-0.563629
AT5G26170	AT2G16005	MD-2-related lipid recognition domain-containing protein / ML domain-containing protein	0.00433629	-0.27437
AT1G22270	AT2G18650	MEE16 (maternal effect embryo arrest 16)	0.0022504	-0.300412
AT3G22190	AT3G02570	MEE31 (MATERNAL EFFECT EMBRYO ARREST 31)	0.00572484	-1.38138
AT5G57345	AT4G10560	MEE53 (maternal effect embryo arrest 53)	0.00311449	-0.21397
AT3G49380	AT1G57600	membrane bound O-acyl transferase (MBOAT) family protein	0.00175401	-0.414519
AT1G64235	AT5G43560	meprin and TRAF homology domain-containing protein / MATH domain-containing protein	0.00354483	0.157093
AT3G47870	AT3G58210	meprin and TRAF homology domain-containing protein / MATH domain-containing protein	0.00541915	0.164463
AT4G14860	AT4G30270	MERI5B (meristem-5)	0.000704668	1.64282
AT5G56030	AT5G58310	MES18 (METHYL ESTERASE 18)	0.00691836	-2.13132
AT1G27420	AT2G23590	MES8 (METHYL ESTERASE 8)	0.0096213	-0.121745
AT5G66190	AT4G00560	methionine adenosyltransferase regulatory beta subunit-related	0.00500099	-0.568855
AT5G55840	AT3G15530	methyltransferase	0.00755412	0.791822
AT3G51990	AT1G69520	methyltransferase-related	0.00955765	-0.38965
AT3G54090	AT3G16000	MFP1 (MAR BINDING FILAMENT-LIKE PROTEIN 1)	0.00586858	0.782984
AT4G02485	AT3G06860	MFP2 (MULTIFUNCTIONAL PROTEIN 2)	0.00287928	-0.870305
AT3G15270	AT4G29950	microtubule-associated protein	0.00753988	-1.06233
AT1G67790	AT5G08185	MIR162A (MICRORNA 162A)	0.0070353	-0.308635
AT4G17250	AT1G45332	mitochondrial elongation factor, putative	0.0104451	-0.518902
AT2G36630	AT2G37890	mitochondrial substrate carrier family protein	0.00032252	-0.195312
AT3G16500	AT5G42130	mitochondrial substrate carrier family protein	0.00057559	-0.433815
AT2G32040	AT5G56450	mitochondrial substrate carrier family protein	0.00198072	-0.419265
AT1G58290	AT5G64950	mitochondrial transcription termination factor-related / mTERF-related	0.0074964	-0.418481
AT5G24870	AT1G74120	mitochondrial transcription termination factor-related / mTERF-related	0.00757588	-0.353054
AT1G61460	AT1G61980	mitochondrial transcription termination factor-related / mTERF-related	0.0087014	-0.601162
AT4G19030	AT4G15760	MO1 (MONOOXYGENASE 1)	0.0095178	0.497819
AT5G57030	AT5G18940	Mo25 family protein	0.00810202	-0.260699
AT3G54600	AT4G38540	monooxygenase, putative (MO2)	0.00641841	-0.746754
AT2G28250	AT3G52210	mRNA capping enzyme family protein	0.0054614	-0.416668
AT2G20815	AT3G20475	MSH5 (MUTS-HOMOLOGUE 5)	3.17995e-06	-0.13014
AT5G40840	AT1G58200	MSL3 (MscS-LIKE 3)	0.00483354	-0.798498
AT4G25750	AT4G27680	MSP1 protein, putative / intramitochondrial sorting protein, putative	0.00246484	-0.601703
AT2G21530	AT5G26340	MSS1	0.00179109	1.3
AT3G02290	AT3G09390	MT2A (METALLOTHIONEIN 2A)	0.00773062	0.747988
AT1G21130	AT4G29840	MTO2 (METHIONINE OVER-ACCUMULATOR 2)	0.000870829	-0.85259
AT2G22730	AT5G63800	MUM2 (MUCILAGE-MODIFIED 2)	0.00729601	0.706231
AT2G23130	AT1G63680	MURE	0.0058318	0.184472
AT4G19500	AT5G58900	myb family transcription factor	9.97671e-05	0.56212
AT1G49180	AT3G10113	myb family transcription factor	0.000148978	1.6951
AT4G15475	AT5G17300	myb family transcription factor	0.00124424	1.86176
AT5G43560	AT3G11280	myb family transcription factor	0.0014968	-0.523018
AT1G27530	AT1G66370	MYB113 (myb domain protein 113)	0.00228586	-0.448155
AT3G45095	AT1G22640	MYB3 (MYB DOMAIN PROTEIN 3)	0.00323914	-0.502935
AT1G80570	AT1G74650	MYB31 (MYB DOMAIN PROTEIN 31)	0.00254387	-0.214228
AT5G66210	AT5G06100	MYB33 (MYB DOMAIN PROTEIN 33)	0.00150539	-0.770718
AT5G16040	AT5G02320	MYB3R-5 (MYB DOMAIN PROTEIN 3R-5)	0.00249096	-0.306492
AT5G60100	AT5G16600	MYB43 (myb domain protein 43)	0.00534932	-0.411
AT4G16780	AT1G09540	MYB61 (MYB DOMAIN PROTEIN 61)	0.00219536	-0.143487
AT1G73690	AT4G37260	MYB73 (MYB DOMAIN PROTEIN 73)	0.000316427	1.08549
AT2G18060	AT1G71030	MYBL2 (ARABIDOPSIS MYB-LIKE 2)	0.00316037	2.22315
AT1G78815	AT3G56480	myosin heavy chain-related	0.00398179	-1.1708
AT4G19860	AT1G06530	myosin heavy chain-related	0.00511159	-0.538896
AT3G11320	AT1G54020	myrosinase-associated protein, putative	0.00150514	-0.717783
AT5G03090	AT3G56330	N2,N2-dimethylguanosine tRNA methyltransferase family protein	0.00919366	-0.859449
AT2G32415	AT1G08233	NA	0.00017994	-0.317493
AT2G28940	AT4G17110	NA	0.000923509	-1.22482
AT2G16140	AT3G60230	NA	0.00335064	-0.366702
AT4G35530	AT5G47270	NA	0.00422651	-0.323053
AT3G21790	AT2G36820	NA	0.00517844	-0.252381
AT1G09710	AT5G63330	NA	0.00609523	0.477638
AT1G42705	AT5G45270	NA	0.00723634	1.02831
AT5G22020	AT1G52250	NA	0.0088988	-0.384899
AT3G22450	AT1G79140	NA	0.00993202	0.694826
AT5G26570	AT3G44040	NA	0.0104359	0.882418
AT4G32190	AT4G32360	NADP adrenodoxin-like ferredoxin reductase	0.0104594	-0.712659
AT4G02940	AT1G69490	NAP (NAC-like, activated by AP3/PI)	0.0100767	-0.104741
AT1G15410	AT4G19170	NCED4 (NINE-CIS-EPOXYCAROTENOID DIOXYGENASE 4)	0.00147977	1.21299
AT1G29260	AT1G30100	NCED5 (NINE-CIS-EPOXYCAROTENOID DIOXYGENASE 5)	0.00848991	-0.186169
AT1G11630	AT2G28250	NCRK	0.0034871	-0.231008
AT3G61440	AT1G07180	NDA1 (ALTERNATIVE NAD(P)H DEHYDROGENASE 1)	0.00183099	2.28032
AT4G37700	AT3G05900	neurofilament protein-related	3.74628e-05	1.81205
AT1G67480	AT5G06510	NF-YA10 (NUCLEAR FACTOR Y, SUBUNIT A10)	0.00279777	-0.384721
AT5G17920	AT5G38140	NF-YC12 (NUCLEAR FACTOR Y, SUBUNIT C12)	0.00179653	-0.447553
AT1G09350	AT5G27150	NHX1 (NA+/H+ EXCHANGER)	0.00121182	-1.13364
AT4G32790	AT1G77760	NIA1 (NITRATE REDUCTASE 1)	0.000559006	1.85692
AT2G44930	AT1G06670	NIH (NUCLEAR DEIH-BOXHELICASE)	0.00179094	0.267523
AT2G42220	AT5G37810	NIP4	0.00571987	0.165646
AT2G25460	AT5G46410	NLI interacting factor (NIF) family protein	0.00569613	-0.46174
AT5G45840	AT4G19030	NLM1	0.00347953	-0.419835
AT2G20560	AT1G33060	no apical meristem (NAM) family protein	0.00976599	0.0570681
AT1G17040	AT1G18940	nodulin family protein	0.00482811	-0.371837
AT1G49620	AT5G13670	nodulin MtN21 family protein	0.00435733	0.208436
AT5G08690	AT1G76800	nodulin, putative	0.00620445	0.35419
AT3G54910	AT5G40230	nodulin-related	0.00187395	-0.774216
AT3G51530	AT1G60050	nodulin-related	0.00291571	0.306704
AT5G11320	AT1G44575	NPQ4 (NONPHOTOCHEMICAL QUENCHING)	0.000485755	0.367545
AT3G07120	AT1G15960	NRAMP6	0.0101272	-0.334829
AT2G32200	AT3G22900	NRPD7	0.00192525	-0.222569
AT1G19270	AT4G35580	NTL9 (NAC transcription factor-like 9)	0.0014967	-0.802188
AT4G21440	AT5G62760	nuclear protein ZAP-related	0.00718664	-0.55518
AT1G27960	AT1G13730	nuclear transport factor 2 (NTF2) family protein / RNA recognition motif (RRM)-containing protein	0.000825338	0.720216
AT1G76970	AT3G23370	nucleic acid binding	0.00986917	-0.0617352
AT4G24090	AT5G06450	nucleic acid binding	0.0104032	-0.643907
AT2G21550	AT2G42240	nucleic acid binding / nucleotide binding	0.00173097	-0.409021
AT1G14070	AT5G05210	nucleolar matrix protein-related	0.00230623	0.609148
AT4G29680	AT1G17410	nucleoside diphosphate kinase family protein	0.00651288	-0.61974
AT1G78810	AT2G02970	nucleoside phosphatase family protein / GDA1/CD39 family protein	0.000876808	-0.82182
AT1G23050	AT1G14240	nucleoside phosphatase family protein / GDA1/CD39 family protein	0.00629085	-0.106524
AT3G61130	AT4G35370	nucleotide binding	0.00155066	-0.158256
AT3G15720	AT1G72800	nuM1-related	0.00616498	-0.767566
AT5G10510	AT3G22460	OASA2 (O-ACETYLSERINE (THIOL) LYASE (OAS-TL) ISOFORM A1)	0.00210067	-0.265687
AT1G66920	AT3G07780	OBE1 (OBERON1)	0.00990539	0.309195
AT2G17260	AT5G48160	OBE2 (OBERON2)	0.00768886	-0.369315
AT1G21390	AT5G06960	OBF5 (OCS-ELEMENT BINDING FACTOR 5)	0.0102415	-0.213809
ATCG01060	AT1G07640	OBP2	0.00760721	-0.972562
AT2G20100	AT3G26510	octicosapeptide/Phox/Bem1p (PB1) domain-containing protein	6.67899e-05	-0.64312
AT1G33600	AT5G04820	OFP13 (ARABIDOPSIS THALIANA OVATE FAMILY PROTEIN 13)	0.00485878	0.381199
AT3G42730	AT2G30400	OFP2 (OVATE FAMILY PROTEIN 2)	0.00770729	-0.101202
AT1G27660	AT1G77520	O-methyltransferase family 2 protein	0.00495328	-0.281635
AT5G38630	AT1G21130	O-methyltransferase, putative	0.00352919	1.37434
AT4G18010	AT1G21120	O-methyltransferase, putative	0.00550704	0.906756
AT5G55150	AT5G53810	O-methyltransferase, putative	0.00798619	-0.202548
AT5G28370	AT1G76680	OPR1	0.00107104	0.606835
AT3G13222	AT3G11320	organic anion transmembrane transporter	0.00357484	-0.723143
AT1G08350	AT5G59420	ORP3C (OSBP(OXYSTEROL BINDING PROTEIN)-RELATED PROTEIN 3C)	0.00425191	-0.460222
AT4G31070	AT1G31010	OSB4 (organellar single-stranded DNA binding protein 4)	0.00951638	-0.571844
AT4G07526	AT3G04650	oxidoreductase	0.00550804	-0.766573
AT2G44420	AT4G02485	oxidoreductase, 2OG-Fe(II) oxygenase family protein	0.00340563	-0.583904
AT5G46720	AT4G02940	oxidoreductase, 2OG-Fe(II) oxygenase family protein	0.00361862	-0.982834
AT5G13800	AT2G22260	oxidoreductase, 2OG-Fe(II) oxygenase family protein	0.00673999	-0.723974
AT1G06630	AT5G59540	oxidoreductase, 2OG-Fe(II) oxygenase family protein	0.00869957	0.1029
AT1G22340	AT4G25310	oxidoreductase, 2OG-Fe(II) oxygenase family protein	0.0102891	-0.114584
AT1G15790	AT4G13010	oxidoreductase, zinc-binding dehydrogenase family protein	0.00165745	0.995542
AT4G22790	AT3G55610	P5CS2 (DELTA 1-PYRROLINE-5-CARBOXYLATE SYNTHASE 2)	0.0103294	0.753523
AT5G66580	AT2G05840	PAA2 (20S PROTEASOME SUBUNIT PAA2)	0.00117702	-0.880053
AT3G03350	AT5G21930	PAA2 (P-TYPE ATPASE OF ARABIDOPSIS 2)	0.00856424	-0.622498
AT3G11460	AT2G48120	PAC (PALE CRESS)	0.00584511	-0.570413
AT4G33640	AT1G68640	PAN (PERIANTHIA)	0.00188557	-0.38368
AT1G44608	AT3G16500	PAP1 (PHYTOCHROME-ASSOCIATED PROTEIN 1)	0.00344963	-0.292799
AT1G21695	AT1G56650	PAP1 (PRODUCTION OF ANTHOCYANIN PIGMENT 1)	0.000112656	-0.667337
AT4G22980	AT3G17790	PAP17	0.0102641	0.497276
AT1G69040	AT3G52820	PAP22 (PURPLE ACID PHOSPHATASE 22)	0.00676185	-0.249056
AT5G51105	AT4G24890	PAP24 (PURPLE ACID PHOSPHATASE 24)	0.00488286	-0.310684
AT5G65320	AT4G37070	patatin, putative	0.000731047	0.223286
AT3G05700	AT1G33270	patatin-related	0.00254384	-0.763422
AT4G35890	AT1G20030	pathogenesis-related thaumatin family protein	0.000119824	2.16545
AT2G46260	AT4G36010	pathogenesis-related thaumatin family protein	0.00434848	2.41681
AT3G56480	AT5G40020	pathogenesis-related thaumatin family protein	0.00759941	-0.269167
AT5G11540	AT1G22530	PATL2 (PATELLIN 2)	0.009551	1.01133
AT1G67900	AT5G21150	PAZ domain-containing protein / piwi domain-containing protein	0.00257091	-0.349974
AT5G19840	AT4G14800	PBD2 (20S PROTEASOME BETA SUBUNIT 2)	0.00154757	-0.520929
AT1G32090	AT5G02190	PCS1 (PROMOTION OF CELL SURVIVAL 1)	0.00609521	0.494552
AT4G10420	AT5G54960	PDC2 (pyruvate decarboxylase-2)	0.00410064	0.395248
AT5G59280	AT5G43980	PDLP1 (PLASMODESMATA-LOCATED PROTEIN 1)	0.00546689	1.01197
AT1G75310	AT4G15215	PDR13	0.00293139	-0.350429
AT5G16190	AT2G37280	PDR5 (PLEIOTROPIC DRUG RESISTANCE 5)	0.00817695	-0.139566
AT1G03990	AT1G06570	PDS1 (PHYTOENE DESATURATION 1)	0.00069148	0.456393
AT4G28530	AT5G63180	pectate lyase family protein	0.00805324	-0.821978
AT2G27380	AT1G05310	pectinesterase family protein	0.00597047	-0.351338
AT1G70500	AT2G44490	PEN2 (PENETRATION 2)	0.00563008	0.96253
AT2G13360	AT5G06400	pentatricopeptide (PPR) repeat-containing protein	0.000127431	-0.18584
AT3G46590	AT5G02860	pentatricopeptide (PPR) repeat-containing protein	0.000159643	0.743386
AT2G31850	AT1G74580	pentatricopeptide (PPR) repeat-containing protein	0.000262325	-0.448925
AT5G08720	AT3G61170	pentatricopeptide (PPR) repeat-containing protein	0.000273495	-0.148645
AT5G54960	AT3G53360	pentatricopeptide (PPR) repeat-containing protein	0.000341022	-0.324656
AT2G25790	AT5G65820	pentatricopeptide (PPR) repeat-containing protein	0.000366011	-0.270493
AT2G16700	AT5G24830	pentatricopeptide (PPR) repeat-containing protein	0.000445282	-0.247981
AT1G26760	AT4G38010	pentatricopeptide (PPR) repeat-containing protein	0.00063004	-0.602049
AT4G38060	AT4G35130	pentatricopeptide (PPR) repeat-containing protein	0.000737077	-0.341999
AT2G29900	AT1G06580	pentatricopeptide (PPR) repeat-containing protein	0.00091	-0.328611
AT2G33205	AT1G10330	pentatricopeptide (PPR) repeat-containing protein	0.000928289	-0.387562
AT3G51620	AT2G15630	pentatricopeptide (PPR) repeat-containing protein	0.00108833	-0.319467
AT4G23060	AT1G09220	pentatricopeptide (PPR) repeat-containing protein	0.00118165	-0.301329
AT5G49110	AT1G62260	pentatricopeptide (PPR) repeat-containing protein	0.00121177	-0.344222
AT2G40730	AT3G49740	pentatricopeptide (PPR) repeat-containing protein	0.00154789	-0.295571
AT3G48220	AT4G08210	pentatricopeptide (PPR) repeat-containing protein	0.00215036	-0.341003
AT5G66720	AT4G01990	pentatricopeptide (PPR) repeat-containing protein	0.00215459	-0.12524
AT5G02650	AT3G18970	pentatricopeptide (PPR) repeat-containing protein	0.00224055	-0.479724
AT1G78230	AT2G33760	pentatricopeptide (PPR) repeat-containing protein	0.00229629	-0.390301
AT4G14090	AT2G20540	pentatricopeptide (PPR) repeat-containing protein	0.0024114	-0.0899111
AT4G14170	AT3G09040	pentatricopeptide (PPR) repeat-containing protein	0.00268949	-0.223542
AT5G09820	AT5G66500	pentatricopeptide (PPR) repeat-containing protein	0.00273975	-0.443271
AT5G16390	AT1G08070	pentatricopeptide (PPR) repeat-containing protein	0.00277064	-0.367072
AT2G41140	AT2G39620	pentatricopeptide (PPR) repeat-containing protein	0.00278989	-0.0627683
AT4G11560	AT5G06540	pentatricopeptide (PPR) repeat-containing protein	0.00280297	-0.489468
AT1G31880	AT5G37570	pentatricopeptide (PPR) repeat-containing protein	0.0028203	-0.591313
AT3G46540	AT2G37230	pentatricopeptide (PPR) repeat-containing protein	0.00294825	0.435023
AT3G51150	AT4G26680	pentatricopeptide (PPR) repeat-containing protein	0.00322577	-0.325635
AT1G48480	AT1G09680	pentatricopeptide (PPR) repeat-containing protein	0.00326786	-0.196257
AT5G55120	AT5G55840	pentatricopeptide (PPR) repeat-containing protein	0.00339985	-0.342672
AT1G48430	AT1G11630	pentatricopeptide (PPR) repeat-containing protein	0.00363808	-0.432247
AT5G06010	AT5G28370	pentatricopeptide (PPR) repeat-containing protein	0.00382837	-0.528029
AT2G23470	AT4G31070	pentatricopeptide (PPR) repeat-containing protein	0.00384899	-0.288507
AT4G16670	AT3G11460	pentatricopeptide (PPR) repeat-containing protein	0.00389717	-0.589265
AT3G14210	AT4G14170	pentatricopeptide (PPR) repeat-containing protein	0.00415466	-0.649555
AT5G38250	AT3G28640	pentatricopeptide (PPR) repeat-containing protein	0.00434023	-0.913023
AT3G54540	AT4G04370	pentatricopeptide (PPR) repeat-containing protein	0.00445571	-0.297487
AT5G47270	AT4G13650	pentatricopeptide (PPR) repeat-containing protein	0.00445721	-0.160744
AT4G24800	AT4G01570	pentatricopeptide (PPR) repeat-containing protein	0.00454648	0.165483
AT5G59420	AT1G71460	pentatricopeptide (PPR) repeat-containing protein	0.00466599	-0.741525
AT2G28870	AT5G08310	pentatricopeptide (PPR) repeat-containing protein	0.00492578	-0.153861
AT1G75750	AT1G69350	pentatricopeptide (PPR) repeat-containing protein	0.00494959	-0.262936
AT4G29770	AT1G43980	pentatricopeptide (PPR) repeat-containing protein	0.00501959	-0.333798
AT1G15910	AT1G77170	pentatricopeptide (PPR) repeat-containing protein	0.00527658	-0.405884
AT5G08130	AT3G60980	pentatricopeptide (PPR) repeat-containing protein	0.00536965	0.852789
AT4G22410	AT4G39530	pentatricopeptide (PPR) repeat-containing protein	0.0059136	-0.393751
AT1G14580	AT5G19020	pentatricopeptide (PPR) repeat-containing protein	0.00626841	-0.828928
AT3G29738	AT3G56550	pentatricopeptide (PPR) repeat-containing protein	0.00642468	-0.266528
AT1G78450	AT4G16835	pentatricopeptide (PPR) repeat-containing protein	0.00766192	-0.352662
AT1G75700	AT1G74600	pentatricopeptide (PPR) repeat-containing protein	0.00781444	-0.713517
AT1G09580	AT2G17210	pentatricopeptide (PPR) repeat-containing protein	0.00812485	-0.551079
AT5G25770	AT1G68930	pentatricopeptide (PPR) repeat-containing protein	0.00907791	-0.28394
AT4G28820	AT5G51740	peptidase M48 family protein	0.00209419	-0.45513
AT2G16005	AT5G23130	peptidoglycan-binding LysM domain-containing protein	0.00574141	-0.458762
AT2G36830	AT5G51890	peroxidase	0.00881517	-0.871307
AT4G16070	AT3G21770	peroxidase 30 (PER30) (P30) (PRXR9)	0.00483281	-0.564949
AT3G28640	AT3G52960	peroxiredoxin type 2, putative	0.00861421	-0.0840952
AT5G01460	AT1G29260	PEX7	0.00363057	-0.449012
AT4G36010	AT4G26270	PFK3 (PHOSPHOFRUCTOKINASE 3)	0.00247018	-1.01022
AT1G29355	AT2G22480	PFK5 (PHOSPHOFRUCTOKINASE 5)	0.00772971	-0.6922
AT5G13670	AT3G54090	pfkB-type carbohydrate kinase family protein	0.00340395	-0.820151
AT5G51830	AT5G51830	pfkB-type carbohydrate kinase family protein	0.00436824	1.54628
AT3G56580	AT1G17745	PGDH (3-PHOSPHOGLYCERATE DEHYDROGENASE)	0.0086367	-1.22949
AT4G35550	AT5G06860	PGIP1 (POLYGALACTURONASE INHIBITING PROTEIN 1)	0.00236523	1.02946
AT1G51350	AT1G78050	PGM (PHOSPHOGLYCERATE/BISPHOSPHOGLYCERATE MUTASE)	0.00622743	-0.129166
AT3G10410	AT1G54940	PGSIP4 (PLANT GLYCOGENIN-LIKE STARCH INITIATION PROTEIN 4)	0.0096328	0.265859
AT4G05540	AT1G03620	phagocytosis and cell motility protein ELMO1-related	0.00285878	-0.199852
AT1G73325	AT1G33420	PHD finger family protein	0.00490912	-1.11122
AT3G53440	AT2G01810	PHD finger family protein	0.00982083	-0.137007
AT1G64760	AT3G02800	phosphatase/ phosphoprotein phosphatase/ protein tyrosine phosphatase	0.00736231	-0.384629
AT3G61035	AT4G22550	phosphatidic acid phosphatase-related / PAP2-related	0.00860813	0.320498
AT5G11870	AT2G40850	phosphatidylinositol 3- and 4-kinase family protein	0.0017619	-0.197996
AT1G20480	AT1G13640	phosphatidylinositol 3- and 4-kinase family protein	0.00478125	-1.49601
AT4G03380	AT2G03890	phosphatidylinositol 3- and 4-kinase family protein	0.00693021	-1.82652
AT1G30475	AT4G35530	phosphatidylinositolglycan-related	0.00358871	-0.27829
AT1G64440	AT1G23190	phosphoglucomutase, cytoplasmic, putative / glucose phosphomutase, putative	0.00234526	-0.591622
AT4G04370	AT1G22170	phosphoglycerate/bisphosphoglycerate mutase family protein	0.00232928	-0.396153
AT3G58560	AT4G14740	phosphoinositide binding	0.00213298	0.622839
AT3G57480	AT4G16670	phosphoinositide binding	0.00422081	-0.0571525
AT4G13650	AT3G22810	phosphoinositide binding	0.00704113	-0.525338
AT4G26130	AT3G26490	phototropic-responsive NPH3 family protein	0.00256436	-0.6085
AT5G47910	AT1G67900	phototropic-responsive NPH3 family protein	0.00398748	0.749431
AT5G42250	AT5G17580	phototropic-responsive NPH3 family protein	0.00753279	-0.37049
AT5G36910	AT5G03250	phototropic-responsive NPH3 family protein	0.00931131	-0.26707
AT4G34880	AT3G15570	phototropic-responsive NPH3 family protein	0.00948531	0.312364
AT2G30230	AT2G29650	PHT4	0.00719308	0.630891
AT4G21910	AT2G26700	PID2 (PINOID2)	0.00638258	-0.272594
AT3G54930	AT2G43010	PIF4 (phytochrome interacting factor 4)	0.00675424	0.582802
AT3G18930	AT3G59060	PIL6 (PHYTOCHROME INTERACTING FACTOR 3-LIKE 6)	0.00158182	0.517103
AT4G25500	AT2G14260	PIP	0.00556454	-0.595147
AT4G33150	AT3G61430	PIP1A (PLASMA MEMBRANE INTRINSIC PROTEIN 1A)	0.00121787	0.978633
AT1G79110	AT3G53420	PIP2A (PLASMA MEMBRANE INTRINSIC PROTEIN 2A)	0.00906868	0.562703
AT5G58510	AT2G26560	PLA2A (PHOSPHOLIPASE A 2A)	0.00250979	1.7725
AT3G52490	AT5G09820	plastid-lipid associated protein PAP / fibrillin family protein	0.00415698	-0.98045
AT1G24520	AT3G26070	plastid-lipid associated protein PAP / fibrillin family protein	0.00559831	-0.469423
AT4G23610	AT4G00240	PLDBETA2	0.00913293	-0.761588
AT1G72160	AT5G58600	PMR5 (POWDERY MILDEW RESISTANT 5)	0.00577342	0.364679
AT1G24580	AT4G02460	PMS1 (POSTMEIOTIC SEGREGATION 1)	0.00927569	-0.14854
AT4G01570	AT3G17360	POK1 (PHRAGMOPLAST ORIENTING KINESIN 1)	0.00823118	0.192564
ATCG00570	AT1G23460	polygalacturonase	0.00200572	-0.257693
AT4G10250	AT1G70500	polygalacturonase, putative / pectinase, putative	0.00405488	-0.224349
AT4G26160	AT3G11397	PRA1.A3 (PRENYLATED RAB ACCEPTOR 1.A3)	0.00150736	-0.718707
AT1G07476	AT2G29900	presenilin family protein	0.0041228	-0.547619
AT4G07528	AT5G06640	proline-rich extensin-like family protein	0.00187231	1.33968
AT5G23210	AT5G55460	protease inhibitor/seed storage/lipid transfer protein (LTP) family protein	0.0016325	-0.427395
AT1G10940	AT4G12470	protease inhibitor/seed storage/lipid transfer protein (LTP) family protein	0.00272948	2.08049
AT5G22110	AT2G45180	protease inhibitor/seed storage/lipid transfer protein (LTP) family protein	0.00301658	1.0637
AT2G26030	AT1G64235	protease inhibitor/seed storage/lipid transfer protein (LTP) family protein	0.00337071	0.212086
AT5G11390	AT1G78230	protein binding	0.00414265	0.218971
AT1G01220	AT4G15840	protein binding	0.00532408	-0.628464
AT5G15850	AT2G33510	protein binding	0.00553968	-0.520207
AT5G37930	AT4G03490	protein binding	0.00746698	-0.292044
AT1G68110	AT5G65740	protein binding / zinc ion binding	0.00112336	-0.299817
AT2G15090	AT1G30860	protein binding / zinc ion binding	0.00178822	-0.350952
AT5G55560	AT1G79110	protein binding / zinc ion binding	0.00451465	-2.12701
AT2G41000	AT4G39140	protein binding / zinc ion binding	0.00835394	-0.81227
AT3G53720	AT2G35330	protein binding / zinc ion binding	0.00838333	-0.563285
AT5G16340	AT4G21230	protein kinase family protein	8.85908e-05	-0.296163
AT1G71460	AT5G40380	protein kinase family protein	0.000405298	-0.695487
AT5G14590	AT1G33260	protein kinase family protein	0.000718025	-0.666
AT1G26960	AT1G51620	protein kinase family protein	0.000837077	-0.168607
AT5G41740	AT4G38830	protein kinase family protein	0.00119268	0.413106
AT1G51090	AT1G66460	protein kinase family protein	0.00142373	-0.224627
AT1G04780	AT5G07140	protein kinase family protein	0.00198135	-0.766049
AT5G48960	AT3G09010	protein kinase family protein	0.00241962	-0.904537
AT2G29630	AT1G64300	protein kinase family protein	0.00312764	-0.150397
AT1G41650	AT3G51990	protein kinase family protein	0.00340294	-0.40352
AT3G55700	AT1G49180	protein kinase family protein	0.00354137	-0.57858
AT3G60040	AT2G28940	protein kinase family protein	0.00358258	-0.835147
AT2G10930	AT5G55560	protein kinase family protein	0.00464564	-0.852253
AT3G06650	AT3G26700	protein kinase family protein	0.00482625	-0.733746
AT2G36880	AT1G78940	protein kinase family protein	0.00498183	-0.16099
AT5G29036	AT3G57740	protein kinase family protein	0.00616176	-0.14644
AT1G18265	AT5G46080	protein kinase family protein	0.00618664	-0.444034
AT2G33170	AT1G24030	protein kinase family protein	0.00789026	-0.0767775
AT3G24315	AT4G10390	protein kinase family protein	0.00789113	-0.566772
AT1G76870	AT5G38990	protein kinase family protein	0.00793717	-1.567
AT3G15210	AT1G77720	protein kinase family protein	0.00814821	0.369325
AT5G67150	AT4G14350	protein kinase family protein	0.00856334	0.149203
AT1G07420	AT3G57700	protein kinase, putative	0.00302915	-0.453561
AT2G14774	AT1G69790	protein kinase, putative	0.00555912	-0.455762
AT5G51690	AT1G52540	protein kinase, putative	0.00865992	-0.597876
AT5G26980	AT2G39110	protein kinase, putative	0.00874702	-0.341394
AT1G13640	AT1G66910	protein kinase, putative	0.00922119	-0.489457
AT4G08871	AT3G23310	protein kinase, putative	0.0101302	0.5082
AT3G45550	AT3G46290	protein kinase, putative	0.0103379	0.955003
AT1G04650	AT1G50990	protein kinase-related	0.00862467	0.417994
AT1G18670	AT2G44420	protein N-terminal asparagine amidohydrolase family protein	0.00385012	-0.335659
AT1G53450	AT4G33920	protein phosphatase 2C family protein / PP2C family protein	0.000679567	1.1217
AT1G60550	AT1G16220	protein phosphatase 2C family protein / PP2C family protein	0.00742016	-0.396941
AT3G26700	AT4G27800	protein phosphatase 2C PPH1 / PP2C PPH1 (PPH1)	0.01031	-0.835014
AT4G35480	AT5G59220	protein phosphatase 2C, putative / PP2C, putative	0.000703092	-1.86109
AT1G18940	AT1G07430	protein phosphatase 2C, putative / PP2C, putative	0.00186156	-0.938869
AT3G61250	AT3G51470	protein phosphatase 2C, putative / PP2C, putative	0.00766207	-0.539279
AT3G21770	AT3G16800	protein phosphatase 2C, putative / PP2C, putative	0.00844586	0.17794
AT1G58200	AT3G17250	protein phosphatase 2C-related / PP2C-related	0.00219967	-0.4124
AT5G60280	AT3G16560	protein phosphatase 2C-related / PP2C-related	0.00882408	0.613946
AT5G13750	AT1G78720	protein transport protein sec61, putative	0.0075909	0.053319
AT5G04820	AT5G27220	protein transport protein-related	0.00841898	-0.208895
AT5G48010	AT2G40460	proton-dependent oligopeptide transport (POT) family protein	4.48279e-05	1.36223
AT3G05800	AT1G22570	proton-dependent oligopeptide transport (POT) family protein	7.45852e-05	2.77127
AT1G74910	AT1G62200	proton-dependent oligopeptide transport (POT) family protein	0.00235777	-0.803262
AT4G24890	AT1G68570	proton-dependent oligopeptide transport (POT) family protein	0.0054051	-1.20947
AT4G17030	AT5G02810	PRR7 (PSEUDO-RESPONSE REGULATOR 7)	0.000571596	2.32507
AT3G11490	AT1G08380	PSAO (photosystem I subunit O)	0.00101642	0.306142
AT1G08930	AT1G79040	PSBR (photosystem II subunit R)	0.00492212	0.574808
AT1G33420	AT4G25970	PSD3 (phosphatidylserine decarboxylase 3)	0.00900618	-0.447925
AT5G13820	AT2G19250	pseudogene	0.00018206	-0.323212
AT1G79040	AT5G54206	pseudogene	0.000601099	-0.299434
AT5G08310	AT1G69140	pseudogene	0.000617068	2.19672
AT3G01020	AT1G54660	pseudogene	0.00105073	-0.227456
AT2G39940	AT5G40920	pseudogene	0.00122802	-0.877545
AT1G69350	AT5G35738	pseudogene	0.00124058	-0.518034
AT1G77520	AT3G61020	pseudogene	0.00132941	-0.479007
AT1G73445	AT2G05190	pseudogene	0.00161706	-0.0978847
AT2G07772	AT2G24165	pseudogene	0.00208458	-0.360861
AT2G37195	AT1G60075	pseudogene	0.00226357	0.127034
AT1G13630	AT3G24400	pseudogene	0.00243165	-0.018424
AT4G36470	AT1G18230	pseudogene	0.00501661	-0.0646579
AT1G53280	AT3G30812	pseudogene	0.00517845	-0.482835
AT5G07810	AT1G80800	pseudogene	0.00576276	-0.397474
AT1G78940	AT1G60540	pseudogene	0.00598738	-0.274503
AT2G46380	AT2G04120	pseudogene	0.00713247	-0.341544
AT2G33400	AT3G29150	pseudogene	0.00755081	0.227522
AT5G09460	AT3G32316	pseudogene	0.00789161	-0.133677
AT1G55490	AT5G42565	pseudogene	0.00798002	-0.0889521
AT4G00560	AT4G22545	pseudogene	0.00806278	-0.274369
AT1G78950	AT1G47930	pseudogene	0.00818675	-0.0079159
AT1G18230	AT5G36270	pseudogene	0.0102262	0.124732
AT1G43980	AT1G30940	pseudogene	0.0103922	-0.643836
AT1G23750	AT2G46670	pseudo-response regulator, putative / timing of CAB expression 1-like protein, putative	9.41528e-05	3.29434
AT2G36410	AT2G02220	PSKR1 (PHYTOSULFOKIN RECEPTOR 1)	0.00666977	0.144503
AT5G19315	AT2G34640	PTAC12 (PLASTID TRANSCRIPTIONALLY ACTIVE12)	0.00567489	0.272765
AT5G46140	AT5G01180	PTR5 (PEPTIDE TRANSPORTER 5)	0.00980474	0.479795
AT5G64550	AT3G54850	PUB14	0.00072941	-0.839994
AT1G30260	AT3G11840	PUB24 (PLANT U-BOX 24)	0.00543175	-0.36031
AT1G51950	AT2G01650	PUX2 (PLANT UBX DOMAIN-CONTAINING PROTEIN 2)	0.00746814	-0.692396
AT5G21900	AT5G01320	pyruvate decarboxylase, putative	0.00616486	-0.251095
AT3G56840	AT3G11490	rac GTPase activating protein, putative	0.00490409	0.612214
AT1G06530	AT1G46768	RAP2.1 (related to AP2 1)	0.00197853	0.635557
AT1G19190	AT1G13260	RAV1	0.00113429	1.44363
AT2G22795	AT1G18600	RBL12 (ARABIDOPSIS RHOMBOID-LIKE PROTEIN 12)	0.00949239	-0.5368
AT5G57580	AT5G47910	RBOHD (RESPIRATORY BURST OXIDASE HOMOLOGUE D)	0.0044655	-0.998147
AT1G01960	AT5G17520	RCP1 (ROOT CAP 1)	0.000664461	-0.870897
AT4G30710	AT3G49500	RDR6 (RNA-DEPENDENT RNA POLYMERASE 6)	0.00953852	-0.740931
AT2G28260	AT3G55580	regulator of chromosome condensation (RCC1) family protein	0.000186014	3.16476
AT3G16940	AT5G16040	regulator of chromosome condensation (RCC1) family protein	0.0035594	0.326571
AT3G27010	AT1G65920	regulator of chromosome condensation (RCC1) family protein / zinc finger protein-related	0.00155578	0.423592
AT1G19180	AT1G13920	remorin family protein	0.00972496	-0.159186
AT2G36820	AT1G19230	respiratory burst oxidase protein E (RbohE) / NADPH oxidase	0.0026601	-0.0928721
AT3G30812	AT2G20590	reticulon family protein	0.00885629	-0.132099
AT2G07732	AT1G68230	reticulon family protein (RTNLB14)	0.00799495	-0.401939
AT5G56860	AT1G79670	RFO1 (RESISTANCE TO FUSARIUM OXYSPORUM 1)	0.00158205	-0.226923
AT2G47770	AT4G01750	RGXT2 (rhamnogalacturonan xylosyltransferase 2)	0.00686268	-0.348176
AT1G62820	AT4G35480	RHA3B	0.00482768	1.35216
AT5G11780	AT1G64440	RHD1 (ROOT HAIR DEFECTIVE 1)	0.00445528	-0.632473
AT5G25040	AT1G48380	RHL1 (ROOT HAIRLESS 1)	0.00148669	-0.35317
AT3G27906	AT4G00460	Rho guanyl-nucleotide exchange factor	0.00553727	-0.129737
AT3G12080	AT2G42220	rhodanese-like domain-containing protein	0.00366414	0.442559
AT1G68340	AT2G22450	riboflavin biosynthesis protein, putative	0.00629345	-0.717718
AT1G34220	AT2G47300	ribonuclease P	0.00661571	-0.734556
AT2G31370	AT5G18790	ribosomal protein L33 family protein	0.00537114	-0.303317
AT2G34470	AT3G06320	ribosomal protein L33 family protein	0.00619432	-0.439924
AT5G62280	AT4G01790	ribosomal protein L7Ae/L30e/S12e/Gadd45 family protein / ribonuclease P-related	0.00830025	-0.249793
AT2G25450	AT5G66360	ribosomal RNA adenine dimethylase family protein	0.00573469	-0.493965
AT4G00710	AT5G38420	ribulose bisphosphate carboxylase small chain 2B / RuBisCO small subunit 2B (RBCS-2B) (ATS2B)	0.00824925	0.265055
AT1G44790	AT5G38410	ribulose bisphosphate carboxylase small chain 3B / RuBisCO small subunit 3B (RBCS-3B) (ATS3B)	0.0100048	-0.1158
AT4G15440	AT2G07732	ribulose-bisphosphate carboxylase	0.00518228	0.599432
AT1G77170	AT3G03710	RIF10 (resistant to inhibition with FSM 10)	0.00152986	-0.381697
AT3G17365	AT5G51450	RIN3 (RPM1 INTERACTING PROTEIN 3)	0.000635158	-0.643766
AT1G55500	AT4G19700	RING	0.00325591	-0.42908
AT1G17460	AT1G48480	RKL1	0.00421527	-0.693655
AT5G33200	AT3G23070	RNA binding	0.0064706	0.390498
AT1G04900	AT2G40780	RNA binding / translation initiation factor	0.00947404	0.251832
AT2G42950	AT3G09360	RNA polymerase II transcription factor/ protein binding / transcription activator/ transcription regulator/ translation initiation factor/ zinc ion binding	0.000646049	0.232113
AT1G78830	AT1G76940	RNA recognition motif (RRM)-containing protein	0.00209335	-0.547863
AT2G29125	AT3G08000	RNA-binding protein, putative	0.00025915	-0.355354
AT1G35710	AT5G51080	RNase H domain-containing protein	0.00959652	-0.255343
AT3G13930	AT2G04270	RNEE/G (RNASE E/G-LIKE)	0.00877245	0.430566
AT4G18375	AT2G35210	RPA (ROOT AND POLLEN ARFGAP)	0.00326013	-0.172927
AT4G15840	AT2G41340	RPB5D (RNA POLYMERASE II FIFTH LARGEST SUBUNIT, D)	0.0088305	-0.33257
AT5G62460	AT5G42040	RPN12b (Regulatory Particle Non-ATPase 12b)	0.00223794	-0.304534
AT1G06040	AT1G09100	RPT5B (26S proteasome AAA-ATPase subunit RPT5B)	0.00900512	-0.567986
AT1G67360	AT1G54130	RSH3 (RELA/SPOT HOMOLOG 3)	0.00975716	0.35886
AT5G27860	AT2G29125	RTFL2 (ROTUNDIFOLIA LIKE 2)	0.00530573	-0.345555
AT5G67550	AT1G07490	RTFL3 (ROTUNDIFOLIA LIKE 3)	0.00270035	-0.485521
AT5G16600	AT3G20420	RTL2 (RNASE THREE-LIKE PROTEIN 2)	0.00619436	-0.733172
AT1G30110	AT1G67360	rubber elongation factor (REF) family protein	0.00534482	-1.02166
AT3G60980	AT5G19660	S1P (SITE-1 PROTEASE)	0.00323919	-0.965309
AT1G56120	AT4G36470	S-adenosyl-L-methionine:carboxyl methyltransferase family protein	0.00498065	-0.249156
AT5G18790	AT1G20780	SAUL1 (SENESCENCE-ASSOCIATED E3 UBIQUITIN LIGASE 1)	0.00130819	-0.823342
AT2G30140	AT2G36390	SBE2.1 (starch branching enzyme 2.1)	0.0080515	-0.957073
AT4G13030	AT1G63100	scarecrow transcription factor family protein	0.00727997	-0.346834
AT1G68570	AT1G07520	scarecrow transcription factor family protein	0.00755118	-0.65086
AT3G58210	AT4G00150	scarecrow-like transcription factor 6 (SCL6)	0.00954674	0.380392
AT1G23650	AT5G52510	scarecrow-like transcription factor 8 (SCL8)	0.000690796	0.434987
AT1G27930	AT2G37650	scarecrow-like transcription factor 9 (SCL9)	1.01941e-05	-1.23679
AT3G11840	AT1G49040	SCD1 (STOMATAL CYTOKINESIS-DEFECTIVE 1)	0.000874016	-0.457688
AT4G16110	AT5G42890	SCP2 (STEROL CARRIER PROTEIN 2)	0.00579569	-0.694591
AT3G52210	AT3G07990	SCPL27 (serine carboxypeptidase-like 27)	0.00188768	-0.722613
AT4G16600	AT4G30810	scpl29 (serine carboxypeptidase-like 29)	0.00582993	-0.665958
AT1G05860	AT5G23210	SCPL34	0.00458902	-0.641985
AT5G43980	AT3G10410	scpl49 (serine carboxypeptidase-like 49)	0.00438315	-1.41224
AT5G61940	AT3G54220	SCR (SCARECROW)	0.00753618	-0.707249
AT5G43420	AT2G06983	SCRL16 (SCR-Like 16)	0.0103855	0.382044
AT1G34210	AT1G26760	SDG35 (SET DOMAIN PROTEIN 35)	0.00411416	-0.236464
AT4G04190	AT2G17900	SDG37	0.00183605	-0.244932
AT5G46850	AT5G06620	SDG38 (SET DOMAIN PROTEIN 38)	0.00962114	-0.597836
AT2G05640	AT5G17240	SDG40 (SET DOMAIN GROUP 40)	0.00285055	-0.413495
AT1G21120	AT2G18450	SDH1-2	0.00746243	0.207493
AT3G04650	AT5G67240	SDN3 (SMALL RNA DEGRADING NUCLEASE 3)	0.00220905	0.583513
AT3G13100	AT1G14750	SDS (SOLO DANCERS)	0.00921295	-0.11598
AT3G26480	AT1G75170	SEC14 cytosolic factor family protein / phosphoglyceride transfer family protein	0.000400748	-0.501639
AT2G20980	AT1G72160	SEC14 cytosolic factor family protein / phosphoglyceride transfer family protein	0.0045423	0.794435
AT4G30640	AT5G47730	SEC14 cytosolic factor, putative / polyphosphoinositide-binding protein, putative	0.0090954	-0.697427
AT4G00460	AT4G35770	SEN1 (SENESCENCE 1)	0.00309618	1.45803
AT2G33510	AT3G22550	senescence-associated protein-related	0.00267212	-1.1108
AT3G04860	AT2G23010	serine carboxypeptidase S10 family protein	0.000617437	-0.425934
AT3G17130	AT5G38210	serine/threonine protein kinase family protein	0.00182325	0.359342
AT1G69790	AT1G66920	serine/threonine protein kinase, putative	0.0037866	-0.292766
AT2G14260	AT5G38250	serine/threonine protein kinase, putative	0.0042245	-0.193532
AT4G13330	AT3G59350	serine/threonine protein kinase, putative	0.0060718	0.819166
AT2G22300	AT3G54930	serine/threonine protein phosphatase 2A (PP2A) regulatory subunit B', putative	0.00449111	-0.42341
AT1G54210	AT4G36190	serine-type peptidase	0.00845692	-0.914912
AT3G26445	AT1G34210	SERK2 (SOMATIC EMBRYOGENESIS RECEPTOR-LIKE KINASE 2)	0.00547221	0.320534
AT3G26070	AT5G37930	seven in absentia (SINA) family protein	0.00462572	-0.630528
AT4G21610	AT1G66660	seven in absentia (SINA) protein, putative	0.00973051	-0.272218
AT5G08480	AT1G09140	SF2/ASF-like splicing modulator (SRP30)	0.0028004	-0.945404
AT4G35070	AT3G06510	SFR2 (SENSITIVE TO FREEZING 2)	0.00704989	-0.710873
AT2G30600	AT1G31440	SH3 domain-containing protein 1 (SH3P1)	0.0101414	0.373686
AT3G62040	AT4G34660	SH3 domain-containing protein 2 (SH3P2)	0.00264709	0.305874
AT2G02160	AT1G17040	SHA (SH2 DOMAIN PROTEIN A)	0.00367772	-0.325256
AT3G53950	AT5G02540	short-chain dehydrogenase/reductase (SDR) family protein	0.0012252	0.706177
AT2G44490	AT1G04240	SHY2 (SHORT HYPOCOTYL 2)	0.0075928	0.64869
AT3G18060	AT1G64860	SIGA (SIGMA FACTOR A)	0.00987746	0.555431
AT4G15960	AT1G30470	SIT4 phosphatase-associated family protein	0.00110526	0.0259783
AT1G26260	AT4G27970	SLAH2 (SLAC1 HOMOLOGUE 2)	0.00975982	-0.0929594
AT5G50290	AT1G61430	S-locus protein kinase, putative	0.00101571	-0.516129
AT3G15420	AT1G61460	S-locus protein kinase, putative	0.00346491	-0.361998
AT3G01160	AT1G61490	S-locus protein kinase, putative	0.00602743	-0.457578
AT1G80960	AT1G61440	S-locus protein kinase, putative	0.00619612	-0.290271
AT2G34640	AT1G07420	SMO2-1 (STEROL 4-ALPHA-METHYL-OXIDASE 2-1)	0.00477541	0.817646
AT5G46410	AT4G37120	SMP2	0.00288688	1.26446
AT5G37810	AT5G07810	SNF2 domain-containing protein / helicase domain-containing protein / HNH endonuclease domain-containing protein	0.00498143	0.196477
AT4G06744	AT5G05130	SNF2 domain-containing protein / helicase domain-containing protein / RING finger domain-containing protein	0.00660595	-0.372181
AT3G23480	AT1G10940	SNRK2.4 (SNF1-RELATED PROTEIN KINASE 2.4)	0.00460154	-0.500165
AT3G02570	AT5G51970	sorbitol dehydrogenase, putative / L-iditol 2-dehydrogenase, putative	0.00327958	-0.885435
AT2G44740	AT1G78460	SOUL heme-binding family protein	0.00114998	0.923886
AT5G66360	AT1G78450	SOUL heme-binding family protein	0.0043056	-1.21496
AT5G23130	AT5G53120	SPDS3 (SPERMIDINE SYNTHASE 3)	0.000717493	-0.549682
AT3G01720	AT2G40450	speckle-type POZ protein-related	0.00860445	-0.018679
AT1G80800	AT5G04610	spermidine synthase-related / putrescine aminopropyltransferase-related	0.00184334	-0.251034
AT5G13000	AT3G15270	SPL5 (SQUAMOSA PROMOTER BINDING PROTEIN-LIKE 5)	0.00341022	-0.401332
AT1G64080	AT5G15330	SPX4 (SPX DOMAIN GENE 4)	0.00237714	-0.555564
AT5G58600	AT2G22300	SR1 (SIGNAL RESPONSIVE 1)	0.00557138	1.00394
AT5G51550	AT1G74000	SS3 (STRICTOSIDINE SYNTHASE 3)	0.00258061	-0.401255
AT2G07190	AT2G03760	ST	0.00170404	-1.09883
AT5G42890	AT5G07010	ST2A (SULFOTRANSFERASE 2A)	0.0062701	1.46647
AT3G20660	AT2G31380	STH	0.00107897	1.66896
AT1G21670	AT1G06040	STO (SALT TOLERANCE)	0.00534194	0.715105
AT5G27345	AT5G23270	STP11 (SUGAR TRANSPORTER 11)	0.00731377	-0.365302
AT3G19470	AT1G62740	stress-inducible protein, putative	0.00647048	0.368565
AT1G33590	AT5G22020	strictosidine synthase family protein	0.00360153	-0.878113
AT2G14520	AT3G22450	structural constituent of ribosome	0.00360518	-0.411113
AT4G30810	AT5G39785	structural constituent of ribosome	0.00630531	-0.123624
AT1G63680	AT1G51270	structural molecule/ transmembrane receptor	0.00327853	0.327134
AT4G36280	AT5G59190	subtilase family protein	0.00697942	0.274241
AT5G44210	AT5G67090	subtilase family protein	0.00867892	-0.271641
AT2G05160	AT1G08890	sugar transporter family protein	0.00977825	0.437358
AT2G48120	AT5G18840	sugar transporter, putative	0.000304466	-0.187655
AT4G19160	AT2G48020	sugar transporter, putative	0.000344389	0.673278
AT1G16480	AT3G05400	sugar transporter, putative	0.00113971	-0.211755
AT5G10180	AT2G03750	sulfotransferase family protein	0.00775446	-0.633716
AT5G22380	AT1G78000	SULTR1	0.00637583	-0.313353
AT3G16000	AT5G13550	SULTR4	0.00265077	-0.626347
AT3G04550	AT1G18260	suppressor of lin-12-like protein-related / sel-1 protein-related	0.00328206	-0.824095
AT3G43910	AT5G49190	SUS2 (SUCROSE SYNTHASE 2)	0.00132892	-0.265357
AT1G23000	AT4G02280	SUS3 (sucrose synthase 3)	0.000246563	-0.402477
AT4G39530	AT5G37180	SUS5	0.00843486	-0.0433926
AT3G55900	AT3G04380	SUVR4	0.000959857	-0.417819
AT2G26290	AT3G20520	SVL3 (SHV3-LIKE 3)	0.0081384	-0.121679
AT5G62720	AT5G40840	SYN2	0.00349164	-0.169243
AT1G05310	AT3G52400	SYP122 (SYNTAXIN OF PLANTS 122)	0.00103698	1.23646
AT3G14395	AT5G26980	SYP41 (SYNTAXIN OF PLANTS 41)	0.00477921	-0.42763
AT4G23750	AT2G19450	TAG1 (TRIACYLGLYCEROL BIOSYNTHESIS DEFECT 1)	0.00792798	0.75001
AT3G05370	AT5G53000	TAP46 (2A phosphatase associated protein of 46 kD)	0.00832994	0.221
AT2G41230	AT5G13820	TBP1 (TELOMERIC DNA BINDING PROTEIN 1)	0.00491246	-0.161018
AT1G60540	AT5G51910	TCP family transcription factor, putative	0.0030188	-0.595917
AT3G14280	AT5G08070	TCP17 (TCP DOMAIN PROTEIN 17)	2.10568e-05	-0.294886
AT3G57630	AT1G53230	TCP3	0.00074808	-1.18639
AT5G28253	AT3G16640	TCTP (TRANSLATIONALLY CONTROLLED TUMOR PROTEIN)	0.00258842	0.419546
AT1G62890	AT5G47560	TDT (TONOPLAST DICARBOXYLATE TRANSPORTER)	0.00879225	1.0113
AT1G61490	AT2G20110	tesmin/TSO1-like CXC domain-containing protein	0.000275375	-0.524406
AT2G40670	AT4G00600	tetrahydrofolate dehydrogenase/cyclohydrolase, putative	0.000476179	0.27673
AT3G24170	AT3G12250	TGA6 (TGACG MOTIF-BINDING FACTOR 6)	0.00938433	-0.55147
AT1G78270	AT5G48010	THAS1 (THALIANOL SYNTHASE 1)	0.00486402	-0.0762865
AT5G39300	AT5G36910	THI2.2 (THIONIN 2.2)	0.00447098	0.937851
AT1G06000	AT2G29630	THIC (ThiaminC)	0.00471195	-0.72997
AT3G59350	AT1G66100	thionin, putative	0.00700583	1.29616
AT3G07270	AT4G04950	thioredoxin family protein	0.00247527	-0.776678
AT5G02190	AT3G53220	thioredoxin family protein	0.00964601	-0.272606
AT5G63330	AT5G26830	threonyl-tRNA synthetase / threonine--tRNA ligase (THRRS)	0.00809902	0.128838
AT5G58070	AT5G58070	TIL (TEMPERATURE-INDUCED LIPOCALIN)	0.00610041	0.571987
AT5G03720	AT3G63180	TKL (TIC-LIKE)	0.00264665	-0.989886
AT4G31330	AT1G11950	transcription factor	0.00185926	-0.241429
AT1G06760	AT3G05800	transcription factor	0.00486593	1.65166
AT1G70330	AT3G04410	transcription factor	0.00793358	0.242115
AT2G03740	AT4G36710	transcription factor	0.0087124	-0.656002
AT3G27560	AT1G31050	transcription factor	0.00881211	-0.0499803
AT4G29560	AT3G20810	transcription factor jumonji (jmjC) domain-containing protein	0.000236362	-2.95516
AT5G39040	AT5G19840	transcription factor jumonji (jmjC) domain-containing protein	0.00400397	-0.936162
AT2G40600	AT1G09060	transcription factor jumonji (jmjC) domain-containing protein	0.0078648	0.0401118
AT1G57870	AT5G09460	transcription factor/ transcription regulator	0.00499462	-0.814312
AT3G54830	AT4G30180	transcription factor/ transcription regulator	0.0103839	-0.44399
AT3G57740	AT1G44810	transcription regulator	0.0088653	-0.702566
AT5G01320	AT4G19550	transcription regulator/ zinc ion binding	0.00136836	-0.228771
AT1G72800	AT3G06160	transcriptional factor B3 family protein	0.000378652	-0.316464
AT5G53815	AT1G16640	transcriptional factor B3 family protein	0.00656623	-0.394228
AT5G46080	AT5G28740	transcription-coupled DNA repair protein-related	0.00239625	-0.121607
AT4G00500	AT4G18905	transducin family protein / WD-40 repeat family protein	0.000171886	0.0246445
AT1G30780	AT4G38480	transducin family protein / WD-40 repeat family protein	0.0014499	-0.427655
AT3G06320	AT4G35140	transducin family protein / WD-40 repeat family protein	0.00174403	-0.797241
AT3G20420	AT3G33530	transducin family protein / WD-40 repeat family protein	0.00247506	-0.522859
AT1G61440	AT1G04140	transducin family protein / WD-40 repeat family protein	0.00321973	-0.306424
AT2G25730	AT3G26480	transducin family protein / WD-40 repeat family protein	0.00552234	-0.972957
AT2G40160	AT3G18060	transducin family protein / WD-40 repeat family protein	0.00563911	-0.84574
AT1G76800	AT3G49400	transducin family protein / WD-40 repeat family protein	0.00680203	-0.451017
AT4G33530	AT3G53390	transducin family protein / WD-40 repeat family protein	0.00941856	-0.485241
AT1G05510	AT3G29680	transferase family protein	0.00276283	-0.320325
AT2G12475	AT5G67150	transferase family protein	0.00477519	-0.698891
AT1G78050	AT3G50280	transferase family protein	0.00815259	-0.645007
AT2G29260	AT4G11350	transferase, transferring glycosyl groups	0.000679278	-0.137845
AT3G61810	AT2G22590	transferase, transferring glycosyl groups	0.00231208	-0.0594846
AT5G44660	AT4G16600	transferase, transferring glycosyl groups / transferase, transferring hexosyl groups	0.00546236	-0.258888
AT5G34855	AT1G03495	transferase/ transferase, transferring acyl groups other than amino-acyl groups	0.000517543	-0.297321
AT1G30890	AT5G45000	transmembrane receptor	0.00230311	-0.251679
AT2G40330	AT5G43670	transport protein, putative	0.000900085	-0.569693
AT1G04490	AT2G21520	transporter	0.000477175	0.341817
AT1G73750	AT5G25040	transporter	0.0052056	-0.77919
AT5G19020	AT2G22730	transporter-related	0.0035342	-0.359448
AT5G07010	AT2G13750	transposable element gene	0.000102928	-0.518776
AT4G03400	AT4G07806	transposable element gene	0.00032334	-0.0659566
AT3G56030	AT4G08030	transposable element gene	0.000340946	0.135559
AT4G01740	AT2G02210	transposable element gene	0.000403306	-0.0870524
AT1G14240	AT4G06601	transposable element gene	0.00043724	0.24535
AT2G22450	AT1G16620	transposable element gene	0.000571064	-0.347293
AT5G39785	AT4G07500	transposable element gene	0.000945974	0.20332
AT5G67060	AT5G35260	transposable element gene	0.00111921	0.124924
AT4G21510	AT4G09480	transposable element gene	0.00160259	-0.301709
AT5G32410	AT2G07470	transposable element gene	0.00161853	-0.080635
AT5G24690	AT4G05610	transposable element gene	0.00172374	0.197536
AT5G09610	AT4G07725	transposable element gene	0.00176133	0.254693
AT4G22217	AT4G06615	transposable element gene	0.00186953	1.04025
AT2G02100	AT1G18240	transposable element gene	0.00199318	-0.449631
AT1G12240	AT3G42057	transposable element gene	0.00203492	0.323576
AT2G18100	AT2G02190	transposable element gene	0.00220867	-0.112368
AT1G78000	AT4G06569	transposable element gene	0.00239297	0.233923
AT2G26700	AT2G28980	transposable element gene	0.0024022	0.324109
AT2G26250	AT2G07767	transposable element gene	0.00250271	-0.263367
AT2G47560	AT3G42250	transposable element gene	0.00283485	-0.0551315
AT1G18680	AT4G04316	transposable element gene	0.00286064	-0.200569
AT1G36190	AT3G42710	transposable element gene	0.003129	0.303426
AT1G11760	AT4G04290	transposable element gene	0.00330594	0.199478
AT1G65430	AT3G42580	transposable element gene	0.00332526	0.419207
AT4G38540	AT3G45095	transposable element gene	0.00355276	-0.304286
AT3G06020	AT2G16140	transposable element gene	0.00358747	-0.163744
AT3G56550	AT1G42705	transposable element gene	0.00359813	-0.587995
AT1G78070	AT3G42730	transposable element gene	0.00380931	-0.0253143
AT3G57990	AT3G29738	transposable element gene	0.0043042	-0.042372
AT3G53370	AT4G07528	transposable element gene	0.00457319	0.59663
AT4G29930	AT1G41650	transposable element gene	0.00471767	0.436867
AT4G38560	AT5G29036	transposable element gene	0.00474165	1.41073
AT5G67420	AT2G14774	transposable element gene	0.00477542	0.343591
AT5G58220	AT4G08871	transposable element gene	0.0047931	-0.0264899
AT4G35180	AT3G45550	transposable element gene	0.00479373	0.192457
AT3G08890	AT1G73445	transposable element gene	0.00495875	-0.335135
AT1G62740	AT5G33200	transposable element gene	0.00529762	0.312387
AT3G23070	AT2G05640	transposable element gene	0.00548996	-0.499155
AT1G80110	AT5G27345	transposable element gene	0.00580396	0.447958
AT2G32240	AT5G28253	transposable element gene	0.00600316	0.368801
AT1G39511	AT1G62890	transposable element gene	0.00600362	-0.156424
AT4G31240	AT5G53815	transposable element gene	0.00618067	-0.369238
AT4G35920	AT5G34855	transposable element gene	0.00624313	0.21968
AT2G40130	AT5G32410	transposable element gene	0.00634124	1.26168
AT1G17410	AT1G36190	transposable element gene	0.00639991	0.138836
AT4G35760	AT1G39511	transposable element gene	0.00648089	-0.0439719
AT3G11390	AT3G42178	transposable element gene	0.00654857	-0.0564869
AT3G42178	AT3G24365	transposable element gene	0.00666937	0.288061
AT4G34740	AT1G34600	transposable element gene	0.00670619	0.115416
AT4G16447	AT1G38230	transposable element gene	0.00681982	-0.108637
AT2G35810	AT5G34839	transposable element gene	0.0069672	0.185248
AT5G65730	AT2G13335	transposable element gene	0.00713216	0.266536
AT1G16640	AT1G40118	transposable element gene	0.00728063	0.184767
AT1G20550	AT1G43502	transposable element gene	0.00744885	0.322893
AT3G52840	AT3G33178	transposable element gene	0.00749527	0.146746
AT1G78380	AT3G43863	transposable element gene	0.00856788	0.866767
AT4G09510	AT1G40103	transposable element gene	0.00857418	0.256657
AT5G05130	AT2G07686	transposable element gene	0.00859721	0.594253
AT2G47300	AT1G44075	transposable element gene	0.00876781	0.403756
AT5G44260	AT3G43444	transposable element gene	0.00884467	-0.0411851
AT4G33140	AT4G01980	transposable element gene	0.00917671	-0.244276
AT4G10410	AT1G06740	transposable element gene	0.00919712	-0.267297
AT1G12090	AT5G29058	transposable element gene	0.00921303	0.556098
AT1G55320	AT1G41896	transposable element gene	0.00926113	0.480739
AT5G54250	AT5G37880	transposable element gene	0.00937682	0.614129
AT3G24365	AT4G07458	transposable element gene	0.00957474	0.951811
AT2G02220	AT1G41855	transposable element gene	0.00972146	0.43465
AT1G76590	AT3G33235	transposable element gene	0.00987777	-0.079936
AT5G51670	AT1G39750	transposable element gene	0.0102749	-0.0197807
AT4G29700	AT3G30211	transposable element gene	0.0102802	-0.040605
AT4G14830	AT2G12505	transposable element gene	0.0103809	0.448832
AT1G34600	AT3G46590	TRFL1 (TRF-LIKE 1)	0.00408466	-0.951007
AT5G66440	AT1G17460	TRFL3 (TRF-LIKE 3)	0.00528776	-0.16176
AT5G53010	AT3G12560	TRFL9 (TRF-LIKE 9)	0.000958655	-1.84382
AT4G03270	AT5G28300	trihelix DNA-binding protein, putative	0.00130597	0.854957
AT1G33170	AT5G46700	TRN2 (TORNADO 2)	0.0104598	-0.539115
AT2G22260	AT4G05540	tRNA-splicing endonuclease positive effector-related	0.00440247	0.136745
AT5G50310	AT2G29260	tropinone reductase, putative / tropine dehydrogenase, putative	0.00623417	-0.925465
AT2G43010	AT1G07440	tropinone reductase, putative / tropine dehydrogenase, putative	0.00843795	-1.08493
AT2G24250	AT1G73325	trypsin and protease inhibitor family protein / Kunitz family protein	0.00440278	-1.16892
AT3G52820	AT4G02610	tryptophan synthase, alpha subunit, putative	0.000646695	-0.498259
AT4G30510	AT1G52410	TSA1 (TSK-ASSOCIATING PROTEIN 1)	0.00195394	-0.757804
AT1G17920	AT5G58220	TTL (Transthyretin-Like protein)	0.00644704	-0.794878
AT5G53730	AT5G07350	tudor domain-containing protein / nuclease family protein	0.000622605	-0.691316
AT3G24500	AT4G29680	type I phosphodiesterase/nucleotide pyrophosphatase family protein	0.00371837	-0.531118
AT3G49400	AT4G29700	type I phosphodiesterase/nucleotide pyrophosphatase family protein	0.0066919	-1.53364
AT3G03210	AT4G36410	UBC17 (UBIQUITIN-CONJUGATING ENZYME 17)	0.000581254	-0.410305
AT3G26850	AT3G15355	UBC25 (UBIQUITIN-CONJUGATING ENZYME 25)	0.002238	-0.728924
AT1G38230	AT4G22410	ubiquitin carboxyl-terminal hydrolase family protein	0.00429134	-0.507249
AT1G52450	AT5G61940	ubiquitin carboxyl-terminal hydrolase-related	0.00546756	-0.255984
AT5G10970	AT1G52450	ubiquitin carboxyl-terminal hydrolase-related	0.00682359	-0.225821
AT5G24318	AT1G65200	ubiquitin carboxyl-terminal hydrolase-related	0.00704658	-0.157846
AT1G14687	AT2G21270	ubiquitin fusion degradation UFD1 family protein	0.00048129	0.0543793
AT4G01750	AT5G48040	ubiquitin thiolesterase	0.00149081	-0.549969
AT5G10280	AT2G39120	ubiquitin thiolesterase	0.00179375	-0.263657
AT3G60490	AT5G05230	ubiquitin-protein ligase	0.0030313	-0.484991
AT5G58310	AT4G24560	UBP16 (UBIQUITIN-SPECIFIC PROTEASE 16)	0.00746333	-0.523194
AT3G57360	AT4G02890	UBQ14	0.00178832	0.892434
AT2G21140	AT4G15260	UDP-glucoronosyl/UDP-glucosyl transferase family protein	0.00185101	-0.876472
AT2G31810	AT3G21790	UDP-glucoronosyl/UDP-glucosyl transferase family protein	0.00358932	-0.757181
AT2G03890	AT4G14090	UDP-glucoronosyl/UDP-glucosyl transferase family protein	0.00414397	-0.869636
AT3G23960	AT3G55700	UDP-glucoronosyl/UDP-glucosyl transferase family protein	0.00472451	-0.411233
AT5G40450	AT2G30140	UDP-glucoronosyl/UDP-glucosyl transferase family protein	0.00539712	-1.25121
AT2G22610	AT1G06000	UDP-glucoronosyl/UDP-glucosyl transferase family protein	0.00604271	-1.50625
AT1G51355	AT2G16890	UDP-glucoronosyl/UDP-glucosyl transferase family protein	0.00804968	0.67976
AT5G34839	AT3G21750	UGT71B1 (UDP-GLUCOSYL TRANSFERASE 71B1)	0.00264814	-1.7692
AT5G59190	AT4G15280	UGT71B5 (UDP-GLUCOSYL TRANSFERASE 71B5)	0.00232817	-0.139736
AT5G48500	AT2G29750	UGT71C1 (UDP-GLUCOSYL TRANSFERASE 71C1)	0.00138177	-0.24606
AT2G18915	AT3G50740	UGT72E1 (UDP-glucosyl transferase 72E1)	0.00213065	0.929104
AT5G50410	AT1G30530	UGT78D1 (UDP-GLUCOSYL TRANSFERASE 78D1)	0.0024455	-1.33902
AT1G66100	AT2G23260	UGT84B1 (UDP-glucosyl transferase 84B1)	0.0102806	0.302926
AT1G45249	AT1G29300	UNE1 (unfertilized embryo sac 1)	0.00908976	-0.584806
AT5G44190	AT4G27745	unknown protein	9.0252e-06	-0.369342
AT4G21760	AT4G14096	unknown protein	9.8342e-06	-0.337088
AT5G08185	AT3G55600	unknown protein	1.032e-05	-0.164492
AT1G73540	AT5G56780	unknown protein	2.06679e-05	-0.131081
AT3G22810	AT5G65400	unknown protein	2.26333e-05	-0.485235
AT5G63320	AT4G23720	unknown protein	2.68653e-05	-0.451035
AT1G65200	AT1G10410	unknown protein	6.31132e-05	0.91176
AT3G06510	AT1G15215	unknown protein	8.27871e-05	-0.381584
AT3G23120	AT3G54500	unknown protein	8.68093e-05	2.13552
AT5G14700	AT2G38310	unknown protein	9.86946e-05	0.957049
AT3G19640	AT2G41770	unknown protein	0.000119282	-0.626085
AT1G68600	AT5G37478	unknown protein	0.000120302	-0.366373
AT1G29470	AT2G38820	unknown protein	0.000133314	-0.823284
AT3G05820	AT5G44060	unknown protein	0.000167195	-1.24117
AT2G31990	AT3G27250	unknown protein	0.000168667	-1.51455
AT2G13335	AT5G07950	unknown protein	0.000181229	-0.53821
AT2G04120	AT1G77855	unknown protein	0.000185101	-0.333992
AT1G55870	AT3G60070	unknown protein	0.000219281	-0.544068
AT1G73810	AT2G40640	unknown protein	0.000247996	-0.342047
AT5G25580	AT4G34420	unknown protein	0.000255258	-0.298123
AT5G13860	AT1G30845	unknown protein	0.000258968	-0.299597
AT1G44446	AT1G70420	unknown protein	0.00029438	1.79914
AT2G23910	AT1G58150	unknown protein	0.000311198	-0.829101
AT5G35900	AT1G21050	unknown protein	0.000326204	1.67575
AT5G62760	AT4G33625	unknown protein	0.000353148	0.629509
AT5G39450	AT5G21940	unknown protein	0.000364082	-1.40217
AT2G29650	AT2G39740	unknown protein	0.000383258	-1.29971
AT1G05805	AT5G40405	unknown protein	0.00040417	-0.691007
AT3G29200	ATMG01060	unknown protein	0.000455871	0.440573
AT5G64060	AT3G11745	unknown protein	0.000458728	-0.0641777
AT5G45270	AT4G26290	unknown protein	0.000481001	-0.413087
AT3G61010	AT5G06980	unknown protein	0.000484165	2.27544
AT5G63140	AT5G62090	unknown protein	0.000488566	-0.353993
AT5G56990	AT1G64490	unknown protein	0.000498482	-0.146904
AT1G63100	AT1G10980	unknown protein	0.00050215	-0.279623
AT1G40118	AT5G02420	unknown protein	0.000507543	-0.42555
AT4G02560	AT5G42765	unknown protein	0.000549674	-0.315506
AT5G63800	AT5G57910	unknown protein	0.000572925	-0.753288
AT4G29310	AT3G05130	unknown protein	0.000574921	0.392632
AT1G43170	AT5G39540	unknown protein	0.000587708	-0.0632498
AT5G23270	AT1G56080	unknown protein	0.000589943	-0.316243
AT3G03870	AT4G34310	unknown protein	0.000594237	-0.668119
AT5G60610	AT5G06970	unknown protein	0.0006008	0.398107
AT5G45660	AT1G71690	unknown protein	0.000619268	-0.135539
AT1G51300	AT1G29240	unknown protein	0.000640261	-0.610189
AT3G16050	AT5G03550	unknown protein	0.000645214	0.208425
AT5G62770	AT1G02470	unknown protein	0.000658993	-0.350622
ATCG01040	AT3G62050	unknown protein	0.000663701	-0.515531
AT3G02800	AT4G29520	unknown protein	0.00069631	-0.431755
AT2G46310	AT1G24160	unknown protein	0.00071769	0.140282
AT5G45440	AT4G14385	unknown protein	0.000758026	-0.444493
AT4G07965	AT2G30010	unknown protein	0.000775867	0.413202
AT1G54320	AT4G33980	unknown protein	0.000803426	2.05341
AT4G34790	AT1G62045	unknown protein	0.000845808	-0.208714
AT2G41170	AT2G40430	unknown protein	0.000951989	0.234636
AT3G44060	AT5G42330	unknown protein	0.00095708	-0.169892
AT1G67870	AT5G47580	unknown protein	0.000982291	-0.595015
AT5G60200	AT1G26580	unknown protein	0.00099867	-0.823538
AT3G23160	AT5G27340	unknown protein	0.00100262	0.401972
AT1G16220	AT3G56250	unknown protein	0.00102616	-0.482774
AT2G18193	AT4G24700	unknown protein	0.00104094	-0.188045
AT1G43502	AT2G36220	unknown protein	0.00107134	1.59216
AT2G36320	AT5G17100	unknown protein	0.00112067	0.350694
AT4G09730	AT2G16340	unknown protein	0.00112409	1.13684
AT2G18450	AT1G29480	unknown protein	0.00112726	-0.0120845
AT4G24560	AT5G63520	unknown protein	0.00112735	-0.538399
AT4G03490	AT2G07795	unknown protein	0.00113055	0.474781
AT2G01650	AT1G30250	unknown protein	0.00113347	-1.9244
AT3G60080	AT5G22930	unknown protein	0.00113758	-0.455595
AT1G80820	AT1G18000	unknown protein	0.00113801	-1.47912
AT4G15240	AT4G37810	unknown protein	0.00114504	-0.318367
AT3G33178	AT1G72240	unknown protein	0.00115326	-0.255976
AT5G64950	AT1G72645	unknown protein	0.00117007	-0.651741
AT1G64940	AT3G12060	unknown protein	0.00117791	-0.174488
AT4G17240	AT4G34560	unknown protein	0.00119672	-0.5701
AT3G18620	AT1G55960	unknown protein	0.0012157	0.640821
AT3G51940	AT1G70950	unknown protein	0.00121822	-0.251093
AT2G33480	ATCG00120	unknown protein	0.00125557	0.368133
AT3G56450	AT5G01610	unknown protein	0.00125591	-0.0769673
AT5G42760	AT5G16170	unknown protein	0.00127477	-0.41546
AT5G17580	AT2G04865	unknown protein	0.00128063	0.486663
AT1G01750	AT1G65010	unknown protein	0.00129176	0.452404
AT3G54220	AT4G13320	unknown protein	0.0013289	-0.37837
AT4G29950	AT5G04860	unknown protein	0.00133684	-0.117723
AT4G22370	AT5G41980	unknown protein	0.00134536	-0.579215
AT3G29150	AT1G10220	unknown protein	0.00135179	0.251196
AT1G07520	AT1G25400	unknown protein	0.00138165	0.798516
AT3G15530	AT3G07860	unknown protein	0.00140993	-0.382935
AT5G45970	AT5G53110	unknown protein	0.00141937	-0.740676
AT1G74120	AT2G44640	unknown protein	0.00142662	0.0553512
AT1G11210	AT5G44580	unknown protein	0.00147911	1.01471
AT1G78720	AT2G43450	unknown protein	0.00149083	0.143618
AT1G04240	AT3G53170	unknown protein	0.00149193	-0.346408
AT5G40020	AT2G36030	unknown protein	0.00149368	-0.389753
AT1G07640	AT1G66060	unknown protein	0.00151371	2.01644
AT2G29600	AT3G07530	unknown protein	0.00151738	-0.279117
AT3G51320	AT1G67620	unknown protein	0.00152844	-0.597273
AT2G29525	AT5G48515	unknown protein	0.00156214	-0.110096
AT3G02870	AT4G21215	unknown protein	0.00158923	1.05251
AT4G14410	AT1G56420	unknown protein	0.00161222	-0.226576
AT5G01010	AT1G17830	unknown protein	0.00162359	-0.596776
AT4G00232	ATCG00480	unknown protein	0.00168501	0.40682
AT4G16835	AT1G13390	unknown protein	0.00169499	0.541559
AT3G51470	AT2G16595	unknown protein	0.00177721	-0.670314
AT4G27050	AT1G06660	unknown protein	0.00177985	-0.119061
AT5G11530	AT4G18630	unknown protein	0.00179197	-0.362659
AT2G39380	AT1G77890	unknown protein	0.00180008	-0.440619
AT1G06230	AT5G53800	unknown protein	0.00180811	0.31322
AT5G49450	AT5G02630	unknown protein	0.00181342	-0.457291
AT5G48160	AT2G24970	unknown protein	0.00186574	-0.231276
AT2G27950	AT3G15450	unknown protein	0.00188019	2.84422
AT1G05630	AT1G10040	unknown protein	0.00188364	-0.165568
AT2G30400	AT4G21500	unknown protein	0.00191228	-0.286045
AT3G60130	AT1G20730	unknown protein	0.00191509	0.188686
AT1G69800	AT1G54120	unknown protein	0.00191643	-0.642492
AT2G22190	AT4G21890	unknown protein	0.00191737	-0.963497
AT5G16230	AT1G11940	unknown protein	0.00192317	-0.341668
AT3G04150	AT3G51090	unknown protein	0.00193153	-0.455149
AT2G22480	AT2G37960	unknown protein	0.00195767	-0.265967
AT3G09390	AT1G51230	unknown protein	0.00200971	-0.0693123
AT4G01595	AT4G05430	unknown protein	0.00202934	-0.143192
AT1G78955	AT3G50550	unknown protein	0.00206647	-0.241562
AT5G43280	AT3G16670	unknown protein	0.0020714	1.21408
AT2G03750	AT5G47680	unknown protein	0.00207243	0.184376
AT1G08420	AT4G30730	unknown protein	0.00211393	-0.116587
AT5G53550	AT3G11850	unknown protein	0.00213595	0.909467
AT3G25870	AT2G37610	unknown protein	0.00214839	-0.168169
AT3G02400	AT1G15610	unknown protein	0.00216576	0.403569
AT3G04970	AT3G24750	unknown protein	0.00219834	-0.201105
AT1G74600	AT2G46420	unknown protein	0.002224	-1.09058
AT3G26855	AT3G49730	unknown protein	0.00223802	-0.526625
AT1G80810	AT1G70480	unknown protein	0.00224062	-0.849497
AT2G34740	AT5G41140	unknown protein	0.00226763	1.02968
AT1G22500	AT5G49380	unknown protein	0.00226939	-0.240735
AT3G44805	AT1G76840	unknown protein	0.00226995	0.178296
AT1G09060	AT5G55870	unknown protein	0.00227224	-0.0620012
AT4G31950	AT1G18740	unknown protein	0.0023222	-0.301627
AT4G18710	AT1G20520	unknown protein	0.0023469	-0.476146
AT1G24030	AT5G22180	unknown protein	0.00236268	-0.0986563
AT4G10390	AT2G15590	unknown protein	0.0024182	0.228831
AT3G32316	AT5G64510	unknown protein	0.00242218	-1.26726
AT3G55820	AT1G19290	unknown protein	0.00245362	-0.478225
AT3G17660	AT1G31720	unknown protein	0.00247331	-0.0766383
AT4G17460	AT5G17620	unknown protein	0.00250687	-0.250275
AT5G39970	AT4G38730	unknown protein	0.00253959	-0.519406
AT2G19450	AT1G71760	unknown protein	0.00254598	-0.286078
AT3G04410	AT3G26670	unknown protein	0.00256011	-0.674028
AT2G34510	AT2G39870	unknown protein	0.00256765	1.44096
AT5G38990	AT5G61340	unknown protein	0.00258057	-0.818106
AT3G45390	AT5G23460	unknown protein	0.00258506	-0.549243
AT1G05340	AT4G14120	unknown protein	0.00259423	-0.238026
AT3G15460	AT1G17270	unknown protein	0.00260833	-0.693186
AT4G20070	AT4G13590	unknown protein	0.00262421	-0.722491
AT1G55590	AT5G46115	unknown protein	0.00265126	-0.239119
AT1G04580	AT1G76070	unknown protein	0.00265129	-0.0985629
AT3G59190	AT4G32350	unknown protein	0.00269696	0.86137
AT5G42565	AT1G72510	unknown protein	0.0027307	-1.43107
AT5G53810	AT1G30020	unknown protein	0.00274093	-0.524267
AT1G68230	AT1G67600	unknown protein	0.00280078	-0.274189
AT1G34770	AT5G63830	unknown protein	0.00280599	-0.419852
AT3G05970	AT4G02720	unknown protein	0.00280828	0.558032
AT3G19553	AT5G39920	unknown protein	0.0028183	0.236136
AT3G59470	AT1G71110	unknown protein	0.00282144	-0.330568
AT5G60553	AT3G27470	unknown protein	0.00282643	-0.309844
AT2G16890	AT3G50140	unknown protein	0.00282737	-0.361129
AT2G36390	AT1G13605	unknown protein	0.00286605	0.126724
AT5G63180	AT1G17780	unknown protein	0.00291976	-0.582907
AT4G22545	AT1G19370	unknown protein	0.0029596	1.23296
AT4G03520	AT4G26170	unknown protein	0.00296746	-0.13523
AT1G22370	AT2G45250	unknown protein	0.00296936	-0.0989136
AT3G18400	AT2G20500	unknown protein	0.00299059	-0.36895
AT5G44780	AT1G18420	unknown protein	0.00302395	-0.418911
AT5G26830	AT2G20010	unknown protein	0.00305085	-0.577202
AT5G18940	AT2G38823	unknown protein	0.00311458	-0.429327
AT3G11880	AT5G01120	unknown protein	0.00314197	-0.0814848
AT4G14620	AT5G65480	unknown protein	0.00318039	0.567527
AT2G17210	AT1G62680	unknown protein	0.00320467	-0.448208
AT3G20520	AT5G55640	unknown protein	0.00325329	-0.304123
AT5G27730	AT1G23840	unknown protein	0.00325464	-0.565135
AT1G77720	AT1G31990	unknown protein	0.00325922	0.250372
AT3G50280	AT1G68910	unknown protein	0.00326055	0.422667
AT2G25130	AT5G18065	unknown protein	0.00331823	-0.426611
AT2G36500	AT1G20870	unknown protein	0.00332159	-0.372313
AT4G09020	AT2G43340	unknown protein	0.0033284	-1.43395
AT2G37280	AT1G22270	unknown protein	0.00335493	0.537711
ATMG01210	AT5G57345	unknown protein	0.00336072	0.665645
AT1G47930	AT1G67790	unknown protein	0.00341122	-0.482954
AT2G38365	AT4G17250	unknown protein	0.00341229	-0.726536
AT5G17930	AT2G36630	unknown protein	0.00344562	0.655252
AT1G15320	AT2G20815	unknown protein	0.00349031	-0.319838
AT4G08700	AT1G27530	unknown protein	0.00355005	-0.446603
AT3G17360	AT5G03090	unknown protein	0.00357666	1.3231
AT4G19230	AT4G37700	unknown protein	0.00364608	-0.109082
AT3G45850	AT2G44930	unknown protein	0.00365769	-0.209506
AT3G29130	AT2G25460	unknown protein	0.00366948	-0.305524
AT5G38420	AT3G54910	unknown protein	0.00368668	-0.550941
AT3G60870	AT2G32200	unknown protein	0.00370142	0.217067
AT3G55760	AT4G24090	unknown protein	0.00371335	-0.966012
AT2G02810	AT1G78810	unknown protein	0.00373968	-0.342284
AT1G52720	ATCG01060	unknown protein	0.00379253	0.541193
AT5G01230	AT4G07526	unknown protein	0.00384958	-0.497305
AT2G21770	AT5G46720	unknown protein	0.00385219	-0.443591
AT5G16290	AT1G06630	unknown protein	0.00386157	-0.810409
AT4G01790	AT1G15790	unknown protein	0.00387899	-0.26539
AT1G27130	AT5G66580	unknown protein	0.00389276	1.17981
AT5G01730	AT4G33640	unknown protein	0.0039042	-0.394329
AT5G01420	AT1G44608	unknown protein	0.00390492	0.166892
AT3G47470	AT4G22980	unknown protein	0.00391476	-0.459029
AT5G18280	AT5G51105	unknown protein	0.00393501	0.360739
AT5G53000	AT3G05700	unknown protein	0.00395526	-0.773323
AT4G39140	AT4G10420	unknown protein	0.00402331	-0.506945
AT5G10930	AT2G31850	unknown protein	0.00408754	0.491638
AT1G27020	AT5G08720	unknown protein	0.00409512	0.276693
AT5G41000	AT4G38060	unknown protein	0.00411423	-0.934296
AT2G13770	AT2G33205	unknown protein	0.00412509	-0.180774
AT2G35330	AT3G51620	unknown protein	0.00412774	-0.620662
AT2G07775	AT5G49110	unknown protein	0.00413644	-0.244855
AT4G22960	AT3G48220	unknown protein	0.00414135	0.0805512
AT1G63910	AT5G02650	unknown protein	0.00414239	-0.394599
AT1G48560	AT5G06010	unknown protein	0.0042183	-0.072498
AT5G27220	AT2G23470	unknown protein	0.00421898	-0.281086
AT2G40290	AT2G28870	unknown protein	0.00426479	-0.517167
AT5G37180	AT4G29770	unknown protein	0.00426638	-0.328413
AT4G31250	AT5G25770	unknown protein	0.0043234	-0.474086
AT2G10560	AT1G29355	unknown protein	0.00435595	-0.76217
AT1G07440	AT5G11870	unknown protein	0.00443755	-0.235641
AT3G16800	AT4G03380	unknown protein	0.00445106	0.0041379
AT4G01010	AT1G30475	unknown protein	0.00445278	-0.237885
AT4G36190	AT4G26130	unknown protein	0.00445796	0.719114
AT1G30100	AT2G30230	unknown protein	0.00447631	-0.581511
AT4G03440	AT5G58510	unknown protein	0.00452109	-0.768164
AT5G06390	AT4G23610	unknown protein	0.00454205	-0.432784
AT1G31175	ATCG00570	unknown protein	0.00455225	0.549159
AT5G15470	AT1G07476	unknown protein	0.00456941	0.254864
AT4G32670	AT5G11390	unknown protein	0.00461162	0.216878
AT4G01100	AT2G10930	unknown protein	0.00473261	-0.131356
AT5G42480	AT1G18265	unknown protein	0.00474251	-0.406218
AT4G14350	AT1G76870	unknown protein	0.00475415	-0.379947
AT5G21930	AT1G04650	unknown protein	0.00479721	-0.129908
AT3G43863	AT1G53450	unknown protein	0.00480188	-1.12787
AT4G21120	AT2G07772	unknown protein	0.00496336	-0.195404
AT1G40103	AT2G37195	unknown protein	0.00496527	-0.510163
AT1G69545	AT1G13630	unknown protein	0.00496562	-0.197496
AT2G07686	AT2G46380	unknown protein	0.00498204	-0.62621
AT3G59210	AT2G33400	unknown protein	0.00498954	-0.45468
AT3G10280	AT2G36410	unknown protein	0.00503411	0.239538
AT2G40450	AT5G19315	unknown protein	0.00506861	-0.0880949
AT4G22550	AT5G46140	unknown protein	0.00507469	-0.0812245
AT3G52960	AT1G30260	unknown protein	0.00508108	-1.32004
AT4G33270	AT5G21900	unknown protein	0.00508623	-0.458674
AT1G50990	AT2G22795	unknown protein	0.00512396	1.09019
AT1G17745	AT4G30710	unknown protein	0.00514706	0.426367
AT3G11520	AT5G11780	unknown protein	0.00520269	-0.399462
AT1G35170	AT3G27906	unknown protein	0.00520882	-0.281714
AT5G57070	AT1G68340	unknown protein	0.00522299	-0.180959
AT2G02910	AT1G34220	unknown protein	0.00523595	0.471484
AT1G52540	AT5G62280	unknown protein	0.00524253	0.909973
AT5G67090	AT1G04900	unknown protein	0.00529798	-0.517212
AT2G18250	AT2G42950	unknown protein	0.00530064	-0.700792
AT5G59540	AT5G27860	unknown protein	0.00534604	-0.504787
AT1G61980	AT5G67550	unknown protein	0.005349	-0.180489
AT2G45820	AT4G13030	unknown protein	0.00540034	-0.0971013
AT4G00670	AT1G23650	unknown protein	0.00541956	2.67179
AT4G36710	AT1G27930	unknown protein	0.00542213	0.275577
AT4G24660	AT1G05860	unknown protein	0.00546545	-0.507686
AT2G44000	AT4G04190	unknown protein	0.00548096	-0.351083
AT5G24230	AT5G46850	unknown protein	0.00548878	-0.367794
AT2G29970	AT3G04860	unknown protein	0.0055477	-0.539665
AT2G39110	AT4G13330	unknown protein	0.00556956	-0.574213
AT3G57590	AT4G35070	unknown protein	0.00561599	-0.568006
AT2G25320	AT5G50290	unknown protein	0.00565441	-0.284763
AT1G44075	AT3G15420	unknown protein	0.00566313	-0.351676
AT5G10440	AT3G01160	unknown protein	0.0056645	0.708671
AT2G04270	AT3G01720	unknown protein	0.00575737	-0.689117
AT4G04745	AT1G64080	unknown protein	0.00576729	-0.202193
AT5G17830	AT2G07190	unknown protein	0.00579461	0.0108788
AT5G47560	AT1G21670	unknown protein	0.00580343	0.893214
AT1G31050	AT4G19160	unknown protein	0.0058549	-1.22053
AT5G51890	AT1G16480	unknown protein	0.00585881	-0.14558
AT3G45480	AT3G04550	unknown protein	0.00587057	-0.819146
AT3G16560	AT3G43910	unknown protein	0.00587954	-0.121698
AT5G11650	AT3G14395	unknown protein	0.00597218	-1.00493
AT1G72610	AT2G41230	unknown protein	0.00598602	0.388488
AT1G80510	AT3G14280	unknown protein	0.00598855	-0.380277
AT2G41340	AT4G31330	unknown protein	0.00611876	-0.197394
AT3G43444	AT4G29560	unknown protein	0.00614474	-0.322411
AT4G15563	AT2G25730	unknown protein	0.00619821	-0.888861
AT5G23380	AT2G40160	unknown protein	0.00620411	-0.422214
AT2G20590	AT1G05510	unknown protein	0.00621651	0.198267
AT1G44810	AT2G12475	unknown protein	0.00621758	-0.040021
AT2G35585	AT5G44660	unknown protein	0.00623999	-0.843009
AT2G36810	AT1G04490	unknown protein	0.00625989	-0.0486872
AT5G54140	AT1G73750	unknown protein	0.00626806	0.793629
AT3G01060	AT3G56030	unknown protein	0.00627416	-0.550997
AT4G13160	AT5G24690	unknown protein	0.00634607	-0.621736
AT1G52250	AT4G22217	unknown protein	0.00636447	0.32918
AT1G10150	AT2G18100	unknown protein	0.00637011	-0.322111
AT3G01090	AT1G11760	unknown protein	0.0064092	-0.452662
AT3G22800	AT3G06020	unknown protein	0.00642077	0.174729
AT5G20030	AT1G78070	unknown protein	0.00642747	0.399271
AT5G02720	AT3G57990	unknown protein	0.006432	-0.95708
AT5G42900	AT4G38560	unknown protein	0.00643745	-0.414067
AT3G11710	AT3G08890	unknown protein	0.00646773	-0.265589
AT1G76610	AT2G32240	unknown protein	0.00647478	0.603469
AT1G36180	AT4G31240	unknown protein	0.00648481	-0.186192
AT1G09100	AT4G35760	unknown protein	0.0065185	-0.912415
AT4G25970	AT4G16447	unknown protein	0.00655454	-0.417394
AT1G34350	AT2G35810	unknown protein	0.0065574	-0.727274
AT4G12920	AT1G20550	unknown protein	0.0065757	-0.139359
AT4G33860	AT4G33140	unknown protein	0.00663984	-1.45362
AT3G53420	AT4G10410	unknown protein	0.00664957	-0.358809
AT1G74470	AT5G51670	unknown protein	0.00668911	0.528723
AT1G68930	AT4G14830	unknown protein	0.00670525	-0.590712
AT2G44280	AT5G66440	unknown protein	0.00671269	-0.422651
AT1G29300	AT3G03210	unknown protein	0.0068101	-1.05756
AT5G47730	AT3G26850	unknown protein	0.00681504	-0.248603
AT2G36145	AT3G57360	unknown protein	0.00692411	-0.350056
AT4G25990	AT5G40450	unknown protein	0.00694842	1.64119
AT4G25940	AT1G51355	unknown protein	0.00695223	-0.225765
AT4G00240	AT5G48500	unknown protein	0.00698452	-0.220593
AT2G38010	AT5G50410	unknown protein	0.00700214	-0.532027
AT3G13070	AT5G63320	unknown protein	0.00704147	1.17212
AT5G61520	AT1G68600	unknown protein	0.00707579	-1.67077
AT5G59030	AT1G73810	unknown protein	0.00713475	1.42106
AT4G01980	AT5G25580	unknown protein	0.0071358	-0.434487
AT1G19770	AT5G56990	unknown protein	0.00724889	-0.509721
AT1G27190	AT4G29310	unknown protein	0.00730836	-1.22584
AT5G39750	AT3G03870	unknown protein	0.00731463	-0.4598
AT4G33440	AT5G45660	unknown protein	0.00732536	-0.512767
AT3G56330	AT5G62770	unknown protein	0.00734974	-0.939645
AT1G06740	ATCG01040	unknown protein	0.00736196	0.432454
AT5G13210	AT4G07965	unknown protein	0.00737686	0.270079
AT1G76930	AT3G23160	unknown protein	0.00741845	-0.791179
AT1G14750	AT4G17240	unknown protein	0.00750432	-0.407737
AT5G29058	AT3G51940	unknown protein	0.00751867	-0.821992
AT5G42840	AT5G42760	unknown protein	0.00753201	-0.235197
AT1G66910	AT4G22370	unknown protein	0.00754995	-0.0704797
AT2G34560	AT1G11210	unknown protein	0.007576	1.83564
AT2G17110	AT3G51320	unknown protein	0.00761109	-0.587573
AT1G09190	AT2G29525	unknown protein	0.00761463	-0.31441
AT5G15820	AT5G01010	unknown protein	0.00761967	-0.662397
AT4G00940	AT4G00232	unknown protein	0.00762414	-0.0188676
AT2G35070	AT2G27950	unknown protein	0.00769782	0.247388
AT1G30757	AT3G25870	unknown protein	0.0077888	0.689083
AT1G41896	AT3G26855	unknown protein	0.0078156	0.217037
AT3G26110	AT3G44805	unknown protein	0.00786041	-0.327396
AT4G02460	AT3G55820	unknown protein	0.00790383	-0.207798
AT5G49390	AT2G34510	unknown protein	0.00793709	1.0039
AT5G03250	AT1G05340	unknown protein	0.00794299	0.689806
AT2G47890	AT5G60553	unknown protein	0.00804581	0.220951
AT5G57270	AT5G44780	unknown protein	0.00809688	-0.502451
AT2G46535	AT3G11880	unknown protein	0.00810358	-0.57275
AT3G63270	AT4G14620	unknown protein	0.0081119	-0.832982
AT4G29890	AT5G27730	unknown protein	0.00814099	-1.09147
AT4G27990	ATMG01210	unknown protein	0.00818246	-0.287612
AT2G18350	AT2G38365	unknown protein	0.00820051	0.396757
AT4G25030	AT1G15320	unknown protein	0.00821627	-0.0131306
AT5G10770	AT3G29130	unknown protein	0.00824147	-0.443251
AT5G37880	AT3G55760	unknown protein	0.00827376	0.843022
AT2G01480	AT1G52720	unknown protein	0.00827554	-0.962248
AT1G10540	AT1G27020	unknown protein	0.00835984	-0.165756
AT3G12250	AT2G13770	unknown protein	0.00837764	-0.47263
AT4G18810	AT2G07775	unknown protein	0.00840775	-0.319459
AT4G19670	AT4G22960	unknown protein	0.00841059	-0.25015
AT5G43480	AT1G48560	unknown protein	0.00841615	-0.487482
AT5G57550	AT2G10560	unknown protein	0.0084378	-0.246616
AT5G46780	AT1G31175	unknown protein	0.00852292	-0.549598
AT5G53710	AT1G35170	unknown protein	0.00864424	-0.144369
AT3G13680	AT2G02910	unknown protein	0.00865815	-0.684238
AT2G04800	AT2G44000	unknown protein	0.00873684	-0.154835
AT3G53390	AT5G24230	unknown protein	0.00874165	-0.158536
AT5G60700	AT3G57590	unknown protein	0.00875367	-0.527471
AT5G35160	AT2G25320	unknown protein	0.00875657	0.0397777
AT1G19550	AT4G04745	unknown protein	0.0087816	-0.137435
AT2G46450	AT5G17830	unknown protein	0.00878165	-0.200627
AT1G53070	AT4G15563	unknown protein	0.00884713	-0.34834
AT1G53430	AT5G23380	unknown protein	0.00885566	-0.404078
AT3G09700	AT2G35585	unknown protein	0.00886566	-0.155583
AT2G40780	AT3G01060	unknown protein	0.0088838	1.00153
AT3G53690	AT4G13160	unknown protein	0.00888522	-0.296534
AT3G15570	AT5G02720	unknown protein	0.00897108	-0.495659
AT1G60780	AT5G42900	unknown protein	0.00897911	0.694626
AT1G18600	AT1G76610	unknown protein	0.00899295	0.60553
AT4G33210	AT1G34350	unknown protein	0.00903004	-0.337289
AT1G31010	AT2G44280	unknown protein	0.00907922	-0.600684
AT4G15760	AT2G36145	unknown protein	0.00910492	-0.473664
AT5G40880	AT5G13210	unknown protein	0.00919912	0.749187
AT3G03790	AT2G17110	unknown protein	0.00923537	-0.511568
AT1G10970	AT1G09190	unknown protein	0.00925243	-0.208896
AT3G49500	AT2G35070	unknown protein	0.00926053	-1.32165
AT3G29035	AT1G30757	unknown protein	0.00926057	-0.181867
AT4G00150	AT3G26110	unknown protein	0.00927331	0.34285
AT1G22530	AT5G49390	unknown protein	0.00928493	-0.291702
AT1G69520	AT5G57270	unknown protein	0.00932504	-0.8793
AT3G05680	AT2G46535	unknown protein	0.00932831	-0.881204
AT4G07458	AT3G63270	unknown protein	0.00933317	-0.676903
AT4G30500	AT4G25030	unknown protein	0.00934445	-0.500069
AT5G61390	AT2G01480	unknown protein	0.00938196	-0.542843
AT5G47760	AT5G43480	unknown protein	0.00940288	-0.160086
AT5G51080	AT5G53710	unknown protein	0.00941352	-0.138236
AT1G75100	AT2G04800	unknown protein	0.00941782	-0.141388
AT4G36040	AT5G35160	unknown protein	0.00942441	-0.169916
AT2G23950	AT4G30500	unknown protein	0.00957822	-0.83308
AT5G06620	AT5G02640	unknown protein	0.00962394	0.409672
AT2G23590	AT1G66080	unknown protein	0.00963396	-0.778722
AT5G02640	AT1G03290	unknown protein	0.00964019	-0.919039
AT1G54940	AT1G64430	unknown protein	0.00969324	-0.445337
AT1G66080	AT4G03600	unknown protein	0.00970592	0.475284
AT1G03290	AT5G62750	unknown protein	0.00972538	-0.0810059
AT3G53220	AT3G22240	unknown protein	0.00976146	0.946728
AT1G59680	AT2G31560	unknown protein	0.00978239	-1.00629
AT1G64430	AT4G13266	unknown protein	0.0098131	0.228495
AT5G53170	AT1G77093	unknown protein	0.00986705	0.240182
AT4G03600	AT1G15060	unknown protein	0.00989804	-0.658057
AT2G41330	AT2G25737	unknown protein	0.00991118	-0.945676
AT1G41855	AT3G56360	unknown protein	0.00996604	-1.48758
AT1G13920	AT2G24960	unknown protein	0.00996727	-0.273029
AT5G62750	AT5G19060	unknown protein	0.00998833	-0.248989
AT1G66660	AT3G59910	unknown protein	0.0100019	-0.454552
AT4G11420	AT2G43720	unknown protein	0.0100145	-0.326509
AT1G54130	AT2G07672	unknown protein	0.010063	-0.28646
AT4G27970	AT5G20450	unknown protein	0.0101597	-0.513859
AT3G22240	AT1G07795	unknown protein	0.0101673	0.38775
AT1G33060	AT4G39870	unknown protein	0.010196	-0.623651
AT1G02140	AT3G14430	unknown protein	0.0102208	0.217884
AT4G16980	AT1G24851	unknown protein	0.0102242	0.493981
AT1G08890	AT1G65490	unknown protein	0.0102722	0.371713
AT2G31560	AT1G31460	unknown protein	0.0102842	-0.136767
AT4G16143	AT1G19835	unknown protein	0.0103918	0.577793
AT5G01180	AT1G19010	unknown protein	0.0104055	-0.314364
AT1G12460	AT3G03773	unknown protein	0.0104478	-0.592787
AT3G59400	AT5G01100	unknown protein	0.0104718	-0.303957
AT4G13266	AT5G40850	UPM1 (UROPHORPHYRIN METHYLASE 1)	0.00987521	-1.0721
AT2G01810	AT2G34470	UREG (UREASE ACCESSORY PROTEIN G)	0.00524215	-0.861149
AT3G20040	AT2G02810	UTR1 (UDP-GALACTOSE TRANSPORTER 1)	0.00827452	-1.02666
AT5G10950	AT2G34940	vacuolar sorting receptor, putative	0.000315927	-0.454598
AT4G15560	AT1G76970	VHS domain-containing protein / GAT domain-containing protein	0.00371323	-1.34304
AT3G12980	AT2G29890	VLN1 (VILLIN-LIKE 1)	0.00110265	-0.263286
AT5G38110	AT2G18060	VND1 (VASCULAR RELATED NAC-DOMAIN PROTEIN 1)	0.00357069	-0.306871
AT2G47180	AT3G58000	VQ motif-containing protein	0.000348954	-0.407565
AT1G77093	AT1G80450	VQ motif-containing protein	0.00144707	0.908347
AT3G23370	AT5G08480	VQ motif-containing protein	0.00560153	-0.185207
AT2G47800	AT5G46780	VQ motif-containing protein	0.00941335	-0.565479
AT5G40850	AT3G02870	VTC4	0.00761681	0.717494
AT1G64860	AT5G55120	VTC5 (VITAMIN C DEFECTIVE 5)	0.00421584	-1.04265
AT3G33235	AT5G04490	VTE5 (vitamin E pathway gene5)	0.00294563	0.715741
AT3G49330	AT1G21250	WAK1 (CELL WALL-ASSOCIATED KINASE)	0.0104536	-1.3319
AT1G15060	AT1G16150	WAKL4 (WALL ASSOCIATED KINASE-LIKE 4)	0.00186211	0.132166
AT3G07780	AT5G40880	WD-40 repeat family protein / zfwd3 protein (ZFWD3)	0.00951793	-0.892618
AT2G25737	AT5G28080	WNK9	0.00200705	0.873428
AT1G79140	AT4G35550	WOX13 (WUSCHEL-RELATED HOMEOBOX 13)	0.0043767	-0.64562
AT3G12020	AT5G43070	WPP1 (WPP domain protein 1)	8.76561e-05	-0.155038
AT2G21660	AT5G26170	WRKY50	0.00335466	-0.276622
AT1G33100	AT4G24240	WRKY7	0.00191896	0.520211
AT5G23530	AT5G37300	WSD1	0.0009382	-0.411655
AT3G56360	AT1G10540	xanthine/uracil permease family protein	0.00938271	-0.209958
AT2G24960	AT1G09850	XBCP3 (xylem bark cysteine peptidase 3)	0.00101424	-0.945835
AT5G65110	AT1G15910	XH/XS domain-containing protein / XS zinc finger domain-containing protein	0.00427277	0.450162
AT2G42790	AT5G57550	XTR3 (XYLOGLUCAN ENDOTRANSGLYCOSYLASE 3)	0.00941285	-1.04867
AT4G22970	AT4G18990	xyloglucan:xyloglucosyl transferase, putative / xyloglucan endotransglycosylase, putative / endo-xyloglucan transferase, putative	0.00108368	-0.111344
AT5G19060	AT5G65730	xyloglucan:xyloglucosyl transferase, putative / xyloglucan endotransglycosylase, putative / endo-xyloglucan transferase, putative	0.00656075	0.461692
AT3G61760	AT4G27990	YGGT family protein	0.00933641	-0.326072
AT5G56010	AT3G11230	yippee family protein	0.0100867	-0.826938
AT3G59910	AT5G24380	YSL2 (YELLOW STRIPE LIKE 2)	0.00209603	-1.10974
AT5G38410	AT5G53550	YSL3 (YELLOW STRIPE LIKE 3)	0.00777579	-0.791127
AT2G43720	AT5G41000	YSL4 (YELLOW STRIPE LIKE 4)	0.00836009	-0.492316
AT1G22770	AT5G11320	YUC4 (YUCCA4)	0.00369087	-0.190022
AT3G01640	AT5G13750	ZIFL1 (ZINC INDUCED FACILITATOR-like 1)	0.00485852	-1.43288
AT2G07672	AT2G36320	zinc finger (AN1-like) family protein	0.00745238	0.731144
AT1G69490	AT5G57660	zinc finger (B-box type) family protein	0.000190979	2.46969
AT3G09880	AT5G48250	zinc finger (B-box type) family protein	0.00184678	1.26747
AT3G05650	AT1G25440	zinc finger (B-box type) family protein	0.00189069	-1.41743
AT3G11230	AT4G27310	zinc finger (B-box type) family protein	0.00254293	2.882
AT1G15960	AT1G49130	zinc finger (B-box type) family protein	0.00321168	-0.453187
AT3G23310	AT2G47890	zinc finger (B-box type) family protein	0.00931154	1.15108
AT1G31440	AT1G14580	zinc finger (C2H2 type) family protein	0.00430359	0.587144
AT3G44950	AT5G10970	zinc finger (C2H2 type) family protein	0.00684863	-0.789607
AT5G02180	AT3G20880	zinc finger (C2H2 type) protein (WIP4)	0.00145747	0.394551
AT5G20450	AT3G57480	zinc finger (C2H2 type, AN1-like) family protein	0.0044563	-0.497707
AT1G07795	AT2G35420	zinc finger (C3HC4-type RING finger) family protein	0.000222221	-0.463069
AT4G39870	AT1G04360	zinc finger (C3HC4-type RING finger) family protein	0.000500116	-0.21317
AT3G14430	AT2G47700	zinc finger (C3HC4-type RING finger) family protein	0.000786678	-0.680357
AT4G18610	AT5G10650	zinc finger (C3HC4-type RING finger) family protein	0.000862541	-1.05272
AT1G24851	AT5G65683	zinc finger (C3HC4-type RING finger) family protein	0.00104294	-1.25719
AT5G36270	AT1G72220	zinc finger (C3HC4-type RING finger) family protein	0.00154403	-0.156944
AT5G06960	AT4G11680	zinc finger (C3HC4-type RING finger) family protein	0.00160819	-0.751149
AT3G17790	AT3G18773	zinc finger (C3HC4-type RING finger) family protein	0.00161124	-0.383299
AT1G65490	AT5G38895	zinc finger (C3HC4-type RING finger) family protein	0.00249663	-0.399144
AT1G39750	AT5G24870	zinc finger (C3HC4-type RING finger) family protein	0.0034624	-0.844561
AT3G30211	AT3G02290	zinc finger (C3HC4-type RING finger) family protein	0.00352394	-0.528387
AT2G23260	AT3G07120	zinc finger (C3HC4-type RING finger) family protein	0.00369688	-0.0241372
AT1G31460	AT3G56580	zinc finger (C3HC4-type RING finger) family protein	0.00436851	-0.772946
AT4G25310	AT3G18930	zinc finger (C3HC4-type RING finger) family protein	0.00449236	-0.327223
AT4G27800	AT1G24580	zinc finger (C3HC4-type RING finger) family protein	0.00454638	-0.294116
AT5G56040	AT5G62460	zinc finger (C3HC4-type RING finger) family protein	0.00532982	0.285479
AT3G55610	AT5G43420	zinc finger (C3HC4-type RING finger) family protein	0.00547105	-0.157114
AT3G46290	AT2G47560	zinc finger (C3HC4-type RING finger) family protein	0.00638822	0.73118
AT2G16860	AT3G60080	zinc finger (C3HC4-type RING finger) family protein	0.00748457	-1.06218
AT2G12505	AT1G22500	zinc finger (C3HC4-type RING finger) family protein	0.00785115	0.332804
AT4G30180	AT5G15820	zinc finger (C3HC4-type RING finger) family protein	0.00925461	-0.543066
AT2G06983	AT4G19670	zinc finger (C3HC4-type RING finger) family protein	0.00939727	-1.31212
AT1G19835	AT3G53690	zinc finger (C3HC4-type RING finger) family protein	0.00948303	-0.163282
AT1G30940	AT1G67180	zinc finger (C3HC4-type RING finger) family protein / BRCT domain-containing protein	0.00214246	-0.220917
AT3G60570	AT4G29190	zinc finger (CCCH-type) family protein	6.78529e-05	1.66473
AT5G06450	AT2G02160	zinc finger (CCCH-type) family protein	0.0056228	0.909068
AT1G19010	AT5G44260	zinc finger (CCCH-type) family protein	0.00663346	1.51827
AT5G03740	AT2G05160	zinc finger (CCCH-type) family protein / RNA recognition motif (RRM)-containing protein	0.00584321	-0.818231
AT3G44040	AT2G33640	zinc finger (DHHC type) family protein	0.000501325	-0.199878
AT1G60960	AT3G18620	zinc finger (DHHC type) family protein	0.00751104	-0.68318
AT1G45332	AT3G04970	zinc finger (DHHC type) family protein	0.00781411	-0.653858
AT3G03773	AT3G16870	zinc finger (GATA type) family protein	0.000271375	-0.566078
AT5G23780	AT5G49300	zinc finger (GATA type) family protein	0.0030439	-0.36212
AT1G21250	AT4G28820	zinc finger (HIT type) family protein	0.00432822	-0.398365
AT4G32360	AT1G65430	zinc finger protein-related	0.00641633	-0.718697
[truncated: 28,381 more rows]

## Sheet: Eri
tair_locus	external_gene_id	Eri.Cold	Eri.FC			Total	Up	Down
AT1G79500	2-dehydro-3-deoxyphosphooctonate aldolase / phospho-2-dehydro-3-deoxyoctonate aldolase / 3-deoxy-D-manno-octulosonic acid 8-phosphate synthetase (KDSA)	0.00659069	0.245021			967	804	163
AT1G14120	2-oxoglutarate-dependent dioxygenase, putative	0.0104694	0.192983
AT5G09300	2-oxoisovalerate dehydrogenase, putative / 3-methyl-2-oxobutanoate dehydrogenase, putative / branched-chain alpha-keto acid dehydrogenase E1 alpha subunit, putative	0.00360326	0.268377
AT4G27490	3' exoribonuclease family domain 1-containing protein	0.000542078	0.420298
AT5G63990	3'(2'),5'-bisphosphate nucleotidase, putative / inositol polyphosphate 1-phosphatase, putative	0.00532612	0.910421
AT5G48540	33 kDa secretory protein-related	0.00426573	1.48646
AT1G56310	3'-5' exonuclease domain-containing protein	0.00654837	0.35941
AT5G57290	60S acidic ribosomal protein P3 (RPP3B)	0.00760423	-1.46072
AT3G58700	60S ribosomal protein L11 (RPL11B)	0.00580858	-0.480056
AT5G67030	ABA1 (ABA DEFICIENT 1)	0.00198884	1.95745
AT5G13060	ABAP1 (ARMADILLO BTB ARABIDOPSIS PROTEIN 1)	0.00533566	0.262799
AT5G52860	ABC transporter family protein	0.000131239	0.732941
AT2G39350	ABC transporter family protein	0.00118149	0.544725
AT5G64750	ABR1 (ABA REPRESSOR1)	0.00692263	1.43169
AT3G52720	ACA1 (ALPHA CARBONIC ANHYDRASE 1)	0.00495479	0.423686
AT4G22780	ACR7	0.00224526	1.43188
AT4G37770	ACS8	0.00265512	0.957706
AT1G06310	ACX6 (ACYL-COA OXIDASE 6)	0.00419173	0.0264729
AT1G74910	ADP-glucose pyrophosphorylase family protein	0.00196841	0.93784
AT2G31360	ADS2 (16:0Delta9 Arabidopsis desaturase 2)	0.00434486	0.827186
AT3G17660	AGD15 (ARF-GAP domain 15)	0.00978149	0.312211
AT5G14380	AGP6 (Arabinogalactan proteins 6)	0.00990721	-0.337049
AT5G19140	AILP1	0.00134514	1.25295
AT4G35450	AKR2 (ANKYRIN REPEAT-CONTAINING PROTEIN 2)	0.00938761	0.974877
AT2G28800	ALB3 (ALBINO 3)	0.00642181	0.409687
AT5G67110	ALC (ALCATRAZ)	0.00140223	0.171797
AT2G37770	aldo/keto reductase family protein	0.00123967	0.157835
AT3G61610	aldose 1-epimerase family protein	0.000466601	0.783851
AT3G17940	aldose 1-epimerase family protein	0.00691272	-0.700817
AT2G19980	allergen V5/Tpx-1-related family protein	0.00550727	0.681211
AT5G41800	amino acid transporter family protein	0.00118804	0.368061
AT5G02180	amino acid transporter family protein	0.00282833	1.84624
AT5G02170	amino acid transporter family protein	0.00553764	0.174512
AT5G15240	amino acid transporter family protein	0.0104768	1.21616
AT5G53970	aminotransferase, putative	0.0050756	1.12581
AT1G21540	AMP-binding protein, putative	0.00863883	0.79673
AT1G12260	ANAC007 (ARABIDOPSIS NAC 007)	6.71633e-05	0.407363
AT1G32510	anac011 (Arabidopsis NAC domain containing protein 11)	0.00187448	0.0318369
AT1G52890	ANAC019 (Arabidopsis NAC domain containing protein 19)	0.000797148	0.777997
AT3G01600	anac044 (Arabidopsis NAC domain containing protein 44)	0.000880004	0.160931
AT3G04060	anac046 (Arabidopsis NAC domain containing protein 46)	0.000459724	0.640211
AT3G15500	ANAC055 (ARABIDOPSIS NAC DOMAIN CONTAINING PROTEIN 55)	0.00286646	0.631067
AT5G63790	ANAC102 (ARABIDOPSIS NAC DOMAIN CONTAINING PROTEIN 102)	0.000182147	2.23305
AT2G43850	ankyrin protein kinase, putative (APK1)	0.000310559	-0.135498
AT3G04140	ankyrin repeat family protein	0.000230616	1.78641
AT2G01680	ankyrin repeat family protein	0.00686709	-0.837163
AT5G57890	anthranilate synthase beta subunit, putative	0.00242711	0.415386
AT2G04070	antiporter/ drug transporter/ transporter	0.00469922	-0.11269
AT4G00370	ANTR2	0.00540815	-0.161863
AT3G22370	AOX1A (ALTERNATIVE OXIDASE 1A)	0.00759743	1.18186
AT4G32800	AP2 domain-containing transcription factor TINY, putative	0.00106982	0.906474
AT1G77200	AP2 domain-containing transcription factor TINY, putative	0.00718572	0.539187
AT4G28140	AP2 domain-containing transcription factor, putative	0.00303957	1.67495
AT4G39780	AP2 domain-containing transcription factor, putative	0.00323035	1.25688
AT2G40340	AP2 domain-containing transcription factor, putative (DRE2B)	0.00992274	0.566384
AT3G47860	apolipoprotein D-related	0.00671396	-0.475357
AT5G60100	APRR3 (ARABIDOPSIS PSEUDO-RESPONSE REGULATOR 3)	0.00260751	-1.27776
AT5G24470	APRR5 (ARABIDOPSIS PSEUDO-RESPONSE REGULATOR 5)	0.00240518	3.1611
AT2G46790	APRR9 (ARABIDOPSIS PSEUDO-RESPONSE REGULATOR 9)	2.89295e-06	3.06143
AT5G60180	APUM19 (Arabidopsis Pumilio 19)	0.0093369	-0.304274
AT4G35020	ARAC3 (ARABIDOPSIS RAC-LIKE 3)	0.000863691	0.254949
AT1G61350	armadillo/beta-catenin repeat family protein	0.00997064	-0.097292
AT4G36030	ARO3 (ARMADILLO REPEAT ONLY 3)	0.00511836	0.735942
AT5G38110	ASF1B (ANTI- SILENCING FUNCTION 1B)	0.00880792	0.1315
AT3G21830	ASK8 (ARABIDOPSIS SKP1-LIKE 8)	0.0104684	0.096125
AT3G47340	ASN1 (GLUTAMINE-DEPENDENT ASPARAGINE SYNTHASE 1)	0.00766915	2.84476
AT1G66180	aspartyl protease family protein	0.00512884	0.927011
AT3G59080	aspartyl protease family protein	0.00588572	0.803781
AT4G18010	AT5PTASE2 (MYO-INOSITOL POLYPHOSPHATE 5-PHOSPHATASE 2)	0.0017674	2.48552
AT4G20070	ATAAH (Arabidopsis thaliana Allantoate Amidohydrolase)	0.00448633	1.3629
AT5G08790	ATAF2	0.00628084	1.411
AT3G12380	ATARP5 (ACTIN-RELATED PROTEIN 5)	0.00168048	-0.225235
AT4G30510	AtATG18b	0.0091161	0.488002
AT4G32830	AtAUR1 (ATAURORA1)	0.000331719	0.205788
AT1G68880	AtbZIP (Arabidopsis thaliana basic leucine-zipper 8)	0.00967369	-0.159056
AT5G01680	ATCHX26	0.00812674	-0.406862
AT1G71697	ATCK1 (CHOLINE KINASE 1)	0.0045569	0.291773
AT5G43860	ATCLH2	0.00149868	0.821067
AT5G49480	ATCP1 (Ca2+-binding protein 1)	0.00168908	3.01994
AT2G35650	ATCSLA07 (CELLULOSE SYNTHASE LIKE)	0.00652026	1.71935
AT5G16190	ATCSLA11	0.00857314	0.524978
AT4G24010	ATCSLG1	0.00186836	0.218088
AT5G63770	ATDGK2 (Diacylglycerol kinase 2)	0.000983418	0.789967
AT5G22110	ATDPB2 (ARABIDOPSIS THALIANA DNA POLYMERASE EPSILON SUBUNIT B2)	0.0103452	0.397486
AT5G05700	ATE1 (ARGININE-TRNA PROTEIN TRANSFERASE 1)	0.00815694	-0.0198956
AT3G45960	ATEXLA3 (arabidopsis thaliana expansin-like a3)	0.0025895	1.08534
AT5G59730	ATEXO70H7 (EXOCYST SUBUNIT EXO70 FAMILY PROTEIN H7)	0.00886832	1.61308
AT5G02260	ATEXPA9 (ARABIDOPSIS THALIANA EXPANSIN A9)	0.0087016	0.63405
AT4G26700	ATFIM1	0.00261709	0.617755
AT5G49730	ATFRO6 (FERRIC REDUCTION OXIDASE 6)	0.00506313	2.03398
AT1G78440	ATGA2OX1 (gibberellin 2-oxidase 1)	0.00492078	0.802186
AT5G64840	ATGCN5 (A. THALIANA GENERAL CONTROL NON-REPRESSIBLE 5)	0.000531517	1.48668
AT1G75680	AtGH9B7 (Arabidopsis thaliana glycosyl hydrolase 9B7)	0.00915304	0.641284
AT2G32990	AtGH9B8 (Arabidopsis thaliana glycosyl hydrolase 9B8)	0.00316712	0.865158
AT1G09350	AtGolS3 (Arabidopsis thaliana galactinol synthase 3)	0.00040597	2.92984
AT5G23790	AtGolS5 (Arabidopsis thaliana galactinol synthase 5)	0.00322248	0.0696515
AT2G25080	ATGPX1 (GLUTATHIONE PEROXIDASE 1)	0.00600525	1.24776
AT4G11600	ATGPX6 (GLUTATHIONE PEROXIDASE 6)	0.00709592	1.21581
AT4G31870	ATGPX7 (glutathione peroxidase 7)	0.00833365	0.560752
AT3G24170	ATGR1 (glutathione-disulfide reductase)	0.00526436	0.8561
AT3G13960	AtGRF5 (GROWTH-REGULATING FACTOR 5)	0.0084695	0.774807
AT5G26570	ATGWD3	0.00227569	-0.634056
AT2G02540	ATHB21 (ARABIDOPSIS THALIANA HOMEOBOX PROTEIN 21)	0.00478734	0.291102
AT1G67970	AT-HSFA8	0.0103955	0.94978
AT5G42810	ATIPK1 (Inositol-pentakisphosphate 2-kinase 1)	0.00933951	0.733813
AT1G78960	ATLUP2	0.00245906	0.252683
AT5G54110	ATMAMI (ARABIDOPSIS THALIANA MEMBRANE-ASSOCIATED MANNITOL-INDUCED)	0.00136393	1.31899
AT3G12820	AtMYB10 (myb domain protein 10)	0.00770968	0.316525
AT1G63270	ATNAP10	0.00671735	0.702803
AT1G48240	ATNPSN12	0.00191653	0.838187
AT4G25434	ATNUDT10 (Arabidopsis thaliana Nudix hydrolase homolog 10)	0.00318506	0.354272
AT1G31020	ATO2 (Arabidopsis thioredoxin o2)	0.00427418	0.254488
AT1G77030	ATP binding / ATP-dependent helicase/ RNA binding / helicase/ hydrolase, acting on acid anhydrides, in phosphorus-containing anhydrides / nucleic acid binding	0.0041175	-0.542995
AT1G21650	ATP binding / protein binding	0.00482896	-0.335021
AT5G63140	ATPAP29 (ARABIDOPSIS THALIANA PURPLE ACID PHOSPHATASE 29)	0.00477095	0.49801
AT1G07200	ATP-dependent Clp protease ClpB protein-related	0.00764673	-0.490633
AT1G59760	ATP-dependent RNA helicase, putative	0.0063986	-0.0954082
AT3G53000	AtPP2-A15 (Phloem protein 2-A15)	0.00294985	1.13966
AT2G14580	ATPRB1	0.0016911	0.513567
AT1G57943	ATPUP17	0.00821953	0.368296
AT5G60860	AtRABA1f (Arabidopsis Rab GTPase homolog A1f)	0.00414686	1.19704
AT5G66130	ATRAD17 (ARABIDOPSIS THALIANA RADIATION SENSITIVE)	0.00468044	0.437941
AT1G12750	ATRBL6 (ARABIDOPSIS RHOMBOID-LIKE PROTEIN 6)	0.0056244	0.394845
AT4G25500	ATRSP35	0.00913791	1.37234
AT4G11640	ATSR (ARABIDOPSIS THALIANA SERINE RACEMASE)	0.00715504	0.346517
AT1G53320	AtTLP7 (TUBBY LIKE PROTEIN 7)	0.00537285	1.05714
AT5G51460	ATTPPA	0.0048096	1.47313
AT3G51030	ATTRX1	0.00432152	0.220189
AT2G03590	ATUPS1 (ARABIDOPSIS THALIANA UREIDE PERMEASE 1)	0.00617428	0.491582
AT4G13790	auxin-responsive protein, putative	0.00187368	0.384169
AT4G36110	auxin-responsive protein, putative	0.00810799	1.70394
AT5G20810	auxin-responsive protein, putative / small auxin up RNA (SAUR_B)	0.00210448	0.288649
AT1G17345	auxin-responsive protein-related	0.00872484	0.0697107
AT1G04250	AXR3 (AUXIN RESISTANT 3)	0.00627956	1.02371
AT3G19580	AZF2 (ARABIDOPSIS ZINC-FINGER PROTEIN 2)	0.000990208	0.838069
AT1G51140	basic helix-loop-helix (bHLH) family protein	0.00028083	-0.880779
AT3G21330	basic helix-loop-helix (bHLH) family protein	0.00113953	0.342207
AT3G23210	basic helix-loop-helix (bHLH) family protein	0.00273022	1.09792
AT1G05805	basic helix-loop-helix (bHLH) family protein	0.00430574	1.57573
AT1G61660	basic helix-loop-helix (bHLH) family protein	0.00982766	0.89033
AT1G19350	BES1 (BRI1-EMS-SUPPRESSOR 1)	0.00397514	-0.052857
AT5G52570	BETA-OHASE 2 (BETA-CAROTENE HYDROXYLASE 2)	0.00611175	1.20638
AT1G62710	BETA-VPE (BETA VACUOLAR PROCESSING ENZYME)	0.00382775	1.79775
AT3G52840	BGAL2 (beta-galactosidase 2)	0.00349727	1.01902
AT4G21760	BGLU47 (Beta-glucosidase 47)	0.000266329	0.301659
AT3G56160	bile acid:sodium symporter	0.00630897	0.311999
AT4G22840	bile acid:sodium symporter family protein	0.0104104	0.602815
AT1G77460	binding	0.000446609	0.0192509
AT4G21820	binding / calmodulin binding	0.00367204	0.150373
AT2G21240	BPC4 (BASIC PENTACYSTEINE 4)	0.00272096	0.71846
AT1G10060	branched-chain amino acid aminotransferase 1 / branched-chain amino acid transaminase 1 (BCAT1)	0.00653088	1.25403
AT4G37390	BRU6	0.00784172	0.418167
AT2G10950	BSD domain-containing protein	0.00422335	0.404053
AT5G63160	BT1 (BTB AND TAZ DOMAIN PROTEIN 1)	0.000938942	2.78395
AT5G18930	BUD2 (BUSHY AND DWARF 2)	0.000375255	0.10199
AT3G47650	bundle-sheath defective protein 2 family / bsd2 family	0.00817366	-0.85272
AT1G35490	bZIP family transcription factor	0.00880258	0.0642598
AT1G19490	bZIP transcription factor family protein	0.00392364	0.648256
AT5G28770	BZO2H3	0.00251381	0.849585
AT1G29920	CAB2 (CHLOROPHYLL A/B-BINDING PROTEIN 2)	0.000882264	0.958319
AT1G29690	CAD1 (constitutively activated cell death 1)	0.00901212	1.60093
AT5G28830	calcium-binding EF hand family protein	0.00458652	0.609896
AT1G05990	calcium-binding protein, putative	0.00329522	-0.00794751
AT1G07670	calcium-transporting ATPase	0.00558583	0.524679
AT5G06300	carboxy-lyase	0.00408239	0.605227
AT2G22190	catalytic/ trehalose-phosphatase	0.00268088	1.35086
AT1G54110	cation exchanger, putative (CAX10)	0.00570395	0.385072
AT5G17850	cation exchanger, putative (CAX8)	0.00494367	1.50016
AT4G25490	CBF1 (C-REPEAT/DRE BINDING FACTOR 1)	0.00643804	1.6879
AT4G25470	CBF2 (C-REPEAT/DRE BINDING FACTOR 2)	0.00157571	2.9967
AT2G46830	CCA1 (CIRCADIAN CLOCK ASSOCIATED 1)	0.00111568	2.05409
AT2G29680	CDC6 (CELL DIVISION CONTROL 6)	0.00145678	1.11684
AT3G47500	CDF3 (CYCLING DOF FACTOR 3)	0.00928316	1.34169
AT1G20930	CDKB2	0.00637372	0.870747
AT1G73690	CDKD1	0.010216	0.259475
AT3G50260	CEJ1 (COOPERATIVELY REGULATED BY ETHYLENE AND JASMONATE 1)	0.00385821	1.33812
AT4G32190	centromeric protein-related	0.00767697	1.91906
AT5G05170	CEV1 (CONSTITUTIVE EXPRESSION OF VSP 1)	0.00579852	0.096066
AT1G44446	CH1 (CHLORINA 1)	0.00010419	2.10794
AT4G31290	ChaC-like family protein	0.00613102	1.31748
AT2G38000	chaperone protein dnaJ-related	0.00595318	0.809239
AT3G03480	CHAT (acetyl CoA:(Z)-3-hexen-1-ol acetyltransferase)	0.00336653	0.424349
AT3G16920	chitinase	0.00153144	0.438109
AT1G08400	chromosome structural maintenance protein-related	0.00310181	0.507996
AT4G34530	CIB1 (CRYPTOCHROME-INTERACTING BASIC-HELIX-LOOP-HELIX 1)	0.00167771	0.509157
AT1G53650	CID8 (CTC-INTERACTING DOMAIN 8)	0.00651709	0.413365
AT1G09500	cinnamyl-alcohol dehydrogenase family / CAD family	0.0042779	0.796605
AT5G37190	CIP4 (COP1-interacting protein 4)	0.00872187	-0.454098
AT5G45820	CIPK20 (CBL-INTERACTING PROTEIN KINASE 20)	0.00120684	2.09605
AT5G25110	CIPK25 (CBL-INTERACTING PROTEIN KINASE 25)	0.000980403	1.83784
AT4G14580	CIPK4 (CBL-interacting protein kinase 4)	0.00476055	1.30163
AT3G18940	clast3-related	0.00549043	0.527642
AT4G18060	clathrin binding	0.0101572	0.991519
AT3G27170	CLC-B (CHLORIDE CHANNEL B)	0.00521242	0.94097
AT1G75820	CLV1 (CLAVATA 1)	0.00580266	1.1232
AT4G31480	coatomer beta subunit, putative / beta-coat protein, putative / beta-COP, putative	0.00854347	-0.753563
AT4G33110	coclaurine N-methyltransferase, putative	0.000819615	0.729506
AT3G07650	COL9 (CONSTANS-LIKE 9)	0.00445713	1.83623
AT5G44120	CRA1 (CRUCIFERINA)	0.00681982	-0.196565
AT5G53290	CRF3 (CYTOKININ RESPONSE FACTOR 3)	8.70355e-05	1.15846
AT4G27950	CRF4 (CYTOKININ RESPONSE FACTOR 4)	0.00101569	2.55673
AT2G46310	CRF5 (CYTOKININ RESPONSE FACTOR 5)	0.00593413	0.534675
AT4G23190	CRK11 (CYSTEINE-RICH RLK11)	0.00951402	0.275421
AT2G26760	CYCB1	0.00800373	0.698115
AT2G45080	cycp3	0.00540976	0.398291
AT1G35440	CYCT1	0.00675583	-0.220932
AT5G45340	CYP707A3	0.00168366	1.6243
AT3G19270	CYP707A4	0.00593548	0.263692
AT3G26200	CYP71B22	0.00269049	0.4327
AT2G45560	CYP76C1	0.00247245	1.22339
AT3G10570	CYP77A6	0.00542317	0.197927
AT1G01190	CYP78A8	0.00294038	0.446497
AT4G39510	CYP96A12	0.00941698	0.808263
AT4G29580	cytidine deaminase, putative / cytidine aminohydrolase, putative	0.00687084	-0.517967
AT4G18260	cytochrome B561-related	0.00787011	0.244207
AT2G46590	DAG2 (DOF AFFECTING GERMINATION 2)	0.00998987	0.364988
AT4G17760	damaged DNA binding / exodeoxyribonuclease III	0.00231481	0.21989
AT2G23100	DC1 domain-containing protein	0.000643806	0.27909
AT5G42280	DC1 domain-containing protein	0.00363079	0.350182
AT4G10370	DC1 domain-containing protein	0.00565008	-0.151188
AT3G46940	deoxyuridine 5'-triphosphate nucleotidohydrolase family	0.00799709	-0.808167
AT2G38050	DET2 (DE-ETIOLATED 2)	0.0058331	-0.159476
AT5G54510	DFL1 (DWARF IN LIGHT 1)	0.00930988	1.44426
AT5G11880	diaminopimelate decarboxylase, putative / DAP carboxylase, putative	0.00435964	-0.237519
AT5G62030	diphthamide synthesis DPH2 family protein	0.00299996	0.897918
AT1G13180	DIS1 (DISTORTED TRICHOMES 1)	0.00336736	0.639554
AT1G72940	disease resistance protein (TIR-NBS class), putative	0.00286446	1.3389
AT4G38700	disease resistance-responsive family protein	0.000984304	0.177908
AT1G53280	DJ-1 family protein	0.00687233	-1.11399
AT2G40350	DNA binding / transcription factor	0.00267542	0.559973
AT1G80420	DNA repair protein, putative (XRCC1)	0.0101962	0.588362
AT5G35970	DNA-binding protein, putative	0.0031168	3.00939
AT5G23240	DNAJ heat shock N-terminal domain-containing protein	0.000558212	-1.05082
AT2G42750	DNAJ heat shock N-terminal domain-containing protein	0.0022198	1.31597
AT5G18140	DNAJ heat shock N-terminal domain-containing protein	0.0059347	-0.33088
AT3G13310	DNAJ heat shock N-terminal domain-containing protein	0.00915337	2.03325
AT2G17880	DNAJ heat shock protein, putative	0.0104057	1.64423
AT4G00420	double-stranded RNA-binding domain (DsRBD)-containing protein	0.00314933	0.565206
AT4G25480	DREB1A (DEHYDRATION RESPONSE ELEMENT B1A)	0.000714141	3.86726
AT3G11020	DREB2B (DRE/CRT-BINDING PROTEIN 2B)	0.00882988	1.13405
AT1G60500	dynamin family protein	0.00871483	0.0434161
AT1G54720	early-responsive to dehydration protein-related / ERD protein-related	0.0064104	0.0728474
AT3G22840	ELIP1 (EARLY LIGHT-INDUCABLE PROTEIN)	0.0100753	0.365401
AT1G04635	EMB1687 (EMBRYO DEFECTIVE 1687)	0.00991297	0.180787
AT2G28880	emb1997 (embryo defective 1997)	0.00317048	0.453005
AT1G21390	emb2170 (embryo defective 2170)	0.00800887	0.35061
AT2G01860	EMB975 (EMBRYO DEFECTIVE 975)	0.00739846	0.415336
AT1G53250	endonuclease	0.00303759	0.135367
AT5G04980	endonuclease/exonuclease/phosphatase family protein	0.00358443	0.383911
AT3G60510	enoyl-CoA hydratase/isomerase family protein	0.00485095	0.66326
AT3G55830	EPC1 (ECTOPICALLY PARTING CELLS)	0.00503999	-0.15037
AT1G18330	EPR1 (EARLY-PHYTOCHROME-RESPONSIVE1)	0.000537742	1.73447
AT5G10410	epsin N-terminal homology (ENTH) domain-containing protein / clathrin assembly protein-related	0.00275981	2.12181
AT2G21190	ER lumen protein retaining receptor family protein	0.00614332	0.873206
AT5G47220	ERF2 (ETHYLENE RESPONSIVE ELEMENT BINDING FACTOR 2)	0.000724036	1.52571
AT3G15210	ERF4 (ETHYLENE RESPONSIVE ELEMENT BINDING FACTOR 4)	0.010494	1.46558
AT5G47230	ERF5 (ETHYLENE RESPONSIVE ELEMENT BINDING FACTOR 5)	3.72957e-05	1.36972
AT1G53170	ERF8	0.00538065	0.928809
AT1G05710	ethylene-responsive protein, putative	0.0100625	0.0821695
AT5G64260	EXL2 (EXORDIUM LIKE 2)	0.00160511	1.32572
AT5G61390	exonuclease family protein	0.00408305	0.320266
AT1G26798	Expressed protein	0.00941454	0.120971
AT1G68740	EXS family protein / ERD1/XPR1/SYG1 family protein	0.00196654	0.558318
AT1G74960	FAB1 (FATTY ACID BIOSYNTHESIS 1)	0.000877684	0.778329
AT3G49640	FAD binding / catalytic/ tRNA dihydrouridine synthase	0.00287737	-0.302877
AT5G11540	FAD-binding domain-containing protein	0.000112584	0.388725
AT1G30730	FAD-binding domain-containing protein	0.00862293	0.752021
AT1G75880	family II extracellular lipase 1 (EXL1)	0.00587462	0.542374
AT1G06090	fatty acid desaturase family protein	0.00908995	0.392052
AT3G44090	F-box family protein	0.00402378	-0.107452
AT3G25460	F-box family protein	0.0058602	0.045718
AT3G59190	F-box family protein	0.00968545	0.138332
AT3G25750	F-box family protein	0.0104974	-0.0833902
AT3G21410	F-box family protein (FBW1)	0.000886082	0.0659719
AT3G27290	F-box family protein-related	0.000402043	0.359697
AT1G68050	FKF1 (FLAVIN-BINDING, KELCH REPEAT, F BOX 1)	0.00277303	1.66377
AT1G04180	flavin-containing monooxygenase family protein / FMO family protein	0.00235433	0.60649
AT1G62570	FMO GS-OX4 (FLAVIN-MONOOXYGENASE GLUCOSINOLATE S-OXYGENASE 4)	0.00380225	1.6937
AT1G49590	formin-binding protein-related	0.00283913	0.444079
AT4G17360	formyltetrahydrofolate deformylase/ hydroxymethyl-, formyl- and related transferase/ methyltransferase	0.0023029	0.525112
AT3G11420	fringe-related protein	0.00101579	1.50225
AT5G51810	GA20OX2 (GIBBERELLIN 20 OXIDASE 2)	0.00191125	0.222006
AT1G02400	GA2OX6 (GIBBERELLIN 2-OXIDASE 6)	0.00276092	1.16106
AT4G12870	gamma interferon responsive lysosomal thiol reductase family protein / GILT family protein	0.00593043	0.126049
AT3G28340	GATL10 (Galacturonosyltransferase-like 10)	0.00325083	1.19566
AT3G62660	GATL7 (Galacturonosyltransferase-like 7)	0.00927742	1.02913
AT1G09390	GDSL-motif lipase/hydrolase family protein	0.00242096	0.822274
AT5G38950	germin-like protein-related	0.00032815	-0.110096
AT2G47750	GH3.9 (PUTATIVE INDOLE-3-ACETIC ACID-AMIDO SYNTHETASE GH3.9)	0.00399898	0.711676
AT1G22770	GI (GIGANTEA)	0.00366524	1.76175
AT5G27320	GID1C (GA INSENSITIVE DWARF1C)	0.0038598	0.673902
AT5G44190	GLK2 (GOLDEN2-LIKE 2)	0.000540551	1.81013
AT5G24420	glucosamine/galactosamine-6-phosphate isomerase-related	0.00448727	0.924742
AT3G62950	glutaredoxin family protein	0.00474329	0.434142
AT5G08030	glycerophosphoryl diester phosphodiesterase family protein	0.00167472	1.00875
AT4G18280	glycine-rich cell wall protein-related	0.00510222	0.609559
AT1G48100	glycoside hydrolase family 28 protein / polygalacturonase (pectinase) family protein	0.00404778	1.30215
AT4G08160	glycosyl hydrolase family 10 protein / carbohydrate-binding domain-containing protein	0.00714014	0.154044
AT2G27500	glycosyl hydrolase family 17 protein	0.00431772	2.064
AT4G31140	glycosyl hydrolase family 17 protein	0.00556445	1.06881
AT3G04010	glycosyl hydrolase family 17 protein	0.00652137	1.69789
AT1G64760	glycosyl hydrolase family 17 protein	0.00879419	1.2313
AT4G28320	glycosyl hydrolase family 5 protein / cellulase family protein	0.00490262	1.25491
AT1G61800	GPT2	0.0020696	2.5829
AT1G34760	GRF11 (GENERAL REGULATORY FACTOR 11)	0.00549155	0.319481
AT2G05520	GRP-3 (GLYCINE-RICH PROTEIN 3)	0.00589027	-1.02131
AT5G08650	GTP-binding protein LepA, putative	0.00404083	0.663665
AT2G32150	haloacid dehalogenase-like hydrolase family protein	0.00503907	1.68806
AT3G17040	HCF107 (HIGH CHLOROPHYLL FLUORESCENT 107)	0.00875695	0.825665
AT4G34350	HDR (4-HYDROXY-3-METHYLBUT-2-ENYL DIPHOSPHATE REDUCTASE)	0.00771117	0.783815
AT5G02490	heat shock cognate 70 kDa protein 2 (HSC70-2) (HSP70-2)	0.00804614	-0.69935
AT3G09440	heat shock cognate 70 kDa protein 3 (HSC70-3) (HSP70-3)	0.010399	-0.610666
AT1G30280	heat shock protein binding	0.00250531	1.30511
AT5G02600	heavy-metal-associated domain-containing protein	0.000468604	0.233693
AT1G58290	HEMA1	0.000455111	1.16187
AT3G13350	high mobility group (HMG1/2) family protein / ARID/BRIGHT DNA-binding domain-containing protein	0.00974111	0.661127
AT1G50460	HKL1 (HEXOKINASE-LIKE 1)	0.00132012	0.934706
AT2G19110	HMA4	0.00900206	0.322822
AT3G22740	HMT3	0.00862304	1.17269
AT3G12580	HSP70 (heat shock protein 70)	0.00991846	-0.46216
AT3G09150	HY2 (ELONGATED HYPOCOTYL 2)	0.00724797	0.418966
AT1G73480	hydrolase, alpha/beta fold family protein	8.21907e-06	2.43049
AT2G18360	hydrolase, alpha/beta fold family protein	0.000509685	0.439411
AT3G24420	hydrolase, alpha/beta fold family protein	0.00347035	-1.27609
AT1G18360	hydrolase, alpha/beta fold family protein	0.00555037	1.69111
AT4G24140	hydrolase, alpha/beta fold family protein	0.00985603	0.385105
AT1G11090	hydrolase, alpha/beta fold family protein	0.0101899	1.05736
AT2G26800	hydroxymethylglutaryl-CoA lyase, putative / 3-hydroxy-3-methylglutarate-CoA lyase, putative / HMG-CoA lyase, putative	0.00467035	1.08337
AT3G45230	hydroxyproline-rich glycoprotein family protein	0.00333916	-0.586715
AT1G70985	hydroxyproline-rich glycoprotein family protein	0.00347283	0.38408
AT3G17609	HYH (HY5-HOMOLOG)	0.00322174	1.01275
AT1G15580	IAA5 (INDOLE-3-ACETIC ACID INDUCIBLE 5)	0.00188863	0.349031
AT1G52830	IAA6 (INDOLE-3-ACETIC ACID 6)	0.00603831	0.429426
AT4G16442	integral membrane family protein	0.00798824	1.04324
AT4G15620	integral membrane family protein	0.00985649	-0.354312
AT1G04570	integral membrane transporter family protein	0.00847746	3.09005
AT5G62360	invertase/pectin methylesterase inhibitor family protein	0.000531071	3.29511
AT4G23060	IQD22 (IQ-domain 22)	0.00809662	0.872314
AT5G45450	iron transporter-related	0.00244287	0.643007
AT4G09020	ISA3 (ISOAMYLASE 3)	0.00155075	-0.773611
AT4G34540	isoflavone reductase family protein	0.00910044	0.324813
AT1G75280	isoflavone reductase, putative	0.00868208	0.684626
AT5G38540	jacalin lectin family protein	0.00122023	-0.111566
AT2G46370	JAR1 (JASMONATE RESISTANT 1)	0.00615091	0.418795
AT1G19180	JAZ1 (JASMONATE-ZIM-DOMAIN PROTEIN 1)	0.000174442	2.50338
AT1G62640	KAS III (3-KETOACYL-ACYL CARRIER PROTEIN SYNTHASE III)	0.0080043	0.969855
AT4G34250	KCS16 (3-KETOACYL-COA SYNTHASE 16)	0.00640908	0.853122
AT1G26945	KDR (KIDARI)	0.0096855	0.975533
AT3G63220	kelch repeat-containing F-box family protein	0.00510224	1.55592
AT2G02870	kelch repeat-containing F-box family protein	0.00696964	0.70523
AT2G29800	kelch repeat-containing F-box family protein	0.0104387	-0.585218
AT4G31110	kinase	0.00857651	0.0510429
AT5G66250	kinectin-related	0.00296502	0.435025
AT3G19150	KRP6 (KIP-RELATED PROTEIN 6)	0.00310353	0.14112
AT1G70300	KUP6	0.00016204	1.17678
AT5G01040	LAC8 (laccase 8)	0.00188357	1.1364
AT1G02820	late embryogenesis abundant 3 family protein / LEA3 family protein	0.00252964	1.87435
AT2G02135	LCR71 (Low-molecular-weight cysteine-rich 71)	0.00563107	-0.327052
AT3G16530	legume lectin family protein	0.00990469	0.686917
AT5G65830	leucine-rich repeat family protein	0.00781967	0.42826
AT2G15880	leucine-rich repeat family protein / extensin family protein	0.00206877	0.600743
AT2G29000	leucine-rich repeat family protein / protein kinase family protein	0.00434883	0.0855972
AT1G25320	leucine-rich repeat transmembrane protein kinase, putative	0.00984282	0.804892
AT4G22870	leucoanthocyanidin dioxygenase, putative / anthocyanidin synthase, putative	0.00586823	0.470263
AT2G05100	LHCB2.1	0.00382013	1.61804
AT3G27690	LHCB2.3	0.0054317	3.20667
AT1G01060	LHY (LATE ELONGATED HYPOCOTYL)	0.00951921	1.14882
AT1G04640	LIP2 (LIPOYLTRANSFERASE 2)	0.000398451	-0.325355
AT1G02660	lipase class 3 family protein	0.000515094	1.52717
AT3G62590	lipase class 3 family protein	0.00525324	0.348755
AT3G61680	lipase class 3 family protein	0.0057214	0.366443
AT3G20270	lipid-binding serum glycoprotein family protein	0.0042916	0.55206
AT1G32540	LOL1 (LSD ONE LIKE 1)	0.00268392	1.01947
AT5G55340	long-chain-alcohol O-fatty-acyltransferase family protein / wax synthase family protein	0.0037926	0.195768
AT1G09970	LRR XI-23	0.00635677	1.37764
AT3G50970	LTI30 (LOW TEMPERATURE-INDUCED 30)	0.00477959	3.4225
AT1G78600	LZF1 (LIGHT-REGULATED ZINC FINGER PROTEIN 1)	0.00105638	2.68687
AT4G30680	MA3 domain-containing protein	0.000726718	0.286826
AT5G50850	MAB1 (MACCI-BOU)	0.00668398	0.72016
AT5G38940	manganese ion binding / nutrient reservoir	0.00900178	0.542724
AT4G36670	mannitol transporter, putative	0.00678495	1.37704
AT1G33110	MATE efflux family protein	0.00133049	0.952225
AT3G23550	MATE efflux family protein	0.00355478	0.635456
AT1G66760	MATE efflux family protein	0.00366305	0.957237
AT4G22790	MATE efflux family protein	0.00628324	0.664718
AT1G73700	MATE efflux family protein	0.00867359	0.424984
AT3G24500	MBF1C (MULTIPROTEIN BRIDGING FACTOR 1C)	0.00550111	-0.831522
AT4G34030	MCCB (3-METHYLCROTONYL-COA CARBOXYLASE)	0.00746943	-0.195899
AT2G20980	MCM10	0.00782187	0.213506
AT2G18650	MEE16 (maternal effect embryo arrest 16)	0.00841193	0.420506
AT4G13380	MEE56 (maternal effect embryo arrest 56)	0.00419496	0.100298
AT2G32880	meprin and TRAF homology domain-containing protein / MATH domain-containing protein	0.000405468	0.544978
AT4G09770	meprin and TRAF homology domain-containing protein / MATH domain-containing protein	0.0045932	0.207377
AT1G65150	meprin and TRAF homology domain-containing protein / MATH domain-containing protein	0.00551057	0.263485
AT3G20370	meprin and TRAF homology domain-containing protein / MATH domain-containing protein	0.00948736	0.688659
AT4G37150	MES9 (METHYL ESTERASE 9)	0.00261089	1.01323
AT2G19800	MIOX2 (MYO-INOSITOL OXYGENASE 2)	0.00697445	0.139472
AT5G61810	mitochondrial substrate carrier family protein	0.000130664	1.1083
AT5G51050	mitochondrial substrate carrier family protein	0.00908301	0.470857
AT4G27940	mitochondrial substrate carrier family protein	0.00990339	0.811923
AT1G62085	mitochondrial transcription termination factor family protein / mTERF family protein	0.0102382	0.265258
AT5G65970	MLO10 (MILDEW RESISTANCE LOCUS O 10)	0.00805347	0.332383
AT1G70850	MLP34 (MLP-LIKE PROTEIN 34)	0.00451934	0.184011
AT4G18640	MRH1 (morphogenesis of root hair 1)	0.00407676	0.370836
AT2G44160	MTHFR2 (METHYLENETETRAHYDROFOLATE REDUCTASE 2)	0.005176	0.76019
AT2G38700	MVD1 (MEVALONATE DIPHOSPHATE DECARBOXYLASE 1)	0.00351908	0.399337
AT3G10113	myb family transcription factor	0.00054882	1.67486
AT5G17300	myb family transcription factor	0.00080708	2.46087
AT5G05790	myb family transcription factor	0.000823978	0.62283
AT5G01200	myb family transcription factor	0.00492273	0.702423
AT1G49560	myb family transcription factor	0.00575227	0.796905
AT3G12730	myb family transcription factor	0.00596775	0.228593
AT1G25550	myb family transcription factor	0.00741753	1.0892
AT3G06490	MYB108 (myb domain protein 108)	0.00578696	0.523672
AT5G59780	MYB59 (MYB DOMAIN PROTEIN 59)	0.00668695	0.988107
AT1G71030	MYBL2 (ARABIDOPSIS MYB-LIKE 2)	0.00274768	2.49288
AT5G67300	MYBR1 (MYB DOMAIN PROTEIN R1)	0.000788041	1.48558
AT5G54120	NA	0.00706293	0.86515
AT1G21640	NADK2	0.00941923	0.968912
AT1G09240	NAS3 (NICOTIANAMINE SYNTHASE 3)	0.00513897	0.7865
AT5G16360	NC domain-containing protein	0.00017317	0.699286
AT1G01225	NC domain-containing protein-related	0.00160065	0.308212
AT3G14440	NCED3 (NINE-CIS-EPOXYCAROTENOID DIOXYGENASE 3)	0.00183916	2.36194
AT1G30100	NCED5 (NINE-CIS-EPOXYCAROTENOID DIOXYGENASE 5)	0.00653755	0.427561
AT1G07180	NDA1 (ALTERNATIVE NAD(P)H DEHYDROGENASE 1)	0.0019056	2.96525
AT4G29730	NFC5 (Nucleosome/chromatin assembly factor group C 5)	0.00476974	0.577645
AT3G14020	NF-YA6 (NUCLEAR FACTOR Y, SUBUNIT A6)	0.000212058	0.520795
AT5G47640	NF-YB2 (NUCLEAR FACTOR Y, SUBUNIT B2)	0.000332385	-0.924582
AT5G11860	NLI interacting factor (NIF) family protein	0.000171326	0.748216
AT5G50800	nodulin MtN3 family protein	0.000752053	1.83751
AT1G66770	nodulin MtN3 family protein	0.00892449	0.114235
AT2G23150	NRAMP3 (NATURAL RESISTANCE-ASSOCIATED MACROPHAGE PROTEIN 3)	0.00380885	0.741271
AT2G33070	NSP2 (NITRILE SPECIFIER PROTEIN 2)	0.00472312	-0.294882
AT2G17420	NTRA (NADPH-DEPENDENT THIOREDOXIN REDUCTASE A)	0.00341979	-0.624651
AT1G13730	nuclear transport factor 2 (NTF2) family protein / RNA recognition motif (RRM)-containing protein	0.0030112	0.753765
AT3G10770	nucleic acid binding	0.0023633	0.60473
AT4G23900	nucleoside diphosphate kinase 4 (NDK4)	0.00890844	0.42924
AT2G01220	nucleotidyltransferase	0.00890497	0.402716
AT2G40520	nucleotidyltransferase family protein	0.00394107	0.865011
AT4G22920	NYE1 (NON-YELLOWING 1)	0.00428865	0.383656
AT1G70640	octicosapeptide/Phox/Bem1p (PB1) domain-containing protein	0.000933188	3.08142
AT5G63130	octicosapeptide/Phox/Bem1p (PB1) domain-containing protein	0.00885754	0.604978
AT1G76790	O-methyltransferase family 2 protein	0.00412192	1.54252
AT1G21120	O-methyltransferase, putative	0.00363575	1.0783
AT1G21110	O-methyltransferase, putative	0.00584265	0.692962
AT5G53810	O-methyltransferase, putative	0.010463	0.101577
AT5G11230	organic anion transmembrane transporter	0.0101209	0.470471
AT3G09300	ORP3B (OSBP(OXYSTEROL BINDING PROTEIN)-RELATED PROTEIN 3B)	0.0049537	0.357688
AT5G57240	ORP4C (OSBP(OXYSTEROL BINDING PROTEIN)-RELATED PROTEIN 4C)	0.000855792	0.182447
AT1G31010	OSB4 (organellar single-stranded DNA binding protein 4)	0.00602706	0.212357
AT3G57810	OTU-like cysteine protease family protein	0.00701565	0.671483
AT1G12550	oxidoreductase family protein	0.00783628	0.314991
AT5G05600	oxidoreductase, 2OG-Fe(II) oxygenase family protein	0.000629616	1.82727
AT3G12900	oxidoreductase, 2OG-Fe(II) oxygenase family protein	0.00193915	-0.327162
AT2G44800	oxidoreductase, 2OG-Fe(II) oxygenase family protein	0.00325834	0.940336
AT4G16765	oxidoreductase, 2OG-Fe(II) oxygenase family protein	0.0100261	0.538145
AT4G02485	oxidoreductase, 2OG-Fe(II) oxygenase family protein	0.0104483	0.394871
AT4G21580	oxidoreductase, zinc-binding dehydrogenase family protein	0.000669388	0.527815
AT4G13010	oxidoreductase, zinc-binding dehydrogenase family protein	0.0018649	1.95431
AT2G37040	pal1 (Phe ammonia lyase 1)	0.00921141	1.39683
AT3G53260	PAL2	0.000482146	1.90892
AT5G47330	palmitoyl protein thioesterase family protein	0.00280445	0.443601
AT4G35360	pantothenate kinase family protein	0.0031013	0.351907
AT3G16500	PAP1 (PHYTOCHROME-ASSOCIATED PROTEIN 1)	0.00227138	0.234434
AT3G17790	PAP17	3.72637e-05	1.27056
AT2G01890	PAP8 (PURPLE ACID PHOSPHATASE 8)	0.00520657	1.9868
AT4G36010	pathogenesis-related thaumatin family protein	0.000131224	4.32363
AT3G22231	PCC1 (PATHOGEN AND CIRCADIAN CONTROLLED 1)	0.00804654	-1.73953
AT5G54960	PDC2 (pyruvate decarboxylase-2)	0.00319642	1.19099
AT2G02120	PDF2.1	0.000831456	0.620436
AT4G22090	pectate lyase family protein	0.00503206	-0.150851
AT2G46930	pectinacetylesterase, putative	0.00797451	0.836422
AT3G05910	pectinacetylesterase, putative	0.0102008	1.19868
AT1G05310	pectinesterase family protein	0.0035457	0.353547
AT5G28370	pentatricopeptide (PPR) repeat-containing protein	0.00107864	-0.691926
AT2G34400	pentatricopeptide (PPR) repeat-containing protein	0.00110342	-0.354045
AT3G54980	pentatricopeptide (PPR) repeat-containing protein	0.00258746	-0.292035
AT2G01390	pentatricopeptide (PPR) repeat-containing protein	0.00262726	0.538641
AT3G60980	pentatricopeptide (PPR) repeat-containing protein	0.00531356	2.15851
AT1G05600	pentatricopeptide (PPR) repeat-containing protein	0.00656785	0.394159
AT2G41080	pentatricopeptide (PPR) repeat-containing protein	0.00667816	-0.424551
AT1G79540	pentatricopeptide (PPR) repeat-containing protein	0.00787987	0.24546
AT2G47020	peptide chain release factor, putative	0.0100826	-0.0769784
AT4G25433	peptidoglycan-binding LysM domain-containing protein	0.00403267	1.63117
AT4G13800	permease-related	0.006114	2.03389
AT5G06720	peroxidase, putative	0.0021066	0.0735013
AT5G64120	peroxidase, putative	0.00694499	1.01928
AT4G03410	peroxisomal membrane protein-related	0.00670733	0.580895
AT1G47750	PEX11A (PEROXIN 11A)	0.00473649	-0.163565
AT5G56630	PFK7 (PHOSPHOFRUCTOKINASE 7)	0.00361004	0.82785
AT5G16150	PGLCT (PLASTIDIC GLC TRANSLOCATOR)	0.00319443	0.671278
AT1G28010	PGP14 (P-GLYCOPROTEIN 14)	0.00288134	0.553774
AT4G01830	PGP5 (P-GLYCOPROTEIN 5)	0.00582377	-0.112098
AT1G77250	PHD finger family protein	0.00461179	0.462402
AT3G53680	PHD finger transcription factor, putative	0.000313877	1.12592
AT1G35140	PHI-1 (PHOSPHATE-INDUCED 1)	0.000834532	0.75984
AT1G13640	phosphatidylinositol 3- and 4-kinase family protein	0.00663524	-0.84674
AT3G48610	phosphoesterase family protein	0.00895624	0.995872
AT1G22170	phosphoglycerate/bisphosphoglycerate mutase family protein	0.00343867	0.361049
AT4G24350	phosphorylase family protein	0.000706465	0.94753
AT5G03250	phototropic-responsive NPH3 family protein	0.00861891	0.173735
AT2G46970	PIL1 (PHYTOCHROME INTERACTING FACTOR 3-LIKE 1)	0.00853236	1.21014
AT2G01420	PIN4 (PIN-FORMED 4)	0.00455595	-0.621637
AT5G60660	PIP2	0.000701296	0.326672
AT3G53420	PIP2A (PLASMA MEMBRANE INTRINSIC PROTEIN 2A)	0.00994435	0.611383
AT2G43120	pirin, putative	0.00955086	0.408762
AT2G26560	PLA2A (PHOSPHOLIPASE A 2A)	0.00450159	2.57269
AT5G15760	plastid-specific 30S ribosomal protein 3, putative / PSRP-3, putative	0.000169251	0.371604
AT3G01070	plastocyanin-like domain-containing protein	0.00220483	0.241684
AT3G18590	plastocyanin-like domain-containing protein	0.00754585	0.32189
AT5G15350	plastocyanin-like domain-containing protein	0.00936994	0.176366
AT3G05290	PNC1 (PEROXISOMAL ADENINE NUCLEOTIDE CARRIER 1)	0.00095129	0.157708
AT5G41880	POLA3	0.00904672	0.449747
AT4G19960	potassium ion transmembrane transporter	0.00974499	2.01173
AT3G01550	PPT2 (PHOSPHOENOLPYRUVATE (PEP)/PHOSPHATE TRANSLOCATOR 2)	0.0038062	1.58361
AT2G41050	PQ-loop repeat family protein / transmembrane family protein	0.00203024	0.759493
AT2G13690	PRLI-interacting factor, putative	0.00136115	-0.456119
AT4G29510	PRMT11 (ARGININE METHYLTRANSFERASE 11)	0.00697232	0.852608
AT4G16570	PRMT7 (PROTEIN ARGININE METHYLTRANSFERASE 7)	0.00929066	-0.0722839
AT4G12470	protease inhibitor/seed storage/lipid transfer protein (LTP) family protein	0.00103415	1.93913
AT3G18280	protease inhibitor/seed storage/lipid transfer protein (LTP) family protein	0.00418191	0.392086
AT1G73560	protease inhibitor/seed storage/lipid transfer protein (LTP) family protein	0.00523366	-0.380464
AT3G21210	protein binding / zinc ion binding	0.00487411	0.0929357
AT3G48070	protein binding / zinc ion binding	0.00860185	0.648635
AT4G23290	protein kinase family protein	4.20215e-05	1.46226
AT3G54030	protein kinase family protein	0.00235556	0.693988
AT3G58690	protein kinase family protein	0.00274366	0.646121
AT1G16260	protein kinase family protein	0.0045917	-0.302256
AT5G57610	protein kinase family protein	0.00493395	0.0556837
AT5G55560	protein kinase family protein	0.00552633	0.263518
AT2G31010	protein kinase family protein	0.00715449	0.876519
AT3G57640	protein kinase family protein	0.0104502	-0.154414
AT1G76360	protein kinase, putative	0.00207354	1.69079
AT5G40030	protein kinase, putative	0.00369463	0.345411
AT2G39110	protein kinase, putative	0.00378955	0.201037
AT4G33920	protein phosphatase 2C family protein / PP2C family protein	0.00452163	1.88166
AT1G34750	protein phosphatase 2C, putative / PP2C, putative	0.00484242	-0.188531
AT4G32950	protein phosphatase 2C, putative / PP2C, putative	0.00669977	0.280144
AT1G09160	protein phosphatase 2C-related / PP2C-related	0.00178579	0.881926
AT4G24490	protein prenyltransferase	0.0015444	0.568685
AT2G02020	proton-dependent oligopeptide transport (POT) family protein	7.44256e-05	0.570159
AT4G21680	proton-dependent oligopeptide transport (POT) family protein	0.000312385	0.729013
AT2G40460	proton-dependent oligopeptide transport (POT) family protein	0.0050749	1.3191
AT1G22570	proton-dependent oligopeptide transport (POT) family protein	0.00548255	2.8099
AT1G32100	PRR1 (PINORESINOL REDUCTASE 1)	0.00482952	0.463222
AT4G35630	PSAT	0.00436487	0.945419
AT5G32522	pseudogene	0.00167506	0.0674068
AT2G05730	pseudogene	0.00474829	0.0674254
AT3G31902	pseudogene	0.00738453	0.195693
AT3G07280	pseudogene	0.00961274	0.739224
AT2G24165	pseudogene	0.0103627	0.131235
AT2G46670	pseudo-response regulator, putative / timing of CAB expression 1-like protein, putative	2.38579e-05	3.62328
AT5G54180	PTAC15 (PLASTID TRANSCRIPTIONALLY ACTIVE15)	0.00694548	0.751273
AT3G02150	PTF1 (PLASTID TRANSCRIPTION FACTOR 1)	0.0049883	1.11225
AT1G25230	purple acid phosphatase family protein	0.00799074	0.592561
AT1G66700	PXMT1	0.00211957	0.460538
AT4G33070	pyruvate decarboxylase, putative	1.70743e-05	2.19833
AT3G52990	pyruvate kinase, putative	0.00551441	0.767562
AT5G56350	pyruvate kinase, putative	0.00850272	0.854205
AT5G22400	rac GTPase activating protein, putative	0.00659075	0.644166
AT4G36900	RAP2.10 (related to AP2 10)	0.00918309	0.713153
AT1G13260	RAV1	0.000211282	2.22883
AT1G05260	RCI3 (RARE COLD INDUCIBLE GENE 3)	0.00776275	0.309107
AT2G19490	recA family protein	0.00453952	0.331638
AT4G35740	RecQl3	0.00393902	0.245036
AT5G17490	RGL3 (RGA-LIKE PROTEIN 3)	0.00197832	0.935824
AT5G45130	RHA1 (RAB HOMOLOG 1)	0.00386273	-0.503823
AT1G48380	RHL1 (ROOT HAIRLESS 1)	0.00205544	0.429812
AT2G43190	ribonuclease P family protein	0.00902358	0.230011
AT5G46160	ribosomal protein L14 family protein / huellenlos paralog (HLP)	0.00721836	-0.330344
AT5G64670	ribosomal protein L15 family protein	0.00464221	-0.218308
AT4G28560	RIC7 (ROP-INTERACTIVE CRIB MOTIF-CONTAINING PROTEIN 7)	0.00964125	0.435564
AT3G11964	RNA binding	0.00879843	-0.28326
AT5G22100	RNA cyclase family protein	0.0101086	0.644813
AT2G41340	RPB5D (RNA POLYMERASE II FIFTH LARGEST SUBUNIT, D)	0.00584869	0.479162
AT1G53750	RPT1A (REGULATORY PARTICLE TRIPLE-A 1A)	0.00380904	-0.560707
AT1G54130	RSH3 (RELA/SPOT HOMOLOG 3)	0.00688555	1.44976
AT3G05500	rubber elongation factor (REF) family protein	0.00778953	1.13915
AT2G43500	RWP-RK domain-containing protein	0.00774305	0.643195
AT1G15125	S-adenosylmethionine-dependent methyltransferase/ methyltransferase	0.00141848	0.651439
AT5G01800	saposin B domain-containing protein	0.00245097	0.421995
AT2G37650	scarecrow-like transcription factor 9 (SCL9)	0.00898913	-0.262318
AT3G17180	scpl33 (serine carboxypeptidase-like 33)	0.00138785	0.138777
AT3G45010	scpl48 (serine carboxypeptidase-like 48)	0.0048497	1.02178
AT3G10410	scpl49 (serine carboxypeptidase-like 49)	0.00328968	-0.80915
AT1G61380	SD1-29 (S-DOMAIN-1 29)	0.00815688	0.572998
AT4G32300	SD2-5 (S-DOMAIN-2 5)	0.00780614	-0.270442
AT4G27910	SDG16 (SET DOMAIN PROTEIN 16)	0.00306302	0.0969802
AT3G51670	SEC14 cytosolic factor family protein / phosphoglyceride transfer family protein	0.00940613	0.765352
AT1G75370	SEC14 cytosolic factor, putative / phosphatidylinositol transfer-like protein, putative	0.000963241	0.528484
AT5G60460	sec61beta family protein	0.00474138	-1.44894
AT5G67170	SEC-C motif-containing protein / OTU-like cysteine protease family protein	0.0083279	0.153923
AT4G31360	selenium binding	0.00756662	0.216325
AT5G11460	senescence-associated protein-related	0.0011447	0.780634
AT1G78020	senescence-associated protein-related	0.00222533	-1.71022
AT2G25690	senescence-associated protein-related	0.0025399	0.51693
AT1G53885	senescence-associated protein-related	0.00513284	1.08049
AT1G74940	senescence-associated protein-related	0.00639656	1.02745
AT2G21970	SEP2 (STRESS ENHANCED PROTEIN 2)	0.00850501	-1.43893
AT1G78290	serine/threonine protein kinase, putative	0.000963945	0.560687
AT3G59350	serine/threonine protein kinase, putative	0.00168039	1.87827
AT1G47710	serpin, putative / serine protease inhibitor, putative	0.00747123	1.36792
AT5G37890	seven in absentia (SINA) protein, putative	0.00103264	0.371287
AT5G11190	SHN3 (shine3)	0.00589483	0.320226
AT5G02540	short-chain dehydrogenase/reductase (SDR) family protein	0.00302059	0.954513
AT4G09750	short-chain dehydrogenase/reductase (SDR) family protein	0.00413137	0.4108
AT5G24120	SIGE (SIGMA FACTOR E)	0.00161743	1.81903
AT2G27600	SKD1 (SUPPRESSOR OF K+ TRANSPORT GROWTH DEFECT1)	0.00491664	0.417674
AT1G76160	sks5 (SKU5 Similar 5)	0.00918184	1.05678
AT2G37570	SLT1 (sodium- and lithium-tolerant 1)	0.00454791	0.953972
AT4G12110	SMO1-1 (STEROL-4ALPHA-METHYL OXIDASE 1-1)	0.00564203	1.05339
AT5G43530	SNF2 domain-containing protein / helicase domain-containing protein / RING finger domain-containing protein	0.00898155	0.142787
AT1G69230	SP1L2 (SPIRAL1-LIKE2)	0.0032541	-0.322842
AT3G15354	SPA3 (SPA1-RELATED 3)	0.00390789	-0.245821
AT1G17050	SPS2 (Solanesyl diphosphate synthase 2)	0.00933982	1.31674
AT4G10710	SPT16 (global transcription factor C)	0.00510732	-0.260613
AT4G11810	SPX (SYG1/Pho81/XPR1) domain-containing protein	0.00502156	0.385797
AT5G15330	SPX4 (SPX DOMAIN GENE 4)	0.00774702	0.543018
AT4G37760	SQE3 (squalene epoxidase 3)	0.00810017	1.70869
AT1G09070	SRC2 (SOYBEAN GENE REGULATED BY COLD-2)	0.00495596	1.96324
AT1G32900	starch synthase, putative	0.00111383	1.9175
AT3G02580	STE1 (STEROL 1)	0.00503519	0.45711
AT2G31380	STH	0.000153476	2.54253
AT1G06040	STO (SALT TOLERANCE)	0.00268038	1.50169
AT3G57010	strictosidine synthase family protein	0.0038016	0.434933
AT1G27730	STZ (salt tolerance zinc finger)	1.44514e-05	1.69796
AT5G55900	sucrase-related	0.00835748	0.152158
AT1G08920	sugar transporter, putative	0.00415323	2.39213
AT3G05400	sugar transporter, putative	0.00573806	0.311038
AT5G19600	SULTR3	0.00481564	0.694844
AT5G20830	SUS1 (SUCROSE SYNTHASE 1)	0.0033806	1.53738
AT3G55980	SZF1 (SALT-INDUCIBLE ZINC FINGER 1)	0.00264079	1.55529
AT4G24670	TAR2 (TRYPTOPHAN AMINOTRANSFERASE RELATED 2)	0.00291498	1.1299
AT3G14540	terpene synthase/cyclase family protein	0.00160974	0.228293
AT3G12090	TET6 (TETRASPANIN6)	0.00322088	0.359907
AT5G54770	THI1	0.00374888	-0.661081
AT2G43940	thiol methyltransferase, putative	0.0104639	0.303894
AT1G10840	TIF3H1	0.00292125	0.881508
AT1G74950	TIFY10B	0.000755799	1.43021
AT1G70700	TIFY7	0.00936572	2.18
AT3G24460	TMS membrane family protein / tumour differentially expressed (TDE) family protein	0.00393085	0.848497
AT1G09920	TRAF-type zinc finger-related	0.00805874	0.599352
AT3G05800	transcription factor	0.00299151	2.60337
AT1G19040	transcription factor	0.00737269	-0.144085
AT1G09950	transcription factor-related	0.00143764	2.31174
AT3G56220	transcription regulator	0.00462777	0.175181
AT4G01580	transcriptional factor B3 family protein	0.00559057	0.38947
AT1G49450	transducin family protein / WD-40 repeat family protein	0.00384105	1.69449
AT4G34280	transducin family protein / WD-40 repeat family protein	0.00386679	0.339416
AT1G80710	transducin family protein / WD-40 repeat family protein	0.00403576	0.470776
AT3G33530	transducin family protein / WD-40 repeat family protein	0.0063656	0.377247
AT4G00090	transducin family protein / WD-40 repeat family protein	0.00726838	0.723388
AT3G62160	transferase family protein	0.000423214	0.179554
AT5G39050	transferase/ transferase, transferring acyl groups other than amino-acyl groups	0.00576077	1.00154
AT4G11160	translation initiation factor IF-2, mitochondrial, putative	0.00170043	-0.376192
AT2G22730	transporter-related	0.0024172	0.257081
AT2G12150	transposable element gene	0.000729892	-0.574575
AT2G10237	transposable element gene	0.000747157	0.126993
AT2G11020	transposable element gene	0.000797134	-0.36711
AT4G04255	transposable element gene	0.000826249	0.203881
AT3G42250	transposable element gene	0.00114745	0.0319889
AT4G08101	transposable element gene	0.00145036	-0.245921
AT2G13320	transposable element gene	0.00150228	-0.485204
AT2G10090	transposable element gene	0.00166538	-0.30025
AT4G06487	transposable element gene	0.00167932	-0.273178
AT3G42980	transposable element gene	0.00236301	0.133214
AT5G34450	transposable element gene	0.00252468	0.102531
AT2G12720	transposable element gene	0.00488939	-0.194392
AT1G21290	transposable element gene	0.00498467	-0.241308
AT2G13520	transposable element gene	0.00499588	-0.172686
AT3G30150	transposable element gene	0.00510249	0.0856901
AT1G51085	transposable element gene	0.00534461	0.105953
AT2G12300	transposable element gene	0.00558955	-0.703262
AT3G30211	transposable element gene	0.00573946	0.0868988
AT2G14774	transposable element gene	0.0057563	-0.462962
AT1G37040	transposable element gene	0.00614481	0.0719418
AT5G29022	transposable element gene	0.00645924	-0.408964
AT1G34904	transposable element gene	0.00651282	-0.296004
AT2G11660	transposable element gene	0.00670591	0.0921958
AT2G14240	transposable element gene	0.00673807	-0.404274
AT1G77095	transposable element gene	0.00716907	-0.204857
AT4G06589	transposable element gene	0.00755246	0.0391268
AT1G34842	transposable element gene	0.00800386	0.0601451
AT5G29075	transposable element gene	0.00817064	-0.322912
AT1G63835	transposable element gene	0.00837503	0.128389
AT2G30640	transposable element gene	0.00857771	0.543084
AT5G17125	transposable element gene	0.00902978	-0.457918
AT4G06672	transposable element gene	0.00906287	-0.181825
AT5G32875	transposable element gene	0.00947819	-0.530846
AT5G37090	transposable element gene	0.00953838	0.0933536
AT1G43995	transposable element gene	0.00972235	-0.653196
AT5G65140	trehalose-6-phosphate phosphatase, putative	0.00314001	0.563052
AT4G39770	trehalose-6-phosphate phosphatase, putative	0.00811833	0.44413
AT4G22590	trehalose-6-phosphate phosphatase, putative	0.00839675	1.44316
AT5G24200	triacylglycerol lipase	0.000994481	0.279815
AT5G20930	TSL (TOUSLED)	0.00232676	-0.27203
AT3G55380	UBC14 (ubiquitin-conjugating enzyme 14)	0.00862131	0.827986
AT5G64660	U-box domain-containing protein	0.00364419	0.591848
AT5G10790	UBP22 (UBIQUITIN-SPECIFIC PROTEASE 22)	0.00257093	1.03158
AT3G49600	UBP26 (UBIQUITIN-SPECIFIC PROTEASE 26)	0.00314389	-0.151879
AT5G16310	UCH1	0.00184149	0.454829
AT2G22500	UCP5 (UNCOUPLING PROTEIN 5)	0.00366294	0.920358
AT5G05880	UDP-glucoronosyl/UDP-glucosyl transferase family protein	0.000338882	0.407614
AT5G05890	UDP-glucoronosyl/UDP-glucosyl transferase family protein	0.00584894	0.541115
AT3G29360	UDP-glucose 6-dehydrogenase, putative	0.0089484	0.60153
AT1G12780	UGE1 (UDP-D-glucose/UDP-D-galactose 4-epimerase 1)	0.00551309	0.728814
AT3G21750	UGT71B1 (UDP-GLUCOSYL TRANSFERASE 71B1)	0.00945716	-0.664552
AT1G07260	UGT71C3 (UDP-GLUCOSYL TRANSFERASE 71C3)	0.00740784	0.237528
AT2G36750	UGT73C1 (UDP-GLUCOSYL TRANSFERASE 73C1)	0.00138679	0.865587
AT1G05560	UGT75B1 (UDP-GLUCOSYLTRANSFERASE 75B1)	0.00544824	-0.420179
AT3G46670	UGT76E11 (UDP-GLUCOSYL TRANSFERASE 76E11)	0.00719266	0.667837
AT3G46660	UGT76E12 (UDP-GLUCOSYL TRANSFERASE 76E12)	4.8683e-05	0.0911908
AT2G28305	unknown protein	3.27313e-05	1.43518
AT2G33360	unknown protein	3.40927e-05	0.492164
AT1G11210	unknown protein	4.0475e-05	3.24245
AT2G23690	unknown protein	0.000168882	-0.645617
AT2G23093	unknown protein	0.000257541	0.419959
AT3G54500	unknown protein	0.000308892	2.72278
AT5G65300	unknown protein	0.000442463	1.24476
AT3G15750	unknown protein	0.000466362	1.76206
AT3G51400	unknown protein	0.000600165	1.64847
AT4G15430	unknown protein	0.000626542	1.14539
AT1G31990	unknown protein	0.00063007	-0.159808
AT2G37380	unknown protein	0.000682604	0.396958
AT5G12050	unknown protein	0.00068491	1.35053
AT1G13605	unknown protein	0.000752509	0.0468906
AT2G39870	unknown protein	0.000787766	1.73576
AT5G03130	unknown protein	0.000798857	0.160386
AT1G45010	unknown protein	0.000802844	-0.470427
AT5G22390	unknown protein	0.000838324	1.34515
AT3G19990	unknown protein	0.000873866	-0.547574
AT5G14370	unknown protein	0.000911821	1.31241
AT5G57345	unknown protein	0.000968526	1.03956
AT1G75860	unknown protein	0.000995885	2.24268
AT1G20070	unknown protein	0.000996696	1.48475
AT4G01995	unknown protein	0.00107674	0.76028
AT3G21400	unknown protein	0.00107977	0.224269
AT1G62690	unknown protein	0.00114794	0.0490616
AT2G04495	unknown protein	0.0011655	0.186919
AT3G05980	unknown protein	0.00117197	0.754332
AT2G41120	unknown protein	0.0011792	0.585482
AT4G03420	unknown protein	0.00120123	1.00708
AT3G15440	unknown protein	0.0012202	0.453306
AT4G33980	unknown protein	0.00123229	2.08106
AT1G53035	unknown protein	0.00128885	1.21021
AT3G55240	unknown protein	0.00131349	0.487828
AT2G31110	unknown protein	0.00137175	0.803327
AT5G59080	unknown protein	0.00143474	0.80699
AT5G39570	unknown protein	0.0015222	-0.470905
AT3G12320	unknown protein	0.00152507	2.30502
AT2G15020	unknown protein	0.00153506	2.16999
AT1G75180	unknown protein	0.00153856	2.31218
AT4G24950	unknown protein	0.00159829	0.0861963
AT5G46600	unknown protein	0.00160842	0.824295
AT5G10625	unknown protein	0.00169272	0.159615
AT5G28910	unknown protein	0.00170228	1.04691
AT5G22120	unknown protein	0.00170352	0.51356
AT5G38980	unknown protein	0.00173934	-1.58163
AT2G23120	unknown protein	0.00182297	1.79172
AT3G09950	unknown protein	0.0018519	0.105074
AT2G42885	unknown protein	0.00185383	-0.190845
AT4G14240	unknown protein	0.00204038	0.851353
AT1G70630	unknown protein	0.00204283	0.443765
AT1G30250	unknown protein	0.00213589	-2.02466
AT3G56140	unknown protein	0.00217978	0.503679
AT5G62280	unknown protein	0.00224223	0.738754
AT2G02410	unknown protein	0.00225349	0.265793
AT1G66190	unknown protein	0.00226672	-0.890503
AT3G07350	unknown protein	0.00235269	0.651935
AT1G33265	unknown protein	0.00260094	-0.407477
AT3G28230	unknown protein	0.0026385	-0.228602
AT3G09032	unknown protein	0.00266703	0.622899
AT1G01180	unknown protein	0.00286081	-0.358099
AT4G32030	unknown protein	0.00298228	0.706643
AT2G18220	unknown protein	0.0030948	-0.434339
AT1G63720	unknown protein	0.0031644	0.360718
AT5G67370	unknown protein	0.00316521	1.05243
AT5G44060	unknown protein	0.00330357	-0.887686
AT3G53850	unknown protein	0.00330678	-0.340892
AT1G36050	unknown protein	0.00333187	0.415879
AT1G34350	unknown protein	0.00334214	0.547586
AT4G33985	unknown protein	0.00338887	1.06463
AT3G01240	unknown protein	0.00339683	0.159482
AT2G33400	unknown protein	0.00346126	0.371818
AT1G80120	unknown protein	0.00346856	1.91198
AT5G06980	unknown protein	0.00351593	2.33926
AT1G66060	unknown protein	0.00353136	0.87551
AT1G53345	unknown protein	0.0036342	0.39925
AT5G46220	unknown protein	0.0037259	0.133267
AT4G39840	unknown protein	0.00377859	-0.199708
AT1G73380	unknown protein	0.00381965	-0.0202263
AT3G61920	unknown protein	0.00383323	-1.91748
AT5G66050	unknown protein	0.00386131	0.80488
AT5G57830	unknown protein	0.00387089	0.285668
AT5G60680	unknown protein	0.00388901	1.72745
AT3G51760	unknown protein	0.00391815	0.626671
AT5G41980	unknown protein	0.00392373	0.352736
AT3G28190	unknown protein	0.00401211	0.0573731
AT5G43820	unknown protein	0.00407988	0.136534
AT1G27590	unknown protein	0.00424815	0.561285
AT1G43320	unknown protein	0.0042995	0.0685775
AT5G08440	unknown protein	0.00436446	0.483765
AT5G07950	unknown protein	0.00441393	0.32215
AT1G69890	unknown protein	0.0044291	1.87346
AT5G53900	unknown protein	0.00447602	0.531606
AT5G02580	unknown protein	0.00456957	0.726705
AT3G50150	unknown protein	0.00460267	-0.113237
AT2G40400	unknown protein	0.0046082	1.35872
AT4G08330	unknown protein	0.00472639	-0.25199
AT5G05240	unknown protein	0.00479449	0.614975
AT2G14635	unknown protein	0.00483355	0.0984759
AT4G21215	unknown protein	0.00483363	1.9297
AT2G46100	unknown protein	0.00484425	0.801921
AT5G45610	unknown protein	0.00497338	0.434016
AT1G52140	unknown protein	0.00506032	0.393717
AT5G62400	unknown protein	0.00509936	0.044695
AT2G15440	unknown protein	0.00511279	-0.511908
AT5G56910	unknown protein	0.00515753	0.493874
AT1G13650	unknown protein	0.00526962	0.86537
AT2G20740	unknown protein	0.00529752	0.634033
AT4G34420	unknown protein	0.00541604	0.298334
AT5G66600	unknown protein	0.0055338	0.596978
AT2G18850	unknown protein	0.0055533	0.342203
AT5G50360	unknown protein	0.00559633	0.762368
AT5G64850	unknown protein	0.00564454	0.564434
AT1G12150	unknown protein	0.0056488	0.0567408
AT4G31980	unknown protein	0.00575829	0.449128
AT2G45980	unknown protein	0.00589562	0.934147
AT2G43990	unknown protein	0.00595654	0.242263
AT2G18100	unknown protein	0.0059873	0.348502
AT5G60840	unknown protein	0.00602451	1.10999
AT2G10560	unknown protein	0.00605445	0.292265
AT4G34630	unknown protein	0.00617659	-1.4654
AT3G60680	unknown protein	0.00623456	0.567146
AT5G25080	unknown protein	0.00623886	0.564631
AT5G43830	unknown protein	0.00624832	0.43461
AT1G59930	unknown protein	0.00625334	0.896779
AT1G61240	unknown protein	0.00655181	0.683961
AT5G66290	unknown protein	0.00655208	0.317348
AT3G19240	unknown protein	0.00656861	-0.0741941
AT5G56780	unknown protein	0.00682455	0.160033
AT3G44140	unknown protein	0.00682506	-1.59465
AT1G74640	unknown protein	0.00683862	1.06641
AT5G63520	unknown protein	0.00687755	0.526929
AT3G22970	unknown protein	0.00694407	-0.87022
AT4G16000	unknown protein	0.00696817	0.278062
AT5G64160	unknown protein	0.00719838	0.515867
AT3G60520	unknown protein	0.00720666	2.07198
AT2G16586	unknown protein	0.00730612	-0.33378
AT4G31875	unknown protein	0.00733993	0.135795
AT5G05060	unknown protein	0.00745046	0.490972
AT2G06570	unknown protein	0.00750924	0.13331
AT3G15760	unknown protein	0.00751186	0.54099
AT3G49070	unknown protein	0.00753799	0.277482
AT5G40900	unknown protein	0.00758168	0.0500335
AT2G36220	unknown protein	0.00761507	1.93124
AT1G59920	unknown protein	0.00770067	0.65009
AT1G34640	unknown protein	0.0077649	-0.595081
AT5G25210	unknown protein	0.00777204	0.60534
AT5G65650	unknown protein	0.00783789	0.454647
AT3G01710	unknown protein	0.00783991	0.0948475
AT5G47310	unknown protein	0.00785023	0.834209
AT2G28315	unknown protein	0.00785051	0.83608
AT3G17800	unknown protein	0.00785969	1.28525
AT5G39240	unknown protein	0.00795042	1.11943
AT2G47485	unknown protein	0.00806483	0.33182
AT1G73210	unknown protein	0.00806512	1.69875
AT5G02650	unknown protein	0.00824357	0.280246
AT5G53440	unknown protein	0.00826091	-0.114436
AT3G18295	unknown protein	0.00839592	0.320559
AT5G67390	unknown protein	0.00841693	0.284868
AT1G68700	unknown protein	0.0084528	0.0395611
AT1G29380	unknown protein	0.00846004	0.470099
AT1G03055	unknown protein	0.00847127	0.69997
AT1G20890	unknown protein	0.00857072	0.237337
AT4G35940	unknown protein	0.00861391	0.107628
AT1G19410	unknown protein	0.00862831	0.447684
AT1G43580	unknown protein	0.008641	0.896868
AT3G55720	unknown protein	0.00872819	0.163713
AT4G30760	unknown protein	0.00883004	-0.787696
AT4G15990	unknown protein	0.00886042	0.840563
AT1G23710	unknown protein	0.00886081	0.67802
AT3G11350	unknown protein	0.00887329	-0.204023
AT1G22030	unknown protein	0.00891187	-0.756962
AT3G50340	unknown protein	0.0089816	0.605002
AT3G30520	unknown protein	0.0090069	-0.28914
AT4G14605	unknown protein	0.00907347	0.56039
AT1G76250	unknown protein	0.00907362	-0.155634
AT5G56170	unknown protein	0.00908387	1.00637
AT5G62170	unknown protein	0.00934488	-0.415157
AT1G33800	unknown protein	0.00936382	0.289839
AT1G03340	unknown protein	0.00937044	0.586196
AT2G15830	unknown protein	0.00947081	-0.747438
AT3G12300	unknown protein	0.00955313	0.990975
AT3G61420	unknown protein	0.00964594	0.463112
AT1G61150	unknown protein	0.0096788	0.00586671
AT1G21010	unknown protein	0.00980931	1.25021
AT2G33850	unknown protein	0.00995255	-0.379935
AT2G41990	unknown protein	0.00996493	0.512334
AT1G51430	unknown protein	0.0100278	0.266894
AT5G35510	unknown protein	0.0100381	0.15866
AT3G08030	unknown protein	0.0101859	0.930878
AT2G46900	unknown protein	0.0102074	0.398801
AT1G80180	unknown protein	0.0102251	-0.272902
AT1G17780	unknown protein	0.0102311	0.56897
AT1G77890	unknown protein	0.0103737	0.425053
AT1G03950	VPS2.3 (VACUOLAR PROTEIN SORTING-ASSOCIATED PROTEIN 2.3)	0.0071299	0.291093
AT1G78310	VQ motif-containing protein	0.00309756	0.81569
AT3G29100	VTI13	0.00437914	0.145367
AT1G16110	WAKL6 (wall associated kinase-like 6)	0.00137653	-0.161557
AT5G56190	WD-40 repeat family protein	0.0103999	1.09947
AT4G27260	WES1	0.00900268	1.36165
AT5G28080	WNK9	0.00351909	0.887221
AT5G17810	WOX12 (WUSCHEL related homeobox 12)	0.00626095	-0.263983
AT4G01250	WRKY22	0.00928028	0.587526
AT2G30250	WRKY25	0.00797791	1.0655
AT5G52830	WRKY27	0.00512422	0.670349
AT4G18170	WRKY28	0.00193799	0.542068
AT4G04450	WRKY42	3.06108e-05	1.57366
AT1G62300	WRKY6	0.00239444	0.615909
AT1G60030	xanthine/uracil permease family protein	0.0101157	0.46669
AT4G35350	XCP1 (XYLEM CYSTEINE PEPTIDASE 1)	0.00231597	0.866842
AT1G65310	XTH17 (XYLOGLUCAN ENDOTRANSGLUCOSYLASE/HYDROLASE 17)	0.00969881	1.60593
AT5G48070	XTH20 (XYLOGLUCAN ENDOTRANSGLUCOSYLASE/HYDROLASE 20)	0.00829463	0.237704
AT1G14720	XTR2 (XYLOGLUCAN ENDOTRANSGLYCOSYLASE RELATED 2)	0.0015141	1.74886
AT1G32170	XTR4 (XYLOGLUCAN ENDOTRANSGLYCOSYLASE 4)	0.00494308	0.359959
AT4G25810	XTR6 (XYLOGLUCAN ENDOTRANSGLYCOSYLASE 6)	0.00709881	0.269273
AT1G44835	YbaK/prolyl-tRNA synthetase family protein	0.00603985	0.817731
AT2G41940	ZFP8 (ZINC FINGER PROTEIN 8)	0.0040644	-1.28636
AT5G54470	zinc finger (B-box type) family protein	0.000156533	2.38078
AT5G48250	zinc finger (B-box type) family protein	0.00054283	1.93208
AT2G21320	zinc finger (B-box type) family protein	0.000630787	2.02021
AT4G27310	zinc finger (B-box type) family protein	0.00113992	3.18998
AT1G28050	zinc finger (B-box type) family protein	0.0016696	1.47184
AT2G47890	zinc finger (B-box type) family protein	0.00336153	1.43872
AT1G73870	zinc finger (B-box type) family protein	0.00489187	0.366969
AT4G38960	zinc finger (B-box type) family protein	0.00602662	0.472884
AT1G68190	zinc finger (B-box type) family protein	0.00632987	0.540541
AT3G49930	zinc finger (C2H2 type) family protein	0.00107701	0.65608
AT3G60580	zinc finger (C2H2 type) family protein	0.00315841	0.357617
AT3G23140	zinc finger (C2H2 type) family protein	0.00706044	-0.507259
AT1G80400	zinc finger (C3HC4-type RING finger) family protein	0.000800323	0.703058
AT1G49200	zinc finger (C3HC4-type RING finger) family protein	0.00121399	0.359283
AT5G55970	zinc finger (C3HC4-type RING finger) family protein	0.00147856	1.39633
AT1G49210	zinc finger (C3HC4-type RING finger) family protein	0.00162992	0.903304
AT1G49220	zinc finger (C3HC4-type RING finger) family protein	0.00221166	0.790071
AT2G37580	zinc finger (C3HC4-type RING finger) family protein	0.00270725	0.738923
AT2G42030	zinc finger (C3HC4-type RING finger) family protein	0.00333654	-0.165857
AT5G08750	zinc finger (C3HC4-type RING finger) family protein	0.00334278	0.492671
AT1G49230	zinc finger (C3HC4-type RING finger) family protein	0.00367059	1.62679
AT3G11110	zinc finger (C3HC4-type RING finger) family protein	0.00472348	-0.418182
AT2G17730	zinc finger (C3HC4-type RING finger) family protein	0.004836	0.836089
AT2G02960	zinc finger (C3HC4-type RING finger) family protein	0.00595945	0.748155
AT3G46620	zinc finger (C3HC4-type RING finger) family protein	0.00622605	0.971538
AT5G18650	zinc finger (C3HC4-type RING finger) family protein	0.006747	0.840653
AT5G40250	zinc finger (C3HC4-type RING finger) family protein	0.00685541	-0.0323117
AT5G22920	zinc finger (C3HC4-type RING finger) family protein	0.00746985	0.323369
AT4G30370	zinc finger (C3HC4-type RING finger) family protein	0.00759161	0.479266
AT2G34200	zinc finger (C3HC4-type RING finger) family protein	0.00760395	0.833815
AT5G44260	zinc finger (CCCH-type) family protein	0.00107391	2.38614
AT2G29580	zinc finger (CCCH-type) family protein / RNA recognition motif (RRM)-containing protein	0.00783452	0.785272
AT3G08505	zinc finger (CCCH-type/C3HC4-type RING finger) family protein	0.00772086	0.258653
AT3G56930	zinc finger (DHHC type) family protein	0.00877119	0.496004
AT2G45050	zinc finger (GATA type) family protein	0.0011438	0.684647
AT5G46710	zinc-binding family protein	0.00223794	2.66884
AT1G76590	zinc-binding family protein	0.00263268	1.95371
AT1G55910	ZIP11 (ZINC TRANSPORTER 11 PRECURSOR)	0.00801614	-0.762221

## Sheet: Kas-2
tair_locus	external_gene_id	Kas.1.Cold	Kas-1.FC		Total	Up	Down
AT4G29530	2,3-diketo-5-methylthio-1-phosphopentane phosphatase family	0.0100192	-0.340824		1097	487	610
AT1G60000	29 kDa ribonucleoprotein, chloroplast, putative / RNA-binding protein cp29, putative	0.00865761	-1.30094
AT3G11630	2-cys peroxiredoxin, chloroplast (BAS1)	0.00843024	-1.13834
AT5G55070	2-oxoacid dehydrogenase family protein	0.00609014	-0.499071
AT1G07210	30S ribosomal protein S18 family	0.0104177	-0.392129
AT2G35410	33 kDa ribonucleoprotein, chloroplast, putative / RNA-binding protein cp33, putative	0.0024999	-1.45387
AT5G48540	33 kDa secretory protein-related	2.86682e-05	0.711276
AT1G76470	3-beta-hydroxy-delta5-steroid dehydrogenase/ binding / catalytic/ cinnamoyl-CoA reductase	0.00954134	-0.835721
AT3G14990	4-methyl-5(b-hydroxyethyl)-thiazole monophosphate biosynthesis protein, putative	0.00468419	-1.70483
AT1G76730	5-formyltetrahydrofolate cyclo-ligase family protein	0.00571005	-1.10317
AT2G38680	5'-nucleotidase/ magnesium ion binding	0.00729878	-0.177505
AT2G44120	60S ribosomal protein L7 (RPL7C)	0.000716922	-0.530928
AT1G71180	6-phosphogluconate dehydrogenase NAD-binding domain-containing protein	0.0100733	-0.748892
AT3G16050	A37	0.00581289	-1.31747
AT3G28540	AAA-type ATPase family protein	0.00605241	1.20717
AT2G46620	AAA-type ATPase family protein	0.00866541	-0.787834
AT3G16910	AAE7 (ACYL-ACTIVATING ENZYME 7)	0.000681478	-1.66253
AT5G67030	ABA1 (ABA DEFICIENT 1)	0.000912737	1.8699
AT4G24810	ABC1 family protein	0.00694582	-1.32183
AT1G49720	ABF1 (ABSCISIC ACID RESPONSIVE ELEMENT-BINDING FACTOR 1)	0.00577236	2.07966
AT5G42030	ABIL4 (ABL INTERACTOR-LIKE PROTEIN 4)	0.000404136	-0.611007
AT1G13210	ACA.l (autoinhibited Ca2+/ATPase II)	0.00152105	0.327242
AT4G29900	ACA10 (AUTOINHIBITED CA(2+)-ATPASE 10)	0.00812642	0.501307
AT5G57110	ACA8 (AUTOINHIBITED CA2+ -ATPASE, ISOFORM 8)	0.00241359	0.852174
AT5G49460	ACLB-2 (ATP CITRATE LYASE SUBUNIT B 2)	0.0100887	0.020698
AT2G43090	aconitase C-terminal domain-containing protein	0.00185163	-0.80033
AT4G26970	aconitate hydratase/ copper ion binding	0.00110754	-1.26656
AT3G46010	ADF1 (ACTIN DEPOLYMERIZING FACTOR 1)	0.0080623	0.0772345
AT2G16700	ADF5 (ACTIN DEPOLYMERIZING FACTOR 5)	0.00050238	1.37459
AT4G34970	ADF9 (ACTIN DEPOLYMERIZING FACTOR 9)	0.00451627	0.574684
AT1G77120	ADH1 (ALCOHOL DEHYDROGENASE 1)	0.00102216	1.90186
AT1G06080	ADS1 (DELTA 9 DESATURASE 1)	0.000350016	0.476146
AT2G31360	ADS2 (16:0Delta9 Arabidopsis desaturase 2)	0.000717682	0.890149
AT3G26810	AFB2 (AUXIN SIGNALING F-BOX 2)	0.00408587	-1.67123
AT4G24740	AFC2 (ARABIDOPSIS FUS3-COMPLEMENTING GENE 2)	0.00574655	-1.01436
AT3G29575	AFP3 (ABI FIVE BINDING PROTEIN 3)	0.00919414	0.795105
AT1G71692	AGL12 (AGAMOUS-LIKE 12)	0.00758005	-0.0317518
AT3G61640	AGP20	0.00508634	1.38869
AT5G05610	AL1 (ALFIN-LIKE 1)	0.00853358	-1.07037
AT5G53580	aldo/keto reductase family protein	0.0010711	-0.893271
AT1G59960	aldo/keto reductase, putative	0.00723451	-0.65741
AT5G66590	allergen V5/Tpx-1-related family protein	0.000370895	0.841765
AT3G20440	alpha-amylase/ catalytic/ cation binding	0.00781166	0.348413
AT5G01240	amino acid permease, putative	0.0081328	0.297932
AT1G77670	aminotransferase class I and II family protein	0.00940631	-0.802841
AT5G57850	aminotransferase class IV family protein	0.000782644	-0.713154
AT5G36160	aminotransferase-related	0.00218476	-1.12597
AT5G47840	AMK2 (Adenosine monophosphate kinase)	0.00783017	-0.649308
AT2G17040	anac036 (Arabidopsis NAC domain containing protein 36)	0.00746845	-0.718344
AT5G13180	ANAC083 (ARABIDOPSIS NAC DOMAIN CONTAINING PROTEIN 83)	0.00937898	-1.4281
AT5G22290	anac089 (Arabidopsis NAC domain containing protein 89)	0.00917752	0.609633
AT2G31820	ankyrin repeat family protein	0.00368075	0.344899
AT1G32350	AOX1D (alternative oxidase 1D)	0.000582744	-0.148886
AT5G52020	AP2 domain-containing protein	0.00857817	-0.330488
AT2G23340	AP2 domain-containing transcription factor, putative	0.00392282	1.4132
AT4G39780	AP2 domain-containing transcription factor, putative	0.00990101	-0.982228
AT3G21740	APO4 (ACCUMULATION OF PHOTOSYSTEM ONE 4)	0.0026889	-0.520068
AT5G24470	APRR5 (ARABIDOPSIS PSEUDO-RESPONSE REGULATOR 5)	0.000174584	2.59159
AT2G46790	APRR9 (ARABIDOPSIS PSEUDO-RESPONSE REGULATOR 9)	0.00374454	1.87862
AT5G43090	APUM13 (Arabidopsis Pumilio 13)	0.00366492	0.178812
AT3G16810	APUM24 (Arabidopsis Pumilio 24)	0.0092963	0.422358
AT1G07890	APX1 (ascorbate peroxidase 1)	0.00782982	-0.494157
AT4G09010	APX4 (ASCORBATE PEROXIDASE 4)	0.00204186	-0.522531
AT4G32320	APX6	0.0051135	-0.967123
AT3G47340	ASN1 (GLUTAMINE-DEPENDENT ASPARAGINE SYNTHASE 1)	0.00061518	1.42592
AT5G11520	ASP3 (ASPARTATE AMINOTRANSFERASE 3)	0.00138083	-1.04082
AT3G20015	aspartic-type endopeptidase	0.000162991	0.76251
AT1G47290	AT3BETAHSD/D1 (3BETA-HYDROXYSTEROID-DEHYDROGENASE/DECARBOXYLASE ISOFORM 1)	0.0059789	-0.351852
AT4G20070	ATAAH (Arabidopsis thaliana Allantoate Amidohydrolase)	0.00673491	0.462547
AT1G12910	ATAN11 (ANTHOCYANIN11)	0.00848487	-0.768895
AT4G34740	ATASE2 (GLN PHOSPHORIBOSYL PYROPHOSPHATE AMIDOTRANSFERASE 2)	0.00291139	0.302295
AT5G62100	ATBAG2 (ARABIDOPSIS THALIANA BCL-2-ASSOCIATED ATHANOGENE 2)	0.0037594	-0.667808
AT5G14270	ATBET9 (Arabidopsis thaliana Bromodomain and Extraterminal Domain protein 9)	0.00573897	0.806714
AT5G42520	ATBPC6	0.00246702	0.224345
AT1G19670	ATCLH1 (ARABIDOPSIS THALIANA CORONATINE-INDUCED PROTEIN 1)	0.000604704	-1.74748
AT3G17690	ATCNGC19	0.00387828	-0.107818
AT5G54250	ATCNGC4 (CYCLIC NUCLEOTIDE-GATED CATION CHANNEL 4)	0.0035034	-1.47883
AT1G55850	ATCSLE1	0.00390861	-1.73336
AT5G14310	AtCXE16 (Arabidopsis thaliana carboxyesterase 16)	0.00866105	-0.687796
AT3G55630	ATDFD (A. THALIANA DHFS-FPGS HOMOLOG D)	0.00339503	-1.19242
AT4G15910	ATDI21 (ARABIDOPSIS THALIANA DROUGHT-INDUCED 21)	0.000956923	1.14464
AT3G54420	ATEP3	0.0068687	-0.598074
AT4G17490	ATERF6 (ETHYLENE RESPONSIVE ELEMENT BINDING FACTOR 6)	0.00991321	0.428827
AT4G17030	ATEXLB1 (ARABIDOPSIS THALIANA EXPANSIN-LIKE B1)	0.0056596	-1.04339
AT1G07000	ATEXO70B2 (exocyst subunit EXO70 family protein B2)	0.00459709	-0.638543
AT4G38580	ATFP6 (FARNESYLATED PROTEIN 6)	0.00208069	2.03487
AT5G64840	ATGCN5 (A. THALIANA GENERAL CONTROL NON-REPRESSIBLE 5)	3.18896e-05	1.62197
AT1G78680	ATGGH2 (gamma-glutamyl hydrolase 2)	0.00182998	-1.00827
AT2G47180	AtGolS1 (Arabidopsis thaliana galactinol synthase 1)	0.00249614	0.864074
AT1G09350	AtGolS3 (Arabidopsis thaliana galactinol synthase 3)	0.000283954	2.57622
AT2G36400	AtGRF3 (GROWTH-REGULATING FACTOR 3)	0.00843645	0.861667
AT5G37600	ATGSR1	0.00439575	1.11079
AT1G59700	ATGSTU16 (GLUTATHIONE S-TRANSFERASE TAU 16)	0.01045	-0.266954
AT1G78380	ATGSTU19 (GLUTATHIONE S-TRANSFERASE TAU 19)	0.00957084	-0.324826
AT1G17190	ATGSTU26 (ARABIDOPSIS THALIANA GLUTATHIONE S-TRANSFERASE TAU 26)	8.4888e-05	0.832047
AT2G29460	ATGSTU4 (ARABIDOPSIS THALIANA GLUTATHIONE S-TRANSFERASE TAU 4)	0.00064641	-1.02966
AT2G02390	ATGSTZ1 (ARABIDOPSIS THALIANA GLUTATHIONE S-TRANSFERASE ZETA 1)	0.00899234	-1.04744
AT3G28920	AtHB34 (ARABIDOPSIS THALIANA HOMEOBOX PROTEIN 34)	0.00557746	-0.995072
AT1G03680	ATHM1	0.00364326	-0.534459
AT2G26150	ATHSFA2	0.000255144	-1.28699
AT1G67970	AT-HSFA8	0.00388275	0.135815
AT1G46264	AT-HSFB4	0.00660659	-1.19392
AT1G74310	ATHSP101 (ARABIDOPSIS THALIANA HEAT SHOCK PROTEIN 101)	0.00820899	-1.02332
AT4G24960	ATHVA22D	0.000949164	1.77394
AT5G61760	ATIPK2BETA	0.00658095	-0.582125
AT4G27180	ATK2 (ARABIDOPSIS THALIANA KINESIN 2)	0.0061352	0.646055
AT1G75030	ATLP-3	0.00585572	0.603003
AT3G19960	ATM1 (ARABIDOPSIS THALIANA MYOSIN 1)	0.00436009	0.642139
AT5G55230	ATMAP65-1 (MICROTUBULE-ASSOCIATED PROTEINS 65-1)	0.00191587	0.544204
AT5G03630	ATMDAR2	0.00994611	-1.22425
AT1G69390	ATMINE1 (Arabidopsis homologue of bacterial MinE 1)	0.00352392	-1.01731
AT1G51660	ATMKK4 (ARABIDOPSIS THALIANA MITOGEN-ACTIVATED PROTEIN KINASE KINASE 4)	0.00862879	-0.76085
AT1G18710	AtMYB47 (myb domain protein 47)	0.00523175	-1.53307
AT1G03900	ATNAP4 (Arabidopsis thaliana non-intrinsic ABC protein 4)	0.00820451	-0.38108
AT5G14570	ATNRT2.7 (Arabidopsis thaliana high affinity nitrate transporter 2.7)	0.00412289	1.14123
AT2G01670	atnudt17 (Arabidopsis thaliana Nudix hydrolase homolog 17)	0.000277091	-1.41322
AT5G47240	atnudt8 (Arabidopsis thaliana Nudix hydrolase homolog 8)	0.000210673	0.423734
AT4G11980	ATNUDX14 (ARABIDOPSIS THALIANA NUDIX HYDROLASE HOMOLOG 14)	0.00458953	-1.28629
AT1G79410	AtOCT5 (Arabidopsis thaliana ORGANIC CATION/CARNITINE TRANSPORTER5)	0.00452418	-0.741853
AT3G27120	ATP binding / ATPase/ nucleoside-triphosphatase/ nucleotide binding	0.000151077	0.313443
AT5G26110	ATP binding / catalytic/ protein kinase	0.00367129	-0.622483
AT1G03740	ATP binding / kinase/ protein kinase/ protein serine/threonine kinase	0.00126011	0.932663
AT2G33040	ATP synthase gamma chain, mitochondrial (ATPC)	0.00604011	-0.87649
AT2G31040	ATP synthase protein I -related	0.0048344	-0.883244
AT4G09650	ATPD (ATP SYNTHASE DELTA-SUBUNIT GENE)	0.000226238	-0.542267
AT4G17040	ATP-dependent Clp protease proteolytic subunit, putative	0.00546612	-0.709282
AT1G35340	ATP-dependent protease La (LON) domain-containing protein	0.000111019	-0.694645
AT4G19840	ATPP2-A1	0.00278976	-1.4198
AT1G12710	AtPP2-A12 (Phloem protein 2-A12)	0.00533382	0.410036
AT1G80110	ATPP2-B11 (ARABIDOPSIS THALIANA PHLOEM PROTEIN 2-B11)	0.000564766	1.08655
AT3G26060	ATPRX Q	0.00276758	-0.897128
AT1G44750	ATPUP11	0.00962353	-0.726904
AT3G53610	ATRAB8	0.00110101	-0.42769
AT4G18800	ATRABA1D (ARABIDOPSIS RAB GTPASE HOMOLOG A1D)	0.00762479	-0.981061
AT1G52280	AtRABG3d (Arabidopsis Rab GTPase homolog G3d)	0.000392136	0.29235
AT3G05660	AtRLP33 (Receptor Like Protein 33)	0.0016916	0.997668
AT4G25500	ATRSP35	0.00382691	0.973024
AT2G17980	ATSLY1	0.0070018	0.518543
AT1G60140	ATTPS10 (trehalose phosphate synthase)	0.00459123	1.21327
AT5G58970	ATUCP2 (UNCOUPLING PROTEIN 2)	0.00641913	-0.865103
AT3G03090	AtVGT1 (Arabidopsis thaliana vacuolar glucose transporter 1)	0.000406399	-0.647092
AT2G17500	auxin efflux carrier family protein	0.00523832	-1.10701
AT4G34790	auxin-responsive family protein	0.00625442	-0.358231
AT5G18020	auxin-responsive protein, putative	0.0017505	1.2401
AT4G12980	auxin-responsive protein, putative	0.00450269	0.571122
AT5G18080	auxin-responsive protein, putative	0.00919627	1.14881
AT1G54990	AXR4 (AUXIN RESISTANT 4)	0.00151603	-1.44197
AT2G18300	basic helix-loop-helix (bHLH) family protein	0.000385939	0.611251
AT1G51140	basic helix-loop-helix (bHLH) family protein	0.00224584	-1.24109
AT3G57800	basic helix-loop-helix (bHLH) family protein	0.00305905	-1.15446
AT1G03040	basic helix-loop-helix (bHLH) family protein	0.00317818	-0.992945
AT3G23690	basic helix-loop-helix (bHLH) family protein	0.00552851	-1.19819
AT1G62710	BETA-VPE (BETA VACUOLAR PROCESSING ENZYME)	0.00819979	0.479197
AT4G35010	BGAL11 (beta-galactosidase 11)	0.00112913	0.149159
AT3G52840	BGAL2 (beta-galactosidase 2)	0.000448868	0.811601
AT1G02850	BGLU11 (BETA GLUCOSIDASE 11)	0.00153932	-1.40906
AT5G46690	bHLH071 (beta HLH protein 71)	0.00076757	-1.87572
AT1G78560	bile acid:sodium symporter family protein	0.00321542	-0.864046
AT5G08130	BIM1	0.00132679	1.11551
AT5G47690	binding	0.000645333	0.244122
AT1G79150	binding	0.000982214	0.673094
AT3G05625	binding	0.00274287	-0.988486
AT1G27210	binding	0.00484401	-0.546764
AT3G51980	binding	0.00671159	-0.825163
AT5G47540	binding	0.00861593	-0.790917
AT2G39080	binding / catalytic	0.000956398	-1.03483
AT2G37660	binding / catalytic/ coenzyme binding	0.00927158	-0.527653
AT4G03140	binding / catalytic/ oxidoreductase	0.00461974	-0.608746
AT1G55480	binding / protein binding	0.00989176	-0.94097
AT3G15690	biotin carboxyl carrier protein of acetyl-CoA carboxylase-related	0.00961732	-0.924773
AT5G42750	BKI1 (BRI1 kinase inhibitor 1)	0.00172584	-0.752918
AT1G10060	branched-chain amino acid aminotransferase 1 / branched-chain amino acid transaminase 1 (BCAT1)	0.00701969	0.710184
AT1G78700	brassinosteroid signalling positive regulator-related	0.00102107	0.847426
AT4G18890	brassinosteroid signalling positive regulator-related	0.00328845	-0.42309
AT3G48360	BT2 (BTB AND TAZ DOMAIN PROTEIN 2)	0.000603956	-1.23916
AT5G67480	BT4 (BTB AND TAZ DOMAIN PROTEIN 4)	0.00145584	-0.966498
AT2G30600	BTB/POZ domain-containing protein	0.00272896	1.46086
AT2G33320	C2 domain-containing protein	0.00921263	-0.574499
AT5G60750	CAAX amino terminal protease family protein	0.00945276	-1.0074
AT3G09970	calcineurin-like phosphoesterase family protein	0.00452325	-0.900887
AT4G32060	calcium-binding EF hand family protein	0.00485289	-0.919978
AT5G04020	calmodulin binding	0.00401184	0.363328
AT1G67310	calmodulin binding / transcription regulator	0.00110089	0.480394
AT2G41090	calmodulin-like calcium-binding protein, 22 kDa (CaBP-22)	0.00239802	-0.572528
AT5G19150	carbohydrate kinase family	0.00997303	-1.07414
AT4G04750	carbohydrate transmembrane transporter/ sugar:hydrogen symporter	0.00638561	-1.29047
AT4G21480	carbohydrate transmembrane transporter/ sugar:hydrogen symporter	0.00815189	-0.0964465
AT4G33580	carbonic anhydrase family protein / carbonate dehydratase family protein	0.00255257	-0.77054
AT5G23060	CaS (Calcium sensing receptor)	0.000792013	-1.50087
AT3G12950	catalytic	0.00142735	-0.834849
AT1G74790	catalytic	0.00251722	-0.425472
AT2G30170	catalytic	0.00397891	-0.75638
AT4G16260	catalytic/ cation binding / hydrolase, hydrolyzing O-glycosyl compounds	0.0100635	-0.624671
AT4G15130	catalytic/ choline-phosphate cytidylyltransferase/ nucleotidyltransferase	6.00125e-05	1.1619
AT3G60910	catalytic/ methyltransferase	0.00664993	-0.79624
AT1G51610	cation efflux family protein / metal tolerance protein, putative (MTPc4)	0.00998584	1.18194
AT5G17850	cation exchanger, putative (CAX8)	0.00923246	0.993076
AT4G25490	CBF1 (C-REPEAT/DRE BINDING FACTOR 1)	0.000303051	2.47737
AT4G25470	CBF2 (C-REPEAT/DRE BINDING FACTOR 2)	1.32861e-05	3.24709
AT3G57050	CBL (cystathionine beta-lyase)	0.00100351	-0.739768
AT1G69800	CBS domain-containing protein	0.00424183	-0.85423
AT2G46830	CCA1 (CIRCADIAN CLOCK ASSOCIATED 1)	0.000437392	1.90326
AT5G10960	CCR4-NOT transcription complex protein, putative	0.00621692	-0.89006
AT1G80780	CCR4-NOT transcription complex protein, putative	0.00980166	-0.590528
AT3G47500	CDF3 (CYCLING DOF FACTOR 3)	0.000166287	1.09682
AT1G76080	CDSP32 (CHLOROPLASTIC DROUGHT-INDUCED STRESS PROTEIN OF 32 KD)	0.00212358	-0.936591
AT3G50260	CEJ1 (COOPERATIVELY REGULATED BY ETHYLENE AND JASMONATE 1)	0.00025086	2.0716
AT4G32190	centromeric protein-related	0.000103439	2.71169
AT3G63170	chalcone isomerase	0.00870111	0.0868712
AT5G06130	chaperone protein dnaJ-related	0.000168146	-1.05513
AT2G43590	chitinase, putative	0.00121927	-1.95311
AT3G44160	chloroplast outer membrane protein-related	0.00944681	-0.579151
AT4G02530	chloroplast thylakoid lumen protein	0.000360711	-1.1922
AT4G29890	choline monooxygenase, putative (CMO-like)	0.00618092	-0.933469
AT1G02740	chromatin binding	0.00496459	-0.174123
AT5G65940	CHY1 (BETA-HYDROXYISOBUTYRYL-COA HYDROLASE 1)	0.00704621	-0.386964
AT4G30470	cinnamoyl-CoA reductase-related	0.000172647	-1.39154
AT1G09510	cinnamyl-alcohol dehydrogenase family / CAD family	0.0104011	-0.143655
AT5G41790	CIP1 (COP1-INTERACTIVE PROTEIN 1)	0.00834777	0.960647
AT5G45820	CIPK20 (CBL-INTERACTING PROTEIN KINASE 20)	4.09025e-05	1.31985
AT5G57630	CIPK21 (CBL-interacting protein kinase 21)	0.0032292	0.999243
AT5G25110	CIPK25 (CBL-INTERACTING PROTEIN KINASE 25)	6.88327e-05	2.37034
AT4G28880	ckl3 (Casein Kinase I-like 3)	0.0055783	0.149326
AT3G27170	CLC-B (CHLORIDE CHANNEL B)	0.000218481	0.753363
AT4G25370	Clp amino terminal domain-containing protein	0.00337056	-0.727317
AT1G12410	CLP2 (CLP PROTEASE PROTEOLYTIC SUBUNIT 2)	0.000349299	-0.593983
AT5G45390	CLPP4 (CLP PROTEASE P4)	0.0031324	-0.909037
AT1G02560	CLPP5 (NUCLEAR ENCODED CLP PROTEASE 5)	0.00108292	-0.648359
AT3G17700	CNBT1 (CYCLIC NUCLEOTIDE-BINDING TRANSPORTER 1)	0.0067825	-0.588433
AT1G04620	coenzyme F420 hydrogenase family / dehydrogenase, beta subunit family	0.00138613	-1.04616
AT5G15850	COL1 (constans-like 1)	0.00579783	0.604734
AT5G59030	COPT1 (copper transporter 1)	0.0100353	1.16134
AT2G42530	COR15B (COLD REGULATED 15B)	0.00346737	1.03481
AT1G20440	COR47 (COLD-REGULATED 47)	0.000104419	1.38157
AT5G66210	CPK28	0.00506001	0.981082
AT4G35310	CPK5 (calmodulin-domain protein kinase 5)	0.00820369	0.586171
AT2G46310	CRF5 (CYTOKININ RESPONSE FACTOR 5)	0.00640366	-0.503816
AT4G23190	CRK11 (CYSTEINE-RICH RLK11)	0.00240837	-0.251844
AT4G36020	CSDP1 (cold shock domain protein 1)	0.00314098	0.466341
AT2G42790	CSY3 (citrate synthase 3)	0.00400493	-0.599554
AT1G30820	CTP synthase, putative / UTP--ammonia ligase, putative	0.00761755	1.00215
AT2G30770	CYP71A13 (cytochrome P450, family 71, subfamily A, polypeptide 13)	0.000273633	-1.59928
AT3G26210	CYP71B23	0.00202136	-0.731193
AT3G28740	CYP81D1	0.00416224	-0.632907
AT4G37320	CYP81D5	0.00173678	0.530921
AT4G37370	CYP81D8	0.00170204	-0.816924
AT4G31950	CYP82C3	0.00695324	-0.197957
AT1G13140	CYP86C3	0.00752018	-0.0855497
AT5G05110	cysteine protease inhibitor, putative / cystatin, putative	0.00667395	-0.477261
AT3G09850	D111/G-patch domain-containing protein	0.000484325	0.438145
AT1G19270	DA1 (DA 1)	0.00339925	1.1848
AT2G17740	DC1 domain-containing protein	0.00304667	-0.753503
AT3G59120	DC1 domain-containing protein	0.00701532	-0.0825748
AT5G43040	DC1 domain-containing protein	0.00750752	0.113224
AT1G48420	D-CDES (D-CYSTEINE DESULFHYDRASE)	0.00981487	-1.17125
AT4G18370	DEG5 (DEGP PROTEASE 5)	0.0070063	-0.811838
AT1G29470	dehydration-responsive protein-related	0.00118788	0.739919
AT1G19430	dehydration-responsive protein-related	0.0100327	0.358202
AT5G64170	dentin sialophosphoprotein-related	3.95746e-05	1.57674
AT4G29330	DER1 (DERLIN-1)	0.010335	-0.892366
AT3G11670	DGD1 (DIGALACTOSYL DIACYLGLYCEROL DEFICIENT 1)	0.00172243	1.11389
AT2G45440	DHDPS2 (DIHYDRODIPICOLINATE SYNTHASE)	0.00249836	-1.21999
AT2G32520	dienelactone hydrolase family protein	0.00794413	-1.26056
AT3G60880	dihydrodipicolinate synthase 1 (DHDPS1) (DHDPS) (DHPS1)	0.00281608	-0.479739
AT5G56260	dimethylmenaquinone methyltransferase family protein	0.000972349	-0.888947
AT1G61100	disease resistance protein (TIR class), putative	0.00497842	0.211598
AT3G04210	disease resistance protein (TIR-NBS class), putative	0.010393	-0.865903
AT4G19530	disease resistance protein (TIR-NBS-LRR class), putative	0.00429745	-0.367527
AT5G04560	DME (DEMETER)	0.00798383	0.0846353
AT5G24530	DMR6 (DOWNY MILDEW RESISTANT 6)	0.00116095	0.819131
AT5G62260	DNA binding	0.000723479	0.164676
AT4G22140	DNA binding / protein binding / zinc ion binding	0.0041168	-0.705657
AT5G35970	DNA-binding protein, putative	0.0010503	1.86476
AT1G56300	DNAJ heat shock N-terminal domain-containing protein	0.000766718	1.21566
AT5G21430	DNAJ heat shock N-terminal domain-containing protein	0.00618823	-1.13126
AT1G21080	DNAJ heat shock N-terminal domain-containing protein	0.00699225	0.492434
AT1G74250	DNAJ heat shock N-terminal domain-containing protein	0.0103761	0.471097
AT2G17880	DNAJ heat shock protein, putative	0.000934436	1.17447
AT4G25480	DREB1A (DEHYDRATION RESPONSE ELEMENT B1A)	2.51279e-05	3.1878
AT5G38900	DSBA oxidoreductase family protein	0.0078598	-1.40488
AT3G60460	DUO1 (DUO POLLEN 1)	0.009605	-0.00461521
AT1G50430	DWF5 (DWARF 5)	0.00587553	-0.604204
AT4G04340	early-responsive to dehydration protein-related / ERD protein-related	0.00116161	1.13887
AT1G60550	ECHID (ENOYL-COA HYDRATASE/ISOMERASE D)	0.00823791	-1.10203
AT1G18070	EF-1-alpha-related GTP-binding protein, putative	0.00821045	0.383415
AT4G11420	EIF3A (EUKARYOTIC TRANSLATION INITIATION FACTOR 3A)	0.00312683	0.385999
AT5G03880	electron carrier	0.00158989	-0.730184
AT4G10000	electron carrier/ protein disulfide oxidoreductase	0.0102713	-0.803782
AT3G08740	elongation factor P (EF-P) family protein	0.00107781	-0.98452
AT5G17710	EMB1241 (embryo defective 1241)	0.00656436	-0.951234
AT2G26060	emb1345 (embryo defective 1345)	0.00518078	-0.486931
AT5G49930	emb1441 (embryo defective 1441)	0.00214149	0.62219
AT3G61210	embryo-abundant protein-related	0.00312655	-0.439303
AT1G69460	emp24/gp25L/p24 family protein	0.0052767	0.324435
AT1G53800	endonuclease	0.00881534	0.10757
AT5G17170	ENH1 (enhancer of sos3-1)	0.000947197	-1.2571
AT5G10410	epsin N-terminal homology (ENTH) domain-containing protein / clathrin assembly protein-related	0.00054596	2.15832
AT3G46540	epsin N-terminal homology (ENTH) domain-containing protein / clathrin assembly protein-related	0.00366537	-0.628768
AT2G17840	ERD7 (EARLY-RESPONSIVE TO DEHYDRATION 7)	0.0092749	1.28977
AT1G10370	ERD9 (EARLY-RESPONSIVE TO DEHYDRATION 9)	0.00191208	0.992804
AT2G35700	ERF38 (ERF FAMILY PROTEIN 38)	0.00577795	0.894918
AT3G15210	ERF4 (ETHYLENE RESPONSIVE ELEMENT BINDING FACTOR 4)	0.0100939	1.29323
AT5G44210	ERF9 (ERF DOMAIN PROTEIN 9)	0.00279476	1.22199
AT1G49880	Erv1/Alr family protein	0.00372421	-0.153207
AT1G50940	ETFALPHA (electron transfer flavoprotein alpha)	0.00346157	-0.727838
AT5G64260	EXL2 (EXORDIUM LIKE 2)	0.00691576	0.974686
AT5G09440	EXL4 (EXORDIUM LIKE 4)	0.000792908	1.24133
AT5G62220	exostosin family protein	0.000451576	0.367758
AT5G05580	FAD8 (FATTY ACID DESATURASE 8)	0.00940713	-1.16918
AT3G56840	FAD-dependent oxidoreductase family protein	0.00872021	-0.356756
AT4G17200	F-box family protein	0.000934606	0.103485
AT2G16365	F-box family protein	0.00125859	1.25189
AT3G26000	F-box family protein	0.00214944	-0.661735
AT5G45360	F-box family protein	0.00223468	-0.93897
AT2G32560	F-box family protein	0.00356369	-1.35368
AT3G07870	F-box family protein	0.0045369	-0.960082
AT1G31350	F-box family protein	0.00608627	-0.729266
AT5G07670	F-box family protein	0.00620622	-0.876748
AT1G30200	F-box family protein	0.00709546	-0.670766
AT2G39415	F-box family protein	0.00927963	0.271134
AT5G46170	F-box family protein	0.00950547	-1.25745
AT4G27050	F-box family protein	0.00996249	-0.434386
AT2G04830	F-box family protein	0.0102047	0.124724
AT1G32375	F-box family protein	0.0102685	0.170095
AT1G27340	F-box family protein	0.010342	-0.748399
AT5G01720	F-box family protein (FBL3)	0.000337028	-0.89292
AT1G73655	FK506 binding / peptidyl-prolyl cis-trans isomerase	0.000915773	-1.34642
AT1G68050	FKF1 (FLAVIN-BINDING, KELCH REPEAT, F BOX 1)	0.00144496	1.33144
AT2G35860	FLA16 (FASCICLIN-LIKE ARABINOGALACTAN PROTEIN 16 PRECURSOR)	0.000934786	0.246158
AT5G06390	FLA17 (FASCICLIN-LIKE ARABINOGALACTAN PROTEIN 17 PRECURSOR)	0.00648974	-0.788064
AT5G63595	FLS4 (FLAVONOL SYNTHASE 4)	0.00388577	0.246326
AT1G62570	FMO GS-OX4 (FLAVIN-MONOOXYGENASE GLUCOSINOLATE S-OXYGENASE 4)	0.000378351	2.67619
AT5G66190	FNR1 (FERREDOXIN-NADP(+)-OXIDOREDUCTASE 1)	0.000937956	-0.453898
AT2G21530	forkhead-associated domain-containing protein / FHA domain-containing protein	0.00471996	-1.12092
AT2G45460	forkhead-associated domain-containing protein / FHA domain-containing protein	0.0072436	0.198237
AT3G02400	forkhead-associated domain-containing protein / FHA domain-containing protein / AT hook motif-containing protein	0.00615815	0.30331
AT1G49590	formin-binding protein-related	0.00950485	-0.4802
AT5G47435	formyltetrahydrofolate deformylase, putative	0.00776411	-0.736826
AT5G47770	FPS1 (FARNESYL DIPHOSPHATE SYNTHASE 1)	0.000780394	-0.532875
AT1G43670	fructose-1,6-bisphosphatase, putative / D-fructose-1,6-bisphosphate 1-phosphohydrolase, putative / FBPase, putative	0.00277761	-1.1458
AT3G51820	G4	0.00243337	-0.934661
AT3G26650	GAPA (GLYCERALDEHYDE 3-PHOSPHATE DEHYDROGENASE A SUBUNIT)	0.00345989	-0.753409
AT1G12900	GAPA-2 (GLYCERALDEHYDE 3-PHOSPHATE DEHYDROGENASE A SUBUNIT 2)	0.00152108	-0.686826
AT1G42970	GAPB (GLYCERALDEHYDE-3-PHOSPHATE DEHYDROGENASE B SUBUNIT)	0.00833815	-0.234325
AT4G34680	GATA transcription factor 3, putative (GATA-3)	0.0102276	-0.279927
AT3G50760	GATL2 (Galacturonosyltransferase-like 2)	0.00121171	0.505335
AT3G62660	GATL7 (Galacturonosyltransferase-like 7)	0.00309617	0.70436
AT4G34590	GBF6 (G-BOX BINDING FACTOR 6)	0.00477315	-0.908588
AT2G19950	GC1 (Golgin Candidate 1)	0.00826127	0.397086
AT1G24040	GCN5-related N-acetyltransferase (GNAT) family protein	0.0042706	-0.466263
AT2G39000	GCN5-related N-acetyltransferase (GNAT) family protein	0.00962807	-0.799041
AT2G35370	GDCH	0.00316426	-1.13513
AT5G45950	GDSL-motif lipase/hydrolase family protein	0.0100426	-0.792412
AT1G22770	GI (GIGANTEA)	0.00313244	1.16065
AT5G58530	glutaredoxin family protein	0.00799228	-0.547312
AT3G10850	GLY2	0.00950304	-0.517986
AT3G47420	glycerol-3-phosphate transporter, putative / glycerol 3-phosphate permease, putative	0.00503537	0.810645
AT1G02710	glycine-rich protein	0.00134511	-0.487839
AT3G59640	glycine-rich protein	0.00566831	-0.567342
AT1G48100	glycoside hydrolase family 28 protein / polygalacturonase (pectinase) family protein	0.00087185	0.861918
AT1G32860	glycosyl hydrolase family 17 protein	0.000120096	2.00029
AT2G27500	glycosyl hydrolase family 17 protein	0.000500422	0.694451
AT5G55180	glycosyl hydrolase family 17 protein	0.000803474	2.15971
AT3G15800	glycosyl hydrolase family 17 protein	0.00273115	-0.110508
AT3G04010	glycosyl hydrolase family 17 protein	0.00693262	1.01907
AT3G07320	glycosyl hydrolase family 17 protein	0.00780824	0.662457
AT1G64760	glycosyl hydrolase family 17 protein	0.00869914	0.749095
AT4G28320	glycosyl hydrolase family 5 protein / cellulase family protein	0.000839928	0.971991
AT2G39630	glycosyl transferase family 2 protein	0.00206171	-0.75921
AT4G27560	glycosyltransferase family protein	0.000762953	0.798956
AT3G53950	glyoxal oxidase-related	0.00804042	-0.308549
AT1G17650	GLYR2 (GLYOXYLATE REDUCTASE 2)	0.001325	-1.36309
AT2G38110	GPAT6 (GLYCEROL-3-PHOSPHATE ACYLTRANSFERASE 6)	0.00690136	0.180669
AT1G61800	GPT2	0.00104558	0.738713
AT5G16050	GRF5 (GENERAL REGULATORY FACTOR 5)	0.00894296	-0.407981
AT2G30870	GSTF10 (HALIANA GLUTATHIONE S-TRANSFERASE PHI 10)	0.00313508	-0.590482
AT3G55040	GSTL2	0.00587923	-1.24575
AT4G01070	GT72B1	0.00116491	-1.46836
AT1G06230	GTE4 (GLOBAL TRANSCRIPTION FACTOR GROUP E 4)	0.0028118	0.400331
AT5G11480	GTP binding	0.00587995	-1.32523
AT3G07270	GTP cyclohydrolase I	0.00263761	-0.882032
AT3G12980	HAC5	0.0072131	0.812305
AT5G53730	harpin-induced family protein / HIN1 family protein / harpin-responsive family protein	0.00354216	-1.14555
AT4G17460	HAT1	0.00266789	-0.431689
AT3G60390	HAT3 (HOMEOBOX-LEUCINE ZIPPER PROTEIN 3)	0.00888868	0.344842
AT5G22650	HD2B (HISTONE DEACETYLASE 2B)	0.0102331	-0.639816
AT4G34350	HDR (4-HYDROXY-3-METHYLBUT-2-ENYL DIPHOSPHATE REDUCTASE)	0.00128318	0.713758
AT5G02490	heat shock cognate 70 kDa protein 2 (HSC70-2) (HSP70-2)	0.00208883	-1.57494
AT1G72416	heat shock protein binding	0.00677819	0.910993
AT1G11660	heat shock protein, putative	0.00595695	0.443297
AT2G40130	heat shock protein-related	0.00513049	1.51883
AT4G30350	heat shock protein-related	0.0098939	0.785887
AT1G51090	heavy-metal-associated domain-containing protein	0.000206165	2.42243
AT5G52750	heavy-metal-associated domain-containing protein	0.00783553	1.04888
AT1G20750	helicase-related	0.0025081	0.174658
AT1G69740	HEMB1	0.00306919	-0.745578
AT5G08280	HEMC (HYDROXYMETHYLBILANE SYNTHASE)	0.00652066	-0.443026
AT2G26540	HEMD	0.0033764	-1.41434
AT5G61520	hexose transporter, putative	0.00616064	-0.782867
AT1G02340	HFR1 (LONG HYPOCOTYL IN FAR-RED)	0.00277566	1.60092
AT5G54080	HGO (HOMOGENTISATE 1,2-DIOXYGENASE)	0.00776244	-0.890262
AT2G18050	HIS1-3 (HISTONE H1-3)	0.00458209	-1.03851
AT4G37580	HLS1 (HOOKLESS 1)	0.00431542	0.377284
AT2G23840	HNH endonuclease domain-containing protein	0.0087283	0.517022
AT5G21060	homoserine dehydrogenase family protein	0.00926426	-0.618675
AT5G67320	HOS15 (high expression of osmotically responsive genes 15)	0.00800442	0.228518
AT4G15440	HPL1 (HYDROPEROXIDE LYASE 1)	0.000257514	-2.26345
AT4G21320	HSA32 (HEAT-STRESS-ASSOCIATED 32)	0.00483483	-0.0536158
AT5G16820	HSF3 (HEAT SHOCK FACTOR 3)	0.00311171	0.757035
AT4G36990	HSF4 (HEAT SHOCK FACTOR 4)	0.000600137	-1.37045
AT3G45980	HTB9	0.00684216	0.466475
AT5G11260	HY5 (ELONGATED HYPOCOTYL 5)	0.00324809	-0.358927
AT2G03550	hydrolase	0.000693405	-1.27602
AT1G68620	hydrolase	0.00132031	-1.33041
AT1G73480	hydrolase, alpha/beta fold family protein	0.0026122	1.72962
AT4G12830	hydrolase, alpha/beta fold family protein	0.00668225	-0.922703
AT1G17430	hydrolase, alpha/beta fold family protein	0.00894499	-0.760534
AT5G38520	hydrolase, alpha/beta fold family protein	0.00949325	-1.19473
AT3G15540	IAA19 (INDOLE-3-ACETIC ACID INDUCIBLE 19)	0.000730992	0.58957
AT4G32280	IAA29 (INDOLE-3-ACETIC ACID INDUCIBLE 29)	0.00349363	1.51368
AT4G15550	IAGLU (INDOLE-3-ACETATE BETA-D-GLUCOSYLTRANSFERASE)	0.00712457	-1.62475
AT1G51760	IAR3 (IAA-ALANINE RESISTANT 3)	0.00221493	-0.994825
AT2G23430	ICK1	0.000244141	-1.22252
AT1G71950	identical protein binding / serine-type endopeptidase	0.00312652	1.11085
AT5G02790	In2-1 protein, putative	0.00601406	-0.6423
AT2G04400	indole-3-glycerol phosphate synthase (IGPS)	0.00234828	-1.59376
AT5G48220	indole-3-glycerol phosphate synthase, putative	0.0062279	-1.00925
AT4G13720	inosine triphosphate pyrophosphatase, putative / HAM1 family protein	0.00487728	-0.582609
AT1G71710	inositol polyphosphate 5-phosphatase, putative	0.00161128	1.05514
AT3G02690	integral membrane family protein	0.00533136	-1.6305
AT5G62720	integral membrane HPP family protein	0.00601856	-0.330187
AT1G19450	integral membrane protein, putative / sugar transporter family protein	0.00087084	1.55025
AT1G04570	integral membrane transporter family protein	0.000510422	3.05622
AT1G64890	integral membrane transporter family protein	0.0017516	1.02664
AT5G62360	invertase/pectin methylesterase inhibitor family protein	0.00011473	2.98972
AT3G17130	invertase/pectin methylesterase inhibitor family protein	0.00290992	1.15744
AT1G23205	invertase/pectin methylesterase inhibitor family protein	0.0046176	-1.91614
AT3G55680	invertase/pectin methylesterase inhibitor family protein	0.00553303	0.13859
AT5G62350	invertase/pectin methylesterase inhibitor family protein / DC 1.2 homolog (FL5-2I22)	0.00336273	1.04651
AT1G51960	IQD27 (IQ-domain 27)	0.0069057	0.389508
AT1G74690	IQD31 (IQ-domain 31)	0.00765536	0.805969
AT1G60960	IRT3	0.00291008	-1.38416
AT4G09020	ISA3 (ISOAMYLASE 3)	0.00892941	-1.0382
AT4G27750	ISI1 (IMPAIRED SUCROSE INDUCTION 1)	0.00332352	-0.756726
AT1G75100	JAC1 (J-DOMAIN PROTEIN REQUIRED FOR CHLOROPLAST ACCUMULATION RESPONSE 1)	0.00671896	0.700792
AT1G52050	jacalin lectin family protein	0.00632332	0.167571
AT5G20900	JAZ12 (JASMONATE-ZIM-DOMAIN PROTEIN 12)	0.00661411	-0.579628
AT3G54130	josephin family protein	0.00492426	-0.506474
AT2G46720	KCS13 (3-KETOACYL-COA SYNTHASE 13)	0.00474495	-0.369914
AT3G63220	kelch repeat-containing F-box family protein	0.00163215	0.908202
AT1G22040	kelch repeat-containing F-box family protein	0.00590674	-1.02377
AT5G50310	kelch repeat-containing protein	0.0024353	0.378215
AT1G12360	KEU (keule)	0.00532682	0.516566
AT5G06770	KH domain-containing protein / zinc finger (CCCH type) family protein	0.00411139	-0.481685
AT2G21300	kinesin motor family protein	0.00229707	0.76886
AT3G45850	kinesin motor protein-related	0.00154739	0.470835
AT3G12020	kinesin motor protein-related	0.00309019	0.485075
AT2G21380	kinesin motor protein-related	0.00773349	0.571988
AT3G49650	kinesin motor protein-related	0.00802655	0.442967
AT5G25220	KNAT3 (KNOTTED1-LIKE HOMEOBOX GENE 3)	0.00537506	-0.825287
AT2G46110	KPHMT1 (KETOPANTOATE HYDROXYMETHYLTRANSFERASE 1)	0.0102038	-0.329178
AT5G21100	L-ascorbate oxidase, putative	0.00920488	-1.18049
AT1G01470	LEA14 (LATE EMBRYOGENESIS ABUNDANT 14)	0.000626733	1.67443
AT1G27480	lecithin:cholesterol acyltransferase family protein / LACT family protein	0.000639101	-1.42474
AT3G15356	legume lectin family protein	0.00255397	-1.28992
AT3G16530	legume lectin family protein	0.00498488	-1.42828
AT4G36910	LEJ2 (LOSS OF THE TIMING OF ET AND JA BIOSYNTHESIS 2)	0.00249338	-0.598043
AT1G03440	leucine-rich repeat family protein	0.00245069	-0.815863
AT3G26500	leucine-rich repeat family protein	0.00478778	-0.774919
AT1G33600	leucine-rich repeat family protein	0.00800816	0.738665
AT1G53440	leucine-rich repeat family protein / protein kinase family protein	0.00164156	1.02804
AT1G53430	leucine-rich repeat family protein / protein kinase family protein	0.003434	1.16859
AT5G25930	leucine-rich repeat family protein / protein kinase family protein	0.00751498	-0.217132
AT5G56040	leucine-rich repeat protein kinase, putative	0.000423827	-0.875486
AT1G51805	leucine-rich repeat protein kinase, putative	0.00337047	0.607355
AT1G07650	leucine-rich repeat transmembrane protein kinase, putative	0.0065825	0.429811
AT1G19150	LHCA6	0.00166737	-1.23019
AT2G05100	LHCB2.1	0.00329421	0.791496
AT3G27690	LHCB2.3	0.000471308	2.25018
AT2G40100	LHCB4.3 (light harvesting complex PSII)	0.000962132	-0.892857
AT5G47110	lil3 protein, putative	0.00257649	-0.667592
AT1G68790	LINC3 (LITTLE NUCLEI3)	0.00245043	0.599747
AT1G02660	lipase class 3 family protein	0.00808928	1.1104
AT1G28660	lipase, putative	0.000388109	-1.26319
AT3G02170	LNG2 (LONGIFOLIA2)	0.00369215	-0.636644
AT3G45140	LOX2 (LIPOXYGENASE 2)	0.00495025	-0.716406
AT1G71040	LPR2 (Low Phosphate Root2)	0.00746393	0.782824
AT3G49570	LSU3 (RESPONSE TO LOW SULFUR 3)	0.00947458	1.11473
AT3G50970	LTI30 (LOW TEMPERATURE-INDUCED 30)	4.98874e-05	3.19871
AT5G52310	LTI78 (LOW-TEMPERATURE-INDUCED 78)	0.00487217	0.759344
AT1G78600	LZF1 (LIGHT-REGULATED ZINC FINGER PROTEIN 1)	0.000252979	1.94508
AT4G24800	MA3 domain-containing protein	0.00344225	0.873557
AT1G76150	maoC-like dehydratase domain-containing protein	0.00232528	-0.601719
AT1G13270	MAP1C (METHIONINE AMINOPEPTIDASE 1B)	0.00962924	-1.15434
AT1G66760	MATE efflux family protein	0.000771086	0.566529
AT3G23550	MATE efflux family protein	0.00347269	-1.87736
AT4G21910	MATE efflux family protein	0.00528931	-1.02815
AT3G46580	MBD5 (METHYL-CPG-BINDING DOMAIN PROTEIN 5)	0.00643932	-0.301767
AT3G24500	MBF1C (MULTIPROTEIN BRIDGING FACTOR 1C)	0.00523575	-1.08095
AT1G52040	MBP1 (MYROSINASE-BINDING PROTEIN 1)	0.0050538	-1.96222
AT2G15890	MEE14 (maternal effect embryo arrest 14)	0.00291361	0.299398
AT2G34780	MEE22 (MATERNAL EFFECT EMBRYO ARREST 22)	0.00238454	0.187229
AT4G00231	MEE50 (maternal effect embryo arrest 50)	0.00381466	-0.618077
AT5G45800	MEE62 (maternal effect embryo arrest 62)	0.00312627	-0.71449
AT1G32080	membrane protein, putative	0.0045209	-0.924531
AT1G05140	membrane-associated zinc metalloprotease, putative	0.000807232	-1.62041
AT3G28220	meprin and TRAF homology domain-containing protein / MATH domain-containing protein	0.00455713	-1.24472
AT4G37150	MES9 (METHYL ESTERASE 9)	0.00859622	0.47684
AT4G33540	metallo-beta-lactamase family protein	0.00126045	-0.838576
AT5G44680	methyladenine glycosylase family protein	0.00365696	-1.29383
AT3G01660	methyltransferase	0.00554099	-0.74395
AT1G78140	methyltransferase-related	0.00487626	-0.881936
AT5G24020	MIND	0.00866322	-1.05232
AT3G49560	mitochondrial import inner membrane translocase subunit Tim17/Tim22/Tim23 family protein	0.00724928	-0.643226
AT5G61810	mitochondrial substrate carrier family protein	0.00120277	0.830976
AT2G35800	mitochondrial substrate carrier family protein	0.00298078	0.242744
AT4G27940	mitochondrial substrate carrier family protein	0.00365854	0.799534
AT4G24570	mitochondrial substrate carrier family protein	0.00613325	0.93097
AT2G34620	mitochondrial transcription termination factor-related / mTERF-related	0.00212391	-1.40054
AT3G50870	MNP (MONOPOLE)	0.00835224	-0.333947
AT5G23660	MTN3 (Arabidopsis homolog of Medicago truncatula MTN3)	0.00329724	-1.633
AT3G10113	myb family transcription factor	0.000989677	0.614442
AT1G19000	myb family transcription factor	0.00165507	-0.846013
AT5G59570	myb family transcription factor	0.00655381	-0.679156
AT5G16600	MYB43 (myb domain protein 43)	0.00144683	-0.469499
AT1G71030	MYBL2 (ARABIDOPSIS MYB-LIKE 2)	0.000723141	1.92789
AT1G32640	MYC2	0.00265398	-0.877719
AT5G63330	NA	0.00062807	1.01988
AT4G13140	NA	0.000924332	-0.646352
AT3G15560	NA	0.00463154	0.172273
AT2G20040	NA	0.00881662	0.405279
AT3G49470	NACA2 (NASCENT POLYPEPTIDE-ASSOCIATED COMPLEX SUBUNIT ALPHA-LIKE PROTEIN 2)	0.00402848	-0.833341
AT1G79010	NADH-ubiquinone oxidoreductase 23 kDa subunit, mitochondrial (TYKY)	0.0061887	-0.91246
AT4G02580	NADH-ubiquinone oxidoreductase 24 kDa subunit, putative	0.0061012	-0.847621
AT3G15950	NAI2	0.003652	1.34334
AT4G10480	nascent polypeptide associated complex alpha chain protein, putative / alpha-NAC, putative	0.00301068	0.384589
AT3G14440	NCED3 (NINE-CIS-EPOXYCAROTENOID DIOXYGENASE 3)	0.00830747	0.70411
AT1G07180	NDA1 (ALTERNATIVE NAD(P)H DEHYDROGENASE 1)	0.00867097	1.57268
AT4G05020	NDB2 (NAD(P)H dehydrogenase B2)	0.00827941	-1.09786
AT1G15980	NDF1 (NDH-DEPENDENT CYCLIC ELECTRON FLOW 1)	0.0100063	-0.991444
AT1G74880	NDH-O (NAD(P)H:plastoquinone dehydrogenase complex subunit O)	0.00298642	-0.730374
AT3G05900	neurofilament protein-related	6.86515e-05	1.64225
AT5G65720	NFS1	0.00524768	0.24995
AT4G25910	NFU3	0.00824998	-1.16129
AT3G20970	NFU4	0.0065377	-1.01005
AT5G47640	NF-YB2 (NUCLEAR FACTOR Y, SUBUNIT B2)	9.87087e-06	-1.64376
AT3G61970	NGA2 (NGATHA2)	0.00965405	-0.53699
AT5G27150	NHX1 (NA+/H+ EXCHANGER)	0.00580809	-0.834853
AT1G77760	NIA1 (NITRATE REDUCTASE 1)	0.000460029	1.49107
AT5G22300	NIT4 (NITRILASE 4)	0.000722216	-0.784923
AT5G40210	nodulin MtN21 family protein	9.3701e-05	-0.12077
AT3G28070	nodulin MtN21 family protein	0.00158481	-0.891733
AT3G28050	nodulin MtN21 family protein	0.00294418	-1.24119
AT3G28100	nodulin MtN21 family protein	0.00828062	-0.487902
AT3G48740	nodulin MtN3 family protein	0.00678047	-1.52559
AT1G27460	NPGR1 (NO POLLEN GERMINATION RELATED 1)	0.00474932	0.915352
AT3G23370	nucleic acid binding	0.00510955	0.27436
AT5G05210	nucleolar matrix protein-related	0.00998016	0.440778
AT1G14250	nucleoside phosphatase family protein / GDA1/CD39 family protein	0.00118856	-0.865478
AT5G65000	nucleotide-sugar transporter family protein	0.00246192	-0.845774
AT1G07640	OBP2	0.00409485	-1.31363
AT5G60850	OBP4	0.00654374	0.791306
AT1G70640	octicosapeptide/Phox/Bem1p (PB1) domain-containing protein	0.000434246	2.11651
AT3G26510	octicosapeptide/Phox/Bem1p (PB1) domain-containing protein	0.00996738	-0.453917
AT1G21130	O-methyltransferase, putative	0.0031494	1.04453
AT5G04250	OTU-like cysteine protease family protein	0.00221899	0.769226
AT1G66130	oxidoreductase N-terminal domain-containing protein	0.0101717	-1.10242
AT4G02940	oxidoreductase, 2OG-Fe(II) oxygenase family protein	0.00634774	-1.56049
AT4G21580	oxidoreductase, zinc-binding dehydrogenase family protein	0.00902588	-0.373598
AT3G55610	P5CS2 (DELTA 1-PYRROLINE-5-CARBOXYLATE SYNTHASE 2)	0.00401841	1.04368
AT3G26830	PAD3 (PHYTOALEXIN DEFICIENT 3)	0.000169016	-1.47873
AT3G53260	PAL2	0.00318956	0.880471
AT4G35360	pantothenate kinase family protein	0.00927659	-0.49556
AT2G17320	pantothenate kinase-related	0.00575665	-0.580794
AT1G56650	PAP1 (PRODUCTION OF ANTHOCYANIN PIGMENT 1)	0.0012915	-1.35159
AT3G17790	PAP17	0.00012703	0.66654
AT4G36350	PAP25 (PURPLE ACID PHOSPHATASE 25)	0.00287351	0.1656
AT2G01890	PAP8 (PURPLE ACID PHOSPHATASE 8)	0.00360271	1.65917
AT1G20030	pathogenesis-related thaumatin family protein	6.90048e-05	2.22783
AT4G36010	pathogenesis-related thaumatin family protein	8.54923e-05	3.49686
AT5G40020	pathogenesis-related thaumatin family protein	0.00890796	-0.351361
AT1G22530	PATL2 (PATELLIN 2)	0.000365159	0.587889
AT3G16420	PBP1 (PYK10-BINDING PROTEIN 1)	0.00793916	1.17279
AT5G54960	PDC2 (pyruvate decarboxylase-2)	0.00746611	0.789879
AT1G66520	pde194 (pigment defective 194)	0.00969111	-0.488829
AT1G15520	PDR12 (PLEIOTROPIC DRUG RESISTANCE 12)	3.84478e-05	-2.10808
AT4G24780	pectate lyase family protein	0.000565152	-1.59733
AT1G67750	pectate lyase family protein	0.00181048	-0.824968
AT3G62060	pectinacetylesterase family protein	0.00472929	-0.334733
AT4G19410	pectinacetylesterase, putative	0.000509855	-0.866129
AT2G44490	PEN2 (PENETRATION 2)	0.00340288	1.26673
AT3G60980	pentatricopeptide (PPR) repeat-containing protein	0.00120336	0.888947
AT5G25630	pentatricopeptide (PPR) repeat-containing protein	0.00277531	-0.825568
AT3G60960	pentatricopeptide (PPR) repeat-containing protein	0.00446282	-0.406797
AT1G03510	pentatricopeptide (PPR) repeat-containing protein	0.00467261	-0.191178
AT5G13770	pentatricopeptide (PPR) repeat-containing protein	0.00629278	0.232304
AT1G13040	pentatricopeptide (PPR) repeat-containing protein	0.00751549	-0.180396
AT4G26000	PEP (PEPPER)	0.00225459	-0.774678
AT1G12580	PEPKR1 (Phosphoenolpyruvate carboxylase-related kinase 1)	0.00618217	0.611612
AT4G25433	peptidoglycan-binding LysM domain-containing protein	0.00163069	1.90691
AT5G64120	peroxidase, putative	0.00887304	-1.70741
AT5G56630	PFK7 (PHOSPHOFRUCTOKINASE 7)	0.00276883	0.800535
AT3G12780	PGK1 (PHOSPHOGLYCERATE KINASE 1)	0.00136072	-0.518466
AT5G16680	PHD finger family protein	0.00058583	0.351641
AT3G02800	phosphatase/ phosphoprotein phosphatase/ protein tyrosine phosphatase	0.00612907	-0.638498
AT5G66450	phosphatidic acid phosphatase-related / PAP2-related	0.00821827	-1.32526
AT1G15110	phosphatidyl serine synthase family protein	0.0104645	-0.817527
AT3G14890	phosphoesterase	0.00526254	1.18024
AT1G56190	phosphoglycerate kinase, putative	0.00307304	-0.785222
AT4G14740	phosphoinositide binding	0.00158174	0.733577
AT1G49740	phospholipase C/ phosphoric diester hydrolase	0.0074898	-0.837583
AT3G45780	PHOT1 (PHOTOTROPIN 1)	0.00337432	0.76602
AT1G67900	phototropic-responsive NPH3 family protein	0.00397997	0.670237
AT1G52770	phototropic-responsive NPH3 family protein	0.00987234	-0.971878
AT2G29650	PHT4	0.00929127	0.661007
AT1G09570	PHYA (PHYTOCHROME A)	0.00510122	0.803056
AT2G18790	PHYB (PHYTOCHROME B)	0.00152798	0.892231
AT4G18130	PHYE (PHYTOCHROME DEFECTIVE E)	2.04199e-05	0.4863
AT5G17230	phytoene synthase (PSY) / geranylgeranyl-diphosphate geranylgeranyl transferase	0.00288417	-0.68449
AT2G46970	PIL1 (PHYTOCHROME INTERACTING FACTOR 3-LIKE 1)	0.00102101	1.20498
AT1G50590	pirin, putative	0.00364332	-0.453929
AT2G25170	PKL (PICKLE)	0.00911608	0.572223
AT2G26560	PLA2A (PHOSPHOLIPASE A 2A)	0.00234115	1.48838
AT5G09820	plastid-lipid associated protein PAP / fibrillin family protein	0.00251424	-0.829628
AT2G46910	plastid-lipid associated protein PAP / fibrillin family protein	0.00430391	-0.567204
AT2G35490	plastid-lipid associated protein PAP, putative	0.00366834	-0.364263
AT3G63200	PLP9 (PATATIN-LIKE PROTEIN 9)	0.00404715	0.661461
AT2G02710	PLPB (PAS/LOV PROTEIN B)	0.00339535	0.929063
AT5G27520	PNC2 (PEROXISOMAL ADENINE NUCLEOTIDE CARRIER 2)	0.000435691	-0.512707
AT2G31865	poly (ADP-ribose) glycohydrolase (PARG) family protein	0.00185309	-0.529787
AT5G54190	PORA	0.00121556	0.655682
AT2G39470	PPL2 (PsbP-like protein 2)	0.00279151	-1.08845
AT3G11950	prenyltransferase/ zinc ion binding	0.00368941	-0.896518
AT3G12270	PRMT3 (PROTEIN ARGININE METHYLTRANSFERASE 3)	0.0018654	0.324363
AT4G08370	proline-rich extensin-like family protein	0.00297743	-0.0596692
AT2G34670	proline-rich family protein	0.0103262	0.263828
AT5G64905	PROPEP3 (Elicitor peptide 3 precursor)	0.00856309	-0.141835
AT4G12470	protease inhibitor/seed storage/lipid transfer protein (LTP) family protein	0.0010628	1.6546
AT1G79110	protein binding / zinc ion binding	0.000269701	-2.49583
AT4G31170	protein kinase family protein	0.000804204	-0.763401
AT2G05060	protein kinase family protein	0.00197116	-0.0763221
AT2G28940	protein kinase family protein	0.00229558	-0.657927
AT3G06620	protein kinase family protein	0.00277928	0.543653
AT4G11890	protein kinase family protein	0.00462375	0.496008
AT1G51170	protein kinase family protein	0.00701228	-0.616999
AT5G55560	protein kinase family protein	0.00956496	-0.980785
AT1G52290	protein kinase family protein	0.0101762	0.69586
AT1G51940	protein kinase family protein / peptidoglycan-binding LysM domain-containing protein	0.00479585	0.716905
AT2G23770	protein kinase family protein / peptidoglycan-binding LysM domain-containing protein	0.008202	-0.359774
AT3G46290	protein kinase, putative	0.000628238	0.617572
AT3G22750	protein kinase, putative	0.00723562	-0.859844
AT2G05940	protein kinase, putative	0.00828692	-1.0315
AT3G46280	protein kinase-related	0.005726	-0.493427
AT4G33920	protein phosphatase 2C family protein / PP2C family protein	0.000788674	1.2484
AT3G12620	protein phosphatase 2C family protein / PP2C family protein	0.00283426	-0.899931
AT3G51370	protein phosphatase 2C, putative / PP2C, putative	0.00191879	-0.558708
AT5G59220	protein phosphatase 2C, putative / PP2C, putative	0.0031834	-1.17319
AT4G31860	protein phosphatase 2C, putative / PP2C, putative	0.00459907	-0.686471
AT3G16560	protein phosphatase 2C-related / PP2C-related	0.00309774	0.601144
AT3G10940	protein phosphatase-related	0.00451957	-1.15088
AT1G15200	protein-protein interaction regulator family protein	0.00319687	0.409239
AT3G53960	proton-dependent oligopeptide transport (POT) family protein	0.000989299	-1.22777
AT2G40460	proton-dependent oligopeptide transport (POT) family protein	0.00238648	0.760076
AT1G62200	proton-dependent oligopeptide transport (POT) family protein	0.00242235	-0.630063
AT1G22570	proton-dependent oligopeptide transport (POT) family protein	0.00406805	1.72855
AT5G02810	PRR7 (PSEUDO-RESPONSE REGULATOR 7)	0.000124586	1.49808
AT2G20890	PSB29	0.00156972	-0.594831
AT1G06680	PSBP-1 (PHOTOSYSTEM II SUBUNIT P-1)	0.00539793	-0.259853
AT1G69140	pseudogene	0.000228855	1.78655
AT3G22945	pseudogene	0.000316468	-0.597822
AT5G23235	pseudogene	0.00203991	-0.661499
AT2G37830	pseudogene	0.00648995	0.318416
AT2G29270	pseudogene	0.00656142	-0.0507729
AT1G62835	pseudogene	0.00938045	-0.223149
AT2G46670	pseudo-response regulator, putative / timing of CAB expression 1-like protein, putative	1.1067e-06	2.77818
AT4G13670	PTAC5 (PLASTID TRANSCRIPTIONALLY ACTIVE5)	0.00760912	-0.825446
AT1G10560	PUB18 (PLANT U-BOX 18)	0.00250434	0.720761
AT1G27910	PUB45 (PLANT U-BOX 45)	0.000201042	1.2095
AT4G33070	pyruvate decarboxylase, putative	0.00018949	2.14177
AT2G46710	rac GTPase activating protein, putative	0.00489556	-0.938033
AT1G46768	RAP2.1 (related to AP2 1)	0.001395	1.71616
AT2G28550	RAP2.7 (RELATED TO AP2.7)	0.00153135	0.64927
AT1G13260	RAV1	0.000646159	1.19678
AT4G24770	RBP31 (31-KDA RNA BINDING PROTEIN)	0.00860391	-0.317636
AT5G17520	RCP1 (ROOT CAP 1)	0.00126107	-0.953253
AT3G55580	regulator of chromosome condensation (RCC1) family protein	0.000702224	2.99965
AT3G53830	regulator of chromosome condensation (RCC1) family protein / UVB-resistance protein-related	0.00280485	0.685594
AT3G13226	regulatory protein RecX family protein	0.00949845	-0.220011
AT4G36970	remorin family protein	0.00743251	-0.832654
AT5G45400	replication protein, putative	0.00532634	0.286944
AT1G66350	RGL1 (RGA-LIKE 1)	0.0031796	-0.862205
AT5G17490	RGL3 (RGA-LIKE PROTEIN 3)	0.00478402	0.506003
AT4G35480	RHA3B	0.000143523	1.87167
AT5G22000	RHF2A (RING-H2 GROUP F2A)	0.00290434	-0.413051
AT3G07880	Rho GDP-dissociation inhibitor family protein	0.0086843	-0.643838
AT1G10700	ribose-phosphate pyrophosphokinase 3 / phosphoribosyl diphosphate synthetase 3 (PRS3)	0.00486554	-0.957909
AT4G01310	ribosomal protein L5 family protein	0.00540861	-0.573255
AT5G10380	RING1	0.00285306	0.750137
AT3G11964	RNA binding	0.00890573	0.157798
AT2G39260	RNA binding / binding / protein binding	0.00803006	0.387825
AT5G58130	RNA recognition motif (RRM)-containing protein	0.000728505	0.373881
AT4G09040	RNA recognition motif (RRM)-containing protein	0.00140449	-0.941931
AT3G23580	RNR2A (RIBONUCLEOTIDE REDUCTASE 2A)	0.0103035	-0.564069
AT4G38430	ROPGEF1	0.0032685	-0.943459
AT4G36380	ROT3 (ROTUNDIFOLIA 3)	0.00942675	0.288108
AT3G44890	RPL9 (RIBOSOMAL PROTEIN L9)	0.00901757	-0.58495
AT5G30510	RPS1 (RIBOSOMAL PROTEIN S1)	0.0013989	-1.04347
AT1G09100	RPT5B (26S proteasome AAA-ATPase subunit RPT5B)	0.0054859	-0.379334
AT3G12990	RRP45a (Ribonuclease PH45a)	0.00109883	-0.370658
AT1G54130	RSH3 (RELA/SPOT HOMOLOG 3)	0.00863219	0.645084
AT1G49480	RTV1 (related to vernalization1 1)	0.00235028	-1.23475
AT1G12870	S locus F-box-related / SLF-related	0.00898435	0.128326
AT3G55800	SBPASE (sedoheptulose-bisphosphatase)	0.00266827	-0.604104
AT5G41920	scarecrow transcription factor family protein	0.00888374	-1.0755
AT3G12800	SDRB (SHORT-CHAIN DEHYDROGENASE-REDUCTASE B)	0.00491909	-1.05407
AT1G72160	SEC14 cytosolic factor family protein / phosphoglyceride transfer family protein	0.000925052	0.612038
AT4G36640	SEC14 cytosolic factor family protein / phosphoglyceride transfer family protein	0.0102347	-0.532354
AT5G47730	SEC14 cytosolic factor, putative / polyphosphoinositide-binding protein, putative	0.000243962	-1.07641
AT5G47060	senescence-associated protein-related	0.0001076	1.18835
AT5G20700	senescence-associated protein-related	0.00106926	-1.17514
AT1G78020	senescence-associated protein-related	0.00390842	-1.67781
AT2G21970	SEP2 (STRESS ENHANCED PROTEIN 2)	0.00860664	-1.52401
AT2G22960	serine carboxypeptidase S10 family protein	0.0019857	-0.146782
AT5G65760	serine carboxypeptidase S28 family protein	0.00363928	-1.16214
AT3G59350	serine/threonine protein kinase, putative	0.00640213	0.989279
AT1G34210	SERK2 (SOMATIC EMBRYOGENESIS RECEPTOR-LIKE KINASE 2)	0.00227675	0.693774
AT5G37930	seven in absentia (SINA) family protein	0.00456594	-0.334239
AT3G61790	seven in absentia (SINA) family protein	0.00489316	-0.833078
AT1G09140	SF2/ASF-like splicing modulator (SRP30)	0.00281219	-0.865534
AT4G23570	SGT1A	0.00390278	-0.69828
AT5G26780	SHM2 (SERINE HYDROXYMETHYLTRANSFERASE 2)	0.00595142	0.159206
AT1G01800	short-chain dehydrogenase/reductase (SDR) family protein	0.00571241	-0.725778
AT2G37540	short-chain dehydrogenase/reductase (SDR) family protein	0.00574436	-0.757737
AT4G20760	short-chain dehydrogenase/reductase (SDR) family protein	0.00760172	-0.811135
AT1G04240	SHY2 (SHORT HYPOCOTYL 2)	0.0068815	0.826544
AT5G13730	SIG4 (SIGMA FACTOR 4)	0.0103727	-1.09683
AT5G24120	SIGE (SIGMA FACTOR E)	0.00120902	1.14183
AT4G33410	signal peptide peptidase family protein	0.00156763	-0.384688
AT1G48900	signal recognition particle 54 kDa protein 3 / SRP54 (SRP-54C)	0.00299859	0.143247
AT4G40050	signal transducer	0.000968634	-0.722893
AT5G40390	SIP1 (seed imbibition 1-like)	0.00973641	1.84958
AT1G07990	SIT4 phosphatase-associated family protein	0.00897557	0.342971
AT5G57900	SKIP1 (SKP1 INTERACTING PARTNER 1)	0.00323184	-0.901317
AT1G76160	sks5 (SKU5 Similar 5)	0.00234357	0.774457
AT1G10450	SNL6 (SIN3-LIKE 6)	0.00533964	0.339227
AT4G22300	SOBER1 (SUPPRESSOR OF AVRBST-ELICITED RESISTANCE 1)	0.00473907	-0.722897
AT5G51970	sorbitol dehydrogenase, putative / L-iditol 2-dehydrogenase, putative	0.00706056	-1.02624
AT1G78460	SOUL heme-binding family protein	0.00835677	0.823318
AT2G46340	SPA1 (SUPPRESSOR OF PHYA-105 1)	0.00741512	1.09508
AT1G23820	SPDS1 (spermidine synthase 1)	0.00668998	-0.866208
AT2G33440	splicing factor family protein	0.00190145	0.207887
AT4G37760	SQE3 (squalene epoxidase 3)	0.00438147	1.02963
AT5G50670	squamosa promoter-binding protein, putative	0.00688633	-0.372132
AT2G22300	SR1 (SIGNAL RESPONSIVE 1)	0.00135477	0.96932
AT1G74020	SS2 (STRICTOSIDINE SYNTHASE 2)	0.00108582	-0.882759
AT5G07010	ST2A (SULFOTRANSFERASE 2A)	0.000386707	1.75252
AT5G07000	ST2B (SULFOTRANSFERASE 2B)	0.000157242	0.949362
AT2G31380	STH	0.00266499	1.47113
AT1G68830	STN7 (Stt7 homolog STN7)	0.0104484	0.632797
AT1G11260	STP1 (SUGAR TRANSPORTER 1)	0.00365721	0.687881
AT1G62740	stress-inducible protein, putative	0.00425108	0.438403
AT3G01170	structural constituent of ribosome	0.00391368	-0.802959
AT1G27730	STZ (salt tolerance zinc finger)	0.000922056	0.581326
AT4G08810	SUB1	0.00598217	0.163129
AT1G08890	sugar transporter family protein	0.003872	1.33523
AT2G21280	SULA	0.00394393	-1.34382
AT2G03750	sulfotransferase family protein	0.00615	-0.514423
AT5G20830	SUS1 (SUCROSE SYNTHASE 1)	0.000906122	1.74738
AT4G02020	SWN (SWINGER)	0.00519539	0.355866
AT1G68720	TADA (TRNA ARGININE ADENOSINE DEAMINASE)	0.00469735	0.341266
AT2G19450	TAG1 (TRIACYLGLYCEROL BIOSYNTHESIS DEFECT 1)	0.00163648	0.777446
AT5G53000	TAP46 (2A phosphatase associated protein of 46 kD)	0.0034384	0.296413
AT1G77490	TAPX (THYLAKOIDAL ASCORBATE PEROXIDASE)	0.00307961	-0.581254
AT3G18420	tetratricopeptide repeat (TPR)-containing protein	0.00331899	-1.30533
AT1G19800	TGD1 (TRIGALACTOSYLDIACYLGLYCEROL 1)	0.0102806	-1.10527
AT5G26000	TGG1 (THIOGLUCOSIDE GLUCOHYDROLASE 1)	0.00753781	-0.0615859
AT4G29670	thioredoxin family protein	0.00150159	-1.00998
AT3G56650	thylakoid lumenal 20 kDa protein	0.00177304	-0.952684
AT5G58070	TIL (TEMPERATURE-INDUCED LIPOCALIN)	0.000327185	1.08249
AT4G34270	TIP41-like family protein	0.00570504	-0.44005
AT5G59160	TOPP2	0.0070901	-0.686011
AT3G05800	transcription factor	0.000158095	2.04056
AT3G20810	transcription factor jumonji (jmjC) domain-containing protein	0.000188465	-2.55786
AT1G29950	transcription factor/ transcription regulator	0.00415308	-0.804671
AT5G09460	transcription factor/ transcription regulator	0.00476772	-0.953387
AT1G09950	transcription factor-related	0.00467911	1.02231
AT4G18650	transcription factor-related	0.00592478	2.00184
AT5G67150	transferase family protein	0.0103033	-1.03733
AT2G22590	transferase, transferring glycosyl groups	0.00488338	0.587122
AT1G07350	transformer serine/arginine-rich ribonucleoprotein, putative	0.00503468	-1.2678
AT1G02260	transmembrane protein, putative	0.00769536	-0.747036
AT2G21520	transporter	0.00431838	0.642952
AT4G17550	transporter-related	0.00064991	0.947383
AT4G06550	transposable element gene	0.000368805	0.196393
AT3G42553	transposable element gene	0.000906314	0.194294
AT3G33185	transposable element gene	0.00108004	0.0617776
AT2G16680	transposable element gene	0.00111297	0.13823
AT2G05985	transposable element gene	0.00152684	0.195916
AT3G43825	transposable element gene	0.00160114	0.101858
AT1G42310	transposable element gene	0.00164957	0.159227
AT3G30837	transposable element gene	0.00348655	0.136053
AT2G13230	transposable element gene	0.00392616	0.175143
AT4G06540	transposable element gene	0.00478056	0.166057
AT3G42233	transposable element gene	0.00481417	0.11038
AT1G41115	transposable element gene	0.00492403	0.147104
AT3G29786	transposable element gene	0.00507964	0.159279
AT5G32143	transposable element gene	0.00807051	0.366373
AT5G29053	transposable element gene	0.00813442	0.157674
AT4G20725	transposable element gene	0.00834234	0.182516
AT2G15700	transposable element gene	0.00884211	0.178426
AT3G42590	transposable element gene	0.0090921	0.125618
AT1G21260	transposable element gene	0.00997805	-0.176565
AT3G12560	TRFL9 (TRF-LIKE 9)	0.00965469	-1.22535
AT5G24200	triacylglycerol lipase	0.000841033	0.812099
AT1G07440	tropinone reductase, putative / tropine dehydrogenase, putative	0.00423064	-1.26699
AT5G42820	U2AF35B	0.00107142	-0.370043
AT5G57300	UbiE/COQ5 methyltransferase family protein	0.00820487	-0.498859
AT5G03240	UBQ3 (POLYUBIQUITIN 3)	0.000106101	0.860697
AT2G43210	UBX domain-containing protein	0.00384318	-0.256682
AT3G11340	UDP-glucoronosyl/UDP-glucosyl transferase family protein	2.8569e-05	-1.19505
AT3G21760	UDP-glucoronosyl/UDP-glucosyl transferase family protein	0.00756367	-1.15535
AT3G46720	UDP-glucoronosyl/UDP-glucosyl transferase family protein	0.0101249	-0.014935
AT1G43620	UDP-glucose:sterol glucosyltransferase, putative	0.00716805	0.588236
AT1G01420	UGT72B3 (UDP-GLUCOSYL TRANSFERASE 72B3)	0.00188533	0.513365
AT1G05560	UGT75B1 (UDP-GLUCOSYLTRANSFERASE 75B1)	0.00112714	-1.62276
AT1G22400	UGT85A1	0.00400875	-1.037
AT4G33980	unknown protein	9.72114e-06	2.06738
AT4G00026	unknown protein	2.53646e-05	-1.09769
AT1G11210	unknown protein	2.62466e-05	1.69603
AT3G01160	unknown protein	2.91271e-05	0.453598
AT3G26580	unknown protein	3.83682e-05	-1.17673
AT5G63320	unknown protein	5.65609e-05	1.58582
AT5G63040	unknown protein	6.97821e-05	-0.865646
AT3G54500	unknown protein	7.2029e-05	2.26784
AT3G12320	unknown protein	7.73853e-05	1.927
AT1G63520	unknown protein	0.000137615	-0.042239
AT1G79660	unknown protein	0.000138409	1.9656
AT1G75180	unknown protein	0.000144616	1.40765
AT5G39240	unknown protein	0.000158266	1.47637
AT4G38060	unknown protein	0.000218648	-0.918174
AT3G22970	unknown protein	0.000225742	-1.66088
AT3G55760	unknown protein	0.00023052	1.65848
AT1G16080	unknown protein	0.000269346	-1.02678
AT4G33140	unknown protein	0.000311817	-1.07928
AT5G66580	unknown protein	0.000336748	1.83233
AT2G30990	unknown protein	0.000376807	1.21823
AT1G71360	unknown protein	0.000380106	1.17154
AT2G46080	unknown protein	0.000520141	-0.62148
AT5G40450	unknown protein	0.000547975	1.34796
AT5G43150	unknown protein	0.000548428	1.17899
AT1G69890	unknown protein	0.000550778	1.74015
AT2G36220	unknown protein	0.000568938	1.63128
AT4G37290	unknown protein	0.000612917	-0.179235
AT1G53035	unknown protein	0.000636352	1.82137
AT3G55880	unknown protein	0.000655312	1.15207
AT5G58200	unknown protein	0.000687152	-0.956856
AT3G11850	unknown protein	0.000760033	1.20458
AT5G06980	unknown protein	0.00076301	1.9597
AT3G63430	unknown protein	0.000783538	0.65182
AT1G72510	unknown protein	0.000821057	-1.86568
AT1G64680	unknown protein	0.000855679	-0.749291
AT1G68600	unknown protein	0.000869273	-1.55815
AT4G32290	unknown protein	0.000969236	1.10119
AT5G35690	unknown protein	0.00101182	0.413479
AT3G15450	unknown protein	0.00104709	2.31788
AT3G25080	unknown protein	0.00106881	0.176914
AT3G56260	unknown protein	0.00107716	-0.487346
AT3G19680	unknown protein	0.00108058	1.04742
AT5G52780	unknown protein	0.00108874	-0.518252
AT3G49990	unknown protein	0.00112682	0.433535
AT5G16730	unknown protein	0.00116138	0.853668
AT4G20300	unknown protein	0.0011758	0.096286
AT4G35660	unknown protein	0.00119693	-0.015051
AT5G48050	unknown protein	0.00126156	0.261537
AT2G44870	unknown protein	0.0014584	-0.820413
AT4G14830	unknown protein	0.00148567	-0.477167
AT5G02580	unknown protein	0.00149847	1.14821
AT1G73750	unknown protein	0.0015422	0.436799
AT4G27900	unknown protein	0.00165393	-1.11162
AT5G11810	unknown protein	0.00167416	-0.645896
AT1G21670	unknown protein	0.0018581	0.956793
AT4G34550	unknown protein	0.00186569	0.394026
AT4G26040	unknown protein	0.00187245	0.122975
AT4G05095	unknown protein	0.00187354	0.13273
AT3G16730	unknown protein	0.00190176	0.330505
AT3G57990	unknown protein	0.00195862	-1.13506
AT3G55240	unknown protein	0.00211593	0.364964
AT5G06970	unknown protein	0.00214364	0.900254
AT3G07350	unknown protein	0.00217986	0.5824
AT5G65300	unknown protein	0.00223072	0.636589
AT2G03310	unknown protein	0.0022977	-0.669579
AT1G19370	unknown protein	0.00236909	1.30391
AT2G45520	unknown protein	0.00257093	-0.533091
AT5G44565	unknown protein	0.00261895	1.31649
AT3G25870	unknown protein	0.00270269	1.68864
AT2G44640	unknown protein	0.00270619	-0.897205
AT5G41140	unknown protein	0.00272232	0.906234
AT1G68500	unknown protein	0.0028446	2.19677
AT1G19140	unknown protein	0.00286305	-0.605115
AT5G15190	unknown protein	0.00288034	0.800152
AT5G13210	unknown protein	0.00301345	1.81917
AT4G35760	unknown protein	0.00311054	-0.742804
AT3G25545	unknown protein	0.00311363	-0.573946
AT4G19160	unknown protein	0.00313502	-1.36273
AT5G64460	unknown protein	0.00315314	-0.723235
AT5G58260	unknown protein	0.00319114	-1.16224
AT5G14550	unknown protein	0.00323768	0.7822
AT1G16850	unknown protein	0.00327779	1.82712
AT4G29310	unknown protein	0.00333338	-1.47223
AT3G05100	unknown protein	0.00344767	-0.699415
AT3G19800	unknown protein	0.00345516	-1.16156
AT1G18420	unknown protein	0.00358263	-0.183657
AT1G21050	unknown protein	0.00359341	1.10739
AT4G13590	unknown protein	0.00360473	-0.944926
AT3G01060	unknown protein	0.0036099	0.895332
AT1G77500	unknown protein	0.00362439	0.175986
AT5G03795	unknown protein	0.0036297	-0.10227
AT2G21180	unknown protein	0.00372037	1.22282
AT4G32340	unknown protein	0.00374238	-0.564787
AT1G10410	unknown protein	0.00377095	1.29093
AT5G03420	unknown protein	0.00377526	0.0974421
AT2G31560	unknown protein	0.00381118	-1.05013
AT1G75860	unknown protein	0.00386058	1.08676
AT5G60680	unknown protein	0.00387728	1.11209
AT4G33890	unknown protein	0.00389975	-1.43473
AT4G25030	unknown protein	0.00393227	-0.64239
AT2G12400	unknown protein	0.00399171	0.768748
AT4G27020	unknown protein	0.00416768	-0.702121
AT5G39010	unknown protein	0.00417481	-0.0834953
AT5G54170	unknown protein	0.00421865	-1.149
AT2G34310	unknown protein	0.00425481	-0.71854
AT5G64510	unknown protein	0.00428158	-0.878505
AT1G43580	unknown protein	0.00432588	-0.694953
AT4G19880	unknown protein	0.00435582	-0.976879
AT3G58010	unknown protein	0.00436911	-0.890829
AT1G24560	unknown protein	0.00445643	0.346093
AT2G44850	unknown protein	0.00448616	-0.484455
AT4G30500	unknown protein	0.0045212	-0.763132
AT4G04330	unknown protein	0.00460896	1.01047
AT5G65960	unknown protein	0.00462302	-0.644821
AT1G79160	unknown protein	0.00466026	-0.360659
AT2G38550	unknown protein	0.00466521	-1.28553
AT1G69430	unknown protein	0.00468957	-0.195544
AT2G36680	unknown protein	0.00469733	-0.876523
AT3G59090	unknown protein	0.00471473	-0.979375
AT4G10430	unknown protein	0.00473856	-0.900094
AT2G36885	unknown protein	0.0047885	-0.758759
AT3G56410	unknown protein	0.00484317	0.38547
AT2G23120	unknown protein	0.00487693	1.88171
AT1G80940	unknown protein	0.00489345	-0.895393
AT4G28180	unknown protein	0.00489466	0.586135
AT3G25805	unknown protein	0.00496578	-1.06886
AT3G50910	unknown protein	0.00500565	-0.791215
AT1G05870	unknown protein	0.00507535	-0.84023
AT1G66190	unknown protein	0.00528434	-0.886867
AT1G27200	unknown protein	0.00528591	1.48198
AT3G05700	unknown protein	0.00535399	-0.632492
AT5G02710	unknown protein	0.00547239	-1.30565
AT1G19400	unknown protein	0.00548824	0.408403
AT2G46100	unknown protein	0.00549091	-0.925927
AT4G29440	unknown protein	0.00550423	0.894293
AT4G32330	unknown protein	0.00560174	0.506997
AT4G21215	unknown protein	0.00568937	1.28286
AT2G43340	unknown protein	0.00573173	-1.12445
AT5G35460	unknown protein	0.00573581	0.17413
AT3G02910	unknown protein	0.0057466	-1.76904
AT5G66480	unknown protein	0.00579093	-0.358455
AT5G59350	unknown protein	0.00584663	-0.953278
AT5G22090	unknown protein	0.00584722	-1.19656
AT4G35110	unknown protein	0.00585953	-0.34065
AT1G04985	unknown protein	0.00590689	-0.415495
AT1G47410	unknown protein	0.00592512	-0.133882
AT1G80120	unknown protein	0.00592576	1.3291
AT1G15260	unknown protein	0.00597821	-0.840526
AT5G54540	unknown protein	0.00600675	-0.671183
AT1G71240	unknown protein	0.00609102	0.95305
AT2G28400	unknown protein	0.00637188	1.77094
AT2G46535	unknown protein	0.00658076	-0.790467
AT3G43910	unknown protein	0.00660644	-0.0362291
AT1G78890	unknown protein	0.0066624	-1.02694
AT2G28360	unknown protein	0.00667492	0.529193
AT1G49500	unknown protein	0.00680874	1.35195
AT5G57910	unknown protein	0.00690826	-0.719022
AT2G44600	unknown protein	0.00692804	-0.25772
AT2G13550	unknown protein	0.00694961	0.190268
AT5G52540	unknown protein	0.00708003	-0.901014
AT4G02720	unknown protein	0.00710322	0.317777
AT1G60790	unknown protein	0.00714511	0.617162
AT5G22340	unknown protein	0.00722496	-1.12742
AT4G33625	unknown protein	0.0072478	0.720504
AT5G28400	unknown protein	0.00728498	0.298484
AT1G48440	unknown protein	0.00735581	-0.356563
AT4G29850	unknown protein	0.00740179	0.197828
AT1G50660	unknown protein	0.00748131	0.486628
AT1G55360	unknown protein	0.00782113	-0.775715
AT2G34070	unknown protein	0.00790739	-0.743893
AT2G22080	unknown protein	0.00793142	0.82722
AT1G73810	unknown protein	0.00796305	1.2214
AT1G03820	unknown protein	0.0079678	-0.29422
AT4G24090	unknown protein	0.0080821	-0.908697
AT1G26665	unknown protein	0.00808379	-0.799067
AT2G02410	unknown protein	0.00811122	-0.310721
AT1G62780	unknown protein	0.00828315	-0.880664
AT5G41970	unknown protein	0.00831452	-0.763087
AT3G63270	unknown protein	0.00853009	-0.557848
AT3G08780	unknown protein	0.00857917	-0.312162
AT4G34630	unknown protein	0.00878008	-1.63755
AT4G21445	unknown protein	0.00879292	-0.747093
AT3G23090	unknown protein	0.00881691	0.428142
AT2G42130	unknown protein	0.00882378	-1.57928
AT2G32500	unknown protein	0.00888687	-0.692098
AT1G10660	unknown protein	0.0089913	-0.66626
AT5G24570	unknown protein	0.00902318	1.91235
AT5G44060	unknown protein	0.00905306	-0.880611
AT5G41620	unknown protein	0.00906532	0.265472
AT5G53750	unknown protein	0.00907731	-0.858099
AT2G04865	unknown protein	0.00911648	0.573057
AT2G47950	unknown protein	0.00914602	-0.040278
AT1G61740	unknown protein	0.00957215	-0.719912
AT2G25305	unknown protein	0.00972796	0.0867312
AT4G36440	unknown protein	0.00975282	-0.602667
AT5G25360	unknown protein	0.00975447	-0.894076
AT5G16170	unknown protein	0.0098452	-0.424347
AT5G47860	unknown protein	0.00986662	-0.440786
AT1G29355	unknown protein	0.00987005	-0.997937
AT5G13140	unknown protein	0.00990902	-1.45586
AT1G23530	unknown protein	0.00991034	-0.261277
AT1G10600	unknown protein	0.0099135	-0.427881
AT5G23100	unknown protein	0.00994806	-0.909219
AT3G49310	unknown protein	0.0099582	-1.07446
AT2G21960	unknown protein	0.0102998	-0.809472
AT4G01080	unknown protein	0.0103325	-1.35122
AT3G29240	unknown protein	0.0103369	-1.41299
AT3G56720	unknown protein	0.0104332	0.374203
AT5G40850	UPM1 (UROPHORPHYRIN METHYLASE 1)	0.00271182	-1.23457
AT2G02810	UTR1 (UDP-GALACTOSE TRANSPORTER 1)	0.00488383	-0.804698
AT1G14360	UTR3 (UDP-GALACTOSE TRANSPORTER 3)	0.00399671	-1.61761
AT3G46180	UTR5 (UDP-GALACTOSE TRANSPORTER 5)	0.00794097	-0.235552
AT5G67500	VDAC2 (VOLTAGE DEPENDENT ANION CHANNEL 2)	0.00310697	-0.920834
AT5G57490	VDAC4 (VOLTAGE DEPENDENT ANION CHANNEL 4)	0.00881832	-0.558102
AT4G21450	vesicle-associated membrane family protein / VAMP family protein	0.00290939	-0.687605
AT5G47180	vesicle-associated membrane family protein / VAMP family protein	0.0100409	-1.01599
AT3G53120	VPS37-1	0.00755235	-0.746514
AT5G55120	VTC5 (VITAMIN C DEFECTIVE 5)	0.000894017	-1.04376
AT1G53700	WAG1 (WAG 1)	0.00850835	-0.870948
AT1G16090	WAKL7 (wall associated kinase-like 7)	0.0100059	-0.446149
AT3G48260	WNK3	0.00573874	0.564607
AT2G03340	WRKY3	0.00682553	0.509313
AT5G24110	WRKY30	0.00278959	-0.266095
AT4G30935	WRKY32	0.00435307	0.791729
AT4G23810	WRKY53	0.0077931	-0.822295
AT1G80590	WRKY66	0.0020886	0.206327
AT3G56400	WRKY70	0.00350396	-0.963027
AT1G09850	XBCP3 (xylem bark cysteine peptidase 3)	0.00058989	-0.931614
AT5G33290	XGD1 (XYLOGALACTURONAN DEFICIENT 1)	0.00491425	-0.417229
AT4G00380	XH/XS domain-containing protein / XS zinc finger domain-containing protein	0.00658789	0.303359
AT1G31930	XLG3 (extra-large GTP-binding protein 3)	0.00997955	0.320092
AT5G42540	XRN2 (EXORIBONUCLEASE 2)	0.00189771	0.455638
AT4G30290	XTH19 (XYLOGLUCAN ENDOTRANSGLUCOSYLASE/HYDROLASE 19)	0.00336422	0.761754
AT4G25810	XTR6 (XYLOGLUCAN ENDOTRANSGLYCOSYLASE 6)	0.00756087	-0.375305
AT1G68560	XYL1 (ALPHA-XYLOSIDASE 1)	0.000133334	1.34476
AT2G38860	YLS5	0.00394112	-0.635941
AT2G35980	YLS9 (YELLOW-LEAF-SPECIFIC GENE 9)	0.00882642	-1.44171
AT5G04340	ZAT6 (ZINC FINGER OF ARABIDOPSIS THALIANA 6)	0.00522933	2.26844
AT3G02830	ZFN1 (ZINC FINGER PROTEIN 1)	0.00785858	-1.13959
AT5G16540	ZFN3 (ZINC FINGER NUCLEASE 3)	0.00957666	-0.919806
AT1G66140	ZFP4 (ZINC FINGER PROTEIN 4)	0.00473224	-1.07015
AT5G13750	ZIFL1 (ZINC INDUCED FACILITATOR-like 1)	0.00436507	-1.22303
AT4G27310	zinc finger (B-box type) family protein	5.46097e-05	2.57239
AT2G47890	zinc finger (B-box type) family protein	0.000180167	1.5111
AT5G48250	zinc finger (B-box type) family protein	0.000262161	1.65009
AT2G21320	zinc finger (B-box type) family protein	0.000433573	1.47576
AT5G54470	zinc finger (B-box type) family protein	0.000816019	1.54982
AT1G28050	zinc finger (B-box type) family protein	0.00297712	0.737984
AT3G21890	zinc finger (B-box type) family protein	0.00330367	0.478197
AT5G57660	zinc finger (B-box type) family protein	0.00548067	1.93821
AT1G25440	zinc finger (B-box type) family protein	0.00662839	-1.34747
AT3G45260	zinc finger (C2H2 type) family protein	0.00132917	1.02547
AT1G14580	zinc finger (C2H2 type) family protein	0.00627201	0.662963
AT5G40250	zinc finger (C3HC4-type RING finger) family protein	0.000740154	-1.28664
AT4G00305	zinc finger (C3HC4-type RING finger) family protein	0.000873551	0.348368
AT4G23450	zinc finger (C3HC4-type RING finger) family protein	0.00107615	0.386145
AT3G43430	zinc finger (C3HC4-type RING finger) family protein	0.00296377	1.23955
AT5G65683	zinc finger (C3HC4-type RING finger) family protein	0.00305421	-1.09083
AT2G42350	zinc finger (C3HC4-type RING finger) family protein	0.00347377	-0.0946427
AT3G53690	zinc finger (C3HC4-type RING finger) family protein	0.00353427	-0.129039
AT1G55530	zinc finger (C3HC4-type RING finger) family protein	0.00355994	-1.5432
AT3G46620	zinc finger (C3HC4-type RING finger) family protein	0.00625496	-0.438827
AT4G13100	zinc finger (C3HC4-type RING finger) family protein	0.00643845	-1.02081
AT4G30400	zinc finger (C3HC4-type RING finger) family protein	0.00693014	-1.05974
AT1G74990	zinc finger (C3HC4-type RING finger) family protein	0.00820241	0.112078
AT5G44260	zinc finger (CCCH-type) family protein	0.000178646	1.13728
AT2G02160	zinc finger (CCCH-type) family protein	0.00052298	0.626974
AT4G29190	zinc finger (CCCH-type) family protein	0.0010625	1.35191
AT3G09320	zinc finger (DHHC type) family protein	0.00712821	-0.578604
AT5G46710	zinc-binding family protein	0.000707889	2.05545
AT1G76590	zinc-binding family protein	0.00362202	1.04888

## Sheet: Kond
tair_locus	external_gene_id	Kond.Cold	Kond.FC		Total	Up	Down
AT5G01930	(1-4)-beta-mannan endohydrolase, putative	0.00818328	-0.877854		814	428	386
AT5G48540	33 kDa secretory protein-related	0.00777639	1.87649
AT2G36160	40S ribosomal protein S14 (RPS14A)	0.00603499	-0.215928
AT3G47370	40S ribosomal protein S20 (RPS20B)	0.000685391	-0.36676
AT3G56340	40S ribosomal protein S26 (RPS26C)	0.0041328	-0.524211
AT5G54600	50S ribosomal protein L24, chloroplast (CL24)	0.00342621	-0.263936
AT2G33450	50S ribosomal protein L28, chloroplast (CL28)	0.00580249	-0.544587
AT5G23900	60S ribosomal protein L13 (RPL13D)	0.00243101	-0.635531
AT3G24830	60S ribosomal protein L13A (RPL13aB)	0.00487624	-0.33901
AT3G49910	60S ribosomal protein L26 (RPL26A)	0.0102194	-0.382127
AT5G67030	ABA1 (ABA DEFICIENT 1)	0.000343924	1.81936
AT4G24810	ABC1 family protein	0.00424069	-0.662904
AT1G49720	ABF1 (ABSCISIC ACID RESPONSIVE ELEMENT-BINDING FACTOR 1)	0.000229968	1.95345
AT5G13680	ABO1 (ABA-OVERLY SENSITIVE 1)	0.005399	0.329866
AT4G24230	ACBP3 (ACYL-COA-BINDING DOMAIN 3)	0.00158777	-0.0937935
AT1G06460	ACD32.1 (ALPHA-CRYSTALLIN DOMAIN 32.1)	0.00253061	-0.495865
AT5G19530	ACL5 (ACAULIS 5)	0.000950436	0.502438
AT5G03370	acylphosphatase family	0.00386094	-0.3576
AT5G15950	adenosylmethionine decarboxylase family protein	0.00306557	0.718806
AT1G77120	ADH1 (ALCOHOL DEHYDROGENASE 1)	0.0029365	1.64516
AT3G21270	ADOF2	0.00868887	-0.45746
AT1G08250	ADT6 (arogenate dehydratase 6)	0.00506336	-0.306033
AT3G30260	AGL79 (AGAMOUS-LIKE 79)	0.000498226	0.152275
AT4G30190	AHA2	0.00709915	-0.192126
AT2G24270	ALDH11A3	0.00642281	0.462345
AT4G23730	aldose 1-epimerase family protein	0.00990202	-0.287273
AT1G31690	amine oxidase/ copper ion binding / quinone binding	0.00638147	-1.20702
AT3G54830	amino acid transporter family protein	0.00305945	0.919714
AT5G02180	amino acid transporter family protein	0.00348272	1.89843
AT5G02170	amino acid transporter family protein	0.0103152	-0.188557
AT1G44820	aminoacylase, putative / N-acyl-L-amino-acid amidohydrolase, putative	0.00896486	-0.166664
AT5G57850	aminotransferase class IV family protein	0.00953145	-0.626934
AT5G53970	aminotransferase, putative	0.00381983	0.680589
AT5G04400	anac077 (Arabidopsis NAC domain containing protein 77)	0.00649037	0.167786
AT5G13180	ANAC083 (ARABIDOPSIS NAC DOMAIN CONTAINING PROTEIN 83)	0.00673291	-0.983522
AT5G50820	anac097 (Arabidopsis NAC domain containing protein 97)	0.00593205	-0.304779
AT2G04740	ankyrin repeat family protein	0.00467166	-0.31025
AT3G04140	ankyrin repeat family protein	0.00554432	1.37328
AT1G35720	ANNAT1 (ANNEXIN ARABIDOPSIS 1)	0.00664119	-0.679755
AT3G11900	ANT1 (AROMATIC AND NEUTRAL TRANSPORTER 1)	0.00841308	0.388819
AT4G26370	antitermination NusB domain-containing protein	0.000362738	-0.298444
AT5G24470	APRR5 (ARABIDOPSIS PSEUDO-RESPONSE REGULATOR 5)	0.00564858	2.27429
AT1G19920	APS2	0.00991653	-0.313682
AT4G08840	APUM11 (Arabidopsis Pumilio 11)	0.00221003	0.0824843
AT1G72320	APUM23 (Arabidopsis Pumilio 23)	0.00011165	0.383331
AT3G03440	armadillo/beta-catenin repeat family protein	0.000708123	1.37675
AT1G60190	armadillo/beta-catenin repeat family protein / U-box domain-containing protein	0.010239	0.884743
AT1G10470	ARR4 (RESPONSE REGULATOR 4)	0.00352818	-0.483067
AT3G57040	ARR9 (RESPONSE REGULATOR 9)	0.00982437	-0.583079
AT1G25220	ASB1 (ANTHRANILATE SYNTHASE BETA SUBUNIT 1)	0.00363707	-0.430749
AT3G47340	ASN1 (GLUTAMINE-DEPENDENT ASPARAGINE SYNTHASE 1)	0.00911725	1.06351
AT3G20330	aspartate carabmoyltransferase, chloroplast / aspartate transcarbamylase / ATCase (PYRB)	0.0020628	-0.4999
AT5G19120	aspartic-type endopeptidase	0.00769027	-0.862656
AT4G16563	aspartyl protease family protein	0.00492648	1.46355
AT3G54400	aspartyl protease family protein	0.00637416	0.32894
AT3G02740	aspartyl protease family protein	0.0103021	-0.461284
AT4G18010	AT5PTASE2 (MYO-INOSITOL POLYPHOSPHATE 5-PHOSPHATASE 2)	0.00901186	1.37825
AT4G34740	ATASE2 (GLN PHOSPHORIBOSYL PYROPHOSPHATE AMIDOTRANSFERASE 2)	0.00122038	0.704985
AT5G64940	ATATH13	0.000668105	1.69537
AT2G25880	AtAUR2 (AtAurora2)	0.0104999	-0.261147
AT5G49450	AtbZIP1 (Arabidopsis thaliana basic leucine-zipper 1)	0.0095144	-0.405147
AT4G22330	ATCES1	0.00745844	-0.233819
AT1G19670	ATCLH1 (ARABIDOPSIS THALIANA CORONATINE-INDUCED PROTEIN 1)	0.0080427	-1.26455
AT2G46440	ATCNGC11 (CYCLIC NUCLEOTIDE-GATED CHANNELS)	0.00736217	-0.498299
AT4G30360	ATCNGC17	0.00756975	0.708136
AT5G49480	ATCP1 (Ca2+-binding protein 1)	0.00287227	2.19529
AT5G63770	ATDGK2 (Diacylglycerol kinase 2)	0.00901785	0.572558
AT2G27380	ATEPR1	0.00227392	0.220927
AT4G17490	ATERF6 (ETHYLENE RESPONSIVE ELEMENT BINDING FACTOR 6)	0.010269	0.533837
AT4G17030	ATEXLB1 (ARABIDOPSIS THALIANA EXPANSIN-LIKE B1)	0.00799562	-0.898904
AT1G20190	ATEXPA11 (ARABIDOPSIS THALIANA EXPANSIN 11)	0.00564833	0.275846
AT5G01600	ATFER1	0.0012046	-0.975665
AT2G40300	ATFER4 (ferritin 4)	0.000978641	-0.691282
AT5G49730	ATFRO6 (FERRIC REDUCTION OXIDASE 6)	0.00953635	1.03134
AT3G47930	ATGLDH (L-GALACTONO-1,4-LACTONE DEHYDOROGENASE)	0.00738224	-0.284668
AT1G09350	AtGolS3 (Arabidopsis thaliana galactinol synthase 3)	0.00893806	2.80488
AT3G24170	ATGR1 (glutathione-disulfide reductase)	0.00623896	0.705722
AT4G02520	ATGSTF2 (GLUTATHIONE S-TRANSFERASE PHI 2)	0.00776745	-0.630656
AT5G41210	ATGSTT1 (GLUTATHIONE S-TRANSFERASE THETA 1)	0.00295578	-0.393722
AT5G42780	AtHB27 (ARABIDOPSIS THALIANA HOMEOBOX PROTEIN 27)	0.00419111	-0.425754
AT4G03520	ATHM2	0.00458841	-0.646492
AT2G26150	ATHSFA2	0.00473467	-0.360795
AT1G31860	AT-IE	0.000572086	-0.344147
AT2G30070	ATKT1 (POTASSIUM TRANSPORTER 1)	0.008908	-0.42454
AT4G32720	AtLa1 (Arabidopsis thaliana La protein 1)	0.0011608	-0.356307
AT1G79340	AtMC4 (metacaspase 4)	0.00485746	0.201103
AT1G53510	ATMPK18	0.00218358	0.670334
AT2G47800	ATMRP4 (ARABIDOPSIS THALIANA MULTIDRUG RESISTANCE-ASSOCIATED PROTEIN 4)	0.00530001	-1.19409
AT3G09230	AtMYB1 (myb domain protein 1)	0.00855914	0.253165
AT1G18710	AtMYB47 (myb domain protein 47)	0.00544643	-1.41698
AT2G01670	atnudt17 (Arabidopsis thaliana Nudix hydrolase homolog 17)	0.00628204	-1.13475
AT5G47240	atnudt8 (Arabidopsis thaliana Nudix hydrolase homolog 8)	0.0058908	0.636968
AT5G20070	ATNUDX19 (ARABIDOPSIS THALIANA NUDIX HYDROLASE HOMOLOG 19)	0.00220114	0.52829
AT3G49790	ATP binding	0.00313062	-0.826603
AT1G18390	ATP binding / kinase/ protein kinase/ protein serine/threonine kinase/ protein tyrosine kinase	0.00498398	0.969068
AT4G10730	ATP binding / kinase/ protein kinase/ protein serine/threonine kinase/ protein tyrosine kinase	0.0092847	0.383769
AT2G25220	ATP binding / kinase/ protein kinase/ protein serine/threonine kinase/ protein tyrosine kinase	0.0100472	-0.58856
AT1G63750	ATP binding / nucleoside-triphosphatase/ nucleotide binding / protein binding	0.00330761	0.40035
AT4G29720	ATPAO5 (Polyamine oxidase 5)	0.0101725	0.231114
AT3G24550	ATPERK1 (PROLINE EXTENSIN-LIKE RECEPTOR KINASE 1)	0.00214363	0.299916
AT4G18210	ATPUP10	0.00100116	0.0692298
AT3G53610	ATRAB8	0.00541172	-0.332263
AT5G45750	AtRABA1c (Arabidopsis Rab GTPase homolog A1c)	0.00641092	0.709717
AT4G18760	AtRLP51 (Receptor Like Protein 51)	0.00100418	-0.849528
AT4G25500	ATRSP35	0.00647685	1.07939
AT3G01180	AtSS2 (starch synthase 2)	0.00604755	0.494195
AT5G06170	ATSUC9 (Sucrose-proton symporter 9)	0.00189763	0.157353
AT1G53320	AtTLP7 (TUBBY LIKE PROTEIN 7)	0.00132069	0.345174
AT1G60140	ATTPS10 (trehalose phosphate synthase)	0.010473	0.637206
AT4G17770	ATTPS5	0.00105002	0.33085
AT1G22370	AtUGT85A5 (UDP-glucosyl transferase 85A5)	0.000764738	-1.30312
AT3G61900	auxin-responsive family protein	0.00178205	0.157131
AT4G34790	auxin-responsive family protein	0.0032202	-0.786857
AT4G36110	auxin-responsive protein, putative	0.000371112	1.57631
AT1G54990	AXR4 (AUXIN RESISTANT 4)	0.00171638	-0.525358
AT1G78880	balbiani ring 1-related / BR1-related	0.00354787	-0.430518
AT1G01260	basic helix-loop-helix (bHLH) family protein	0.0104397	0.450944
AT5G52570	BETA-OHASE 2 (BETA-CAROTENE HYDROXYLASE 2)	0.000994011	1.22767
AT3G52840	BGAL2 (beta-galactosidase 2)	0.00758625	0.517043
AT4G27830	BGLU10 (BETA GLUCOSIDASE 10)	0.00466335	0.574087
AT1G52400	BGLU18 (BETA GLUCOSIDASE 18)	0.00721327	-0.849905
AT4G27820	BGLU9 (BETA GLUCOSIDASE 9)	0.00966249	0.525582
AT5G46690	bHLH071 (beta HLH protein 71)	0.003244	-1.74999
AT2G26900	bile acid:sodium symporter family protein	0.00965391	-0.49917
AT2G29670	binding	0.00429553	1.30854
AT5G11550	binding	0.00470912	-0.952156
AT2G25570	binding	0.00511069	-0.171775
AT2G26360	binding	0.00531687	-0.19765
AT5G18980	binding	0.00619888	0.128023
AT3G13330	binding	0.00905072	0.32764
AT1G80130	binding	0.00946559	0.76591
AT1G32220	binding / catalytic/ coenzyme binding	0.000694597	0.254713
AT5G42750	BKI1 (BRI1 kinase inhibitor 1)	0.00121348	-0.99065
AT5G18670	BMY3	0.000313899	-0.478191
AT2G47160	BOR1 (REQUIRES HIGH BORON 1)	0.00347442	0.339164
AT1G10060	branched-chain amino acid aminotransferase 1 / branched-chain amino acid transaminase 1 (BCAT1)	0.00677918	1.06268
AT1G78700	brassinosteroid signalling positive regulator-related	0.00914307	0.800971
AT3G13380	BRL3 (BRI1-LIKE 3)	0.00831499	0.945748
AT5G63160	BT1 (BTB AND TAZ DOMAIN PROTEIN 1)	0.0103341	1.19379
AT3G48360	BT2 (BTB AND TAZ DOMAIN PROTEIN 2)	0.00909875	-2.23904
AT3G58120	BZIP61	0.00268196	-0.890074
AT1G70800	C2 domain-containing protein	0.00154486	0.640167
AT4G34150	C2 domain-containing protein	0.00334288	0.735483
AT1G63220	C2 domain-containing protein	0.00946508	-0.549746
AT2G03140	CAAX amino terminal protease family protein	0.00726034	0.163139
AT2G44310	calcium-binding EF hand family protein	0.00155711	-0.519172
AT5G54130	calcium-binding EF hand family protein	0.00431668	1.21632
AT3G47480	calcium-binding EF hand family protein	0.00636597	-0.929308
AT3G63380	calcium-transporting ATPase, plasma membrane-type, putative / Ca(2+)-ATPase, putative (ACA12)	0.0046991	0.195919
AT2G22530	catalytic/ transferase	0.00282276	-0.327568
AT2G22190	catalytic/ trehalose-phosphatase	0.00530079	1.07791
AT2G38170	CAX1 (cation exchanger 1)	0.00721701	-0.455431
AT3G51860	CAX3 (CATION EXCHANGER 3)	0.00469476	-0.74329
AT4G25490	CBF1 (C-REPEAT/DRE BINDING FACTOR 1)	0.00787863	1.74257
AT4G25470	CBF2 (C-REPEAT/DRE BINDING FACTOR 2)	0.00232741	2.98562
AT2G46830	CCA1 (CIRCADIAN CLOCK ASSOCIATED 1)	0.000145236	2.80607
AT3G26740	CCL (CCR-LIKE)	0.00119588	-0.820693
AT3G09780	CCR1 (ARABIDOPSIS THALIANA CRINKLY4 RELATED 1)	0.0102604	-0.362686
AT1G15950	CCR1 (CINNAMOYL COA REDUCTASE 1)	0.00330476	0.788336
AT1G06450	CCR4-NOT transcription complex protein, putative	0.00114763	0.374892
AT5G10960	CCR4-NOT transcription complex protein, putative	0.00229368	-0.58679
AT5G49680	cell expansion protein, putative	0.00176364	0.351739
AT4G32190	centromeric protein-related	0.010345	1.6482
AT1G44446	CH1 (CHLORINA 1)	0.0055447	0.972484
AT5G05270	chalcone-flavanone isomerase family protein	0.00324016	-0.56795
AT2G38000	chaperone protein dnaJ-related	0.00810651	0.591507
AT4G09760	choline kinase, putative	0.000816887	0.716624
AT4G29890	choline monooxygenase, putative (CMO-like)	0.00526718	-0.541476
AT2G26280	CID7	0.00512885	0.266641
AT1G09480	cinnamyl-alcohol dehydrogenase family / CAD family	0.00684786	-0.269217
AT5G45820	CIPK20 (CBL-INTERACTING PROTEIN KINASE 20)	0.00598199	2.2249
AT5G25110	CIPK25 (CBL-INTERACTING PROTEIN KINASE 25)	0.00593206	1.79609
AT4G14580	CIPK4 (CBL-interacting protein kinase 4)	0.00167362	0.945556
AT3G08530	clathrin heavy chain, putative	0.00340411	0.173377
AT3G27170	CLC-B (CHLORIDE CHANNEL B)	0.000838221	1.66693
AT1G11750	CLPP6	0.00534324	-0.349832
AT1G80740	CMT1 (CHROMOMETHYLASE 1)	0.0080271	0.199205
AT3G21580	cobalt ion transmembrane transporter	0.0069096	-0.131909
AT5G59030	COPT1 (copper transporter 1)	0.000855008	0.871863
AT1G20440	COR47 (COLD-REGULATED 47)	0.00310306	0.555411
AT1G22450	COX6B (CYTOCHROME C OXIDASE 6B)	0.00742093	-0.265658
AT4G35310	CPK5 (calmodulin-domain protein kinase 5)	0.0102673	0.74458
AT4G23750	CRF2 (CYTOKININ RESPONSE FACTOR 2)	0.00947964	1.08612
AT4G27950	CRF4 (CYTOKININ RESPONSE FACTOR 4)	0.00998048	1.27201
AT4G23180	CRK10 (CYSTEINE-RICH RLK10)	0.00848624	0.352346
AT4G23140	CRK6 (CYSTEINE-RICH RLK 6)	0.00423775	-0.226661
AT3G51110	crooked neck protein, putative / cell cycle protein, putative	0.00403683	0.209735
AT4G17090	CT-BMY (CHLOROPLAST BETA-AMYLASE)	0.00844688	0.717732
AT3G23490	CYN (CYANASE)	0.00493267	-0.449907
AT2G46660	CYP78A6	0.0101024	-0.151163
AT2G45970	CYP86A8	0.00427442	-0.553625
AT5G23190	CYP86B1	0.00601464	-0.110946
AT4G37430	CYP91A2 (CYTOCHROME P450 MONOOXYGENASE 91A2)	0.00389909	-0.559301
AT4G29610	cytidine deaminase, putative / cytidine aminohydrolase, putative	0.000633261	1.01343
AT4G29600	cytidine deaminase, putative / cytidine aminohydrolase, putative	0.0104811	0.142549
AT1G66540	cytochrome P450, putative	0.00661241	0.219055
AT1G19270	DA1 (DA 1)	0.00871563	1.45549
AT5G66640	DAR3 (DA1-RELATED PROTEIN 3)	0.000181534	0.635249
AT2G27660	DC1 domain-containing protein	0.00932517	0.310512
AT4G34910	DEAD/DEAH box helicase, putative (RH16)	0.000574748	0.440287
AT1G45230	defective chloroplasts and leaves protein-related / DCL protein-related	0.00843382	-0.387304
AT2G23400	dehydrodolichyl diphosphate synthase, putative / DEDOL-PP synthase, putative	0.00575948	0.123334
AT5G34780	dehydrogenase E1 component family protein	0.00791215	-0.104965
AT3G61580	delta-8 sphingolipid desaturase (SLD1)	0.00726317	1.26709
AT4G03400	DFL2 (DWARF IN LIGHT 2)	0.00150811	1.68512
AT4G38890	dihydrouridine synthase family protein	0.00474004	0.571838
AT3G59630	diphthamide synthesis DPH2 family protein	0.00886456	0.170857
AT1G31540	disease resistance protein (TIR-NBS-LRR class), putative	0.000563474	0.50332
AT5G22690	disease resistance protein (TIR-NBS-LRR class), putative	0.00993558	0.11759
AT5G04560	DME (DEMETER)	4.31803e-06	0.288036
AT4G00200	DNA binding	0.0078272	0.31103
AT3G48050	DNA binding / protein binding / transcription regulator	0.00876162	0.396301
AT5G64420	DNA polymerase V family	0.0023308	0.387393
AT5G46550	DNA-binding bromodomain-containing protein	0.00964499	0.0374617
AT1G53690	DNA-directed RNA polymerases I, II, and III 7 kDa subunit, putative	0.00555554	-0.0284826
AT3G14200	DNAJ heat shock N-terminal domain-containing protein	0.000493741	1.62451
AT3G13310	DNAJ heat shock N-terminal domain-containing protein	0.00332589	0.771029
AT1G18700	DNAJ heat shock N-terminal domain-containing protein	0.0101766	0.136717
AT2G17880	DNAJ heat shock protein, putative	0.000256048	1.44529
AT1G69570	Dof-type zinc finger domain-containing protein	0.00562735	0.234368
AT1G29160	Dof-type zinc finger domain-containing protein	0.00661782	-0.56657
AT2G36800	DOGT1 (DON-GLUCOSYLTRANSFERASE 1)	0.00810194	-0.142622
AT4G25480	DREB1A (DEHYDRATION RESPONSE ELEMENT B1A)	0.000229999	3.29737
AT4G00310	EDA8 (EMBRYO SAC DEVELOPMENT ARREST 8)	0.00355618	-0.251427
AT1G05010	EFE (ETHYLENE-FORMING ENZYME)	0.00325306	-0.534089
AT5G35220	EGY1 (ETHYLENE-DEPENDENT GRAVITROPISM-DEFICIENT AND YELLOW-GREEN 1)	0.00286788	-0.53068
AT1G13950	ELF5A-1 (EUKARYOTIC ELONGATION FACTOR 5A-1)	0.00921827	-0.305203
AT3G08740	elongation factor P (EF-P) family protein	0.00510289	-0.546628
AT1G02270	endonuclease/exonuclease/phosphatase family protein / calcium-binding EF hand family protein	0.001146	0.776285
AT5G10410	epsin N-terminal homology (ENTH) domain-containing protein / clathrin assembly protein-related	0.00150252	1.42658
AT4G19120	ERD3 (early-responsive to dehydration 3)	0.0019471	0.980936
AT2G17840	ERD7 (EARLY-RESPONSIVE TO DEHYDRATION 7)	0.00921381	1.05572
AT2G35700	ERF38 (ERF FAMILY PROTEIN 38)	0.00158677	1.37292
AT3G15210	ERF4 (ETHYLENE RESPONSIVE ELEMENT BINDING FACTOR 4)	0.00851125	1.40832
AT3G03230	esterase/lipase/thioesterase family protein	0.000635406	0.114705
AT3G47560	esterase/lipase/thioesterase family protein	0.000975322	-0.398448
AT5G19290	esterase/lipase/thioesterase family protein	0.00653562	-0.377794
AT4G12230	esterase/lipase/thioesterase family protein	0.00995901	-0.523846
AT2G18660	EXLB3 (EXPANSIN-LIKE B3 PRECURSOR)	0.00419903	0.387678
AT4G08950	EXO (EXORDIUM)	0.00886285	-0.725585
AT5G11610	exostosin family protein	0.00478603	0.252653
AT5G49015	Expressed protein	0.00305095	0.134895
AT5G22940	F8H (FRA8 HOMOLOG)	0.00639355	-0.850402
AT2G29980	FAD3 (FATTY ACID DESATURASE 3)	0.0104674	-0.229307
AT5G44410	FAD-binding domain-containing protein	0.00400885	-0.493825
AT5G44440	FAD-binding domain-containing protein	0.00641896	-0.118324
AT4G20870	FAH2 (FATTY ACID HYDROXYLASE 2)	0.00245748	-0.769569
AT5G52880	F-box family protein	0.000306145	-0.321875
AT5G44980	F-box family protein	0.000490421	-0.0503416
AT2G16365	F-box family protein	0.00241885	1.04307
AT3G03040	F-box family protein	0.00474608	-0.237721
AT1G61340	F-box family protein	0.00763117	1.04436
AT3G59000	F-box family protein	0.00908108	-0.500613
AT1G31080	F-box family protein	0.00981222	0.0639711
AT3G07870	F-box family protein	0.00987033	-0.641992
AT2G39415	F-box family protein	0.010077	-0.0381415
AT5G22700	F-box family protein	0.0101723	-0.144898
AT4G05460	F-box family protein (FBL20)	6.51344e-06	-0.334279
AT3G58530	F-box family protein-related	0.00906239	-0.203685
AT4G16440	ferredoxin hydrogenase	0.00253533	0.298249
AT3G19840	FF domain-containing protein / WW domain-containing protein	0.00966789	0.246096
AT5G55000	FIP2	0.00323981	-0.230323
AT1G68050	FKF1 (FLAVIN-BINDING, KELCH REPEAT, F BOX 1)	0.0033364	1.07252
AT5G06390	FLA17 (FASCICLIN-LIKE ARABINOGALACTAN PROTEIN 17 PRECURSOR)	0.00480358	-0.452019
AT3G14110	FLU (FLUORESCENT IN BLUE LIGHT)	0.00972015	-0.404015
AT1G62560	FMO GS-OX3 (FLAVIN-MONOOXYGENASE GLUCOSINOLATE S-OXYGENASE 3)	0.000814609	-0.251691
AT1G62570	FMO GS-OX4 (FLAVIN-MONOOXYGENASE GLUCOSINOLATE S-OXYGENASE 4)	0.00161513	0.844275
AT5G47790	forkhead-associated domain-containing protein / FHA domain-containing protein	0.00372027	-0.286657
AT4G13615	four F5 protein-related / 4F5 protein-related	0.0049563	0.106215
AT5G66510	GAMMA CA3 (GAMMA CARBONIC ANHYDRASE 3)	0.000896629	-0.201028
AT2G35370	GDCH	0.00909539	-0.904671
AT5G22810	GDSL-motif lipase, putative	0.00451988	0.143593
AT5G33370	GDSL-motif lipase/hydrolase family protein	0.00350112	0.423977
AT4G28780	GDSL-motif lipase/hydrolase family protein	0.0100009	-0.313476
AT5G20630	GER3 (GERMIN 3)	0.00956192	-1.3001
AT1G53580	GLY3 (GLYOXALASE II 3)	0.00257863	-0.389547
AT5G27530	glycoside hydrolase family 28 protein / polygalacturonase (pectinase) family protein	0.00205724	0.138082
AT4G33440	glycoside hydrolase family 28 protein / polygalacturonase (pectinase) family protein	0.00520168	-0.717946
AT4G18180	glycoside hydrolase family 28 protein / polygalacturonase (pectinase) family protein	0.00814818	0.112705
AT1G02460	glycoside hydrolase family 28 protein / polygalacturonase (pectinase) family protein	0.0101763	0.465947
AT1G32860	glycosyl hydrolase family 17 protein	0.00781233	1.54418
AT3G04010	glycosyl hydrolase family 17 protein	0.00930841	1.12432
AT5G53610	glycosyl hydrolase family protein 17	0.00118822	0.148347
AT1G61800	GPT2	0.00239913	2.60012
AT1G06230	GTE4 (GLOBAL TRANSCRIPTION FACTOR GROUP E 4)	0.0102431	0.406407
AT1G64990	GTG1 (GPCR-TYPE G PROTEIN 1)	0.00993706	-0.373036
AT1G76820	GTP binding / GTPase	0.00567438	-0.106304
AT1G03830	guanylate-binding family protein	0.0104459	0.349029
AT3G09650	HCF152 (HIGH CHLOROPHYLL FLUORESCENCE 152)	0.000714281	0.764188
AT2G40130	heat shock protein-related	1.92618e-05	2.09059
AT1G01490	heavy-metal-associated domain-containing protein	0.00405778	-0.681028
AT3G53530	heavy-metal-associated domain-containing protein	0.00910708	0.519793
AT1G71050	heavy-metal-associated domain-containing protein / copper chaperone (CCH)-related	0.00180044	-0.178974
AT2G07768	heme transporter	0.00532672	0.219897
AT5G62630	HIPL2 (HIPL2 PROTEIN PRECURSOR)	0.000983594	0.774477
AT2G18050	HIS1-3 (HISTONE H1-3)	0.0023827	-1.07296
AT1G06760	histone H1, putative	0.00371891	-0.652313
AT1G07660	histone H4	0.00899149	-0.537223
AT5G44180	homeobox transcription factor, putative	0.00018472	0.528603
AT4G15440	HPL1 (HYDROPEROXIDE LYASE 1)	0.000979	-1.12148
AT4G27230	HTA2 (histone H2A)	0.0102173	-0.241955
AT2G03550	hydrolase	0.00623616	-1.00884
AT1G17430	hydrolase, alpha/beta fold family protein	0.00242248	-0.949196
AT1G73480	hydrolase, alpha/beta fold family protein	0.0024514	2.18223
AT4G36530	hydrolase, alpha/beta fold family protein	0.0074134	0.49661
AT4G11800	hydrolase/ protein serine/threonine phosphatase	0.00448918	-0.172982
AT1G31310	hydroxyproline-rich glycoprotein family protein	0.00676384	-0.220875
AT2G31510	IBR domain-containing protein / ARIADNE-like protein ARI7 (ARI7)	0.0013951	0.331016
AT4G14430	IBR10 (INDOLE-3-BUTYRIC ACID RESPONSE 10)	0.00508358	-0.611595
AT1G18670	IBS1 (IMPAIRED IN BABA-INDUCED STERILITY 1)	0.0100647	0.829398
AT2G23430	ICK1	0.00620374	-1.06677
AT5G02780	In2-1 protein, putative	0.00604527	-0.269323
AT3G24010	ING1 (INHIBITOR OF GROWTH 1)	0.00414772	-0.2233
AT1G19450	integral membrane protein, putative / sugar transporter family protein	0.00239333	1.88917
AT1G04570	integral membrane transporter family protein	4.31587e-05	3.09559
AT5G62360	invertase/pectin methylesterase inhibitor family protein	0.0006586	2.02892
AT1G23205	invertase/pectin methylesterase inhibitor family protein	0.00142714	-1.74225
AT5G20740	invertase/pectin methylesterase inhibitor family protein	0.00656506	-0.464032
AT5G62350	invertase/pectin methylesterase inhibitor family protein / DC 1.2 homolog (FL5-2I22)	0.00682509	0.549974
AT1G60960	IRT3	0.00505102	-1.19266
AT4G09020	ISA3 (ISOAMYLASE 3)	0.00772584	-0.798091
AT3G09810	isocitrate dehydrogenase, putative / NAD+ isocitrate dehydrogenase, putative	0.0084882	-0.495181
AT2G02500	ISPD	0.00613276	-0.212689
AT5G35950	jacalin lectin family protein	0.00968842	-0.0579637
AT5G13220	JAZ10 (JASMONATE-ZIM-DOMAIN PROTEIN 10)	0.00903995	0.302673
AT1G19640	JMT (JASMONIC ACID CARBOXYL METHYLTRANSFERASE)	0.00200412	0.550805
AT4G03030	kelch repeat-containing F-box family protein	0.00211341	-0.691832
AT3G46050	kelch repeat-containing F-box family protein	0.00685223	0.102526
AT4G39550	kelch repeat-containing F-box family protein	0.00926254	-0.372481
AT3G07720	kelch repeat-containing protein	0.00494073	0.287743
AT2G35060	KUP11	0.00629182	0.57761
AT3G02550	LBD41 (LOB DOMAIN-CONTAINING PROTEIN 41)	0.000791607	-0.751035
AT1G27480	lecithin:cholesterol acyltransferase family protein / LACT family protein	0.0059391	-0.697197
AT5G03140	lectin protein kinase family protein	0.00308997	-0.376016
AT5G03350	legume lectin family protein	0.000641698	1.30356
AT1G48540	leucine-rich repeat family protein	0.00405109	0.140983
AT3G26500	leucine-rich repeat family protein	0.00647699	-0.360518
AT1G53430	leucine-rich repeat family protein / protein kinase family protein	0.00349048	1.33048
AT3G46370	leucine-rich repeat protein kinase, putative	0.00100122	1.02029
AT3G27690	LHCB2.3	0.00907803	2.12333
AT2G40100	LHCB4.3 (light harvesting complex PSII)	0.000382419	-0.526901
AT1G01060	LHY (LATE ELONGATED HYPOCOTYL)	0.00256039	1.34186
AT5G47110	lil3 protein, putative	0.00289875	-0.414641
AT1G02660	lipase class 3 family protein	0.00908178	0.85353
AT1G28660	lipase, putative	0.000628901	-1.45629
AT1G72520	lipoxygenase, putative	0.00841221	0.840123
AT5G51420	long-chain-alcohol O-fatty-acyltransferase family protein / wax synthase family protein	0.00442852	0.296294
AT5G51545	LPA2 (low psii accumulation2)	0.0074083	-0.538535
AT1G71040	LPR2 (Low Phosphate Root2)	0.00926613	0.771829
AT3G50970	LTI30 (LOW TEMPERATURE-INDUCED 30)	0.00515981	2.03223
AT2G15050	LTP	0.00516877	-0.660741
AT2G17120	LYM2 (LYSM DOMAIN GPI-ANCHORED PROTEIN 2 PRECURSOR)	0.00952736	-0.254001
AT1G78600	LZF1 (LIGHT-REGULATED ZINC FINGER PROTEIN 1)	0.00329714	2.25496
AT5G56720	malate dehydrogenase, cytosolic, putative	0.00739499	0.0725177
AT2G32510	MAPKKK17	0.000799665	-0.10301
AT5G44050	MATE efflux family protein	0.00633318	0.904658
AT1G52030	MBP2 (MYROSINASE-BINDING PROTEIN 2)	0.0064791	-0.26767
AT3G02570	MEE31 (MATERNAL EFFECT EMBRYO ARREST 31)	5.24466e-05	-0.892445
AT1G06220	MEE5 (MATERNAL EFFECT EMBRYO ARREST 5)	0.000639206	0.183301
AT5G45800	MEE62 (maternal effect embryo arrest 62)	0.0033079	-0.346211
AT1G05140	membrane-associated zinc metalloprotease, putative	0.00137453	-0.621661
AT4G33540	metallo-beta-lactamase family protein	0.00614659	-0.221338
AT3G01660	methyltransferase	0.00833077	-0.420165
AT1G73600	methyltransferase/ phosphoethanolamine N-methyltransferase	0.00843629	1.07842
AT5G20410	MGD2	0.00960259	-0.303803
AT1G67195	MIR414 (MICRORNA 414)	0.00371199	-0.472706
AT5G61810	mitochondrial substrate carrier family protein	0.00262312	0.84493
AT5G42130	mitochondrial substrate carrier family protein	0.00465311	-0.279768
AT5G27450	MK (MEVALONATE KINASE)	0.00290037	-0.50004
AT5G23660	MTN3 (Arabidopsis homolog of Medicago truncatula MTN3)	0.00453116	-1.29981
AT1G30620	MUR4 (MURUS 4)	0.000670735	0.557505
AT5G59570	myb family transcription factor	0.000635517	-0.700216
AT5G47390	myb family transcription factor	0.000879932	-0.41369
AT5G17300	myb family transcription factor	0.00740442	2.23828
AT2G40970	myb family transcription factor	0.00799318	-0.496228
AT3G11280	myb family transcription factor	0.00957876	-0.234868
AT1G79140	NA	0.000433265	0.362857
AT5G63330	NA	0.0059746	1.09236
AT3G15560	NA	0.0071195	0.114365
AT3G49470	NACA2 (NASCENT POLYPEPTIDE-ASSOCIATED COMPLEX SUBUNIT ALPHA-LIKE PROTEIN 2)	0.0057564	-0.650564
AT1G21640	NADK2	0.00732883	0.627179
AT1G78590	NADK3 (NAD(H) KINASE 3)	0.00513543	0.623812
AT3G14440	NCED3 (NINE-CIS-EPOXYCAROTENOID DIOXYGENASE 3)	0.000120934	1.30317
AT1G07180	NDA1 (ALTERNATIVE NAD(P)H DEHYDROGENASE 1)	0.00553122	2.27749
AT3G16250	NDF4 (NDH-DEPENDENT CYCLIC ELECTRON FLOW 1)	0.0104962	-1.19055
AT2G38880	NF-YB1 (NUCLEAR FACTOR Y, SUBUNIT B1)	0.00794853	-0.229777
AT5G47640	NF-YB2 (NUCLEAR FACTOR Y, SUBUNIT B2)	0.00894723	-1.35474
AT1G56170	NF-YC2 (NUCLEAR FACTOR Y, SUBUNIT C2)	0.0033907	-0.363339
AT3G61970	NGA2 (NGATHA2)	0.0063291	-0.672502
AT3G21670	nitrate transporter (NTP3)	0.00805458	0.778988
AT2G37460	nodulin MtN21 family protein	0.00324925	0.701448
AT5G50800	nodulin MtN3 family protein	0.0088885	0.919547
AT2G14160	nucleic acid binding / nucleotide binding	0.00340837	-0.0259302
AT3G06410	nucleic acid binding / zinc ion binding	0.00897172	0.566379
AT2G40520	nucleotidyltransferase family protein	0.00730871	0.559453
AT1G70640	octicosapeptide/Phox/Bem1p (PB1) domain-containing protein	0.000416529	2.57195
AT3G26510	octicosapeptide/Phox/Bem1p (PB1) domain-containing protein	0.00488498	-0.815321
AT5G19650	OFP8 (ARABIDOPSIS THALIANA OVATE FAMILY PROTEIN 8)	0.000658974	0.00539698
AT1G76790	O-methyltransferase family 2 protein	0.0059798	0.78554
AT1G21110	O-methyltransferase, putative	0.00347953	0.467299
AT1G26840	ORC6 (ORIGIN RECOGNITION COMPLEX PROTEIN 6)	0.00199878	-0.114799
AT5G53450	ORG1 (OBP3-responsive gene 1)	0.000179352	0.338014
AT3G27990	other RNA	0.00444968	-0.0781531
AT1G01170	ozone-responsive stress-related protein, putative	0.0101599	-0.527023
AT3G55610	P5CS2 (DELTA 1-PYRROLINE-5-CARBOXYLATE SYNTHASE 2)	0.00868188	1.22467
AT3G17790	PAP17	0.00593884	1.45344
AT4G36010	pathogenesis-related thaumatin family protein	0.00399513	3.07584
AT1G20030	pathogenesis-related thaumatin family protein	0.0067052	1.89256
AT2G02120	PDF2.1	0.00376351	0.781738
AT4G14210	PDS3 (PHYTOENE DESATURASE 3)	0.00141523	0.401783
AT1G67750	pectate lyase family protein	0.00170904	-0.698143
AT5G47500	pectinesterase family protein	0.00518144	-0.686015
AT5G02830	pentatricopeptide (PPR) repeat-containing protein	0.00255072	0.474068
AT1G51965	pentatricopeptide (PPR) repeat-containing protein	0.00359138	-0.136864
AT5G02860	pentatricopeptide (PPR) repeat-containing protein	0.00836048	0.836643
AT3G22150	pentatricopeptide (PPR) repeat-containing protein	0.00891193	-0.342743
AT4G25433	peptidoglycan-binding LysM domain-containing protein	0.00915212	0.481517
AT1G16560	Per1-like family protein	0.00464997	-0.467321
AT4G13800	permease-related	0.00117522	1.24418
AT5G14130	peroxidase, putative	0.00441915	0.179411
AT4G32840	PFK6 (PHOSPHOFRUCTOKINASE 6)	0.00272589	0.208703
AT5G56630	PFK7 (PHOSPHOFRUCTOKINASE 7)	0.00350064	1.27378
AT5G51830	pfkB-type carbohydrate kinase family protein	0.00877442	0.803823
AT3G62150	PGP21 (P-GLYCOPROTEIN 21)	0.0042652	0.672775
AT5G24240	phosphatidylinositol 3- and 4-kinase family protein / ubiquitin family protein	0.00458572	0.638223
AT4G14740	phosphoinositide binding	0.00261652	0.874466
AT2G29650	PHT4	0.00406932	0.831084
AT2G18040	PIN1AT (PEPTIDYLPROLYL CIS/TRANS ISOMERASE, NIMA-INTERACTING 1)	0.00878847	-0.243504
AT2G16850	PIP2	0.00739408	-1.07459
AT4G35100	PIP3 (PLASMA MEMBRANE INTRINSIC PROTEIN 3)	0.00690013	-0.391969
AT1G50590	pirin, putative	0.000542405	-0.32283
AT3G54950	PLA IIIA (PATATIN-LIKE PROTEIN 6)	0.00510935	0.954606
AT2G26560	PLA2A (PHOSPHOLIPASE A 2A)	0.00299473	1.91209
AT2G19690	PLA2-BETA (PHOSPHOLIPASE A2-BETA)	7.72889e-05	-0.198467
AT5G09820	plastid-lipid associated protein PAP / fibrillin family protein	0.00514933	-0.460456
AT3G18590	plastocyanin-like domain-containing protein	0.00512855	0.423577
AT4G37060	PLP5 (PATATIN-LIKE PROTEIN 5)	0.0059473	0.00451775
AT2G02710	PLPB (PAS/LOV PROTEIN B)	0.00750889	0.695651
AT5G54190	PORA	0.00921832	0.912353
AT4G19960	potassium ion transmembrane transporter	0.0104244	1.04359
AT3G01550	PPT2 (PHOSPHOENOLPYRUVATE (PEP)/PHOSPHATE TRANSLOCATOR 2)	0.00990872	0.800379
AT5G56230	PRA1.G2 (PRENYLATED RAB ACCEPTOR 1.G2)	0.00793747	-0.479718
AT4G08370	proline-rich extensin-like family protein	0.00783383	0.1045
AT3G02670	proline-rich family protein	0.00672992	-0.11682
AT1G62790	protease inhibitor/seed storage/lipid transfer protein (LTP) family protein	0.0016423	-0.573996
AT4G12520	protease inhibitor/seed storage/lipid transfer protein (LTP) family protein	0.00776261	-0.0966239
AT1G62510	protease inhibitor/seed storage/lipid transfer protein (LTP) family protein	0.00814228	1.29434
AT5G57130	protein binding	0.000356082	-0.147054
AT3G28880	protein binding	0.00153859	0.83538
AT1G79110	protein binding / zinc ion binding	0.00185762	-1.42295
AT1G77770	protein binding / zinc ion binding	0.0104844	-0.70499
AT1G52290	protein kinase family protein	6.74067e-05	0.589504
AT5G61350	protein kinase family protein	0.00140877	1.16256
AT4G23300	protein kinase family protein	0.00524169	0.385962
AT4G23200	protein kinase family protein	0.00831448	0.252483
AT1G21590	protein kinase family protein	0.00886288	0.77283
AT3G01300	protein kinase, putative	0.00741461	-0.386314
AT5G59220	protein phosphatase 2C, putative / PP2C, putative	0.00126159	-0.836372
AT1G07430	protein phosphatase 2C, putative / PP2C, putative	0.00206847	0.850003
AT3G51470	protein phosphatase 2C, putative / PP2C, putative	0.00866645	-0.438271
AT3G16560	protein phosphatase 2C-related / PP2C-related	0.00507779	1.18862
AT3G48570	protein transport protein SEC61 gamma subunit, putative	0.000299789	-0.248342
AT3G53960	proton-dependent oligopeptide transport (POT) family protein	0.00605025	-0.757921
AT2G40460	proton-dependent oligopeptide transport (POT) family protein	0.0104664	0.953739
AT5G02310	PRT6 (PROTEOLYSIS 6)	0.00366131	0.308317
AT2G32490	pseudogene	0.000520234	-0.381316
AT3G07280	pseudogene	0.00129034	0.764652
AT5G28525	pseudogene	0.00374386	0.118114
AT1G80800	pseudogene	0.00913165	-0.414733
AT3G58975	pseudogene	0.0100728	-0.243052
AT2G46670	pseudo-response regulator, putative / timing of CAB expression 1-like protein, putative	0.0074674	3.90771
AT1G18640	PSP (3-PHOSPHOSERINE PHOSPHATASE)	0.00435291	-0.618904
AT2G32180	PTAC18 (PLASTID TRANSCRIPTIONALLY ACTIVE 18)	0.000744689	-0.741241
AT1G27910	PUB45 (PLANT U-BOX 45)	0.0080828	1.18289
AT3G05430	PWWP domain-containing protein	0.00199723	0.079521
AT4G33070	pyruvate decarboxylase, putative	0.00435996	1.88503
AT4G39990	RABA4B (RAB GTPASE HOMOLOG A4B)	0.0041462	-0.368367
AT5G19790	RAP2.11 (related to AP2 11)	0.00525198	-0.0497661
AT3G22040	receptor-like protein kinase-related	0.00562015	0.123392
AT3G55580	regulator of chromosome condensation (RCC1) family protein	0.00231945	3.49278
AT3G53830	regulator of chromosome condensation (RCC1) family protein / UVB-resistance protein-related	0.00863129	0.967189
AT4G36970	remorin family protein	0.00479123	-0.691329
AT3G54280	RGD3 (ROOT GROWTH DEFECTIVE 3)	0.00105154	0.403497
AT4G11370	RHA1A	0.00607453	0.316606
AT4G35480	RHA3B	9.22645e-05	1.27315
AT2G22450	riboflavin biosynthesis protein, putative	0.00871649	-0.467143
AT4G36420	ribosomal protein L12 family protein	0.00854217	-0.222551
AT4G39880	ribosomal protein L23 family protein	0.00205394	-0.377934
AT5G65220	ribosomal protein L29 family protein	7.25194e-05	-0.346865
AT1G64510	ribosomal protein S6 family protein	0.00919382	-0.293898
AT4G16990	RLM3 (RESISTANCE TO LEPTOSPHAERIA MACULANS 3)	0.00757883	0.663246
AT4G39040	RNA binding	0.00610884	-0.376425
AT2G33435	RNA recognition motif (RRM)-containing protein	0.00327151	0.464678
AT2G04270	RNEE/G (RNASE E/G-LIKE)	0.00401085	0.551894
AT4G16860	RPP4 (recognition of peronospora parasitica 4)	0.0100863	0.111159
AT1G74970	RPS9 (RIBOSOMAL PROTEIN S9)	0.00538317	-0.330659
AT3G25717	RTFL16 (ROTUNDIFOLIA LIKE 16)	0.00599328	0.186459
AT5G03650	SBE2.2 (starch branching enzyme 2.2)	0.00204133	0.448231
AT5G59450	scarecrow-like transcription factor 11 (SCL11)	0.00119191	0.875898
AT2G35780	scpl26 (serine carboxypeptidase-like 26)	0.00621428	-0.383244
AT2G35770	scpl28 (serine carboxypeptidase-like 28)	0.00115043	-0.106
AT5G08260	scpl35 (serine carboxypeptidase-like 35)	2.6614e-05	-0.519531
AT2G05850	scpl38 (serine carboxypeptidase-like 38)	0.00639226	0.0989566
AT2G25110	SDF2 (STROMAL CELL-DERIVED FACTOR 2-LIKE PROTEIN PRECURSOR)	0.00715482	-0.736518
AT1G75370	SEC14 cytosolic factor, putative / phosphatidylinositol transfer-like protein, putative	0.00804306	0.687255
AT1G21170	SEC5B	0.00162932	0.308164
AT1G48210	serine/threonine protein kinase, putative	0.00361304	-1.06583
AT1G34210	SERK2 (SOMATIC EMBRYOGENESIS RECEPTOR-LIKE KINASE 2)	0.0104278	0.730307
AT2G41530	SFGH (S-FORMYLGLUTATHIONE HYDROLASE)	0.00617834	-0.402516
AT1G01800	short-chain dehydrogenase/reductase (SDR) family protein	0.00293201	-0.437363
AT3G26760	short-chain dehydrogenase/reductase (SDR) family protein	0.00469346	0.15251
AT5G19200	short-chain dehydrogenase/reductase (SDR) family protein	0.00565072	-0.678312
AT3G03980	short-chain dehydrogenase/reductase (SDR) family protein	0.00742425	-0.516118
AT5G24120	SIGE (SIGMA FACTOR E)	0.00772645	2.02162
AT3G56950	SIP2	0.00889802	-0.601285
AT1G07990	SIT4 phosphatase-associated family protein	0.00236186	0.703304
AT5G24030	SLAH3 (SLAC1 HOMOLOGUE 3)	0.00120037	1.15224
AT4G02840	small nuclear ribonucleoprotein D1, putative / snRNP core protein D1, putative / Sm protein D1, putative	0.0104439	-0.3787
AT3G54460	SNF2 domain-containing protein / helicase domain-containing protein / F-box family protein	0.000840845	0.0977302
AT1G79610	sodium proton exchanger, putative (NHX6)	0.00580312	-0.164134
AT1G78460	SOUL heme-binding family protein	0.0081523	0.977122
AT1G17050	SPS2 (Solanesyl diphosphate synthase 2)	0.00936138	1.01494
AT5G20150	SPX1 (SPX DOMAIN GENE 1)	0.00880857	1.24565
AT4G37760	SQE3 (squalene epoxidase 3)	0.00490945	1.51116
AT2G20850	SRF1 (strubbelig receptor family 1)	0.00906857	-0.151384
AT1G17020	SRG1 (SENESCENCE-RELATED GENE 1)	0.00977056	-0.122395
AT1G31170	SRX (SULFIREDOXIN)	0.00205818	-0.249988
AT1G01160	SSXT protein-related / transcription co-activator-related	0.00801252	-0.408447
AT5G07000	ST2B (SULFOTRANSFERASE 2B)	0.0072524	0.561392
AT1G32900	starch synthase, putative	0.00586569	1.54503
AT2G31380	STH	0.00430531	1.87502
AT5G01920	STN8	0.00413208	-1.11703
AT3G57020	strictosidine synthase family protein	0.006965	1.04472
AT3G51440	strictosidine synthase family protein	0.00916202	-0.461569
AT5G44530	subtilase family protein	0.00266445	1.0296
AT5G23250	succinyl-CoA ligase (GDP-forming) alpha-chain, mitochondrial, putative / succinyl-CoA synthetase, alpha chain, putative / SCS-alpha, putative	0.00785395	-0.365086
AT3G51895	SULTR3	0.00725393	0.893386
AT1G09960	SUT4 (SUCROSE TRANSPORTER 4)	0.00676311	-0.373166
AT3G52400	SYP122 (SYNTAXIN OF PLANTS 122)	0.000861391	1.2079
AT5G08080	SYP132 (SYNTAXIN OF PLANTS 132)	0.00525509	0.255455
AT2G19450	TAG1 (TRIACYLGLYCEROL BIOSYNTHESIS DEFECT 1)	0.00382412	0.973967
AT5G44510	TAO1 (TARGET OF AVRB OPERATION1)	0.00977614	-0.233961
AT2G41100	TCH3 (TOUCH 3)	0.00842661	0.870711
AT4G18390	TCP family transcription factor, putative	0.00953793	0.852366
AT2G19580	TET2 (TETRASPANIN2)	0.00839625	-0.443066
AT5G65210	TGA1	0.00947838	-0.108494
AT1G19800	TGD1 (TRIGALACTOSYLDIACYLGLYCEROL 1)	0.00576771	-0.358247
AT1G68260	thioesterase family protein	0.0103188	-0.198782
AT3G07800	thymidine kinase, putative	0.00289066	-0.62758
AT1G70700	TIFY7	0.00224741	0.639592
AT5G58070	TIL (TEMPERATURE-INDUCED LIPOCALIN)	0.0018825	1.09137
AT2G21170	TIM (TRIOSEPHOSPHATE ISOMERASE)	0.000226742	-0.393471
AT5G44910	Toll-Interleukin-Resistance (TIR) domain-containing protein	0.00734297	1.1534
AT3G46820	TOPP5	0.00650438	-0.229599
AT4G11240	TOPP7	0.00520847	-0.702563
AT3G05800	transcription factor	0.000474597	1.78049
AT1G76580	transcription factor	0.00388285	1.11516
AT1G09950	transcription factor-related	0.0100408	1.4336
AT5G05570	transducin family protein / WD-40 repeat family protein	0.00720129	0.118885
AT5G67150	transferase family protein	0.00714064	-0.755912
AT4G17910	transferase, transferring acyl groups	0.000540834	-0.146991
AT1G65445	transferase-related	0.00970556	0.0611071
AT5G14030	translocon-associated protein beta (TRAPB) family protein	0.00976729	-0.522417
AT4G17550	transporter-related	0.00873587	0.915574
AT1G06890	transporter-related	0.0104936	-0.646642
AT3G30640	transposable element gene	0.000171706	0.0954176
AT2G07694	transposable element gene	0.000320194	0.0946366
AT2G14650	transposable element gene	0.000564551	0.322982
AT5G32312	transposable element gene	0.000680555	0.444267
AT2G13530	transposable element gene	0.00076729	-0.0911144
AT4G06656	transposable element gene	0.000975004	0.737382
AT3G32394	transposable element gene	0.00112817	0.17725
AT5G32431	transposable element gene	0.00143563	0.729235
AT4G06626	transposable element gene	0.00148138	0.428829
AT4G03790	transposable element gene	0.0017008	0.200749
AT5G31685	transposable element gene	0.00182131	0.134267
AT4G06728	transposable element gene	0.00215945	1.23937
AT1G54905	transposable element gene	0.00235757	0.137031
AT1G21330	transposable element gene	0.00249004	-0.161291
AT4G08078	transposable element gene	0.00257855	0.789656
AT4G06724	transposable element gene	0.00262438	1.25119
AT4G06654	transposable element gene	0.00270739	0.185088
AT3G30846	transposable element gene	0.00397254	0.310289
AT3G29781	transposable element gene	0.00417542	0.14032
AT3G31970	transposable element gene	0.00420552	0.383054
AT5G32215	transposable element gene	0.00478167	0.184789
AT3G30150	transposable element gene	0.00502031	0.0857604
AT1G37057	transposable element gene	0.00534738	-0.0552868
AT1G42365	transposable element gene	0.00536748	0.466271
AT3G43523	transposable element gene	0.00568773	-0.16777
AT3G29730	transposable element gene	0.00598356	0.174265
AT1G35405	transposable element gene	0.00602902	-0.378467
AT3G32968	transposable element gene	0.00619797	0.106332
AT3G42252	transposable element gene	0.00622732	0.54997
AT5G31087	transposable element gene	0.00676977	0.184237
AT3G43863	transposable element gene	0.00688333	1.12475
AT4G06514	transposable element gene	0.0071855	0.101143
AT4G03911	transposable element gene	0.00725808	-0.071635
AT4G05636	transposable element gene	0.00795408	0.712838
AT4G27597	transposable element gene	0.00797286	0.0597114
AT5G32112	transposable element gene	0.00801385	-0.125216
AT5G33150	transposable element gene	0.00812387	0.401821
AT3G42719	transposable element gene	0.00879056	0.191907
AT3G32917	transposable element gene	0.00904966	-0.0854967
AT3G42480	transposable element gene	0.00913355	0.100856
AT5G32775	transposable element gene	0.00940422	0.22152
AT5G65140	trehalose-6-phosphate phosphatase, putative	0.00649825	0.199086
AT4G13550	triacylglycerol lipase	0.000603309	0.459291
AT2G43530	trypsin inhibitor, putative	0.00670331	-1.48378
AT2G07440	two-component responsive regulator-related / response regulator protein-related	0.00867343	-0.18403
AT5G43630	TZP	0.00106384	1.18123
AT3G63090	ubiquitin thiolesterase	0.00101425	-0.187843
AT2G12550	ubiquitin-associated (UBA)/TS-N domain-containing protein	0.00423723	0.714016
AT1G06000	UDP-glucoronosyl/UDP-glucosyl transferase family protein	0.00235602	-0.514016
AT3G21790	UDP-glucoronosyl/UDP-glucosyl transferase family protein	0.00876031	-0.631506
AT1G05560	UGT75B1 (UDP-GLUCOSYLTRANSFERASE 75B1)	0.00624732	-0.770616
AT3G21560	UGT84A2	0.00556511	1.06196
AT3G53670	unknown protein	0.000138811	-0.868977
AT4G35200	unknown protein	0.000142807	-0.0325359
AT3G01060	unknown protein	0.000256683	1.59863
AT3G49270	unknown protein	0.000280276	-0.0277888
AT5G39240	unknown protein	0.000342989	0.99061
AT1G27690	unknown protein	0.000355577	-0.250177
AT5G11970	unknown protein	0.000477519	-0.843393
AT1G76270	unknown protein	0.000568629	0.521816
AT1G12330	unknown protein	0.000615334	-0.883787
AT1G50900	unknown protein	0.00065253	-0.340925
AT1G75810	unknown protein	0.00065609	0.683897
AT3G12320	unknown protein	0.000671752	1.90953
AT1G10410	unknown protein	0.000778888	1.25532
AT1G52720	unknown protein	0.000781961	-0.665884
AT1G07020	unknown protein	0.000824423	-0.438347
AT2G31140	unknown protein	0.000886687	-0.2289
AT5G64160	unknown protein	0.000942292	-0.270353
AT4G29310	unknown protein	0.000975148	-1.54247
AT5G65960	unknown protein	0.0010156	-0.365743
AT2G01340	unknown protein	0.00103939	-0.355137
AT3G54500	unknown protein	0.00110822	2.26551
AT2G36220	unknown protein	0.00113557	1.71997
AT3G52360	unknown protein	0.0011604	-0.699084
AT5G62770	unknown protein	0.00120043	-0.936606
AT2G31190	unknown protein	0.00120131	-0.337102
AT4G15430	unknown protein	0.00120646	1.14105
AT2G27402	unknown protein	0.00129455	-0.123129
AT3G20680	unknown protein	0.00129657	-0.862126
AT5G45410	unknown protein	0.0014623	-0.340254
AT5G44575	unknown protein	0.00150135	0.440153
AT5G42960	unknown protein	0.00152416	-0.422807
AT5G41590	unknown protein	0.00163697	0.460238
AT3G03020	unknown protein	0.00169614	-0.255794
AT5G03345	unknown protein	0.00175391	-0.182377
AT1G76020	unknown protein	0.0018133	-0.179563
AT5G14390	unknown protein	0.00200528	-0.256927
AT5G07730	unknown protein	0.00206156	-0.224974
AT1G20070	unknown protein	0.00212749	1.1921
AT2G27270	unknown protein	0.00213272	0.122731
AT5G19190	unknown protein	0.00217136	-1.48319
AT3G02910	unknown protein	0.00220896	-1.19451
AT5G11600	unknown protein	0.00223565	0.185365
AT1G80940	unknown protein	0.00227282	-0.456162
AT3G09162	unknown protein	0.00231433	0.570492
AT3G21480	unknown protein	0.00232331	0.337882
AT5G22710	unknown protein	0.00233805	-0.131794
AT5G46030	unknown protein	0.00237925	-0.501254
AT4G24265	unknown protein	0.00242664	-0.202641
AT4G14830	unknown protein	0.00244314	-0.509552
AT5G65400	unknown protein	0.0024714	-0.314852
AT5G14550	unknown protein	0.00247958	1.19391
AT2G07702	unknown protein	0.00248318	0.0871714
AT2G40095	unknown protein	0.00257819	-0.412958
AT4G08140	unknown protein	0.0025962	-0.317178
AT1G11210	unknown protein	0.00265648	1.76991
AT1G42440	unknown protein	0.00266117	0.319395
AT3G12510	unknown protein	0.00268584	-0.20075
AT3G05730	unknown protein	0.00268776	-0.307143
AT5G65300	unknown protein	0.00269909	0.612457
AT5G12010	unknown protein	0.00270648	0.197257
AT1G65490	unknown protein	0.00278815	0.907951
AT2G12400	unknown protein	0.00279827	0.692329
AT3G21680	unknown protein	0.00282847	-0.186395
ATCG00780	unknown protein	0.00299613	0.687171
AT3G56830	unknown protein	0.00301747	-0.230064
AT1G19370	unknown protein	0.00323133	1.67094
AT2G07691	unknown protein	0.00326055	-0.0831667
AT2G28690	unknown protein	0.00328292	-0.0692023
AT1G80120	unknown protein	0.00330203	1.99252
AT4G24530	unknown protein	0.00330569	0.142254
AT1G15215	unknown protein	0.00331048	-0.236109
AT5G24990	unknown protein	0.00333864	-0.540513
AT3G15750	unknown protein	0.00335301	1.09645
AT3G17800	unknown protein	0.00342477	1.50035
AT2G31590	unknown protein	0.00343339	-0.0379292
AT2G11910	unknown protein	0.00344374	-0.597237
AT1G36380	unknown protein	0.00357032	-0.335948
AT4G38060	unknown protein	0.00362924	-0.754861
AT1G72510	unknown protein	0.0036721	-1.49355
AT3G03150	unknown protein	0.00386113	-0.803842
AT1G24050	unknown protein	0.00388521	-0.324276
AT4G32480	unknown protein	0.00393036	-0.97452
AT1G30260	unknown protein	0.00396549	-0.903302
AT5G11070	unknown protein	0.00402101	-1.51587
AT2G32280	unknown protein	0.00403282	0.514387
AT3G54880	unknown protein	0.00403708	-0.753741
AT3G57930	unknown protein	0.00407866	-0.646324
AT1G22970	unknown protein	0.00409487	-0.342478
AT1G04300	unknown protein	0.00416393	0.288795
AT2G15020	unknown protein	0.00425157	2.25216
AT3G48640	unknown protein	0.00434841	-0.47272
AT3G11850	unknown protein	0.00439273	1.20926
AT5G41560	unknown protein	0.00442783	-0.406259
AT5G35120	unknown protein	0.00444838	0.328183
AT1G78070	unknown protein	0.00447764	1.26411
AT2G37980	unknown protein	0.00455468	1.59331
AT5G36680	unknown protein	0.00470157	0.0727525
AT5G42900	unknown protein	0.0047612	0.763814
AT1G02470	unknown protein	0.00497634	-0.332913
AT5G42680	unknown protein	0.00508602	-0.466745
AT2G23690	unknown protein	0.00511691	-0.904091
AT3G03700	unknown protein	0.00512643	-0.280973
AT4G10930	unknown protein	0.00514374	0.313557
AT4G21215	unknown protein	0.00515983	1.19722
AT5G54170	unknown protein	0.00519098	-0.800256
AT5G54585	unknown protein	0.00520606	0.677269
AT2G47200	unknown protein	0.00524766	0.0749978
AT5G30341	unknown protein	0.00526454	0.433752
AT2G17240	unknown protein	0.00572053	-0.676762
AT2G28360	unknown protein	0.00600939	0.748982
AT3G63430	unknown protein	0.00601109	0.420501
AT4G29400	unknown protein	0.00603144	0.146372
AT2G03350	unknown protein	0.0062144	-0.377997
AT5G56980	unknown protein	0.00627275	0.547982
AT3G50150	unknown protein	0.00637009	0.154179
AT1G18060	unknown protein	0.00644829	0.626602
AT1G10090	unknown protein	0.00660605	0.842858
AT5G11830	unknown protein	0.00707366	0.221835
AT5G26230	unknown protein	0.00708476	0.41113
AT3G02250	unknown protein	0.00712295	0.931839
AT2G44500	unknown protein	0.00720237	-0.853787
AT1G68500	unknown protein	0.00733676	0.641875
AT5G46873	unknown protein	0.00736109	0.138089
AT1G15400	unknown protein	0.00738199	-0.391297
AT4G20095	unknown protein	0.00755335	0.100982
AT3G27900	unknown protein	0.00756545	-0.332302
AT5G22390	unknown protein	0.00769549	0.798646
AT4G27900	unknown protein	0.00782407	-0.935278
AT5G25460	unknown protein	0.00797437	-0.219364
AT3G26950	unknown protein	0.0079891	0.394455
AT4G14240	unknown protein	0.00817509	0.464944
AT1G16020	unknown protein	0.00844429	0.32176
AT1G02870	unknown protein	0.00847999	-0.400963
AT1G55280	unknown protein	0.00878771	-0.289916
AT5G22270	unknown protein	0.00879481	-0.800903
AT4G15802	unknown protein	0.00883719	-0.530506
AT3G61280	unknown protein	0.00896278	-0.403306
AT1G71240	unknown protein	0.00950922	0.966611
AT2G47485	unknown protein	0.00966976	-0.377036
ATCG00820	unknown protein	0.00979383	0.566715
AT5G13140	unknown protein	0.00984635	-0.845012
AT4G33140	unknown protein	0.00987382	-0.608637
AT5G35926	unknown protein	0.00990313	-0.0533486
AT4G20150	unknown protein	0.0099428	-0.419575
AT2G27950	unknown protein	0.0100649	1.12559
AT5G53780	unknown protein	0.0100778	0.0831582
AT1G75180	unknown protein	0.0101952	1.41494
AT4G26990	unknown protein	0.0102373	-0.231694
AT5G11000	unknown protein	0.0102873	-0.985159
AT5G08720	unknown protein	0.0103092	0.529577
AT1G72645	unknown protein	0.0103649	-0.933578
AT4G20170	unknown protein	0.0104033	1.18387
AT3G19800	unknown protein	0.0104172	-0.659564
AT2G37035	unknown protein	0.0104432	-0.543518
AT3G53900	uracil phosphoribosyltransferase, putative / UMP pyrophosphorylase, putative / UPRTase, putative	0.00669258	-0.430068
AT1G05620	URH2 (URIDINE-RIBOHYDROLASE 2)	0.0054621	-0.459843
AT1G80450	VQ motif-containing protein	0.00483669	0.419038
AT3G58000	VQ motif-containing protein	0.00791479	-0.215779
AT1G53700	WAG1 (WAG 1)	0.00245169	-0.586691
AT1G16140	WAKL3 (wall associated kinase-like 3)	0.00441623	0.160067
AT1G79680	wall-associated kinase, putative	0.0102555	0.339593
AT5G50650	WD-40 repeat family protein / St12p protein, putative	0.00458179	-0.293972
AT1G19660	wound-responsive family protein	0.00692971	-0.393785
AT1G55600	WRKY10 (WRKY DNA-BINDING PROTEIN 10)	0.00840187	0.0801648
AT4G04450	WRKY42	0.00538673	2.07632
AT4G24240	WRKY7	0.00845531	1.25614
AT3G56400	WRKY70	0.00145571	-0.876762
AT2G34190	xanthine/uracil permease family protein	0.00716104	-0.439514
AT2G04240	XERICO	0.00275827	0.653631
AT4G00380	XH/XS domain-containing protein / XS zinc finger domain-containing protein	0.000673219	0.228411
AT1G14720	XTR2 (XYLOGLUCAN ENDOTRANSGLYCOSYLASE RELATED 2)	0.00364382	0.642485
AT1G67730	YBR159	0.00749951	-0.723242
AT5G53940	yippee family protein	0.00368783	-0.336927
AT3G43790	ZIFL2 (ZINC INDUCED FACILITATOR-like 2)	0.00553145	-0.257156
AT5G54470	zinc finger (B-box type) family protein	0.00175162	2.45853
AT1G73870	zinc finger (B-box type) family protein	0.00449477	0.729203
AT4G27310	zinc finger (B-box type) family protein	0.00718296	2.46979
AT2G21320	zinc finger (B-box type) family protein	0.00815181	2.11405
AT3G21890	zinc finger (B-box type) family protein	0.0101995	0.617512
AT1G68180	zinc finger (C3HC4-type RING finger) family protein	0.000329997	0.0362311
AT4G13100	zinc finger (C3HC4-type RING finger) family protein	0.00247511	-0.693173
AT1G49850	zinc finger (C3HC4-type RING finger) family protein	0.00462855	-0.41076
AT2G44330	zinc finger (C3HC4-type RING finger) family protein	0.0055289	0.0840694
AT5G18760	zinc finger (C3HC4-type RING finger) family protein	0.00587903	0.300236
AT2G37580	zinc finger (C3HC4-type RING finger) family protein	0.00616036	0.33971
AT1G74370	zinc finger (C3HC4-type RING finger) family protein	0.00622598	-0.336005
AT1G23980	zinc finger (C3HC4-type RING finger) family protein	0.0064215	-0.720751
AT3G09770	zinc finger (C3HC4-type RING finger) family protein	0.00698805	-0.307124
AT5G55970	zinc finger (C3HC4-type RING finger) family protein	0.00762838	0.376238
AT5G42200	zinc finger (C3HC4-type RING finger) family protein	0.00771195	-0.551738
AT3G54810	zinc finger (GATA type) family protein	0.00183221	-0.445846
AT3G51080	zinc finger (GATA type) family protein	0.00455388	-0.472098
AT3G16870	zinc finger (GATA type) family protein	0.00694705	-0.508176
AT5G50450	zinc finger (MYND type) family protein	1.87028e-05	0.977187
AT1G05890	zinc finger protein-related	0.00677189	-0.345524
AT5G41580	zinc ion binding	0.00221386	0.705377
AT5G46710	zinc-binding family protein	0.00652832	1.3567

## Sheet: Kyo-2
tair_locus	external_gene_id	tair_locus	external_gene_id	Kyo.2.Cold	Kyo-2.FC		Total	Up	Down
AT1G70640	octicosapeptide/Phox/Bem1p (PB1) domain-containing protein	AT3G14415	(S)-2-hydroxy-acid oxidase, peroxisomal, putative / glycolate oxidase, putative / short chain alpha-hydroxy acid oxidase, putative	0.000688275	-0.392536		877	458	419
AT1G73480	hydrolase, alpha/beta fold family protein	AT5G48540	33 kDa secretory protein-related	0.00564954	1.10827
AT1G75180	unknown protein	AT2G33630	3-beta hydroxysteroid dehydrogenase/isomerase family protein	0.00129937	-0.729469
AT1G51140	basic helix-loop-helix (bHLH) family protein	AT1G65060	4CL3	0.00683941	-0.813379
AT1G11210	unknown protein	AT1G76730	5-formyltetrahydrofolate cyclo-ligase family protein	0.00440693	-0.779844
AT2G46790	APRR9 (ARABIDOPSIS PSEUDO-RESPONSE REGULATOR 9)	AT3G53430	60S ribosomal protein L12 (RPL12B)	0.00130179	-0.303307
AT1G78600	LZF1 (LIGHT-REGULATED ZINC FINGER PROTEIN 1)	AT1G71180	6-phosphogluconate dehydrogenase NAD-binding domain-containing protein	0.00202263	-0.604265
AT4G28720	flavin-containing monooxygenase family protein / FMO family protein	AT3G16050	A37	0.00412184	-0.966547
AT2G46830	CCA1 (CIRCADIAN CLOCK ASSOCIATED 1)	AT1G43910	AAA-type ATPase family protein	0.00862647	-0.545866
AT1G76520	auxin efflux carrier family protein	AT5G23050	AAE17 (ACYL-ACTIVATING ENZYME 17)	0.00973331	-1.20339
AT4G25480	DREB1A (DEHYDRATION RESPONSE ELEMENT B1A)	AT3G16910	AAE7 (ACYL-ACTIVATING ENZYME 7)	0.00567105	-1.48985
AT4G21215	unknown protein	AT5G67030	ABA1 (ABA DEFICIENT 1)	0.000137583	1.55963
AT2G29650	PHT4	AT1G79600	ABC1 family protein	0.0100235	0.621808
AT4G37260	MYB73 (MYB DOMAIN PROTEIN 73)	AT1G49720	ABF1 (ABSCISIC ACID RESPONSIVE ELEMENT-BINDING FACTOR 1)	0.00581946	1.57935
AT1G01060	LHY (LATE ELONGATED HYPOCOTYL)	AT1G45249	ABF2 (ABSCISIC ACID RESPONSIVE ELEMENTS-BINDING FACTOR 2)	0.00845063	-0.647446
AT3G27170	CLC-B (CHLORIDE CHANNEL B)	AT5G64750	ABR1 (ABA REPRESSOR1)	0.00636167	0.411209
AT4G27310	zinc finger (B-box type) family protein	AT3G52720	ACA1 (ALPHA CARBONIC ANHYDRASE 1)	0.00924878	-0.614951
AT2G46670	pseudo-response regulator, putative / timing of CAB expression 1-like protein, putative	AT5G57110	ACA8 (AUTOINHIBITED CA2+ -ATPASE, ISOFORM 8)	0.00788629	0.586744
AT5G06980	unknown protein	AT1G08570	ACHT4 (ATYPICAL CYS HIS RICH THIOREDOXIN 4)	0.00682733	0.423007
AT1G71910	unknown protein	AT4G22780	ACR7	0.000155813	0.596899
AT5G24470	APRR5 (ARABIDOPSIS PSEUDO-RESPONSE REGULATOR 5)	AT4G37770	ACS8	0.0019141	0.532714
AT1G60590	polygalacturonase, putative / pectinase, putative	AT5G09810	ACT7 (ACTIN 7)	0.000655635	-0.176967
AT3G61060	AtPP2-A13 (Arabidopsis thaliana phloem protein 2-A13)	AT2G20410	activating signal cointegrator-related	0.00560462	-0.184057
AT4G33920	protein phosphatase 2C family protein / PP2C family protein	AT4G12440	adenine phosphoribosyltransferase, putative	0.00276101	0.253715
AT5G02810	PRR7 (PSEUDO-RESPONSE REGULATOR 7)	AT1G77120	ADH1 (ALCOHOL DEHYDROGENASE 1)	0.000997389	1.80396
AT1G14140	mitochondrial substrate carrier family protein	AT2G31360	ADS2 (16:0Delta9 Arabidopsis desaturase 2)	0.000570339	1.12036
AT5G54470	zinc finger (B-box type) family protein	AT1G12820	AFB3 (AUXIN SIGNALING F-BOX 3)	0.003511	-0.50551
AT3G15450	unknown protein	AT3G29575	AFP3 (ABI FIVE BINDING PROTEIN 3)	0.00382815	1.85465
AT4G36010	pathogenesis-related thaumatin family protein	AT1G65300	AGL38 (AGAMOUS-LIKE 38)	0.00950054	0.125161
AT5G22670	F-box family protein	AT2G23130	AGP17 (ARABINOGALACTAN PROTEIN 17)	0.00310588	0.849425
AT4G02590	UNE12 (unfertilized embryo sac 12)	AT2G18960	AHA1 (ARABIDOPSIS H+ ATPASE 1)	0.00996038	-0.348554
AT3G27690	LHCB2.3	AT4G30190	AHA2	0.000252341	-0.312081
AT5G48250	zinc finger (B-box type) family protein	AT5G42250	alcohol dehydrogenase, putative	0.00903604	0.872841
AT5G64840	ATGCN5 (A. THALIANA GENERAL CONTROL NON-REPRESSIBLE 5)	AT2G24270	ALDH11A3	0.00842372	0.440921
AT3G20810	transcription factor jumonji (jmjC) domain-containing protein	AT1G65560	allyl alcohol dehydrogenase, putative	0.00408767	-0.396776
AT5G61350	protein kinase family protein	AT3G56310	alpha-galactosidase, putative / melibiase, putative / alpha-D-galactoside galactohydrolase, putative	0.00255403	-0.427657
AT3G54500	unknown protein	AT1G31690	amine oxidase/ copper ion binding / quinone binding	0.00132377	-1.49798
AT5G51550	EXL3 (EXORDIUM LIKE 3)	AT3G19553	amino acid permease family protein	0.00239029	0.454772
AT1G17550	HAB2	AT3G54830	amino acid transporter family protein	0.00286117	1.41562
AT3G27820	MDAR4 (MONODEHYDROASCORBATE REDUCTASE 4)	AT5G02180	amino acid transporter family protein	0.00603947	1.62392
AT3G55880	unknown protein	AT1G11860	aminomethyltransferase, putative	0.000223833	-0.532871
AT1G28050	zinc finger (B-box type) family protein	AT1G77670	aminotransferase class I and II family protein	0.00282076	-0.781086
AT5G56630	PFK7 (PHOSPHOFRUCTOKINASE 7)	AT1G69830	AMY3 (ALPHA-AMYLASE-LIKE 3)	0.00795766	-0.828631
AT1G17610	disease resistance protein-related	AT2G02450	ANAC035 (Arabidopsis NAC domain containing protein 35)	0.00779936	0.192599
AT3G25870	unknown protein	AT2G17040	anac036 (Arabidopsis NAC domain containing protein 36)	0.00501546	-0.531823
AT1G17100	SOUL heme-binding family protein	AT5G22290	anac089 (Arabidopsis NAC domain containing protein 89)	0.00927523	0.275333
AT1G19450	integral membrane protein, putative / sugar transporter family protein	AT5G54610	ANK (ankyrin)	0.00291097	-1.15952
AT1G47710	serpin, putative / serine protease inhibitor, putative	AT2G28840	ankyrin repeat family protein	0.000470648	0.536655
AT1G19370	unknown protein	AT3G04140	ankyrin repeat family protein	0.00672992	1.18496
AT3G12320	unknown protein	AT3G11900	ANT1 (AROMATIC AND NEUTRAL TRANSPORTER 1)	0.00266074	0.638726
AT1G04570	integral membrane transporter family protein	AT5G14760	AO (L-ASPARTATE OXIDASE)	0.00271674	0.687773
AT5G25110	CIPK25 (CBL-INTERACTING PROTEIN KINASE 25)	AT2G44940	AP2 domain-containing transcription factor TINY, putative	0.00458598	0.967528
AT4G25470	CBF2 (C-REPEAT/DRE BINDING FACTOR 2)	AT4G39210	APL3	0.00159785	-0.73158
AT1G13260	RAV1	AT4G04610	APR1 (APS REDUCTASE 1)	0.0102102	-1.19573
AT2G18210	unknown protein	AT4G21990	APR3 (APS REDUCTASE 3)	0.00379787	-1.46161
AT4G33980	unknown protein	AT5G60100	APRR3 (ARABIDOPSIS PSEUDO-RESPONSE REGULATOR 3)	0.000333794	-1.54377
AT1G10370	ERD9 (EARLY-RESPONSIVE TO DEHYDRATION 9)	AT5G24470	APRR5 (ARABIDOPSIS PSEUDO-RESPONSE REGULATOR 5)	3.13165e-05	2.22645
AT5G67030	ABA1 (ABA DEFICIENT 1)	AT2G46790	APRR9 (ARABIDOPSIS PSEUDO-RESPONSE REGULATOR 9)	6.5344e-06	2.14154
AT1G49660	AtCXE5 (Arabidopsis thaliana carboxyesterase 5)	AT1G19920	APS2	0.0064064	-0.899252
AT4G22780	ACR7	AT1G07890	APX1 (ascorbate peroxidase 1)	0.000265644	-0.412636
AT5G15850	COL1 (constans-like 1)	AT2G26530	AR781	0.00860203	0.558249
AT3G05800	transcription factor	AT4G08870	arginase, putative	0.000961332	1.41952
AT3G47500	CDF3 (CYCLING DOF FACTOR 3)	AT3G03440	armadillo/beta-catenin repeat family protein	0.000778393	0.63096
AT5G57660	zinc finger (B-box type) family protein	AT1G61350	armadillo/beta-catenin repeat family protein	0.00385545	-0.672843
AT1G11330	S-locus lectin protein kinase family protein	AT1G60190	armadillo/beta-catenin repeat family protein / U-box domain-containing protein	0.00140668	0.388458
AT1G02350	protoporphyrinogen oxidase-related	AT1G76390	armadillo/beta-catenin repeat family protein / U-box domain-containing protein	0.00924669	-0.558423
AT4G20860	FAD-binding domain-containing protein	AT2G37630	AS1 (ASYMMETRIC LEAVES 1)	0.00109628	-0.654686
AT1G72940	disease resistance protein (TIR-NBS class), putative	AT3G47340	ASN1 (GLUTAMINE-DEPENDENT ASPARAGINE SYNTHASE 1)	0.00862575	1.78809
AT5G04340	ZAT6 (ZINC FINGER OF ARABIDOPSIS THALIANA 6)	AT5G11520	ASP3 (ASPARTATE AMINOTRANSFERASE 3)	0.0023841	-0.530635
AT3G55610	P5CS2 (DELTA 1-PYRROLINE-5-CARBOXYLATE SYNTHASE 2)	AT3G18680	aspartate/glutamate/uridylate kinase family protein	0.00289161	-0.331229
AT5G57345	unknown protein	AT1G26640	aspartate/glutamate/uridylate kinase family protein	0.0100964	-0.358015
AT3G14000	ATBRXL2	AT3G54400	aspartyl protease family protein	0.00164115	0.900494
AT3G57020	strictosidine synthase family protein	AT1G66180	aspartyl protease family protein	0.00172866	1.51561
AT3G17790	PAP17	AT5G54930	AT hook motif-containing protein	0.0031529	0.652266
AT1G70700	TIFY7	AT4G18010	AT5PTASE2 (MYO-INOSITOL POLYPHOSPHATE 5-PHOSPHATASE 2)	0.00206743	2.05319
AT2G04030	CR88	AT4G20070	ATAAH (Arabidopsis thaliana Allantoate Amidohydrolase)	0.00702766	1.21466
AT2G31380	STH	AT5G08380	AtAGAL1 (Arabidopsis thaliana ALPHA-GALACTOSIDASE 1)	0.00044355	-1.07654
AT1G11860	aminomethyltransferase, putative	AT2G46510	ATAIB (ABA-INDUCIBLE BHLH-TYPE TRANSCRIPTION FACTOR)	0.00170899	-1.21259
AT5G62620	galactosyltransferase family protein	AT1G12910	ATAN11 (ANTHOCYANIN11)	0.00308724	-0.413754
AT1G09350	AtGolS3 (Arabidopsis thaliana galactinol synthase 3)	AT4G08930	ATAPRL6 (APR-like 6)	0.00523623	0.332713
AT5G17300	myb family transcription factor	AT3G60830	ATARP7 (ACTIN-RELATED PROTEIN 7)	0.00852936	-0.407796
AT1G33230	unknown protein	AT4G34740	ATASE2 (GLN PHOSPHORIBOSYL PYROPHOSPHATE AMIDOTRANSFERASE 2)	0.00273938	0.442021
AT1G20030	pathogenesis-related thaumatin family protein	AT1G12060	ATBAG5 (ARABIDOPSIS THALIANA BCL-2-ASSOCIATED ATHANOGENE 5)	0.00321804	-1.13441
AT1G79270	ECT8 (evolutionarily conserved C-terminal region 8)	AT3G14000	ATBRXL2	0.000195516	0.542133
AT2G29170	short-chain dehydrogenase/reductase (SDR) family protein / tropinone reductase, putative	AT5G17770	ATCBR (ARABIDOPSIS THALIANA NADH:CYTOCHROME B5 REDUCTASE 1)	0.00733959	-0.493269
AT4G30190	AHA2	AT1G19670	ATCLH1 (ARABIDOPSIS THALIANA CORONATINE-INDUCED PROTEIN 1)	0.000353903	-1.11163
AT4G24960	ATHVA22D	AT2G46430	ATCNGC3 (CYCLIC NUCLEOTIDE GATED CHANNEL 3)	0.000658448	-1.11698
AT1G10060	branched-chain amino acid aminotransferase 1 / branched-chain amino acid transaminase 1 (BCAT1)	AT5G54250	ATCNGC4 (CYCLIC NUCLEOTIDE-GATED CATION CHANNEL 4)	0.00667063	-1.29578
AT1G07890	APX1 (ascorbate peroxidase 1)	AT1G55850	ATCSLE1	0.00322497	-1.47899
AT5G07070	CIPK2 (CBL-INTERACTING PROTEIN KINASE 2)	AT3G48700	ATCXE13 (ARABIDOPSIS THALIANA CARBOXYESTERASE 13)	0.00571222	0.182493
AT1G21050	unknown protein	AT1G49660	AtCXE5 (Arabidopsis thaliana carboxyesterase 5)	0.000151254	0.947345
AT4G19670	zinc finger (C3HC4-type RING finger) family protein	AT2G40790	ATCXXS2 (C-TERMINAL CYSTEINE RESIDUE IS CHANGED TO A SERINE 1)	0.00522266	0.0840286
AT1G10410	unknown protein	AT3G55630	ATDFD (A. THALIANA DHFS-FPGS HOMOLOG D)	0.0075547	-1.43044
AT4G29190	zinc finger (CCCH-type) family protein	AT3G11240	ATE2 (ARGININE-TRNA PROTEIN TRANSFERASE 2)	0.00259614	-0.171757
AT4G19860	lecithin:cholesterol acyltransferase family protein / LACT family protein	AT3G08970	ATERDJ3A	0.00912276	-0.167574
AT2G26560	PLA2A (PHOSPHOLIPASE A 2A)	AT3G62600	ATERDJ3B	0.000447819	-1.06911
AT4G27950	CRF4 (CYTOKININ RESPONSE FACTOR 4)	AT4G17490	ATERF6 (ETHYLENE RESPONSIVE ELEMENT BINDING FACTOR 6)	0.0073087	0.574893
AT5G44070	CAD1 (CADMIUM SENSITIVE 1)	AT4G17030	ATEXLB1 (ARABIDOPSIS THALIANA EXPANSIN-LIKE B1)	0.00235731	-0.745741
AT1G07180	NDA1 (ALTERNATIVE NAD(P)H DEHYDROGENASE 1)	AT5G59730	ATEXO70H7 (EXOCYST SUBUNIT EXO70 FAMILY PROTEIN H7)	0.00636291	1.18717
AT3G22190	IQD5 (IQ-domain 5)	AT3G55500	ATEXPA16 (ARABIDOPSIS THALIANA EXPANSIN A16)	0.00256092	-1.26056
AT1G08930	ERD6 (EARLY RESPONSE TO DEHYDRATION 6)	AT5G63530	ATFP3	0.00611833	-1.13304
AT5G60100	APRR3 (ARABIDOPSIS PSEUDO-RESPONSE REGULATOR 3)	AT4G38580	ATFP6 (FARNESYLATED PROTEIN 6)	0.00299491	1.31456
AT1G07420	SMO2-1 (STEROL 4-ALPHA-METHYL-OXIDASE 2-1)	AT5G64840	ATGCN5 (A. THALIANA GENERAL CONTROL NON-REPRESSIBLE 5)	6.81586e-05	1.1128
AT1G19670	ATCLH1 (ARABIDOPSIS THALIANA CORONATINE-INDUCED PROTEIN 1)	AT2G47180	AtGolS1 (Arabidopsis thaliana galactinol synthase 1)	0.00148036	1.31986
AT3G55580	regulator of chromosome condensation (RCC1) family protein	AT1G09350	AtGolS3 (Arabidopsis thaliana galactinol synthase 3)	0.000233987	2.64632
AT2G32280	unknown protein	AT4G11600	ATGPX6 (GLUTATHIONE PEROXIDASE 6)	0.00497457	0.874639
AT3G25560	NIK2 (NSP-INTERACTING KINASE 2)	AT5G37600	ATGSR1	0.00569113	1.20745
AT2G05100	LHCB2.1	AT1G66200	ATGSR2	0.00451798	-0.421538
AT4G36110	auxin-responsive protein, putative	AT5G26570	ATGWD3	0.00357852	-0.780486
AT2G02710	PLPB (PAS/LOV PROTEIN B)	AT5G63890	ATHDH (HISTIDINOL DEHYDROGENASE)	0.00930356	-0.561521
AT4G35920	MCA1 (mid1-complementing activity 1)	AT4G24960	ATHVA22D	0.000252453	1.90272
AT5G52320	CYP96A4	AT3G50700	AtIDD2 (Arabidopsis thaliana Indeterminate(ID)-Domain 2)	0.00342308	0.917929
AT5G62360	invertase/pectin methylesterase inhibitor family protein	AT2G02080	AtIDD4 (Arabidopsis thaliana Indeterminate(ID)-Domain 4)	0.00539723	0.474044
AT1G16560	Per1-like family protein	AT5G22060	ATJ2	0.0042615	-0.790232
AT2G05940	protein kinase, putative	AT3G11710	ATKRS-1 (ARABIDOPSIS THALIANA LYSYL-TRNA SYNTHETASE 1)	0.00740514	-0.60251
AT5G64170	dentin sialophosphoprotein-related	AT5G54280	ATM2 (ARABIDOPSIS THALIANA MYOSIN 2)	0.00568807	0.175739
AT5G58310	MES18 (METHYL ESTERASE 18)	AT1G14840	ATMAP70-4 (microtubule-associated proteins 70-4)	0.00414284	-0.389989
AT1G62570	FMO GS-OX4 (FLAVIN-MONOOXYGENASE GLUCOSINOLATE S-OXYGENASE 4)	AT2G47800	ATMRP4 (ARABIDOPSIS THALIANA MULTIDRUG RESISTANCE-ASSOCIATED PROTEIN 4)	0.0104452	-1.75926
AT4G13250	short-chain dehydrogenase/reductase (SDR) family protein	AT1G04120	ATMRP5	0.0101137	-0.465944
AT1G68830	STN7 (Stt7 homolog STN7)	AT5G14750	ATMYB66 (MYB DOMAIN PROTEIN 66)	0.00725901	-0.076519
AT3G04600	tRNA synthetase class I (W and Y) family protein	AT3G47600	ATMYB94 (MYB DOMAIN PROTEIN 94)	0.00872893	-0.377691
AT5G08380	AtAGAL1 (Arabidopsis thaliana ALPHA-GALACTOSIDASE 1)	AT2G04450	ATNUDT6 (Arabidopsis thaliana Nudix hydrolase homolog 6)	0.00650776	-0.877283
AT3G62600	ATERDJ3B	AT1G44900	ATP binding / DNA binding / DNA-dependent ATPase	0.00120053	-0.582984
AT2G36220	unknown protein	AT1G58643	ATP binding / inositol pentakisphosphate 2-kinase	0.00353774	-0.0550336
AT2G02810	UTR1 (UDP-GALACTOSE TRANSPORTER 1)	AT5G40660	ATP12 protein-related	0.00544682	-0.551121
AT1G73750	unknown protein	AT2G43020	ATPAO2 (Polyamine oxidase 2)	0.00857532	0.393389
AT2G28840	ankyrin repeat family protein	AT1G21750	ATPDIL1-1 (PDI-LIKE 1-1)	0.00512065	-0.995969
AT4G35770	SEN1 (SENESCENCE 1)	AT1G77510	ATPDIL1-2 (PDI-LIKE 1-2)	0.00979348	-1.02018
AT2G30600	BTB/POZ domain-containing protein	AT1G04980	ATPDIL2-2 (PDI-LIKE 2-2)	0.00685346	-0.548302
AT5G54960	PDC2 (pyruvate decarboxylase-2)	AT1G12710	AtPP2-A12 (Phloem protein 2-A12)	0.00218375	0.781578
AT1G68050	FKF1 (FLAVIN-BINDING, KELCH REPEAT, F BOX 1)	AT3G61060	AtPP2-A13 (Arabidopsis thaliana phloem protein 2-A13)	3.24331e-05	1.54289
AT4G15440	HPL1 (HYDROPEROXIDE LYASE 1)	AT3G53000	AtPP2-A15 (Phloem protein 2-A15)	0.0024457	1.02324
AT1G77760	NIA1 (NITRATE REDUCTASE 1)	AT1G80110	ATPP2-B11 (ARABIDOPSIS THALIANA PHLOEM PROTEIN 2-B11)	0.00316184	0.710929
AT1G51090	heavy-metal-associated domain-containing protein	AT2G18230	AtPPa2 (Arabidopsis thaliana pyrophosphorylase 2)	0.00297271	-1.17076
AT2G31360	ADS2 (16:0Delta9 Arabidopsis desaturase 2)	AT1G49600	ATRBP47A (Arabidopsis thaliana RNA-binding protein 47a)	0.00664952	-0.943827
AT5G56360	calmodulin-binding protein	AT3G23110	AtRLP37 (Receptor Like Protein 37)	0.00760758	-0.402665
AT1G22570	proton-dependent oligopeptide transport (POT) family protein	AT3G23120	AtRLP38 (Receptor Like Protein 38)	0.00451909	-1.01768
AT1G26450	beta-1,3-glucanase-related	AT5G25910	AtRLP52 (Receptor Like Protein 52)	0.00398934	0.0520954
AT5G49020	PRMT4A (PROTEIN ARGININE METHYLTRANSFERASE 4A)	AT2G41310	ATRR3 (RESPONSE REGULATOR 3)	0.00662757	-0.995812
AT4G00490	BAM2 (BETA-AMYLASE 2)	AT4G25500	ATRSP35	0.000700042	0.95989
AT1G14360	UTR3 (UDP-GALACTOSE TRANSPORTER 3)	AT3G47620	AtTCP14 (TEOSINTE BRANCHED1, CYCLOIDEA and PCF (TCP) 14)	0.0025056	1.09681
AT5G10410	epsin N-terminal homology (ENTH) domain-containing protein / clathrin assembly protein-related	AT3G25820	ATTPS-CIN (terpene synthase-like sequence-1,8-cineole)	0.00344309	0.107021
AT1G02850	BGLU11 (BETA GLUCOSIDASE 11)	AT1G76520	auxin efflux carrier family protein	1.51267e-05	0.796237
AT3G59350	serine/threonine protein kinase, putative	AT1G71090	auxin efflux carrier family protein	0.00278474	-0.474344
AT3G10113	myb family transcription factor	AT1G76190	auxin-responsive family protein	0.00105378	0.111893
AT5G45820	CIPK20 (CBL-INTERACTING PROTEIN KINASE 20)	AT3G12830	auxin-responsive family protein	0.00277672	-0.240251
AT5G09810	ACT7 (ACTIN 7)	AT4G36110	auxin-responsive protein, putative	0.000366169	1.45706
AT2G46430	ATCNGC3 (CYCLIC NUCLEOTIDE GATED CHANNEL 3)	AT4G12980	auxin-responsive protein, putative	0.00123482	1.31145
AT1G71030	MYBL2 (ARABIDOPSIS MYB-LIKE 2)	AT1G54990	AXR4 (AUXIN RESISTANT 4)	0.00217001	-0.59754
AT5G52780	unknown protein	AT4G00490	BAM2 (BETA-AMYLASE 2)	0.000597924	-1.0516
AT4G32190	centromeric protein-related	AT2G32290	BAM6 (BETA-AMYLASE 6)	0.00986616	-0.434758
AT2G42690	lipase, putative	AT1G51140	basic helix-loop-helix (bHLH) family protein	2.66653e-06	-1.66055
AT5G47730	SEC14 cytosolic factor, putative / polyphosphoinositide-binding protein, putative	AT3G47640	basic helix-loop-helix (bHLH) family protein	0.00174404	-0.500591
AT3G14415	(S)-2-hydroxy-acid oxidase, peroxisomal, putative / glycolate oxidase, putative / short chain alpha-hydroxy acid oxidase, putative	AT1G05805	basic helix-loop-helix (bHLH) family protein	0.00571007	1.12633
AT4G25500	ATRSP35	AT1G68920	basic helix-loop-helix (bHLH) family protein	0.00639245	-0.178119
AT4G06509	transposable element gene	AT5G51790	basix helix-loop-helix (bHLH) family protein	0.00143475	0.350067
AT1G54320	LEM3 (ligand-effect modulator 3) family protein / CDC50 family protein	AT5G15530	BCCP2 (BIOTIN CARBOXYL CARRIER PROTEIN 2)	0.00626086	0.280365
AT5G52550	unknown protein	AT1G26450	beta-1,3-glucanase-related	0.000579955	0.187711
AT1G56340	CRT1 (CALRETICULIN 1)	AT3G52840	BGAL2 (beta-galactosidase 2)	0.00248986	0.843805
AT4G26130	unknown protein	AT1G02850	BGLU11 (BETA GLUCOSIDASE 11)	0.000625234	-1.51616
AT1G55360	unknown protein	AT1G52400	BGLU18 (BETA GLUCOSIDASE 18)	0.00144526	-1.02484
AT5G07240	IQD24 (IQ-domain 24)	AT3G18080	BGLU44 (B-S GLUCOSIDASE 44)	0.00647938	0.373383
AT3G03440	armadillo/beta-catenin repeat family protein	AT3G51980	binding	0.0013245	-0.852871
AT3G53420	PIP2A (PLASMA MEMBRANE INTRINSIC PROTEIN 2A)	AT2G29670	binding	0.00295963	1.04037
AT1G50940	ETFALPHA (electron transfer flavoprotein alpha)	AT3G05625	binding	0.0036384	-0.589397
AT2G29330	TRI (tropinone reductase)	AT1G14300	binding	0.00498928	-0.5464
AT1G07135	glycine-rich protein	AT3G47080	binding	0.00800956	-0.750989
AT3G06580	GALK	AT4G03140	binding / catalytic/ oxidoreductase	0.00936215	-0.627494
AT5G48490	protease inhibitor/seed storage/lipid transfer protein (LTP) family protein	AT2G26695	binding / zinc ion binding	0.00179045	0.505182
AT5G02710	unknown protein	AT5G28540	BIP1	0.00266044	-0.434309
AT2G40460	proton-dependent oligopeptide transport (POT) family protein	AT5G42750	BKI1 (BRI1 kinase inhibitor 1)	0.00163162	-0.839797
AT4G33230	pectinesterase family protein	AT5G46800	BOU (A BOUT DE SOUFFLE)	0.0019728	-0.383856
AT1G25460	oxidoreductase family protein	AT1G10060	branched-chain amino acid aminotransferase 1 / branched-chain amino acid transaminase 1 (BCAT1)	0.000257098	1.14565
AT1G75860	unknown protein	AT1G78700	brassinosteroid signalling positive regulator-related	0.00178285	0.992612
AT3G15040	unknown protein	AT2G30600	BTB/POZ domain-containing protein	0.000502368	1.68236
AT2G28400	unknown protein	AT5G28770	BZO2H3	0.00481047	0.316729
AT5G39785	structural constituent of ribosome	AT4G34150	C2 domain-containing protein	0.00331846	0.81301
AT5G25070	unknown protein	AT5G44070	CAD1 (CADMIUM SENSITIVE 1)	0.000304812	-0.746648
AT4G20460	NAD-dependent epimerase/dehydratase family protein	AT2G20020	CAF1	0.00679895	-0.711213
AT5G44190	GLK2 (GOLDEN2-LIKE 2)	AT1G26310	CAL (CAULIFLOWER)	0.00495704	0.139693
[truncated: 30,200 more rows]

## Sheet: C24
	tair_locus	external_gene_id	C24.Cold	C24.FC
[truncated: 1,427 more rows]

## Sheet: Sha
tair_locus	external_gene_id	Sha.Cold	Sha.FC		tair_locus				Total	Up	Down
[truncated: 620 more rows]

[truncated: 1 more sheets: An-1]
