# Supplementary material for: Genome-scale cold stress response regulatory networks in ten Arabidopsis thaliana ecotypes
Source: BMC Genomics. 2013 Oct 22;14:722. doi: 10.1186/1471-2164-14-722 (PMC3829657; doi:10.1186/1471-2164-14-722)
Supplement: Additional file 3 — Results of Gene Set Enrichment Analysis using BinGO software. The individual results for each of the 10 ecotypes have been put in a single file. Each analysis contains the detailed statistical test, significance score for each GO-term and corresponding gene IDs in that category. [file 1471-2164-14-722-S3.txt]

ECOTYPE: ERI
Selected statistical test : Hypergeometric test
Selected correction : Benjamini & Hochberg False Discovery Rate (FDR) correction
Selected significance level : 0.05
Testing option : Use whole annotation as reference set
The selected cluster :
AT2G41120	AT1G03340	AT4G35350	AT2G40520	AT3G22740	AT1G78310	AT1G74910	AT4G20070	AT3G21210	AT3G01600	AT5G48070	AT1G13260	AT1G02820	AT4G06589	AT1G28010	AT5G52830	AT5G02540	AT1G09160	AT5G37090	AT5G20830	AT1G73690	AT2G02540	AT5G56350	AT1G74940	AT3G08505	AT2G47485	AT4G21580	AT5G17850	AT3G10570	AT5G59780	AT3G51670	AT5G62360	AT4G35740	AT2G32990	AT1G18360	AT4G35360	AT3G60980	AT1G12150	AT1G19490	AT1G10060	AT1G09350	AT4G16442	AT3G51400	AT2G28800	AT5G20810	AT5G11460	AT1G74960	AT3G46620	AT1G80420	AT2G40350	AT1G62640	AT1G18330	AT3G15760	AT5G05060	AT1G05310	AT1G08920	AT1G61380	AT3G54500	AT1G15125	AT4G32190	AT1G74950	AT2G17730	AT3G59190	AT1G07670	AT5G56170	AT5G54470	AT4G09750	AT3G63220	AT5G02580	AT1G09500	AT1G28050	AT3G15500	AT2G30640	AT5G56910	AT5G45610	AT5G06300	AT2G43120	AT4G30510	AT1G80400	AT2G46830	AT3G06490	AT5G03250	AT2G10237	AT2G43940	AT2G19980	AT2G18850	AT2G29000	AT1G09390	AT1G65310	AT1G66180	AT2G40340	AT4G09770	AT5G65970	AT3G31902	AT2G26760	AT5G56190	AT3G10113	AT1G29920	AT4G13790	AT1G76160	AT3G09032	AT2G22190	AT5G19140	AT1G73870	AT1G68050	AT4G33920	AT3G21410	AT1G49220	AT2G45560	AT5G11230	AT1G03950	AT2G43190	AT4G31870	AT1G48380	AT2G25690	AT5G66130	AT5G22920	AT1G34842	AT5G15240	AT1G76360	AT1G48100	AT1G61150	AT3G21400	AT1G49230	AT5G23790	AT3G62950	AT3G62160	AT4G31875	AT4G34420	AT3G27690	AT1G01190	AT3G42250	AT5G35970	AT1G75280	AT4G14580	AT2G43990	AT5G24200	AT2G46670	AT1G49200	AT3G10770	AT3G15750	AT5G48540	AT1G15580	AT1G19410	AT4G28140	AT3G50340	AT4G35940	AT5G57890	AT5G10625	AT2G30250	AT3G05800	AT1G26798	AT1G49210	AT1G32510	AT2G38700	AT5G07950	AT1G11210	AT2G39870	AT4G24140	AT3G19150	AT1G22570	AT1G22770	AT5G45820	AT5G59730	AT3G12820	AT1G31010	AT1G32540	AT1G76590	AT4G21760	AT2G04495	AT2G24165	AT4G34250	AT5G60860	AT3G19580	AT5G25110	AT1G32170	AT5G18650	AT1G61800	AT3G56220	AT1G53250	AT1G29380	AT4G12870	AT4G33980	AT4G34280	AT4G22920	AT1G33800	AT4G16000	AT4G33985	AT5G64260	AT2G23093	AT4G27310	AT4G31290	AT5G41800	AT1G49450	AT5G28910	AT5G57240	AT5G48250	AT5G60840	AT1G62690	AT4G24350	AT5G01040	AT1G31020	AT4G13010	AT1G37040	AT2G18650	AT2G35650	AT4G39780	AT4G39510	AT2G47750	AT2G43500	AT3G61420	AT5G28770	AT1G33110	AT1G52140	AT2G23100	AT5G05790	AT1G54130	AT1G63720	AT1G65150	AT3G60580	AT1G71697	AT3G30150	AT1G79500	AT4G15990	AT5G10410	AT1G56310	AT5G47310	AT4G02485	AT5G64160	AT1G77890	AT3G23210	AT4G08160	AT2G28315	AT5G16190	AT1G20930	AT3G55240	AT3G49930	AT1G80120	AT3G61610	AT1G69890	AT2G28305	AT1G71030	AT1G06310	AT1G25320	AT2G37040	AT5G66600	AT2G02020	AT1G52830	AT1G54110	AT5G09300	AT5G01800	AT5G16310	AT1G01060	AT5G47330	AT4G18060	
AT4G23190	AT5G35510	AT4G22840	AT1G70985	AT5G67370	AT2G05100	AT4G21820	AT1G77460	AT2G34200	AT3G20270	AT1G04635	AT5G66050	AT3G58690	AT5G53810	AT2G02870	AT1G27590	AT3G07280	AT1G77250	AT1G34350	AT5G08030	AT3G57810	AT5G46220	AT5G67300	AT4G36110	AT5G38940	AT5G40900	AT5G28080	AT5G44260	AT5G64850	AT2G44800	AT2G23150	AT3G22370	AT5G67110	AT3G48610	AT1G70300	AT5G10790	AT4G33070	AT5G64840	AT5G16360	AT5G61390	AT2G23120	AT5G19600	AT5G16150	AT5G41880	AT1G05710	AT2G29680	AT5G02180	AT3G50260	AT1G21390	AT4G22870	AT3G56930	AT2G03590	AT2G45080	AT1G19180	AT1G67970	AT4G25810	AT3G13960	AT5G65300	AT5G02170	AT4G24950	AT2G36750	AT3G47340	AT1G04250	AT3G14540	AT5G63770	AT1G51085	AT1G25550	AT2G06570	AT4G18640	AT5G43530	AT1G52890	AT2G21190	AT5G63160	AT1G21120	AT1G73480	AT5G54960	AT5G60680	AT5G45340	AT3G05400	AT1G32900	AT1G78290	AT1G73210	AT4G18280	AT1G54720	AT3G46660	AT1G08400	AT1G17050	AT4G36670	AT3G51760	AT2G41990	AT5G55560	AT1G77200	AT2G27500	AT5G46710	AT3G46670	AT4G17760	AT5G42280	AT5G63140	AT4G04255	AT2G21320	AT3G52990	AT4G27950	AT5G27320	AT3G17660	AT4G31360	AT2G33360	AT5G34450	AT1G13730	AT4G04450	AT4G18260	AT1G53885	AT4G12110	AT3G61680	AT5G08790	AT3G27170	AT1G07180	AT4G38960	AT3G47500	AT4G27940	AT3G52720	AT1G21540	AT5G67170	AT1G70700	AT5G01200	AT2G44160	AT5G14370	AT3G18590	AT5G54510	AT4G37760	AT2G11660	AT1G43320	AT1G36050	AT1G47710	AT5G63130	AT5G64660	AT3G24170	AT4G32950	AT5G67390	AT5G63520	AT4G38700	AT2G41340	AT4G37770	AT1G79540	AT2G37580	AT1G35490	AT3G04140	AT5G60660	AT1G30280	AT3G17040	AT5G63790	AT4G12470	AT2G37570	AT1G09070	AT2G37380	AT3G60520	AT1G53650	AT4G27910	AT1G59920	AT3G33530	AT5G17490	AT1G53035	AT5G52860	AT5G08750	AT4G18010	AT1G21110	AT1G63270	AT1G44835	AT4G11810	AT5G56630	AT2G15020	AT4G39770	AT1G44446	AT5G12050	AT3G60510	AT1G59930	AT1G78960	AT1G43580	AT1G13180	AT3G53680	AT1G01225	AT2G32880	AT2G32150	AT5G25210	AT4G37390	AT2G14580	AT1G27730	AT2G20740	AT4G29730	AT1G06090	AT3G25460	AT4G30680	AT2G22500	AT5G55900	AT2G46590	AT5G53290	AT5G50800	AT5G62030	AT4G13800	AT5G02650	AT2G02410	AT5G63990	AT2G46310	AT1G49560	AT3G11420	AT5G65140	AT2G18100	AT1G57943	AT5G03130	AT1G68740	AT4G31110	AT1G23710	AT5G54120	AT3G02580	AT2G01390	AT5G11540	AT3G16530	AT2G40400	AT4G19960	AT3G05290	AT5G54110	AT3G21330	AT1G49590	AT1G35140	AT5G49480	AT1G78440	AT5G32522	AT3G17609	AT1G09240	AT5G22110	AT5G54180	AT5G05170	AT3G01710	AT4G26700	AT4G37150	AT2G10560	AT3G16920	AT5G37890	AT5G22120	AT1G61240	AT1G66060	AT4G03420	AT3G08030	AT1G62300	AT1G75370	AT2G17880	AT4G27490	AT1G72940	AT1G68700	AT5G49730	AT3G17790	AT2G46970	AT3G53420	AT4G03410	AT2G18360	AT4G21215	
AT1G20070	AT5G11190	AT5G22100	AT2G31010	AT1G62085	AT3G16500	AT1G75820	AT5G42810	AT1G14120	AT2G15880	AT2G46370	AT1G34760	AT1G62710	AT3G05980	AT4G14240	AT3G28190	AT5G65830	AT5G66290	AT4G13380	AT2G40460	AT3G09300	AT5G51810	AT2G39350	AT3G56140	AT4G34540	AT1G48240	AT3G01070	AT2G46790	AT5G06980	AT4G17360	AT2G19110	AT5G50360	AT2G29580	AT1G66760	AT1G53320	AT4G34530	AT4G00090	AT5G15760	AT2G26800	AT1G58290	AT3G18940	AT1G50460	AT4G31980	AT5G39240	AT5G55970	AT5G64120	AT3G56160	AT4G29510	AT1G12750	AT5G02600	AT3G55980	AT1G73700	AT3G15210	AT1G68190	AT4G01580	AT3G28340	AT3G59080	AT5G66250	AT3G01240	AT3G12730	AT1G75860	AT5G39050	AT1G14720	AT3G09950	AT5G22390	AT1G03055	AT3G22840	AT5G15350	AT3G55720	AT3G02150	AT5G24120	AT2G37770	AT5G05600	AT2G39110	AT4G36900	AT3G20370	AT1G06040	AT1G62570	AT1G20890	AT3G62660	AT3G12090	AT2G20980	AT2G22730	AT1G09950	AT5G28830	AT1G12780	AT1G80710	AT1G75880	AT5G62280	AT4G21680	AT3G19270	AT1G66770	AT3G05910	AT5G15330	AT1G75180	AT5G50850	AT1G09920	AT4G23900	AT3G15440	AT4G35020	AT3G48070	AT2G38000	AT2G45050	AT5G61810	AT3G09150	AT3G60680	AT1G53345	AT2G19800	AT4G24010	AT1G12260	AT5G57345	AT5G51050	AT5G53970	AT4G31140	AT4G24490	AT2G33400	AT3G17800	AT5G02260	AT5G05240	AT5G43830	AT4G25480	AT3G14020	AT3G50970	AT4G34350	AT5G59080	AT1G70850	AT2G05730	AT3G18280	AT3G11020	AT5G08440	AT1G74640	AT5G38110	AT1G12550	AT3G51030	AT2G45980	AT5G43820	AT1G30730	AT2G21240	AT4G25490	AT4G33110	AT3G53260	AT5G53900	AT5G57830	AT1G70630	AT3G24460	AT1G17780	AT3G55380	AT1G09970	AT5G65650	AT4G16765	AT5G56780	AT5G08650	AT3G29360	AT3G49070	AT4G28320	AT1G70640	AT1G76790	AT4G23290	AT3G13350	AT3G45960	AT3G53000	AT4G25470	AT3G62590	AT3G18295	AT4G14605	AT2G42750	AT3G45010	AT5G24470	AT1G17345	AT5G05890	AT1G78600	AT4G23060	AT3G03480	AT1G61660	AT1G60500	AT1G51430	AT4G22590	AT2G10950	AT4G36010	AT1G04570	AT3G23550	AT3G21830	AT5G05880	AT1G64760	AT1G07260	AT4G22790	AT3G07350	AT4G30370	AT5G17300	AT5G47220	AT1G30100	AT1G66700	AT5G41980	AT1G29690	AT1G05600	AT1G04180	AT5G47230	AT1G25230	AT1G32100	AT4G25433	AT2G19490	AT4G25434	AT4G28560	AT3G42980	AT1G05805	AT2G25080	AT5G22400	AT3G54030	AT2G26560	AT1G05260	AT1G02400	AT5G55340	AT3G27290	AT3G26200	AT1G13605	AT3G01550	AT2G27600	AT4G24670	AT3G30211	AT1G11090	AT5G25080	AT1G02660	AT4G22780	AT4G11640	AT3G04060	AT4G18170	AT2G41050	AT4G32030	AT2G14635	AT5G46600	AT4G01995	AT3G17180	AT4G15430	AT4G27260	AT5G06720	AT4G25500	AT5G11860	AT1G21010	AT2G31360	AT2G46930	AT4G32830	AT4G36030	AT1G21640	AT3G57010	AT2G02960	AT5G67030	AT2G36220	AT5G13060	AT5G04980	AT2G01890	AT5G64750	AT3G12320	AT2G31110	AT2G47890	AT1G63835	
AT1G13650	AT5G62400	AT5G44190	AT1G60030	AT3G05500	AT2G01220	AT5G52570	AT2G31380	AT4G35450	AT5G45450	AT4G01250	AT2G46100	AT3G52840	AT3G07650	AT5G57610	AT5G43860	AT1G75680	AT1G26945	AT2G46900	AT4G32800	AT3G12300	AT1G22170	AT3G04010	AT3G29100	AT4G11600	AT1G53170	AT1G10840	AT2G02120	AT5G51460	AT5G18930	AT2G01860	AT5G40030	AT4G00420	AT3G59350	AT3G13310	AT4G35630	AT3G14440	AT5G24420	AT2G28880	

No annotations were retrieved for the following entities:
AT1G76160	AT4G39510	AT1G01225	AT1G51085	AT1G33110	AT2G23100	AT5G43530	AT4G34540	AT1G73870	AT1G21120	AT1G73480	AT3G01070	AT1G49220	AT2G45560	AT1G63720	AT3G05400	AT5G06980	AT1G06090	AT4G17360	AT1G78310	AT5G11230	AT1G78290	AT2G05730	AT4G31870	AT3G30150	AT1G79500	AT5G50800	AT5G22920	AT3G26200	AT1G34842	AT1G13605	AT2G29580	AT4G02485	AT4G36670	AT5G63990	AT4G06589	AT1G30730	AT3G21400	AT4G08160	AT1G49230	AT2G28315	AT4G00090	AT5G65140	AT3G30211	AT3G24460	AT5G54120	AT5G37090	AT1G09160	AT4G17760	AT5G42280	AT5G63140	AT2G02540	AT4G04255	AT5G11540	AT1G01190	AT2G21320	AT3G42250	AT5G55970	AT3G16530	AT2G40400	AT4G16765	AT3G52990	AT4G29510	AT1G49200	AT3G10770	AT5G34450	AT3G29360	AT5G08650	AT5G48540	AT3G08505	AT4G25500	AT2G47485	AT3G49070	AT5G01800	AT1G76790	AT1G73700	AT3G13350	AT1G49590	AT4G18260	AT1G21010	AT1G68190	AT5G62360	AT2G46930	AT3G53000	AT3G59080	AT5G47330	AT1G07180	AT4G18060	AT4G38960	AT1G49210	AT1G18360	AT4G35360	AT1G19490	AT2G02960	AT4G21820	AT5G32522	AT1G77460	AT2G34200	AT4G24140	AT5G04980	AT5G66050	AT5G53810	AT5G22390	AT5G15350	AT5G14370	AT3G07280	AT3G55720	AT4G26700	AT3G18590	AT2G47890	AT5G05890	AT1G63835	AT5G05600	AT3G46620	AT2G10560	AT2G11660	AT1G36050	AT1G61660	AT5G44260	AT2G24165	AT4G32950	AT3G23550	AT3G48610	AT5G05880	AT4G32190	AT5G28830	AT1G64760	AT2G37580	AT3G04140	AT5G18650	AT5G54470	AT4G33070	AT4G22790	AT4G30370	AT1G53250	AT1G28050	AT1G30280	AT5G61390	AT3G19270	AT2G30640	AT4G12870	AT5G16150	AT4G33980	AT2G18360	AT4G21215	AT1G05710	AT4G23900	AT3G48070	AT2G38000	AT4G27310	AT1G80400	AT4G27910	AT4G22870	AT5G22100	AT1G04180	AT5G08750	AT5G48250	AT2G10237	AT4G00420	AT2G15880	AT1G21110	AT4G24350	AT1G34760	AT3G59350	AT1G09390	AT1G37040	AT5G66290	AT3G42980	AT2G35650	AT3G31902	

GO-ID	p-value	corr p-value	x	n	X	N	Description	Genes in test set
50896	1.0184E-10	9.8174E-8	151	3207	634	22304	response to stimulus	AT1G29920|AT2G25080|AT4G13790|AT5G63770|AT2G40460|AT2G47750|AT5G51810|AT4G37390|AT2G26560|AT2G39350|AT5G19140|AT1G52890|AT5G63160|AT3G17800|AT2G14580|AT1G68050|AT4G25480|AT5G54960|AT5G45340|AT1G05260|AT1G27730|AT1G02400|AT2G46790|AT3G50970|AT4G34350|AT1G70850|AT5G59080|AT1G71697|AT1G74910|AT3G11020|AT2G46590|AT1G66760|AT3G21210|AT1G13260|AT4G25490|AT4G24670|AT3G53260|AT5G52830|AT1G58290|AT1G20930|AT1G68740|AT1G50460|AT5G20830|AT3G27690|AT1G75280|AT5G64120|AT1G71030|AT5G27320|AT4G27260|AT2G37040|AT1G15580|AT5G06720|AT1G52830|AT3G55980|AT4G28140|AT5G54110|AT5G59780|AT5G57890|AT3G15210|AT2G30250|AT5G49480|AT1G01060|AT5G08790|AT3G05800|AT4G23190|AT3G60980|AT2G05100|AT4G25470|AT5G67030|AT1G70700|AT1G09350|AT1G11210|AT3G17609|AT5G24470|AT5G05170|AT3G22840|AT5G20810|AT5G64750|AT1G17345|AT5G24120|AT1G22770|AT5G45820|AT5G54510|AT4G23060|AT5G67300|AT4G37760|AT4G37150|AT1G80420|AT2G40350|AT4G36110|AT1G18330|AT5G38940|AT5G64660|AT4G35450|AT1G06040|AT4G01250|AT2G23150|AT3G22370|AT1G08920|AT4G36010|AT4G34250|AT4G38700|AT3G19580|AT5G25110|AT1G74950|AT2G17730|AT1G12780|AT1G80710|AT1G62300|AT1G61800|AT1G26945|AT5G64840|AT3G15500|AT1G72940|AT5G17300|AT4G21680|AT5G47220|AT5G15330|AT5G49730|AT5G63790|AT3G17790|AT4G12470|AT2G46970|AT5G45610|AT3G53420|AT5G50850|AT2G37570|AT4G11600|AT3G50260|AT2G45050|AT1G29690|AT2G46830|AT1G53170|AT2G02120|AT5G17490|AT5G47230|AT3G06490|AT5G03250|AT4G18010|AT3G16500|AT1G19180|AT5G42810|AT5G01040|AT2G46370|AT3G14440|AT2G40340|AT2G36750|AT5G65970|AT3G47340|AT1G04250|AT4G24490
42221	2.0144E-9	9.7092E-7	92	1710	634	22304	response to chemical stimulus	AT2G25080|AT4G13790|AT2G47750|AT5G51810|AT4G37390|AT2G26560|AT5G19140|AT5G20810|AT1G52890|AT5G64750|AT5G63160|AT2G14580|AT1G17345|AT1G22770|AT5G45820|AT5G54510|AT4G25480|AT4G23060|AT5G67300|AT5G54960|AT5G45340|AT4G37760|AT1G05260|AT1G27730|AT3G50970|AT4G34350|AT5G59080|AT4G36110|AT1G74910|AT1G18330|AT3G11020|AT5G64660|AT4G35450|AT4G01250|AT2G23150|AT1G08920|AT1G13260|AT3G19580|AT1G74950|AT4G25490|AT4G24670|AT3G53260|AT1G80710|AT1G62300|AT1G61800|AT5G52830|AT1G20930|AT5G20830|AT3G15500|AT5G17300|AT4G21680|AT5G47220|AT1G75280|AT3G17790|AT5G63790|AT3G53420|AT1G71030|AT5G27320|AT4G11600|AT4G27260|AT2G37040|AT3G50260|AT1G15580|AT5G06720|AT1G52830|AT3G55980|AT4G28140|AT2G46830|AT1G53170|AT5G59780|AT5G17490|AT5G47230|AT3G15210|AT3G06490|AT4G18010|AT3G16500|AT1G01060|AT1G19180|AT5G08790|AT3G05800|AT4G23190|AT2G46370|AT5G01040|AT3G60980|AT5G67030|AT3G14440|AT2G40340|AT1G70700|AT1G11210|AT3G47340|AT1G04250|AT4G24490
9628	1.6416E-8	5.2750E-6	68	1168	634	22304	response to abiotic stimulus	AT1G29920|AT4G13790|AT5G63770|AT5G24470|AT5G51810|AT3G22840|AT1G52890|AT5G64750|AT3G17800|AT1G22770|AT5G24120|AT1G68050|AT4G25480|AT5G67300|AT5G45340|AT1G05260|AT1G27730|AT1G02400|AT2G46790|AT3G50970|AT2G40350|AT5G38940|AT1G18330|AT3G11020|AT2G46590|AT1G06040|AT3G22370|AT1G08920|AT4G34250|AT3G19580|AT2G17730|AT4G25490|AT4G24670|AT1G80710|AT1G58290|AT1G26945|AT1G50460|AT5G20830|AT3G27690|AT3G15500|AT5G49730|AT2G46970|AT3G53420|AT2G37570|AT1G71030|AT4G11600|AT3G50260|AT2G45050|AT1G52830|AT2G46830|AT5G54110|AT5G47230|AT2G30250|AT3G06490|AT5G03250|AT5G49480|AT1G01060|AT5G08790|AT2G46370|AT2G05100|AT4G25470|AT5G67030|AT3G14440|AT2G40340|AT2G36750|AT1G09350|AT3G47340|AT3G17609
10033	6.6080E-8	1.5925E-5	61	1037	634	22304	response to organic substance	AT4G13790|AT2G47750|AT5G51810|AT4G37390|AT5G20810|AT5G19140|AT5G64750|AT5G63160|AT2G14580|AT1G17345|AT5G45820|AT5G54510|AT4G23060|AT5G67300|AT4G37760|AT1G27730|AT3G50970|AT4G36110|AT1G18330|AT5G64660|AT4G01250|AT1G08920|AT1G13260|AT3G19580|AT1G74950|AT4G24670|AT1G62300|AT1G80710|AT1G61800|AT5G52830|AT1G20930|AT3G15500|AT5G17300|AT5G47220|AT1G71030|AT5G27320|AT4G27260|AT3G50260|AT1G15580|AT1G52830|AT4G28140|AT3G55980|AT2G46830|AT1G53170|AT5G59780|AT5G17490|AT5G47230|AT3G06490|AT3G15210|AT4G18010|AT3G16500|AT1G01060|AT1G19180|AT5G08790|AT3G05800|AT2G46370|AT5G67030|AT2G40340|AT1G70700|AT3G47340|AT1G04250
9719	1.1236E-7	2.1664E-5	52	835	634	22304	response to endogenous stimulus	AT4G13790|AT2G47750|AT5G51810|AT4G37390|AT5G20810|AT5G19140|AT5G64750|AT5G63160|AT2G14580|AT1G17345|AT5G45820|AT5G54510|AT5G67300|AT4G23060|AT4G37760|AT1G27730|AT3G50970|AT4G36110|AT1G18330|AT1G08920|AT1G13260|AT3G19580|AT1G74950|AT4G24670|AT1G80710|AT5G52830|AT1G20930|AT3G15500|AT5G17300|AT5G47220|AT1G71030|AT5G27320|AT4G27260|AT1G15580|AT1G52830|AT2G46830|AT1G53170|AT5G59780|AT5G17490|AT5G47230|AT3G06490|AT3G15210|AT4G18010|AT3G16500|AT1G19180|AT1G01060|AT5G08790|AT3G05800|AT2G46370|AT2G40340|AT1G70700|AT1G04250
9416	9.8958E-7	1.3717E-4	33	455	634	22304	response to light stimulus	AT1G29920|AT1G26945|AT4G13790|AT5G24470|AT5G51810|AT3G27690|AT5G49730|AT3G17800|AT5G24120|AT1G22770|AT2G46970|AT1G68050|AT5G45340|AT1G27730|AT1G02400|AT2G45050|AT2G46790|AT1G52830|AT2G46830|AT2G46590|AT1G06040|AT5G03250|AT1G01060|AT5G08790|AT4G34250|AT2G46370|AT2G05100|AT2G17730|AT5G67030|AT2G36750|AT3G47340|AT1G58290|AT3G17609
45449	1.1319E-6	1.3717E-4	74	1468	634	22304	regulation of transcription	AT4G39780|AT3G53680|AT2G43500|AT1G25550|AT5G28770|AT1G77250|AT5G05790|AT5G64750|AT3G02150|AT5G24120|AT1G22770|AT1G68050|AT1G78600|AT3G12820|AT4G25480|AT5G67300|AT3G14020|AT5G44190|AT2G40350|AT3G60580|AT1G18330|AT3G11020|AT4G36900|AT2G31380|AT5G53290|AT4G01250|AT1G53320|AT3G01600|AT3G23210|AT1G13260|AT3G07650|AT2G21240|AT2G46310|AT1G77200|AT1G35490|AT1G49560|AT1G62300|AT5G52830|AT3G56220|AT4G32800|AT3G49930|AT3G04060|AT4G18170|AT5G17300|AT5G47220|AT2G46970|AT4G27950|AT1G71030|AT3G50260|AT4G04450|AT5G11190|AT4G28140|AT3G55980|AT1G53170|AT3G21330|AT5G59780|AT5G47230|AT3G06490|AT2G30250|AT3G15210|AT4G01580|AT1G01060|AT1G12260|AT1G67970|AT3G05800|AT3G47500|AT1G32510|AT3G12730|AT4G25470|AT2G40340|AT1G05805|AT5G01200|AT3G10113|AT3G17609
19219	1.2921E-6	1.3717E-4	76	1527	634	22304	regulation of nucleobase, nucleoside, nucleotide and nucleic acid metabolic process	AT4G39780|AT3G53680|AT2G43500|AT1G25550|AT5G28770|AT1G77250|AT5G05790|AT5G64750|AT3G02150|AT5G24120|AT1G22770|AT1G68050|AT1G78600|AT3G12820|AT4G25480|AT5G67300|AT3G14020|AT5G44190|AT2G40350|AT3G60580|AT1G18330|AT3G11020|AT4G36900|AT2G31380|AT5G53290|AT5G66130|AT4G01250|AT1G53320|AT3G01600|AT3G23210|AT1G13260|AT3G07650|AT2G21240|AT2G46310|AT1G77200|AT1G35490|AT1G49560|AT1G62300|AT5G52830|AT3G56220|AT4G32800|AT3G49930|AT3G04060|AT4G18170|AT5G17300|AT5G47220|AT2G46970|AT4G27950|AT1G71030|AT3G17660|AT3G50260|AT4G04450|AT5G11190|AT3G55980|AT4G28140|AT1G53170|AT3G21330|AT5G59780|AT5G47230|AT3G15210|AT3G06490|AT2G30250|AT4G01580|AT1G01060|AT1G12260|AT1G67970|AT3G05800|AT3G47500|AT1G32510|AT3G12730|AT4G25470|AT2G40340|AT1G05805|AT5G01200|AT3G10113|AT3G17609
31323	1.3361E-6	1.3717E-4	81	1664	634	22304	regulation of cellular metabolic process	AT4G39780|AT5G63770|AT3G53680|AT3G19150|AT2G43500|AT1G25550|AT5G28770|AT1G77250|AT5G05790|AT5G64750|AT3G02150|AT5G24120|AT1G22770|AT1G68050|AT1G78600|AT3G12820|AT4G25480|AT5G67300|AT3G14020|AT5G44190|AT2G40350|AT3G60580|AT1G18330|AT3G11020|AT4G36900|AT2G31380|AT5G53290|AT5G66130|AT4G01250|AT2G23150|AT1G53320|AT3G01600|AT1G13260|AT3G23210|AT3G07650|AT2G21240|AT2G46310|AT1G77200|AT1G35490|AT1G49560|AT1G62300|AT1G61800|AT5G52830|AT3G56220|AT4G32800|AT3G49930|AT3G04060|AT4G18170|AT5G17300|AT3G17040|AT5G47220|AT2G46970|AT4G27950|AT1G71030|AT3G17660|AT3G50260|AT5G11190|AT4G04450|AT3G55980|AT4G28140|AT1G53170|AT3G21330|AT5G59780|AT5G47230|AT3G15210|AT3G06490|AT2G30250|AT4G01580|AT1G01060|AT1G12260|AT1G67970|AT3G05800|AT3G47500|AT1G32510|AT3G12730|AT4G25470|AT2G40340|AT1G05805|AT5G01200|AT3G17609|AT3G10113
10556	1.4229E-6	1.3717E-4	75	1504	634	22304	regulation of macromolecule biosynthetic process	AT4G39780|AT3G53680|AT2G43500|AT1G25550|AT5G28770|AT1G77250|AT5G05790|AT5G64750|AT3G02150|AT5G24120|AT1G22770|AT1G68050|AT1G78600|AT3G12820|AT4G25480|AT5G67300|AT3G14020|AT5G44190|AT2G40350|AT3G60580|AT1G18330|AT3G11020|AT4G36900|AT2G31380|AT5G53290|AT4G01250|AT1G53320|AT3G01600|AT3G23210|AT1G13260|AT3G07650|AT2G21240|AT2G46310|AT1G77200|AT1G35490|AT1G49560|AT1G62300|AT5G52830|AT3G56220|AT4G32800|AT3G49930|AT3G04060|AT4G18170|AT5G17300|AT3G17040|AT5G47220|AT2G46970|AT4G27950|AT1G71030|AT3G50260|AT4G04450|AT5G11190|AT4G28140|AT3G55980|AT1G53170|AT3G21330|AT5G59780|AT5G47230|AT3G15210|AT3G06490|AT2G30250|AT4G01580|AT1G01060|AT1G12260|AT1G67970|AT3G05800|AT3G47500|AT1G32510|AT3G12730|AT4G25470|AT2G40340|AT1G05805|AT5G01200|AT3G10113|AT3G17609
9725	1.7438E-6	1.5282E-4	46	767	634	22304	response to hormone stimulus	AT4G13790|AT1G20930|AT2G47750|AT5G51810|AT5G17300|AT5G47220|AT4G37390|AT5G19140|AT5G20810|AT5G64750|AT5G63160|AT2G14580|AT1G17345|AT5G45820|AT5G54510|AT4G23060|AT1G71030|AT5G67300|AT5G27320|AT4G27260|AT1G27730|AT3G50970|AT1G15580|AT1G52830|AT2G46830|AT1G53170|AT4G36110|AT1G18330|AT5G59780|AT5G17490|AT5G47230|AT3G15210|AT3G06490|AT4G18010|AT3G16500|AT1G01060|AT3G05800|AT1G08920|AT2G46370|AT1G13260|AT3G19580|AT4G24670|AT1G80710|AT2G40340|AT5G52830|AT1G04250
51171	1.9993E-6	1.5621E-4	76	1545	634	22304	regulation of nitrogen compound metabolic process	AT4G39780|AT3G53680|AT2G43500|AT1G25550|AT5G28770|AT1G77250|AT5G05790|AT5G64750|AT3G02150|AT5G24120|AT1G22770|AT1G68050|AT1G78600|AT3G12820|AT4G25480|AT5G67300|AT3G14020|AT5G44190|AT2G40350|AT3G60580|AT1G18330|AT3G11020|AT4G36900|AT2G31380|AT5G53290|AT5G66130|AT4G01250|AT1G53320|AT3G01600|AT3G23210|AT1G13260|AT3G07650|AT2G21240|AT2G46310|AT1G77200|AT1G35490|AT1G49560|AT1G62300|AT5G52830|AT3G56220|AT4G32800|AT3G49930|AT3G04060|AT4G18170|AT5G17300|AT5G47220|AT2G46970|AT4G27950|AT1G71030|AT3G17660|AT3G50260|AT4G04450|AT5G11190|AT3G55980|AT4G28140|AT1G53170|AT3G21330|AT5G59780|AT5G47230|AT3G15210|AT3G06490|AT2G30250|AT4G01580|AT1G01060|AT1G12260|AT1G67970|AT3G05800|AT3G47500|AT1G32510|AT3G12730|AT4G25470|AT2G40340|AT1G05805|AT5G01200|AT3G10113|AT3G17609
9314	2.1066E-6	1.5621E-4	33	471	634	22304	response to radiation	AT1G29920|AT1G26945|AT4G13790|AT5G24470|AT5G51810|AT3G27690|AT5G49730|AT3G17800|AT5G24120|AT1G22770|AT2G46970|AT1G68050|AT5G45340|AT1G27730|AT1G02400|AT2G45050|AT2G46790|AT1G52830|AT2G46830|AT2G46590|AT1G06040|AT5G03250|AT1G01060|AT5G08790|AT4G34250|AT2G46370|AT2G05100|AT2G17730|AT5G67030|AT2G36750|AT3G47340|AT1G58290|AT3G17609
9743	3.2121E-6	2.0359E-4	18	177	634	22304	response to carbohydrate stimulus	AT5G64660|AT5G59780|AT5G47230|AT3G15210|AT4G01250|AT5G08790|AT5G47220|AT5G64750|AT3G19580|AT5G67300|AT5G67030|AT1G27730|AT3G50260|AT1G62300|AT1G61800|AT3G47340|AT4G28140|AT3G55980
9889	3.3791E-6	2.0359E-4	75	1540	634	22304	regulation of biosynthetic process	AT4G39780|AT3G53680|AT2G43500|AT1G25550|AT5G28770|AT1G77250|AT5G05790|AT5G64750|AT3G02150|AT5G24120|AT1G22770|AT1G68050|AT1G78600|AT3G12820|AT4G25480|AT5G67300|AT3G14020|AT5G44190|AT2G40350|AT3G60580|AT1G18330|AT3G11020|AT4G36900|AT2G31380|AT5G53290|AT4G01250|AT1G53320|AT3G01600|AT3G23210|AT1G13260|AT3G07650|AT2G21240|AT2G46310|AT1G77200|AT1G35490|AT1G49560|AT1G62300|AT5G52830|AT3G56220|AT4G32800|AT3G49930|AT3G04060|AT4G18170|AT5G17300|AT3G17040|AT5G47220|AT2G46970|AT4G27950|AT1G71030|AT3G50260|AT4G04450|AT5G11190|AT4G28140|AT3G55980|AT1G53170|AT3G21330|AT5G59780|AT5G47230|AT3G15210|AT3G06490|AT2G30250|AT4G01580|AT1G01060|AT1G12260|AT1G67970|AT3G05800|AT3G47500|AT1G32510|AT3G12730|AT4G25470|AT2G40340|AT1G05805|AT5G01200|AT3G10113|AT3G17609
31326	3.3791E-6	2.0359E-4	75	1540	634	22304	regulation of cellular biosynthetic process	AT4G39780|AT3G53680|AT2G43500|AT1G25550|AT5G28770|AT1G77250|AT5G05790|AT5G64750|AT3G02150|AT5G24120|AT1G22770|AT1G68050|AT1G78600|AT3G12820|AT4G25480|AT5G67300|AT3G14020|AT5G44190|AT2G40350|AT3G60580|AT1G18330|AT3G11020|AT4G36900|AT2G31380|AT5G53290|AT4G01250|AT1G53320|AT3G01600|AT3G23210|AT1G13260|AT3G07650|AT2G21240|AT2G46310|AT1G77200|AT1G35490|AT1G49560|AT1G62300|AT5G52830|AT3G56220|AT4G32800|AT3G49930|AT3G04060|AT4G18170|AT5G17300|AT3G17040|AT5G47220|AT2G46970|AT4G27950|AT1G71030|AT3G50260|AT4G04450|AT5G11190|AT4G28140|AT3G55980|AT1G53170|AT3G21330|AT5G59780|AT5G47230|AT3G15210|AT3G06490|AT2G30250|AT4G01580|AT1G01060|AT1G12260|AT1G67970|AT3G05800|AT3G47500|AT1G32510|AT3G12730|AT4G25470|AT2G40340|AT1G05805|AT5G01200|AT3G10113|AT3G17609
6950	4.1223E-6	2.2423E-4	86	1853	634	22304	response to stress	AT2G25080|AT5G63770|AT5G05170|AT3G22840|AT2G26560|AT1G52890|AT5G64750|AT1G22770|AT4G25480|AT5G67300|AT5G54960|AT5G45340|AT4G37760|AT1G05260|AT1G27730|AT4G37150|AT3G50970|AT1G80420|AT2G40350|AT1G70850|AT5G59080|AT1G71697|AT1G18330|AT5G38940|AT3G11020|AT2G46590|AT4G35450|AT1G06040|AT2G23150|AT3G22370|AT1G66760|AT3G21210|AT1G08920|AT4G38700|AT3G19580|AT5G25110|AT1G74950|AT4G25490|AT1G12780|AT3G53260|AT1G80710|AT1G62300|AT5G52830|AT1G68740|AT1G50460|AT5G20830|AT1G72940|AT3G15500|AT5G47220|AT5G15330|AT5G64120|AT3G17790|AT5G63790|AT4G12470|AT3G53420|AT5G45610|AT5G50850|AT2G37570|AT1G71030|AT4G11600|AT2G37040|AT3G50260|AT5G06720|AT2G46830|AT5G54110|AT2G02120|AT5G47230|AT3G15210|AT2G30250|AT3G06490|AT5G49480|AT1G01060|AT1G19180|AT5G08790|AT4G23190|AT5G42810|AT2G46370|AT3G60980|AT4G25470|AT5G67030|AT3G14440|AT2G40340|AT1G09350|AT1G11210|AT5G65970|AT3G47340
80090	4.1868E-6	2.2423E-4	77	1604	634	22304	regulation of primary metabolic process	AT4G39780|AT3G53680|AT2G43500|AT1G25550|AT5G28770|AT1G77250|AT5G05790|AT5G64750|AT3G02150|AT5G24120|AT1G22770|AT1G68050|AT1G78600|AT3G12820|AT4G25480|AT5G67300|AT3G14020|AT5G44190|AT2G40350|AT3G60580|AT1G18330|AT3G11020|AT4G36900|AT2G31380|AT5G53290|AT5G66130|AT4G01250|AT1G53320|AT3G01600|AT3G23210|AT1G13260|AT3G07650|AT2G21240|AT2G46310|AT1G77200|AT1G35490|AT1G49560|AT1G62300|AT5G52830|AT3G56220|AT4G32800|AT3G49930|AT3G04060|AT4G18170|AT5G17300|AT3G17040|AT5G47220|AT2G46970|AT4G27950|AT1G71030|AT3G17660|AT3G50260|AT4G04450|AT5G11190|AT3G55980|AT4G28140|AT1G53170|AT3G21330|AT5G59780|AT5G47230|AT3G15210|AT3G06490|AT2G30250|AT4G01580|AT1G01060|AT1G12260|AT1G67970|AT3G05800|AT3G47500|AT1G32510|AT3G12730|AT4G25470|AT2G40340|AT1G05805|AT5G01200|AT3G10113|AT3G17609
9753	5.1017E-6	2.5884E-4	16	148	634	22304	response to jasmonic acid stimulus	AT5G59780|AT3G15210|AT3G15500|AT3G06490|AT1G01060|AT1G19180|AT5G08790|AT5G47220|AT2G14580|AT2G46370|AT1G74950|AT1G71030|AT5G67300|AT4G37760|AT1G70700|AT2G46830
10200	7.9944E-6	3.8533E-4	13	104	634	22304	response to chitin	AT5G64660|AT5G59780|AT5G47230|AT3G15210|AT4G01250|AT5G47220|AT3G19580|AT5G67300|AT1G27730|AT3G50260|AT1G62300|AT4G28140|AT3G55980
50794	1.0688E-5	4.9063E-4	105	2448	634	22304	regulation of cellular process	AT4G39780|AT5G63770|AT3G53680|AT5G22400|AT1G25550|AT2G43500|AT5G28770|AT5G05790|AT1G68050|AT4G25480|AT3G14020|AT3G60580|AT3G11020|AT5G53290|AT5G66130|AT1G53320|AT3G01600|AT3G23210|AT1G13260|AT3G51030|AT2G46310|AT2G21240|AT1G77200|AT4G24670|AT1G49560|AT3G62950|AT5G52830|AT1G20930|AT3G49930|AT1G73690|AT3G04060|AT4G18170|AT4G14580|AT4G27950|AT1G71030|AT5G27320|AT3G17660|AT4G31360|AT4G04450|AT4G28140|AT3G55980|AT3G21330|AT5G59780|AT2G30250|AT3G15210|AT4G01580|AT1G01060|AT3G05800|AT3G47500|AT1G32510|AT3G12730|AT4G25470|AT5G01200|AT3G17609|AT5G13060|AT3G19150|AT2G28800|AT1G77250|AT5G64750|AT3G02150|AT1G22770|AT5G24120|AT1G78600|AT3G12820|AT5G67300|AT5G44190|AT1G32540|AT2G40350|AT1G18330|AT4G36900|AT2G31380|AT3G24170|AT4G01250|AT2G23150|AT5G60860|AT3G07650|AT1G35490|AT1G62300|AT1G61800|AT3G56220|AT4G32800|AT1G72940|AT3G17040|AT5G17300|AT5G47220|AT2G46970|AT5G45610|AT2G29680|AT4G35020|AT3G50260|AT5G11190|AT1G53170|AT2G45080|AT5G47230|AT3G06490|AT1G67970|AT1G12260|AT1G31020|AT2G46370|AT4G28560|AT5G65830|AT2G40340|AT2G26760|AT1G05805|AT3G10113
9639	1.2793E-5	5.6055E-4	16	159	634	22304	response to red or far red light	AT1G29920|AT4G13790|AT5G24470|AT5G51810|AT1G06040|AT3G27690|AT1G22770|AT2G46970|AT2G46370|AT5G24120|AT2G05100|AT5G67030|AT5G45340|AT1G02400|AT2G46790|AT1G52830
10468	3.1059E-5	1.3018E-3	75	1642	634	22304	regulation of gene expression	AT4G39780|AT3G53680|AT2G43500|AT1G25550|AT5G28770|AT1G77250|AT5G05790|AT5G64750|AT3G02150|AT5G24120|AT1G22770|AT1G68050|AT1G78600|AT3G12820|AT4G25480|AT5G67300|AT3G14020|AT5G44190|AT2G40350|AT3G60580|AT1G18330|AT3G11020|AT4G36900|AT2G31380|AT5G53290|AT4G01250|AT1G53320|AT3G01600|AT3G23210|AT1G13260|AT3G07650|AT2G21240|AT2G46310|AT1G77200|AT1G35490|AT1G49560|AT1G62300|AT5G52830|AT3G56220|AT4G32800|AT3G49930|AT3G04060|AT4G18170|AT5G17300|AT3G17040|AT5G47220|AT2G46970|AT4G27950|AT1G71030|AT3G50260|AT4G04450|AT5G11190|AT4G28140|AT3G55980|AT1G53170|AT3G21330|AT5G59780|AT5G47230|AT3G15210|AT3G06490|AT2G30250|AT4G01580|AT1G01060|AT1G12260|AT1G67970|AT3G05800|AT3G47500|AT1G32510|AT3G12730|AT4G25470|AT2G40340|AT1G05805|AT5G01200|AT3G10113|AT3G17609
6355	3.3950E-5	1.3637E-3	44	810	634	22304	regulation of transcription, DNA-dependent	AT4G39780|AT3G53680|AT4G32800|AT4G18170|AT5G28770|AT5G47220|AT1G77250|AT5G64750|AT5G24120|AT3G12820|AT4G27950|AT4G25480|AT1G71030|AT5G67300|AT3G14020|AT3G50260|AT5G44190|AT5G11190|AT2G40350|AT4G04450|AT4G28140|AT1G53170|AT3G11020|AT4G36900|AT5G59780|AT5G53290|AT5G47230|AT3G15210|AT2G30250|AT3G06490|AT4G01580|AT4G01250|AT1G67970|AT1G13260|AT4G25470|AT2G21240|AT2G46310|AT1G77200|AT1G35490|AT1G62300|AT2G40340|AT5G52830|AT5G01200|AT3G17609
51252	3.7040E-5	1.4283E-3	44	813	634	22304	regulation of RNA metabolic process	AT4G39780|AT3G53680|AT4G32800|AT4G18170|AT5G28770|AT5G47220|AT1G77250|AT5G64750|AT5G24120|AT3G12820|AT4G27950|AT4G25480|AT1G71030|AT5G67300|AT3G14020|AT3G50260|AT5G44190|AT5G11190|AT2G40350|AT4G04450|AT4G28140|AT1G53170|AT3G11020|AT4G36900|AT5G59780|AT5G53290|AT5G47230|AT3G15210|AT2G30250|AT3G06490|AT4G01580|AT4G01250|AT1G67970|AT1G13260|AT4G25470|AT2G21240|AT2G46310|AT1G77200|AT1G35490|AT1G62300|AT2G40340|AT5G52830|AT5G01200|AT3G17609
19222	3.9755E-5	1.4740E-3	81	1825	634	22304	regulation of metabolic process	AT4G39780|AT5G63770|AT3G53680|AT3G19150|AT2G43500|AT1G25550|AT5G28770|AT1G77250|AT5G05790|AT5G64750|AT3G02150|AT5G24120|AT1G22770|AT1G68050|AT1G78600|AT3G12820|AT4G25480|AT5G67300|AT3G14020|AT5G44190|AT2G40350|AT3G60580|AT1G18330|AT3G11020|AT4G36900|AT2G31380|AT5G53290|AT5G66130|AT4G01250|AT2G23150|AT1G53320|AT3G01600|AT1G13260|AT3G23210|AT3G07650|AT2G21240|AT2G46310|AT1G77200|AT1G35490|AT1G49560|AT1G62300|AT1G61800|AT5G52830|AT3G56220|AT4G32800|AT3G49930|AT3G04060|AT4G18170|AT5G17300|AT3G17040|AT5G47220|AT2G46970|AT4G27950|AT1G71030|AT3G17660|AT3G50260|AT5G11190|AT4G04450|AT3G55980|AT4G28140|AT1G53170|AT3G21330|AT5G59780|AT5G47230|AT3G15210|AT3G06490|AT2G30250|AT4G01580|AT1G01060|AT1G12260|AT1G67970|AT3G05800|AT3G47500|AT1G32510|AT3G12730|AT4G25470|AT2G40340|AT1G05805|AT5G01200|AT3G17609|AT3G10113
60255	4.1632E-5	1.4864E-3	76	1685	634	22304	regulation of macromolecule metabolic process	AT4G39780|AT3G53680|AT2G43500|AT1G25550|AT5G28770|AT1G77250|AT5G05790|AT5G64750|AT3G02150|AT5G24120|AT1G22770|AT1G68050|AT1G78600|AT3G12820|AT4G25480|AT5G67300|AT3G14020|AT5G44190|AT2G40350|AT3G60580|AT1G18330|AT3G11020|AT4G36900|AT2G31380|AT5G53290|AT5G66130|AT4G01250|AT1G53320|AT3G01600|AT3G23210|AT1G13260|AT3G07650|AT2G21240|AT2G46310|AT1G77200|AT1G35490|AT1G49560|AT1G62300|AT5G52830|AT3G56220|AT4G32800|AT3G49930|AT3G04060|AT4G18170|AT5G17300|AT3G17040|AT5G47220|AT2G46970|AT4G27950|AT1G71030|AT3G50260|AT4G04450|AT5G11190|AT3G55980|AT4G28140|AT1G53170|AT3G21330|AT5G59780|AT5G47230|AT3G15210|AT3G06490|AT2G30250|AT4G01580|AT1G01060|AT1G12260|AT1G67970|AT3G05800|AT3G47500|AT1G32510|AT3G12730|AT4G25470|AT2G40340|AT1G05805|AT5G01200|AT3G10113|AT3G17609
9415	4.7825E-5	1.6465E-3	17	196	634	22304	response to water	AT3G11020|AT5G20830|AT3G15500|AT1G08920|AT1G52890|AT3G53420|AT3G19580|AT4G25480|AT5G67300|AT5G67030|AT4G25490|AT5G45340|AT3G14440|AT1G05260|AT1G27730|AT1G80710|AT3G50970
9723	5.8101E-5	1.9314E-3	13	125	634	22304	response to ethylene stimulus	AT1G53170|AT1G18330|AT5G59780|AT5G47230|AT3G06490|AT3G15210|AT1G01060|AT5G47220|AT2G14580|AT1G71030|AT5G67300|AT4G24670|AT2G46830
9414	9.9067E-5	3.1834E-3	16	188	634	22304	response to water deprivation	AT3G11020|AT3G15500|AT1G08920|AT1G52890|AT3G53420|AT3G19580|AT4G25480|AT5G67300|AT5G67030|AT5G45340|AT4G25490|AT3G14440|AT1G05260|AT1G27730|AT1G80710|AT3G50970
6629	1.3014E-4	4.0469E-3	33	578	634	22304	lipid metabolic process	AT1G02660|AT3G09300|AT3G02580|AT5G51810|AT2G26560|AT5G08030|AT5G24200|AT1G74960|AT1G30100|AT4G37760|AT5G45340|AT1G06310|AT3G03480|AT3G05290|AT4G37150|AT1G02400|AT4G34350|AT1G62640|AT5G52570|AT3G10570|AT3G61680|AT4G12110|AT5G57240|AT2G31360|AT4G34250|AT2G46370|AT2G38700|AT5G67030|AT3G62590|AT3G14440|AT1G78440|AT4G33110|AT1G78960
10218	1.4068E-4	4.2379E-3	7	41	634	22304	response to far red light	AT5G24120|AT1G22770|AT1G29920|AT4G13790|AT2G05100|AT5G24470|AT3G27690
32787	2.5932E-4	7.5754E-3	20	290	634	22304	monocarboxylic acid metabolic process	AT1G09240|AT3G10570|AT5G51810|AT2G26560|AT4G34250|AT2G46370|AT1G74960|AT1G30100|AT5G67030|AT3G03480|AT1G06310|AT5G45340|AT3G14440|AT4G24670|AT3G05290|AT1G78440|AT4G37150|AT1G02400|AT4G34350|AT1G62640
9312	4.1399E-4	1.1205E-2	6	35	634	22304	oligosaccharide biosynthetic process	AT5G51460|AT5G27320|AT5G20830|AT4G22590|AT2G22190|AT4G39770
9864	4.2879E-4	1.1205E-2	3	6	634	22304	induced systemic resistance, jasmonic acid mediated signaling pathway	AT2G46370|AT3G15210|AT5G47220
42991	4.2879E-4	1.1205E-2	3	6	634	22304	transcription factor import into nucleus	AT4G27950|AT5G53290|AT2G46310
7623	4.4170E-4	1.1205E-2	7	49	634	22304	circadian rhythm	AT1G22770|AT1G68050|AT1G18330|AT5G24470|AT5G17300|AT2G46790|AT2G46830
48511	4.4170E-4	1.1205E-2	7	49	634	22304	rhythmic process	AT1G22770|AT1G68050|AT1G18330|AT5G24470|AT5G17300|AT2G46790|AT2G46830
9733	4.8848E-4	1.2074E-2	19	282	634	22304	response to auxin stimulus	AT4G36110|AT4G13790|AT2G47750|AT5G17300|AT3G16500|AT1G01060|AT4G37390|AT5G20810|AT5G19140|AT5G63160|AT1G17345|AT2G46370|AT5G54510|AT5G67300|AT4G27260|AT1G15580|AT1G52830|AT1G04250|AT2G46830
9409	5.6821E-4	1.3694E-2	17	241	634	22304	response to cold	AT5G63770|AT1G50460|AT2G46590|AT5G47230|AT5G20830|AT2G30250|AT3G22370|AT3G22840|AT1G22770|AT4G25480|AT4G25470|AT4G25490|AT1G05260|AT1G27730|AT3G50260|AT1G09350|AT3G50970
50789	6.5573E-4	1.5244E-2	107	2783	634	22304	regulation of biological process	AT4G39780|AT5G63770|AT3G53680|AT5G22400|AT1G25550|AT2G43500|AT5G28770|AT5G05790|AT1G68050|AT4G25480|AT3G14020|AT3G60580|AT3G11020|AT5G53290|AT5G66130|AT1G53320|AT3G01600|AT4G34530|AT3G23210|AT1G13260|AT3G51030|AT2G46310|AT2G21240|AT1G77200|AT4G24670|AT1G49560|AT3G62950|AT5G52830|AT1G20930|AT3G49930|AT3G04060|AT1G73690|AT4G18170|AT4G14580|AT4G27950|AT1G71030|AT5G27320|AT3G17660|AT4G31360|AT4G04450|AT4G28140|AT3G55980|AT3G21330|AT5G59780|AT2G30250|AT3G15210|AT4G01580|AT1G01060|AT3G05800|AT3G47500|AT1G32510|AT3G12730|AT4G25470|AT5G01200|AT3G17609|AT5G13060|AT3G19150|AT2G28800|AT1G77250|AT5G64750|AT3G02150|AT1G22770|AT5G24120|AT1G78600|AT3G12820|AT5G67300|AT5G44190|AT1G32540|AT2G40350|AT1G18330|AT4G36900|AT2G31380|AT3G24170|AT4G01250|AT2G23150|AT5G60860|AT3G07650|AT1G35490|AT1G62300|AT1G61800|AT3G56220|AT4G32800|AT1G72940|AT3G17040|AT5G17300|AT5G47220|AT2G46970|AT5G45610|AT2G29680|AT4G35020|AT3G50260|AT5G11190|AT1G53170|AT2G45080|AT5G47230|AT3G06490|AT1G67970|AT1G12260|AT1G75820|AT1G31020|AT2G46370|AT4G28560|AT5G65830|AT2G40340|AT2G26760|AT1G05805|AT3G10113
9266	6.6416E-4	1.5244E-2	22	359	634	22304	response to temperature stimulus	AT5G63770|AT3G11020|AT1G50460|AT2G46590|AT5G47230|AT5G20830|AT2G30250|AT3G22370|AT3G22840|AT1G22770|AT4G25480|AT4G25470|AT5G67030|AT4G25490|AT1G05260|AT1G27730|AT3G50260|AT2G40340|AT2G46790|AT3G50970|AT1G09350|AT2G40350
10114	8.0580E-4	1.8027E-2	7	54	634	22304	response to red light	AT5G24120|AT1G29920|AT4G13790|AT2G05100|AT5G24470|AT5G67030|AT3G27690
16051	8.2283E-4	1.8027E-2	16	227	634	22304	carbohydrate biosynthetic process	AT5G51460|AT5G20830|AT1G62570|AT4G22590|AT5G05170|AT2G22190|AT3G28340|AT4G24010|AT3G62660|AT5G42810|AT5G27320|AT5G23790|AT1G12780|AT4G39770|AT1G09350|AT1G32900
9739	9.5019E-4	1.9945E-2	10	107	634	22304	response to gibberellin stimulus	AT5G59780|AT5G17490|AT4G23060|AT5G27320|AT5G67300|AT1G71030|AT5G51810|AT1G01060|AT5G52830|AT2G46830
6720	9.5172E-4	1.9945E-2	11	126	634	22304	isoprenoid metabolic process	AT5G52570|AT2G38700|AT1G30100|AT5G51810|AT5G67030|AT5G45340|AT3G14440|AT1G78440|AT1G02400|AT4G34350|AT1G78960
6721	1.1294E-3	2.3165E-2	9	91	634	22304	terpenoid metabolic process	AT5G52570|AT1G30100|AT5G51810|AT5G67030|AT5G45340|AT3G14440|AT1G78440|AT1G02400|AT1G78960
43288	1.4402E-3	2.7966E-2	4	18	634	22304	apocarotenoid metabolic process	AT1G30100|AT5G67030|AT5G45340|AT3G14440
9687	1.4402E-3	2.7966E-2	4	18	634	22304	abscisic acid metabolic process	AT1G30100|AT5G67030|AT5G45340|AT3G14440
6261	1.4505E-3	2.7966E-2	6	44	634	22304	DNA-dependent DNA replication	AT5G13060|AT5G22110|AT3G19150|AT1G48380|AT2G20980|AT5G41880
46351	1.6819E-3	3.1790E-2	5	31	634	22304	disaccharide biosynthetic process	AT5G51460|AT5G20830|AT4G22590|AT2G22190|AT4G39770
65007	1.7641E-3	3.2115E-2	119	3243	634	22304	biological regulation	AT4G39780|AT1G13180|AT5G63770|AT3G53680|AT5G22400|AT5G51810|AT1G25550|AT2G43500|AT5G28770|AT4G37390|AT5G05790|AT5G02260|AT1G68050|AT4G25480|AT3G14020|AT3G60580|AT3G11020|AT5G53290|AT5G66130|AT1G53320|AT3G01600|AT4G34530|AT3G23210|AT1G13260|AT3G51030|AT2G21240|AT2G46310|AT4G24670|AT1G77200|AT1G49560|AT3G62950|AT5G52830|AT1G20930|AT3G49930|AT3G04060|AT1G73690|AT4G18170|AT4G14580|AT4G27950|AT1G71030|AT5G27320|AT3G17660|AT4G27260|AT4G31360|AT3G05290|AT4G04450|AT4G28140|AT3G55980|AT3G21330|AT5G59780|AT2G30250|AT3G15210|AT4G01580|AT3G45960|AT1G01060|AT5G08790|AT3G05800|AT3G47500|AT1G32510|AT3G12730|AT4G25470|AT5G01200|AT3G17609|AT5G13060|AT3G19150|AT2G28800|AT1G77250|AT5G64750|AT3G02150|AT1G22770|AT5G24120|AT1G78600|AT3G12820|AT5G54510|AT5G67300|AT5G44190|AT1G32540|AT2G40350|AT1G18330|AT4G36900|AT2G31380|AT3G24170|AT4G01250|AT2G23150|AT5G60860|AT3G07650|AT1G35490|AT1G62300|AT1G61800|AT3G56220|AT4G32800|AT1G72940|AT5G17300|AT3G17040|AT5G47220|AT3G17790|AT2G46970|AT5G45610|AT2G29680|AT4G35020|AT3G50260|AT5G11190|AT2G46830|AT1G53170|AT2G45080|AT5G47230|AT3G06490|AT1G67970|AT1G12260|AT1G75820|AT5G42810|AT1G31020|AT2G46370|AT4G28560|AT5G65830|AT2G40340|AT1G05805|AT2G26760|AT3G10113
5992	1.7836E-3	3.2115E-2	4	19	634	22304	trehalose biosynthetic process	AT5G51460|AT4G22590|AT2G22190|AT4G39770
6970	1.8008E-3	3.2115E-2	22	388	634	22304	response to osmotic stress	AT5G54110|AT1G18330|AT5G38940|AT1G50460|AT1G06040|AT5G20830|AT5G49480|AT3G06490|AT2G30250|AT1G01060|AT1G08920|AT5G64750|AT3G19580|AT2G37570|AT1G71030|AT5G67300|AT4G11600|AT5G67030|AT3G14440|AT1G05260|AT1G27730|AT2G46830
5975	1.8323E-3	3.2115E-2	37	782	634	22304	carbohydrate metabolic process	AT5G20830|AT3G61610|AT5G05170|AT2G22190|AT5G08030|AT1G22170|AT3G04010|AT5G27320|AT5G56350|AT4G34350|AT1G32900|AT4G21760|AT4G28320|AT5G51460|AT1G62570|AT4G22590|AT4G18010|AT3G28340|AT4G24010|AT3G62660|AT3G52840|AT5G48070|AT5G42810|AT2G32990|AT1G48100|AT4G25810|AT5G56630|AT5G23790|AT1G32170|AT1G65310|AT1G12780|AT2G27500|AT5G24420|AT4G39770|AT1G09350|AT1G75680|AT4G31140
9682	2.3625E-3	4.0669E-2	3	10	634	22304	induced systemic resistance	AT2G46370|AT3G15210|AT5G47220
9631	2.6328E-3	4.4526E-2	4	21	634	22304	cold acclimation	AT4G25480|AT4G25470|AT4G25490|AT3G50970
9637	2.8289E-3	4.7018E-2	6	50	634	22304	response to blue light	AT5G24120|AT1G22770|AT1G29920|AT1G68050|AT2G05100|AT3G27690
6714	3.1463E-3	4.7165E-2	4	22	634	22304	sesquiterpenoid metabolic process	AT1G30100|AT5G67030|AT5G45340|AT3G14440
5991	3.1463E-3	4.7165E-2	4	22	634	22304	trehalose metabolic process	AT5G51460|AT4G22590|AT2G22190|AT4G39770
51761	3.1463E-3	4.7165E-2	4	22	634	22304	sesquiterpene metabolic process	AT1G30100|AT5G67030|AT5G45340|AT3G14440
8300	3.1802E-3	4.7165E-2	3	11	634	22304	isoprenoid catabolic process	AT5G45340|AT1G78440|AT1G02400
43289	3.1802E-3	4.7165E-2	3	11	634	22304	apocarotenoid biosynthetic process	AT1G30100|AT5G67030|AT3G14440
16115	3.1802E-3	4.7165E-2	3	11	634	22304	terpenoid catabolic process	AT5G45340|AT1G78440|AT1G02400
9688	3.1802E-3	4.7165E-2	3	11	634	22304	abscisic acid biosynthetic process	AT1G30100|AT5G67030|AT3G14440
--------------------------------------------------------------------------------------------------------------------------------

ECOTYPE: AN1
Selected statistical test : Hypergeometric test
Selected correction : Benjamini & Hochberg False Discovery Rate (FDR) correction
Selected significance level : 0.05
Testing option : Use whole annotation as reference set
The selected cluster :
AT4G34740	AT3G52400	AT3G09600	AT4G23810	AT3G17800	AT3G55760	AT1G07430	AT4G39260	AT4G25480	AT4G08170	AT5G20330	AT2G17450	AT1G27730	AT5G04940	AT3G30418	AT3G50970	AT4G28720	AT5G58700	AT5G04250	AT1G10560	AT2G27360	AT2G22500	AT1G73660	AT5G10410	AT2G02515	AT4G29190	AT5G40730	AT1G10410	AT1G67290	AT4G13800	AT5G48080	AT1G13260	AT5G15190	AT1G02820	AT5G06640	AT5G16040	AT4G25490	AT1G21320	AT3G53260	AT1G79700	AT3G22060	AT5G47700	AT1G78460	AT1G56300	AT5G02540	AT1G11925	AT5G61350	AT2G41100	AT5G20830	AT1G80120	AT1G69890	AT5G62350	AT2G17840	AT2G40400	AT2G16700	AT3G17410	AT1G71030	AT5G62210	AT1G70640	AT2G46740	AT1G80110	AT1G02340	AT1G60880	AT5G49480	AT1G20440	AT3G28290	AT5G62360	AT1G01060	AT3G53000	AT5G15850	AT1G55960	AT2G05100	AT1G73120	AT3G16140	AT3G50750	AT4G25470	AT3G53530	AT1G10060	AT5G52750	AT2G47490	AT1G30135	AT1G09350	AT1G01390	AT4G16750	AT3G17609	AT5G24470	AT1G30360	AT1G69140	AT3G57020	AT4G32770	AT4G15490	AT1G78600	AT5G41390	AT1G21050	AT2G23340	AT5G24570	AT5G06320	AT1G64890	AT5G48490	AT4G36110	AT1G34580	AT5G54270	AT1G01990	AT5G66580	AT2G28550	AT4G36010	AT1G04570	AT3G54500	AT4G32190	AT3G15240	AT1G63090	AT5G39090	AT5G54470	AT1G01470	AT4G33070	AT3G63220	AT3G44250	AT5G64840	AT1G12710	AT4G19820	AT5G66590	AT2G31980	AT1G64970	AT3G55880	AT1G71890	AT3G17790	AT1G05020	AT4G21215	AT1G77760	AT3G50260	AT3G59400	AT4G24960	AT2G20660	AT2G46830	AT5G06860	AT5G59680	AT3G06490	AT2G16365	AT1G32860	AT1G19180	AT1G51800	AT1G07135	AT1G60190	AT5G65300	AT4G37260	AT1G54970	AT4G05560	AT1G62510	AT3G23165	AT4G17490	AT3G56940	AT2G40460	AT5G05840	AT3G28310	AT3G14690	AT2G26560	AT1G73870	AT3G09165	AT5G44565	AT1G21120	AT1G73480	AT4G22666	AT5G54960	AT2G29650	AT1G77120	AT5G60680	AT1G04280	AT2G46790	AT5G57660	AT5G06980	AT2G45660	AT2G42150	AT5G07010	AT5G21280	AT2G29580	AT4G09984	AT1G21130	AT1G51090	AT4G18130	AT1G27200	AT4G08870	AT2G27500	AT4G39580	AT4G24570	AT2G10670	AT2G24410	AT3G51895	AT3G27690	AT3G08940	AT2G21320	AT5G35970	AT3G15540	AT4G39080	AT2G46670	AT4G36040	AT5G18080	AT3G15750	AT4G04450	AT4G28140	AT4G25500	AT1G01420	AT3G55580	AT5G66970	AT3G15210	AT5G47060	AT5G44575	AT1G53885	AT1G49500	AT5G09470	AT5G12470	AT2G31360	AT1G07180	AT3G05800	AT3G27170	AT1G79660	AT3G47500	AT4G27940	AT1G75860	AT1G20010	AT3G61060	AT5G67030	AT5G54190	AT1G70700	AT1G11210	AT1G10370	AT2G36220	AT4G15250	AT2G19660	AT4G03370	AT4G24240	AT3G05640	AT3G50740	AT3G22840	AT3G14595	AT1G22570	AT4G36500	AT3G55720	AT3G02150	AT3G18590	AT3G12320	AT2G47890	AT1G22770	AT5G45820	AT5G52310	AT1G53430	AT5G05600	AT1G26540	AT4G37760	AT1G35480	AT5G44190	AT4G02380	AT1G76590	AT1G47710	AT4G21570	AT2G31380	
AT1G06040	AT1G62570	AT1G27910	AT5G04490	AT1G19470	AT5G26230	AT5G24110	AT4G37770	AT5G25110	AT1G09950	AT5G58070	AT1G20030	AT3G09650	AT1G49720	AT5G37600	AT1G26945	AT4G35320	AT3G21670	AT2G06700	AT1G30280	AT2G19810	AT5G14550	AT4G33980	AT4G12470	AT1G75180	AT3G04010	AT4G11600	AT5G64260	AT4G27410	AT4G27310	AT3G60520	AT2G41290	AT5G52590	AT5G18020	AT3G22620	AT5G64640	AT1G08880	AT1G19450	AT3G48700	AT2G29720	AT1G77960	AT3G13310	AT5G56630	AT4G13010	AT3G59350	AT1G28370	AT3G15450	AT5G61270	AT1G08570	AT3G14440	AT2G07785	AT3G58870	AT1G02190	

No annotations were retrieved for the following entities:
AT4G03370	AT2G19660	AT3G05640	AT1G30360	AT1G69140	AT3G14690	AT1G73870	AT3G55720	AT3G09165	AT3G18590	AT1G21120	AT2G47890	AT3G55760	AT1G73480	AT5G05600	AT4G39260	AT4G08170	AT1G26540	AT2G17450	AT1G35480	AT1G04280	AT5G06980	AT3G30418	AT2G42150	AT2G27360	AT1G10410	AT1G34580	AT5G21280	AT2G29580	AT5G66580	AT1G21130	AT5G48080	AT4G32190	AT1G21320	AT1G63090	AT5G54470	AT4G33070	AT3G44250	AT2G10670	AT2G06700	AT1G30280	AT5G62350	AT2G21320	AT4G33980	AT2G40400	AT1G05020	AT4G21215	AT4G27310	AT5G62210	AT4G25500	AT5G52590	AT2G46740	AT1G80110	AT2G16365	AT3G28290	AT5G62360	AT1G19450	AT3G53000	AT1G07180	AT3G59350	AT1G54970	AT3G15450	AT4G05560	AT3G23165	AT5G52750	AT2G07785	AT3G58870	AT1G02190	AT4G15250	

GO-ID	p-value	corr p-value	x	n	X	N	Description	Genes in test set
50896	4.3594E-18	2.6505E-15	88	3207	239	22304	response to stimulus	AT2G40460|AT5G24470|AT3G52400|AT3G09600|AT3G22840|AT2G26560|AT4G32770|AT4G23810|AT3G17800|AT1G22770|AT5G45820|AT5G52310|AT4G25480|AT5G54960|AT4G37760|AT2G29650|AT1G77120|AT1G27730|AT5G06320|AT2G45660|AT2G46790|AT3G50970|AT4G02380|AT4G28720|AT4G36110|AT1G73660|AT1G06040|AT5G07010|AT4G09984|AT4G36010|AT1G51090|AT1G13260|AT4G18130|AT5G25110|AT5G58070|AT1G20030|AT4G25490|AT3G53260|AT1G49720|AT3G22060|AT1G01470|AT1G26945|AT5G64840|AT5G20830|AT2G41100|AT3G27690|AT3G08940|AT3G55880|AT2G17840|AT3G17790|AT4G12470|AT3G15540|AT4G39080|AT4G36040|AT1G71030|AT4G11600|AT5G18080|AT4G27410|AT1G77760|AT3G50260|AT4G24960|AT4G28140|AT2G46830|AT5G18020|AT5G06860|AT1G02340|AT3G15210|AT1G20440|AT5G49480|AT3G06490|AT1G01060|AT1G19180|AT3G05800|AT2G05100|AT4G37260|AT1G28370|AT4G25470|AT1G73120|AT5G61270|AT3G61060|AT5G67030|AT3G14440|AT1G70700|AT5G54190|AT1G09350|AT4G17490|AT1G11210|AT3G17609
9628	1.2944E-14	3.9350E-12	46	1168	239	22304	response to abiotic stimulus	AT1G26945|AT5G24470|AT5G20830|AT2G41100|AT3G27690|AT3G09600|AT3G08940|AT3G22840|AT2G17840|AT4G32770|AT3G17800|AT1G22770|AT3G15540|AT5G52310|AT4G25480|AT1G71030|AT4G11600|AT1G77120|AT1G27730|AT4G27410|AT1G77760|AT3G50260|AT2G45660|AT2G46790|AT3G50970|AT4G02380|AT4G24960|AT2G46830|AT1G73660|AT1G02340|AT1G06040|AT3G06490|AT5G49480|AT1G20440|AT1G01060|AT2G05100|AT4G18130|AT4G25470|AT5G61270|AT5G58070|AT5G67030|AT4G25490|AT3G14440|AT1G09350|AT1G01470|AT3G17609
42221	4.7928E-12	9.7135E-10	52	1710	239	22304	response to chemical stimulus	AT3G52400|AT3G09600|AT2G26560|AT4G32770|AT4G23810|AT1G22770|AT5G45820|AT5G52310|AT4G25480|AT5G54960|AT1G77120|AT4G37760|AT1G27730|AT3G50970|AT4G02380|AT4G28720|AT4G36110|AT5G07010|AT1G13260|AT4G25490|AT3G53260|AT3G22060|AT1G49720|AT1G01470|AT5G20830|AT2G17840|AT3G17790|AT3G15540|AT1G71030|AT5G18080|AT4G11600|AT3G50260|AT4G27410|AT4G24960|AT4G28140|AT2G46830|AT5G18020|AT3G06490|AT1G20440|AT3G15210|AT1G01060|AT1G19180|AT3G05800|AT4G37260|AT1G28370|AT1G73120|AT5G67030|AT3G14440|AT5G54190|AT1G70700|AT4G17490|AT1G11210
6950	2.8859E-11	4.3866E-9	53	1853	239	22304	response to stress	AT3G52400|AT3G09600|AT3G22840|AT2G26560|AT4G32770|AT4G23810|AT1G22770|AT5G52310|AT4G25480|AT5G54960|AT1G77120|AT4G37760|AT5G06320|AT1G27730|AT2G45660|AT3G50970|AT4G02380|AT1G73660|AT1G06040|AT4G09984|AT1G51090|AT5G25110|AT5G58070|AT4G25490|AT3G53260|AT1G49720|AT1G01470|AT5G20830|AT3G55880|AT2G17840|AT3G17790|AT4G12470|AT1G71030|AT4G36040|AT4G11600|AT4G27410|AT3G50260|AT4G24960|AT2G46830|AT5G06860|AT1G20440|AT5G49480|AT3G06490|AT3G15210|AT1G01060|AT1G19180|AT4G25470|AT1G73120|AT3G61060|AT5G67030|AT3G14440|AT1G09350|AT1G11210
9416	1.5357E-10	1.8674E-8	24	455	239	22304	response to light stimulus	AT1G26945|AT5G24470|AT1G02340|AT1G06040|AT2G41100|AT3G27690|AT3G08940|AT1G01060|AT2G17840|AT4G32770|AT3G17800|AT1G22770|AT3G15540|AT2G05100|AT4G18130|AT5G61270|AT5G58070|AT5G67030|AT1G27730|AT1G77760|AT2G46790|AT1G01470|AT3G17609|AT2G46830
9314	3.0932E-10	3.0731E-8	24	471	239	22304	response to radiation	AT1G26945|AT5G24470|AT1G02340|AT1G06040|AT2G41100|AT3G27690|AT3G08940|AT1G01060|AT2G17840|AT4G32770|AT3G17800|AT1G22770|AT3G15540|AT2G05100|AT4G18130|AT5G61270|AT5G58070|AT5G67030|AT1G27730|AT1G77760|AT2G46790|AT1G01470|AT3G17609|AT2G46830
9266	3.5381E-10	3.0731E-8	21	359	239	22304	response to temperature stimulus	AT2G41100|AT5G20830|AT1G20440|AT3G22840|AT2G17840|AT4G32770|AT1G22770|AT5G52310|AT4G25480|AT4G25470|AT5G58070|AT5G67030|AT4G25490|AT1G27730|AT3G50260|AT2G45660|AT2G46790|AT3G50970|AT1G09350|AT4G02380|AT4G24960
9409	1.0755E-9	8.1739E-8	17	241	239	22304	response to cold	AT5G20830|AT1G20440|AT3G22840|AT2G17840|AT1G22770|AT5G52310|AT4G25480|AT4G25470|AT5G58070|AT4G25490|AT1G27730|AT3G50260|AT2G45660|AT3G50970|AT1G09350|AT4G02380|AT4G24960
10033	1.7675E-9	1.0875E-7	35	1037	239	22304	response to organic substance	AT3G52400|AT3G09600|AT4G23810|AT3G15540|AT5G45820|AT5G52310|AT1G71030|AT4G37760|AT5G18080|AT1G27730|AT4G27410|AT3G50260|AT3G50970|AT4G24960|AT4G28720|AT4G28140|AT2G46830|AT4G36110|AT5G18020|AT1G20440|AT3G06490|AT5G07010|AT3G15210|AT1G01060|AT1G19180|AT3G05800|AT1G13260|AT4G37260|AT1G28370|AT5G67030|AT1G70700|AT5G54190|AT4G17490|AT1G49720|AT3G22060
9719	1.7886E-9	1.0875E-7	31	835	239	22304	response to endogenous stimulus	AT3G52400|AT3G09600|AT3G15540|AT5G45820|AT5G52310|AT1G71030|AT4G37760|AT5G18080|AT1G27730|AT4G27410|AT3G50970|AT4G24960|AT4G28720|AT2G46830|AT4G36110|AT5G18020|AT1G20440|AT3G06490|AT5G07010|AT3G15210|AT1G01060|AT1G19180|AT3G05800|AT1G13260|AT4G37260|AT1G28370|AT5G54190|AT1G70700|AT4G17490|AT1G49720|AT3G22060
9415	2.8198E-8	1.5586E-6	14	196	239	22304	response to water	AT5G20830|AT1G20440|AT2G17840|AT5G52310|AT4G25480|AT4G25490|AT5G67030|AT3G14440|AT1G27730|AT4G27410|AT3G50970|AT4G24960|AT4G02380|AT1G01470
9737	4.4061E-8	2.2324E-6	16	272	239	22304	response to abscisic acid stimulus	AT3G09600|AT1G20440|AT3G06490|AT3G15210|AT1G01060|AT5G45820|AT5G52310|AT4G37260|AT1G71030|AT1G27730|AT4G27410|AT3G50970|AT4G24960|AT1G49720|AT3G22060|AT2G46830
9753	7.0204E-8	3.2834E-6	12	148	239	22304	response to jasmonic acid stimulus	AT4G37260|AT1G71030|AT3G52400|AT4G37760|AT3G15210|AT5G07010|AT3G06490|AT3G09600|AT1G70700|AT1G19180|AT1G01060|AT2G46830
9414	1.3022E-7	5.6551E-6	13	188	239	22304	response to water deprivation	AT1G20440|AT2G17840|AT5G52310|AT4G25480|AT4G25490|AT5G67030|AT1G27730|AT3G14440|AT4G27410|AT3G50970|AT4G24960|AT4G02380|AT1G01470
6970	2.2731E-7	9.0992E-6	18	388	239	22304	response to osmotic stress	AT1G73660|AT1G06040|AT5G20830|AT3G09600|AT5G49480|AT1G20440|AT3G06490|AT1G01060|AT2G17840|AT5G52310|AT1G71030|AT4G11600|AT5G67030|AT1G77120|AT3G14440|AT1G27730|AT4G24960|AT2G46830
9725	2.3945E-7	9.0992E-6	26	767	239	22304	response to hormone stimulus	AT3G09600|AT3G15540|AT5G45820|AT5G52310|AT1G71030|AT5G18080|AT1G27730|AT4G27410|AT3G50970|AT4G24960|AT4G28720|AT2G46830|AT4G36110|AT5G18020|AT3G06490|AT1G20440|AT3G15210|AT1G01060|AT3G05800|AT1G13260|AT4G37260|AT1G28370|AT5G54190|AT4G17490|AT3G22060|AT1G49720
9723	9.9905E-7	3.5731E-5	10	125	239	22304	response to ethylene stimulus	AT4G37260|AT1G28370|AT1G71030|AT3G15210|AT3G06490|AT3G09600|AT5G54190|AT1G01060|AT4G17490|AT2G46830
9639	1.2197E-6	4.1199E-5	11	159	239	22304	response to red or far red light	AT1G22770|AT2G05100|AT4G18130|AT5G24470|AT1G02340|AT5G61270|AT1G06040|AT5G67030|AT3G27690|AT3G08940|AT2G46790
9631	2.3966E-6	7.6691E-5	5	21	239	22304	cold acclimation	AT4G25480|AT4G25470|AT1G20440|AT4G25490|AT3G50970
51707	4.6395E-6	1.4104E-4	19	528	239	22304	response to other organism	AT2G40460|AT5G64840|AT3G52400|AT3G15210|AT1G20440|AT3G06490|AT1G19180|AT2G26560|AT4G36010|AT1G51090|AT4G23810|AT4G12470|AT5G25110|AT1G20030|AT2G29650|AT5G06320|AT3G50260|AT3G50970|AT1G01470
45449	7.2376E-6	2.0955E-4	35	1468	239	22304	regulation of transcription	AT4G24240|AT3G09600|AT2G19810|AT4G23810|AT3G02150|AT1G22770|AT1G78600|AT4G25480|AT1G71030|AT2G23340|AT3G50260|AT5G57660|AT5G44190|AT4G04450|AT4G28140|AT2G31380|AT1G60880|AT4G29190|AT3G06490|AT3G15210|AT1G01060|AT3G05800|AT2G28550|AT1G13260|AT3G47500|AT5G24110|AT4G37260|AT4G18130|AT1G28370|AT4G25470|AT5G61270|AT4G17490|AT1G79700|AT1G49720|AT3G17609
9607	8.2889E-6	2.2908E-4	19	550	239	22304	response to biotic stimulus	AT2G40460|AT5G64840|AT3G52400|AT3G15210|AT1G20440|AT3G06490|AT1G19180|AT2G26560|AT4G36010|AT1G51090|AT4G23810|AT4G12470|AT5G25110|AT1G20030|AT2G29650|AT5G06320|AT3G50260|AT3G50970|AT1G01470
9651	8.6881E-6	2.2967E-4	15	360	239	22304	response to salt stress	AT1G73660|AT1G06040|AT3G09600|AT5G49480|AT3G06490|AT1G01060|AT2G17840|AT5G52310|AT1G71030|AT4G11600|AT1G77120|AT3G14440|AT1G27730|AT4G24960|AT2G46830
10556	1.2172E-5	3.0836E-4	35	1504	239	22304	regulation of macromolecule biosynthetic process	AT4G24240|AT3G09600|AT2G19810|AT4G23810|AT3G02150|AT1G22770|AT1G78600|AT4G25480|AT1G71030|AT2G23340|AT3G50260|AT5G57660|AT5G44190|AT4G04450|AT4G28140|AT2G31380|AT1G60880|AT4G29190|AT3G06490|AT3G15210|AT1G01060|AT3G05800|AT2G28550|AT1G13260|AT3G47500|AT5G24110|AT4G37260|AT4G18130|AT1G28370|AT4G25470|AT5G61270|AT4G17490|AT1G79700|AT1G49720|AT3G17609
9637	1.5230E-5	3.7040E-4	6	50	239	22304	response to blue light	AT1G22770|AT3G15540|AT2G05100|AT1G02340|AT3G27690|AT3G08940
19219	1.6782E-5	3.9013E-4	35	1527	239	22304	regulation of nucleobase, nucleoside, nucleotide and nucleic acid metabolic process	AT4G24240|AT3G09600|AT2G19810|AT4G23810|AT3G02150|AT1G22770|AT1G78600|AT4G25480|AT1G71030|AT2G23340|AT3G50260|AT5G57660|AT5G44190|AT4G04450|AT4G28140|AT2G31380|AT1G60880|AT4G29190|AT3G06490|AT3G15210|AT1G01060|AT3G05800|AT2G28550|AT1G13260|AT3G47500|AT5G24110|AT4G37260|AT4G18130|AT1G28370|AT4G25470|AT5G61270|AT4G17490|AT1G79700|AT1G49720|AT3G17609
46148	1.7325E-5	3.9013E-4	7	76	239	22304	pigment biosynthetic process	AT4G34740|AT1G78600|AT1G71030|AT5G67030|AT5G54190|AT3G59400|AT3G56940
9889	2.0049E-5	4.2033E-4	35	1540	239	22304	regulation of biosynthetic process	AT4G24240|AT3G09600|AT2G19810|AT4G23810|AT3G02150|AT1G22770|AT1G78600|AT4G25480|AT1G71030|AT2G23340|AT3G50260|AT5G57660|AT5G44190|AT4G04450|AT4G28140|AT2G31380|AT1G60880|AT4G29190|AT3G06490|AT3G15210|AT1G01060|AT3G05800|AT2G28550|AT1G13260|AT3G47500|AT5G24110|AT4G37260|AT4G18130|AT1G28370|AT4G25470|AT5G61270|AT4G17490|AT1G79700|AT1G49720|AT3G17609
31326	2.0049E-5	4.2033E-4	35	1540	239	22304	regulation of cellular biosynthetic process	AT4G24240|AT3G09600|AT2G19810|AT4G23810|AT3G02150|AT1G22770|AT1G78600|AT4G25480|AT1G71030|AT2G23340|AT3G50260|AT5G57660|AT5G44190|AT4G04450|AT4G28140|AT2G31380|AT1G60880|AT4G29190|AT3G06490|AT3G15210|AT1G01060|AT3G05800|AT2G28550|AT1G13260|AT3G47500|AT5G24110|AT4G37260|AT4G18130|AT1G28370|AT4G25470|AT5G61270|AT4G17490|AT1G79700|AT1G49720|AT3G17609
51171	2.1453E-5	4.3478E-4	35	1545	239	22304	regulation of nitrogen compound metabolic process	AT4G24240|AT3G09600|AT2G19810|AT4G23810|AT3G02150|AT1G22770|AT1G78600|AT4G25480|AT1G71030|AT2G23340|AT3G50260|AT5G57660|AT5G44190|AT4G04450|AT4G28140|AT2G31380|AT1G60880|AT4G29190|AT3G06490|AT3G15210|AT1G01060|AT3G05800|AT2G28550|AT1G13260|AT3G47500|AT5G24110|AT4G37260|AT4G18130|AT1G28370|AT4G25470|AT5G61270|AT4G17490|AT1G79700|AT1G49720|AT3G17609
6355	2.2253E-5	4.3645E-4	23	810	239	22304	regulation of transcription, DNA-dependent	AT4G24240|AT3G15210|AT1G60880|AT3G06490|AT2G28550|AT4G23810|AT1G13260|AT5G24110|AT4G18130|AT4G37260|AT4G25480|AT1G28370|AT1G71030|AT4G25470|AT2G23340|AT3G50260|AT5G44190|AT4G17490|AT1G79700|AT1G49720|AT4G04450|AT4G28140|AT3G17609
51252	2.3576E-5	4.4795E-4	23	813	239	22304	regulation of RNA metabolic process	AT4G24240|AT3G15210|AT1G60880|AT3G06490|AT2G28550|AT4G23810|AT1G13260|AT5G24110|AT4G18130|AT4G37260|AT4G25480|AT1G28370|AT1G71030|AT4G25470|AT2G23340|AT3G50260|AT5G44190|AT4G17490|AT1G79700|AT1G49720|AT4G04450|AT4G28140|AT3G17609
10468	3.2269E-5	5.9453E-4	36	1642	239	22304	regulation of gene expression	AT4G24240|AT3G09600|AT2G19810|AT4G23810|AT3G02150|AT1G22770|AT1G78600|AT4G25480|AT1G71030|AT2G23340|AT3G50260|AT5G57660|AT5G44190|AT5G04940|AT4G04450|AT4G28140|AT2G31380|AT1G60880|AT4G29190|AT3G06490|AT3G15210|AT1G01060|AT3G05800|AT2G28550|AT3G47500|AT1G13260|AT5G24110|AT4G37260|AT4G18130|AT1G28370|AT4G25470|AT5G61270|AT4G17490|AT1G79700|AT1G49720|AT3G17609
10189	4.1197E-5	7.1566E-4	3	7	239	22304	vitamin E biosynthetic process	AT5G04490|AT1G64970|AT4G32770
42360	4.1197E-5	7.1566E-4	3	7	239	22304	vitamin E metabolic process	AT5G04490|AT1G64970|AT4G32770
31323	4.2585E-5	7.1922E-4	36	1664	239	22304	regulation of cellular metabolic process	AT4G24240|AT3G09600|AT2G19810|AT4G23810|AT3G02150|AT1G22770|AT1G78600|AT4G25480|AT1G71030|AT2G23340|AT3G50260|AT5G57660|AT5G44190|AT4G24960|AT4G04450|AT4G28140|AT2G31380|AT1G60880|AT4G29190|AT3G06490|AT3G15210|AT1G01060|AT3G05800|AT2G28550|AT3G47500|AT1G13260|AT5G24110|AT4G37260|AT4G18130|AT1G28370|AT4G25470|AT5G61270|AT4G17490|AT1G79700|AT1G49720|AT3G17609
80090	4.6376E-5	7.6208E-4	35	1604	239	22304	regulation of primary metabolic process	AT4G24240|AT3G09600|AT2G19810|AT4G23810|AT3G02150|AT1G22770|AT1G78600|AT4G25480|AT1G71030|AT2G23340|AT3G50260|AT5G57660|AT5G44190|AT4G04450|AT4G28140|AT2G31380|AT1G60880|AT4G29190|AT3G06490|AT3G15210|AT1G01060|AT3G05800|AT2G28550|AT1G13260|AT3G47500|AT5G24110|AT4G37260|AT4G18130|AT1G28370|AT4G25470|AT5G61270|AT4G17490|AT1G79700|AT1G49720|AT3G17609
60255	5.5158E-5	8.8252E-4	36	1685	239	22304	regulation of macromolecule metabolic process	AT4G24240|AT3G09600|AT2G19810|AT4G23810|AT3G02150|AT1G22770|AT1G78600|AT4G25480|AT1G71030|AT2G23340|AT3G50260|AT5G57660|AT5G44190|AT5G04940|AT4G04450|AT4G28140|AT2G31380|AT1G60880|AT4G29190|AT3G06490|AT3G15210|AT1G01060|AT3G05800|AT2G28550|AT3G47500|AT1G13260|AT5G24110|AT4G37260|AT4G18130|AT1G28370|AT4G25470|AT5G61270|AT4G17490|AT1G79700|AT1G49720|AT3G17609
15994	5.7943E-5	9.0332E-4	5	39	239	22304	chlorophyll metabolic process	AT1G78600|AT5G54190|AT3G59400|AT4G32770|AT3G56940
42440	6.0052E-5	9.1278E-4	7	92	239	22304	pigment metabolic process	AT4G34740|AT1G78600|AT1G71030|AT5G67030|AT5G54190|AT3G59400|AT3G56940
10218	7.4115E-5	1.0991E-3	5	41	239	22304	response to far red light	AT1G22770|AT2G05100|AT5G24470|AT3G27690|AT3G08940
6839	1.1669E-4	1.6893E-3	5	45	239	22304	mitochondrial transport	AT2G22500|AT4G27940|AT2G47490|AT5G09470|AT4G24570
19222	1.2658E-4	1.7898E-3	37	1825	239	22304	regulation of metabolic process	AT4G24240|AT3G09600|AT2G19810|AT4G23810|AT3G02150|AT1G22770|AT1G78600|AT4G25480|AT1G71030|AT2G23340|AT3G50260|AT5G57660|AT5G44190|AT5G04940|AT4G24960|AT4G04450|AT4G28140|AT2G31380|AT1G60880|AT4G29190|AT3G06490|AT3G15210|AT1G01060|AT3G05800|AT2G28550|AT3G47500|AT1G13260|AT5G24110|AT4G37260|AT4G18130|AT1G28370|AT4G25470|AT5G61270|AT4G17490|AT1G79700|AT1G49720|AT3G17609
10200	1.3064E-4	1.8052E-3	7	104	239	22304	response to chitin	AT4G37260|AT3G15210|AT1G27730|AT3G50260|AT4G17490|AT4G28140|AT4G23810
9642	1.4334E-4	1.9367E-3	6	74	239	22304	response to light intensity	AT1G02340|AT2G41100|AT1G27730|AT2G17840|AT4G32770|AT1G01470
15995	1.5968E-4	2.1105E-3	4	26	239	22304	chlorophyll biosynthetic process	AT1G78600|AT5G54190|AT3G59400|AT3G56940
7623	1.7590E-4	2.2281E-3	5	49	239	22304	circadian rhythm	AT1G22770|AT5G24470|AT2G46790|AT5G15850|AT2G46830
48511	1.7590E-4	2.2281E-3	5	49	239	22304	rhythmic process	AT1G22770|AT5G24470|AT2G46790|AT5G15850|AT2G46830
51704	1.8757E-4	2.3274E-3	19	694	239	22304	multi-organism process	AT2G40460|AT5G64840|AT3G52400|AT3G15210|AT1G20440|AT3G06490|AT1G19180|AT2G26560|AT4G36010|AT1G51090|AT4G23810|AT4G12470|AT5G25110|AT1G20030|AT2G29650|AT5G06320|AT3G50260|AT3G50970|AT1G01470
50832	2.7119E-4	3.2977E-3	7	117	239	22304	defense response to fungus	AT4G12470|AT5G25110|AT3G52400|AT1G20440|AT3G50970|AT1G51090|AT1G01470
10114	2.7932E-4	3.3299E-3	5	54	239	22304	response to red light	AT2G05100|AT5G24470|AT5G67030|AT3G27690|AT3G08940
9620	2.8746E-4	3.3611E-3	8	156	239	22304	response to fungus	AT4G12470|AT5G25110|AT3G52400|AT3G06490|AT1G20440|AT3G50970|AT1G51090|AT1G01470
42362	3.2097E-4	3.6139E-3	3	13	239	22304	fat-soluble vitamin biosynthetic process	AT5G04490|AT1G64970|AT4G32770
6775	3.2097E-4	3.6139E-3	3	13	239	22304	fat-soluble vitamin metabolic process	AT5G04490|AT1G64970|AT4G32770
6778	4.5789E-4	5.0618E-3	5	60	239	22304	porphyrin metabolic process	AT1G78600|AT5G54190|AT3G59400|AT4G32770|AT3G56940
33013	5.3320E-4	5.7890E-3	5	62	239	22304	tetrapyrrole metabolic process	AT1G78600|AT5G54190|AT3G59400|AT4G32770|AT3G56940
9743	6.6645E-4	7.1088E-3	8	177	239	22304	response to carbohydrate stimulus	AT4G37260|AT5G67030|AT3G15210|AT1G27730|AT3G50260|AT4G17490|AT4G28140|AT4G23810
48571	1.1194E-3	1.1393E-2	2	5	239	22304	long-day photoperiodism	AT1G01060|AT2G46830
48574	1.1194E-3	1.1393E-2	2	5	239	22304	long-day photoperiodism, flowering	AT1G01060|AT2G46830
42538	1.1431E-3	1.1393E-2	4	43	239	22304	hyperosmotic salinity response	AT5G52310|AT5G49480|AT3G14440|AT4G24960
9644	1.1431E-3	1.1393E-2	4	43	239	22304	response to high light intensity	AT1G27730|AT2G17840|AT4G32770|AT1G01470
6779	1.2469E-3	1.2228E-2	4	44	239	22304	porphyrin biosynthetic process	AT1G78600|AT5G54190|AT3G59400|AT3G56940
15979	1.3835E-3	1.3351E-2	6	113	239	22304	photosynthesis	AT2G05100|AT3G16140|AT3G27690|AT1G27730|AT5G54270|AT3G56940
6952	1.4829E-3	1.4088E-2	16	637	239	22304	defense response	AT5G06860|AT3G52400|AT3G15210|AT1G20440|AT1G19180|AT4G09984|AT2G26560|AT4G23810|AT1G51090|AT4G12470|AT5G25110|AT5G06320|AT3G50260|AT3G53260|AT3G50970|AT1G01470
33014	1.7285E-3	1.6169E-2	4	48	239	22304	tetrapyrrole biosynthetic process	AT1G78600|AT5G54190|AT3G59400|AT3G56940
6972	2.1651E-3	1.9945E-2	4	51	239	22304	hyperosmotic response	AT5G52310|AT5G49480|AT3G14440|AT4G24960
50794	2.5389E-3	2.3040E-2	41	2448	239	22304	regulation of cellular process	AT4G24240|AT3G52400|AT3G09600|AT2G19810|AT4G23810|AT3G02150|AT1G22770|AT1G78600|AT4G25480|AT1G71030|AT2G23340|AT3G50260|AT5G57660|AT5G44190|AT4G24960|AT4G04450|AT4G28140|AT5G58700|AT5G06860|AT2G31380|AT1G02340|AT3G15210|AT1G60880|AT4G29190|AT3G06490|AT1G01060|AT3G05800|AT2G28550|AT3G47500|AT1G13260|AT5G24110|AT4G37260|AT4G18130|AT1G28370|AT4G25470|AT5G61270|AT1G08570|AT4G17490|AT1G79700|AT1G49720|AT3G17609
10035	2.6406E-3	2.3610E-2	12	434	239	22304	response to inorganic substance	AT1G22770|AT4G37260|AT1G71030|AT5G20830|AT4G11600|AT1G77120|AT3G09600|AT1G01060|AT4G02380|AT2G26560|AT3G17790|AT2G46830
50789	3.0336E-3	2.6731E-2	45	2783	239	22304	regulation of biological process	AT4G24240|AT3G52400|AT3G09600|AT2G19810|AT4G32770|AT4G23810|AT3G02150|AT1G22770|AT1G78600|AT4G25480|AT1G71030|AT2G23340|AT3G50260|AT2G45660|AT5G57660|AT5G44190|AT5G04940|AT4G24960|AT4G04450|AT4G28140|AT5G58700|AT5G06860|AT2G31380|AT1G02340|AT3G15210|AT1G60880|AT4G29190|AT3G06490|AT1G01060|AT3G05800|AT5G15850|AT2G28550|AT3G47500|AT1G13260|AT5G24110|AT4G18130|AT4G37260|AT1G28370|AT4G25470|AT5G61270|AT1G08570|AT4G17490|AT1G79700|AT1G49720|AT3G17609
19748	3.0954E-3	2.6886E-2	10	330	239	22304	secondary metabolic process	AT1G78600|AT1G71030|AT1G62570|AT5G67030|AT3G14440|AT3G50740|AT3G53260|AT1G10370|AT4G32770|AT2G41290
46686	3.2742E-3	2.8038E-2	9	279	239	22304	response to cadmium ion	AT4G37260|AT1G71030|AT5G20830|AT4G11600|AT1G77120|AT3G09600|AT1G01060|AT2G26560|AT2G46830
9751	3.3881E-3	2.8611E-2	6	135	239	22304	response to salicylic acid stimulus	AT4G37260|AT1G71030|AT3G52400|AT3G09600|AT1G01060|AT2G46830
42126	3.9172E-3	3.2184E-2	2	9	239	22304	nitrate metabolic process	AT1G77760|AT5G37600
42128	3.9172E-3	3.2184E-2	2	9	239	22304	nitrate assimilation	AT1G77760|AT5G37600
31347	5.2214E-3	4.2328E-2	4	65	239	22304	regulation of defense response	AT3G52400|AT3G15210|AT4G32770|AT4G23810
6979	5.3199E-3	4.2559E-2	8	247	239	22304	response to oxidative stress	AT1G22770|AT1G73120|AT1G27730|AT3G53260|AT4G02380|AT1G11210|AT4G32770|AT3G17790
51716	5.5328E-3	4.3687E-2	16	729	239	22304	cellular response to stimulus	AT3G52400|AT1G02340|AT3G15210|AT3G55880|AT1G19180|AT2G26560|AT3G05800|AT4G39080|AT4G18130|AT1G28370|AT5G67030|AT2G46790|AT4G17490|AT4G02380|AT1G49720|AT4G28720
70887	5.7827E-3	4.4291E-2	10	361	239	22304	cellular response to chemical stimulus	AT1G28370|AT3G52400|AT5G67030|AT3G15210|AT1G19180|AT4G17490|AT4G02380|AT3G05800|AT1G49720|AT4G28720
43289	5.9006E-3	4.4291E-2	2	11	239	22304	apocarotenoid biosynthetic process	AT5G67030|AT3G14440
9688	5.9006E-3	4.4291E-2	2	11	239	22304	abscisic acid biosynthetic process	AT5G67030|AT3G14440
9718	5.9006E-3	4.4291E-2	2	11	239	22304	anthocyanin biosynthetic process	AT1G78600|AT1G71030
71495	6.2656E-3	4.6457E-2	8	254	239	22304	cellular response to endogenous stimulus	AT1G28370|AT3G52400|AT3G15210|AT1G19180|AT4G17490|AT3G05800|AT1G49720|AT4G28720
--------------------------------------------------------------------------------------------------------------------------------

ECOTYPE: LER
Selected statistical test : Hypergeometric test
Selected correction : Benjamini & Hochberg False Discovery Rate (FDR) correction
Selected significance level : 0.05
Testing option : Use whole annotation as reference set
The selected cluster :
AT1G20450	AT2G07732	AT5G61180	AT3G52400	AT1G77095	AT1G07340	AT5G38120	AT4G03530	AT5G52150	AT3G42712	AT1G43777	AT1G75220	AT4G25480	AT1G20100	AT4G16780	AT2G02220	AT3G03440	AT1G26970	AT4G28720	AT4G29190	AT1G31100	AT1G13260	AT4G05070	AT3G42470	AT4G25490	AT4G13700	AT1G53010	AT4G35480	AT1G19370	AT3G22730	AT5G61350	AT2G41100	AT5G05150	AT4G21970	AT5G62350	AT3G51660	AT2G34030	AT1G48060	AT3G32230	AT2G11080	AT3G60560	AT1G43040	AT2G14280	AT5G27990	AT1G40075	AT1G02340	AT1G20440	AT5G49480	AT2G27240	AT5G62360	AT1G70420	AT1G07450	AT1G13550	AT4G13440	ATCG00280	AT3G60980	AT2G05100	AT4G25470	AT3G53530	AT1G78510	AT1G55070	AT1G09350	AT5G47920	AT1G30850	AT5G27882	AT5G24470	AT5G29035	AT3G62710	AT5G12940	AT5G55180	AT1G78600	AT1G21050	AT1G25400	AT5G24880	AT5G62570	AT2G13118	AT4G07935	AT3G29175	AT5G44260	AT2G46450	AT2G28550	AT1G04570	AT4G27170	AT3G14520	AT1G64030	AT2G39200	AT3G23970	AT1G54750	AT5G11160	AT4G11280	AT2G29670	AT3G17790	AT1G43005	AT4G24960	AT1G65840	AT2G46830	AT1G09486	AT4G20360	AT2G06860	AT1G32860	AT1G19180	AT2G36450	AT1G07135	AT2G27145	AT5G42610	AT4G25433	AT2G33670	AT3G56940	AT2G26560	AT1G36090	AT1G33200	AT1G68050	AT2G06920	AT4G33920	AT3G61190	AT3G53990	AT2G02180	AT3G49890	AT5G06980	AT5G57660	AT5G53840	AT1G29930	AT5G07010	AT4G31550	AT1G51090	AT1G52200	AT2G27500	AT4G18530	AT4G08878	AT3G27690	AT3G42924	AT5G14900	AT1G37190	AT3G28945	AT4G09190	AT2G46670	AT1G39830	AT1G56250	AT4G28140	AT3G55580	AT1G63030	AT1G56630	AT1G24520	AT2G31360	AT5G07330	AT2G10120	AT1G10370	AT2G36220	AT1G07795	AT3G24520	AT3G42940	AT5G37910	AT1G22570	AT4G36500	AT1G66100	AT2G37025	AT5G37420	AT4G14550	AT2G31380	AT3G52740	AT2G02147	AT1G33450	AT1G49660	AT5G60770	AT2G16300	AT5G02810	AT1G23620	AT1G40118	AT1G09950	AT5G58070	AT3G31380	AT2G11345	AT1G49720	AT4G03220	AT1G52695	AT5G30276	AT2G14670	AT5G43890	AT4G03913	AT4G27310	AT1G29910	AT2G12020	AT5G59090	AT4G18650	AT2G38510	AT2G33880	AT3G24350	AT1G68500	AT3G59350	AT3G13310	AT3G15450	AT5G28530	AT3G14440	AT1G44446	AT5G28635	

No annotations were retrieved for the following entities:
AT2G07732	AT5G29035	AT1G77095	AT4G03530	AT5G52150	AT3G42712	AT1G36090	AT1G43777	AT1G75220	AT5G55180	AT1G33200	AT2G06920	AT3G03440	AT5G06980	AT2G13118	AT4G07935	AT3G29175	AT5G44260	AT3G52740	AT1G33450	AT1G31100	AT5G60770	AT1G23620	AT1G40118	AT3G42470	AT1G53010	AT3G31380	AT2G11345	AT1G19370	AT1G54750	AT5G30276	AT5G62350	AT2G29670	AT3G42924	AT2G34030	AT5G14900	AT1G48060	AT3G32230	AT1G37190	AT3G28945	AT2G11080	AT1G39830	AT4G03913	AT4G27310	AT2G14280	AT1G56250	AT2G12020	AT1G09486	AT4G20360	AT1G40075	AT2G06860	AT2G38510	AT1G70420	AT5G62360	AT2G27145	AT4G13440	AT1G68500	ATCG00280	AT2G10120	AT3G59350	AT3G15450	AT5G28635	AT5G27882	

GO-ID	p-value	corr p-value	x	n	X	N	Description	Genes in test set
50896	7.4139E-11	3.5958E-8	49	3207	132	22304	response to stimulus	AT1G20450|AT5G24470|AT3G52400|AT2G26560|AT1G66100|AT1G68050|AT3G61190|AT4G25480|AT3G53990|AT4G16780|AT2G02220|AT4G28720|AT4G14550|AT2G46450|AT5G07010|AT2G02147|AT4G31550|AT1G51090|AT1G13260|AT5G02810|AT5G58070|AT4G25490|AT4G35480|AT1G52200|AT1G64030|AT2G39200|AT1G49720|AT2G41100|AT4G11280|AT3G27690|AT3G51660|AT3G17790|AT1G43040|AT4G24960|AT4G28140|AT2G46830|AT1G02340|AT5G49480|AT1G20440|AT2G33880|AT1G19180|AT2G36450|AT2G05100|AT3G60980|AT4G25470|AT2G33670|AT5G28530|AT3G14440|AT1G09350
6950	8.9603E-8	2.0512E-5	31	1853	132	22304	response to stress	AT1G20450|AT3G52400|AT4G11280|AT3G51660|AT2G26560|AT3G17790|AT1G66100|AT3G61190|AT4G25480|AT3G53990|AT2G02220|AT4G24960|AT2G46830|AT5G49480|AT1G20440|AT2G02147|AT1G19180|AT2G36450|AT4G31550|AT1G51090|AT3G60980|AT4G25470|AT5G58070|AT4G25490|AT2G33670|AT3G14440|AT1G52200|AT1G64030|AT1G09350|AT2G39200|AT1G49720
9631	1.2688E-7	2.0512E-5	5	21	132	22304	cold acclimation	AT1G20450|AT4G25480|AT4G25470|AT1G20440|AT4G25490
9628	3.4891E-7	4.2305E-5	23	1168	132	22304	response to abiotic stimulus	AT1G20450|AT5G24470|AT1G02340|AT2G41100|AT3G27690|AT1G20440|AT5G49480|AT4G11280|AT1G68050|AT3G61190|AT2G05100|AT5G02810|AT4G25480|AT3G53990|AT4G25470|AT5G58070|AT4G25490|AT3G14440|AT5G28530|AT4G16780|AT1G09350|AT4G24960|AT2G46830
9266	1.5561E-6	1.4346E-4	12	359	132	22304	response to temperature stimulus	AT1G20450|AT3G61190|AT5G02810|AT4G25480|AT3G53990|AT4G25470|AT5G58070|AT2G41100|AT1G20440|AT4G25490|AT1G09350|AT4G24960
9409	1.7748E-6	1.4346E-4	10	241	132	22304	response to cold	AT1G20450|AT3G61190|AT4G25480|AT3G53990|AT4G25470|AT5G58070|AT1G20440|AT4G25490|AT1G09350|AT4G24960
42221	6.9952E-6	4.8467E-4	26	1710	132	22304	response to chemical stimulus	AT1G20450|AT3G52400|AT4G11280|AT2G26560|AT3G17790|AT3G61190|AT4G25480|AT4G16780|AT1G43040|AT4G24960|AT4G28720|AT4G28140|AT2G46830|AT4G14550|AT1G20440|AT5G07010|AT2G33880|AT1G19180|AT4G31550|AT1G13260|AT3G60980|AT4G25490|AT3G14440|AT4G35480|AT1G52200|AT1G49720
10033	1.1503E-5	6.9735E-4	19	1037	132	22304	response to organic substance	AT1G20450|AT4G14550|AT3G52400|AT5G07010|AT1G20440|AT4G11280|AT2G33880|AT1G19180|AT4G31550|AT1G13260|AT3G61190|AT4G16780|AT4G35480|AT1G43040|AT4G24960|AT1G49720|AT4G28720|AT4G28140|AT2G46830
9639	4.5826E-5	2.4695E-3	7	159	132	22304	response to red or far red light	AT2G05100|AT5G02810|AT5G24470|AT1G02340|AT3G27690|AT5G28530|AT4G16780
9416	8.5329E-5	4.1385E-3	11	455	132	22304	response to light stimulus	AT1G68050|AT2G05100|AT5G02810|AT5G24470|AT1G02340|AT5G58070|AT2G41100|AT3G27690|AT5G28530|AT4G16780|AT2G46830
10218	1.0016E-4	4.4162E-3	4	41	132	22304	response to far red light	AT2G05100|AT5G24470|AT3G27690|AT4G16780
9314	1.1571E-4	4.6766E-3	11	471	132	22304	response to radiation	AT1G68050|AT2G05100|AT5G02810|AT5G24470|AT1G02340|AT5G58070|AT2G41100|AT3G27690|AT5G28530|AT4G16780|AT2G46830
9719	1.2863E-4	4.7989E-3	15	835	132	22304	response to endogenous stimulus	AT1G20450|AT4G14550|AT3G52400|AT1G20440|AT4G11280|AT5G07010|AT2G33880|AT1G19180|AT1G13260|AT4G16780|AT1G43040|AT4G24960|AT1G49720|AT4G28720|AT2G46830
7623	2.0203E-4	6.5322E-3	4	49	132	22304	circadian rhythm	AT1G68050|AT5G02810|AT5G24470|AT2G46830
48511	2.0203E-4	6.5322E-3	4	49	132	22304	rhythmic process	AT1G68050|AT5G02810|AT5G24470|AT2G46830
9637	2.1859E-4	6.6261E-3	4	50	132	22304	response to blue light	AT1G68050|AT2G05100|AT1G02340|AT3G27690
9620	3.3717E-4	9.6194E-3	6	156	132	22304	response to fungus	AT3G52400|AT2G46450|AT1G20440|AT2G36450|AT2G39200|AT1G51090
6952	4.1020E-4	1.1053E-2	12	637	132	22304	defense response	AT3G52400|AT2G33670|AT1G20440|AT2G02147|AT1G19180|AT3G51660|AT2G26560|AT2G36450|AT2G39200|AT4G31550|AT1G51090|AT1G66100
15995	4.7683E-4	1.2172E-2	3	26	132	22304	chlorophyll biosynthetic process	AT1G78600|AT1G44446|AT3G56940
15979	5.6653E-4	1.3738E-2	5	113	132	22304	photosynthesis	AT1G29910|AT2G05100|AT1G29930|AT3G27690|AT3G56940
50832	6.6366E-4	1.5327E-2	5	117	132	22304	defense response to fungus	AT3G52400|AT1G20440|AT2G36450|AT2G39200|AT1G51090
9414	9.0084E-4	1.9859E-2	6	188	132	22304	response to water deprivation	AT1G20450|AT4G25480|AT1G20440|AT4G25490|AT3G14440|AT4G24960
46148	1.0816E-3	2.2572E-2	4	76	132	22304	pigment biosynthetic process	AT1G78600|AT1G44446|AT3G56940|AT5G11160
9415	1.1170E-3	2.2572E-2	6	196	132	22304	response to water	AT1G20450|AT4G25480|AT1G20440|AT4G25490|AT3G14440|AT4G24960
51707	1.2040E-3	2.3357E-2	10	528	132	22304	response to other organism	AT3G52400|AT2G46450|AT1G20440|AT1G19180|AT3G51660|AT2G26560|AT2G36450|AT2G39200|AT4G31550|AT1G51090
15994	1.5846E-3	2.9270E-2	3	39	132	22304	chlorophyll metabolic process	AT1G78600|AT1G44446|AT3G56940
9607	1.6295E-3	2.9270E-2	10	550	132	22304	response to biotic stimulus	AT3G52400|AT2G46450|AT1G20440|AT1G19180|AT3G51660|AT2G26560|AT2G36450|AT2G39200|AT4G31550|AT1G51090
71489	1.8325E-3	3.0601E-2	3	41	132	22304	cellular response to red or far red light	AT5G02810|AT1G02340|AT4G16780
10017	1.8325E-3	3.0601E-2	3	41	132	22304	red or far-red light signaling pathway	AT5G02810|AT1G02340|AT4G16780
9753	1.8928E-3	3.0601E-2	5	148	132	22304	response to jasmonic acid stimulus	AT3G52400|AT5G07010|AT4G11280|AT1G19180|AT2G46830
9725	2.0272E-3	3.1716E-2	12	767	132	22304	response to hormone stimulus	AT1G13260|AT1G20450|AT4G14550|AT4G11280|AT1G20440|AT4G16780|AT2G33880|AT1G43040|AT4G24960|AT1G49720|AT4G28720|AT2G46830
42538	2.1033E-3	3.1878E-2	3	43	132	22304	hyperosmotic salinity response	AT5G49480|AT3G14440|AT4G24960
42440	2.1906E-3	3.2060E-2	4	92	132	22304	pigment metabolic process	AT1G78600|AT1G44446|AT3G56940|AT5G11160
6779	2.2475E-3	3.2060E-2	3	44	132	22304	porphyrin biosynthetic process	AT1G78600|AT1G44446|AT3G56940
51239	2.4540E-3	3.4005E-2	6	229	132	22304	regulation of multicellular organismal process	AT1G13260|AT1G20450|AT1G68050|AT1G63030|AT1G78600|AT2G33880
71482	2.7164E-3	3.5607E-2	3	47	132	22304	cellular response to light stimulus	AT5G02810|AT1G02340|AT4G16780
71478	2.7164E-3	3.5607E-2	3	47	132	22304	cellular response to radiation	AT5G02810|AT1G02340|AT4G16780
33014	2.8851E-3	3.6823E-2	3	48	132	22304	tetrapyrrole biosynthetic process	AT1G78600|AT1G44446|AT3G56940
6972	3.4293E-3	4.2077E-2	3	51	132	22304	hyperosmotic response	AT5G49480|AT3G14440|AT4G24960
9612	3.4703E-3	4.2077E-2	2	15	132	22304	response to mechanical stimulus	AT2G41100|AT4G11280
10114	4.0323E-3	4.7699E-2	3	54	132	22304	response to red light	AT2G05100|AT5G24470|AT3G27690
--------------------------------------------------------------------------------------------------------------------------------

ECOTYPE: C24
Selected statistical test : Hypergeometric test
Selected correction : Benjamini & Hochberg False Discovery Rate (FDR) correction
Selected significance level : 0.05
Testing option : Use whole annotation as reference set
The selected cluster :
AT3G09600	AT1G70010	AT3G19720	AT5G18440	AT3G52250	AT1G18390	AT2G40520	AT3G10180	AT5G58700	AT5G22450	AT4G22700	AT1G45688	AT1G13260	AT1G18380	AT1G48570	AT5G37260	AT5G46050	AT1G21080	AT5G20830	AT2G44490	AT4G31800	AT2G26990	AT2G02340	AT1G48560	AT1G18370	AT5G56350	AT2G30880	AT3G44350	AT2G30600	AT3G43300	AT4G14103	AT2G12550	AT5G62360	AT5G15850	AT1G68830	AT4G35740	AT4G20860	AT3G60980	AT1G10060	AT4G18390	AT1G67580	AT1G68690	AT3G51400	AT3G08720	AT2G26180	AT3G33185	AT1G68410	AT4G20430	AT1G74960	AT2G17720	AT1G21050	AT5G43260	AT5G61970	AT2G37420	AT5G62570	AT3G10720	AT3G51410	AT1G18330	AT4G04695	AT5G18470	AT1G10090	AT2G26190	AT1G08920	AT5G66580	AT2G38370	AT1G61380	AT3G54500	AT3G10310	AT4G32190	AT1G69160	AT2G40360	AT5G54470	AT3G26050	AT5G03650	AT2G30040	AT2G40130	AT1G18130	AT5G63700	AT5G02580	AT1G28050	AT1G08930	AT3G55880	AT4G29610	AT2G40740	AT5G62630	AT3G46220	AT2G43320	AT2G46830	AT1G74360	AT2G40140	AT2G27285	AT5G06860	AT3G06490	AT1G61360	AT5G62640	AT3G20410	AT2G27690	AT4G37260	AT1G60190	AT2G32280	AT5G54490	AT4G17490	AT5G56190	AT4G19230	AT3G10113	AT1G29920	AT1G67530	AT3G57520	AT2G22190	AT4G37210	AT5G26910	AT1G68050	AT1G61140	AT3G61190	AT4G33920	AT1G49220	AT1G79270	AT2G45560	AT3G62150	AT1G04280	AT5G57660	AT4G37920	AT5G50450	AT5G61210	AT5G60270	AT3G57530	AT5G48310	AT1G01560	AT3G15920	AT5G26920	AT4G15130	AT2G44440	AT3G15530	AT3G01810	AT4G28150	AT5G10380	AT2G03640	AT5G57460	AT5G28300	AT3G27690	AT5G35970	AT5G15270	AT5G41260	AT2G43570	AT1G76810	AT2G46670	AT3G28730	AT2G46400	AT3G21430	AT3G15750	AT3G20260	AT5G48540	AT1G19410	AT4G28140	AT2G30250	AT1G18570	AT3G05800	AT5G16780	AT1G66880	AT5G39960	AT3G01830	AT3G21420	AT3G15740	AT5G55830	AT1G11210	AT2G39870	AT1G19400	AT4G14560	AT3G02250	AT5G51750	AT3G06660	AT5G13320	AT3G16810	AT1G22570	AT2G22010	AT4G34260	AT1G22770	AT5G45820	AT1G53430	AT1G26540	AT5G28740	AT4G21170	AT5G24810	AT5G20250	AT5G57220	AT3G21640	AT1G64530	AT1G42470	AT4G34250	AT1G78700	AT2G25450	AT5G06110	AT2G28600	AT5G57630	AT1G68020	AT3G19960	AT1G12580	AT1G61800	AT5G45160	AT3G50370	AT3G12640	AT3G52430	AT4G33980	AT1G02270	AT4G33985	AT1G71710	AT3G44190	AT4G27310	AT2G39660	AT5G01730	AT1G49450	AT1G65390	AT3G55610	AT3G22910	AT5G23575	AT2G38940	AT1G19450	AT5G48250	AT1G29370	AT5G01040	AT1G30400	AT3G55200	AT1G53440	AT1G76580	AT2G35650	AT2G03620	AT3G26290	AT1G70530	AT4G30210	AT5G51190	AT2G43500	AT5G28770	AT3G03950	AT2G21380	AT2G41510	AT1G54130	AT5G67340	AT4G23700	AT1G71697	AT1G64170	AT1G59910	AT4G11330	AT1G80840	AT5G10410	AT4G29190	AT2G24640	AT3G09230	AT4G28490	AT2G41500	AT5G33290	AT3G49160	AT3G13030	AT1G63730	AT3G61430	AT5G57010	
AT2G24230	AT4G28480	AT3G17205	AT3G08880	AT3G29075	AT1G56300	AT5G64170	AT2G13810	AT1G80120	AT1G69890	AT1G30440	AT2G25350	AT4G18070	AT3G12280	AT2G16700	AT4G18890	AT1G71030	AT1G25320	AT2G37040	AT1G69610	AT2G04270	AT5G46470	AT4G36220	AT1G01060	AT3G02760	AT4G23190	AT4G18060	AT4G00790	AT4G34240	AT1G71020	AT1G78510	AT5G47130	AT5G07660	AT1G04635	AT3G58690	AT3G49990	AT5G63320	AT2G28560	AT1G77250	AT5G08030	AT1G17665	AT1G64890	AT4G33060	AT1G17290	AT3G50240	AT1G12420	AT4G36110	AT1G71240	AT5G28080	AT5G44260	AT2G24600	AT4G01870	AT5G63330	AT3G51920	AT1G14750	AT2G28550	AT5G07920	AT1G70300	AT3G13940	AT4G21800	AT3G11710	AT1G71040	AT3G14800	AT5G10790	AT4G33070	AT4G18880	AT3G50060	AT5G64840	AT5G16360	AT2G23120	AT3G18750	AT2G02070	AT4G30270	AT2G06510	AT2G29680	AT5G12300	AT5G02180	AT5G26030	AT3G50260	AT5G46240	AT5G53000	AT5G24030	AT3G59400	AT3G14810	AT4G23150	AT1G51940	AT4G09150	AT5G02370	AT1G19180	AT1G07135	AT1G30610	AT1G20980	AT1G04860	AT3G13960	AT5G65300	AT1G37140	AT1G55690	AT1G33600	AT4G33050	AT3G47340	AT5G57960	AT5G58680	AT5G24530	AT4G18290	AT5G63770	AT4G30090	AT3G54720	AT3G27350	AT5G63160	AT1G21120	AT5G66660	AT5G22500	AT1G73480	AT5G54960	AT2G29650	AT5G45340	AT4G00700	AT4G28005	AT1G32900	AT4G18840	AT5G07010	AT3G33555	AT2G15090	AT1G21130	AT1G17050	AT4G31550	AT1G51090	AT4G36670	AT3G53320	AT2G02080	AT1G74330	AT1G77200	AT2G27500	AT5G42900	AT1G07630	AT4G39580	AT5G46710	AT3G57300	AT2G03150	AT2G21320	AT5G12340	AT1G51700	AT5G53450	AT4G19515	AT4G27950	AT3G18524	AT3G12200	AT1G74710	AT1G13730	AT1G73460	AT5G63550	AT4G33420	AT4G04450	AT2G17820	AT5G43910	AT1G07180	AT2G46020	AT3G47500	AT5G04040	AT5G27330	AT4G17570	AT1G48790	AT3G06500	AT1G22250	AT2G29890	AT3G07780	AT1G72770	AT5G14370	AT4G37760	AT5G54720	AT4G39950	AT1G60140	AT2G41540	AT3G04640	AT1G68370	AT3G54750	AT1G53050	AT1G13740	AT5G58070	AT1G20030	AT1G22060	AT5G54710	AT2G15040	AT3G21070	AT3G05660	AT1G19850	AT3G17420	AT1G30280	AT3G52950	AT4G32700	AT1G78070	AT5G63790	AT5G62520	AT4G12470	AT2G37570	AT1G10340	AT1G60860	AT1G47730	AT2G41960	AT5G13630	AT4G27910	AT1G30000	AT1G53035	AT5G40170	AT5G54930	AT3G26125	AT3G18080	AT4G18010	AT5G22690	AT3G05675	AT3G60120	AT3G24350	AT5G56630	AT5G26610	AT2G15020	AT3G07400	AT1G44446	AT1G45180	AT3G19010	AT5G62230	AT2G37520	AT1G28130	AT5G62430	AT1G19770	AT4G37390	AT1G33170	AT3G55760	AT1G73390	AT1G35670	AT1G27730	AT2G18700	AT4G01210	AT1G14370	AT5G54130	AT5G40480	AT2G18300	AT5G53290	AT5G62030	AT4G20170	AT2G34930	AT3G16560	AT4G37190	AT2G30990	AT1G49560	AT3G22060	AT1G19370	AT3G43610	AT5G63800	AT4G08920	AT1G02330	AT2G17840	AT5G15710	AT2G40400	AT4G13350	AT2G40270	
AT4G19960	AT1G06450	AT3G02380	AT3G55510	AT3G06530	AT2G46340	AT2G04530	AT3G07700	AT2G40000	AT5G05140	AT1G02340	AT1G35140	AT5G49480	AT1G48950	AT2G18090	AT1G55960	AT2G20960	AT1G14170	AT1G20640	AT3G43600	AT5G37380	AT1G09240	AT1G01260	AT5G12940	AT5G44635	AT2G35060	AT1G27770	AT4G18465	AT5G57560	AT2G02450	AT3G51310	AT5G59420	AT2G30140	AT1G01470	AT2G20010	AT5G54160	AT2G18040	AT1G26190	AT1G72940	AT5G48600	AT1G75100	AT2G37710	AT3G17790	AT1G48920	AT1G28190	AT2G46970	AT4G21215	AT3G04480	AT2G38470	AT5G52920	AT5G62740	AT1G71880	AT1G66090	AT1G14120	AT1G47550	AT4G19380	AT5G05190	AT4G03400	AT3G04470	AT3G16000	AT1G13390	AT1G22620	AT5G19240	AT5G62910	AT5G02860	AT2G39350	AT2G36350	AT5G26340	AT4G12750	AT3G60190	AT1G76650	AT1G48900	AT2G23170	AT2G46790	AT5G06980	AT2G18790	AT5G18750	AT1G64790	AT5G20150	AT4G34150	AT2G31740	AT3G01060	AT4G23220	AT5G06970	AT3G28860	AT2G26440	AT1G58290	AT2G26800	AT5G51600	AT2G45920	AT5G26160	AT3G14720	AT3G27090	AT2G39180	AT5G39240	AT1G65690	AT3G46930	AT1G69030	AT5G39040	AT1G30590	AT3G12010	AT1G53590	AT3G55980	AT1G70370	AT5G47060	AT4G34550	AT3G28340	AT5G57380	AT5G20170	AT5G45750	AT1G23000	AT5G64940	AT1G75860	AT1G72700	AT3G61060	AT5G57580	AT5G53060	AT3G18730	AT4G04770	AT4G23200	AT3G62010	AT2G19660	AT4G24240	AT5G09890	AT2G17290	AT3G54670	AT1G57990	AT5G58380	AT3G02150	AT5G24120	AT4G21270	AT2G03510	AT4G10560	AT1G06040	AT4G34390	AT2G39510	AT4G21670	AT5G56880	AT1G58040	AT5G02810	AT2G42320	AT3G01990	AT1G09950	AT3G22220	AT5G37600	AT1G15480	AT2G35700	AT1G22690	AT3G56120	AT5G57350	AT4G34380	AT1G19360	AT1G43860	AT3G05910	AT2G42530	AT1G75180	AT2G32130	AT3G15440	AT1G11300	AT1G76040	AT5G61810	AT3G13080	AT3G46700	AT5G22380	AT5G66210	AT5G13210	AT1G29220	AT4G29740	AT1G26610	AT5G57340	AT1G12260	AT2G42540	AT5G58350	AT1G71800	AT1G68500	AT3G55950	AT4G30825	AT3G15450	AT2G32140	AT5G15950	AT3G22420	AT1G18890	AT3G09720	AT1G64470	AT3G52400	AT5G08130	AT4G30350	AT1G64280	AT4G23810	AT3G17800	AT1G43850	AT4G25480	AT3G57470	AT5G65470	AT3G57260	AT3G03440	AT3G50970	AT4G34350	AT5G52740	AT3G11020	AT5G53130	AT1G78830	AT5G65660	AT1G10410	AT4G24400	AT3G57660	AT1G14690	AT4G30360	AT1G30730	AT1G73100	AT4G25490	AT1G11950	AT3G53260	AT2G41640	AT5G38310	AT2G04865	AT3G45970	AT1G27460	AT1G09970	AT1G19270	AT5G40200	AT3G23980	AT1G73130	AT4G25990	AT5G15580	AT4G28320	AT1G70640	AT1G53510	AT4G10320	AT5G46330	AT3G53000	AT1G51450	AT3G51280	AT4G25470	AT1G03780	AT1G60220	AT5G52750	AT4G14605	AT5G01540	AT5G20610	AT5G47920	AT5G47240	AT5G24470	AT3G03200	AT3G12970	AT1G24150	AT2G24100	AT3G57020	AT1G70610	AT1G73805	AT3G57430	AT5G55180	AT1G78600	AT5G16680	AT3G29575	
AT3G50930	AT1G11050	AT1G73800	AT5G48490	AT3G60200	AT1G67850	AT3G12980	AT1G34260	AT4G22590	AT4G23270	AT5G25930	AT1G04570	AT4G36010	AT1G33720	AT2G38770	AT1G64760	AT1G50910	AT2G23450	AT5G57150	AT1G30380	AT2G13540	AT5G07810	AT5G01100	AT5G17300	AT5G47220	AT2G05060	AT3G13380	AT2G27900	AT4G36550	AT1G18620	AT1G77760	AT2G05940	AT3G56880	AT3G07360	AT1G29690	AT5G12440	AT5G16260	AT1G30755	AT2G26530	AT1G72410	AT1G64460	AT5G64040	AT1G72416	AT2G38790	AT3G15120	AT1G03740	AT4G01550	AT2G32450	AT5G51670	AT1G51690	AT3G23920	AT3G54030	AT5G04320	AT3G17340	AT2G34730	AT5G43630	AT3G54860	AT4G04370	AT2G26560	AT4G29900	AT1G17190	AT5G07100	AT2G28890	AT5G14230	AT1G02400	AT1G30190	AT3G57940	AT1G77500	AT1G79640	AT3G54850	AT2G44940	AT5G35475	AT4G26130	AT1G66330	AT1G25250	AT4G18130	AT5G37530	AT4G02330	AT1G06670	AT3G07320	AT5G38195	AT1G02660	AT3G17360	AT4G22780	AT2G34750	AT5G42140	AT2G29970	AT3G51895	AT2G31370	AT4G26510	AT2G40930	AT5G27810	AT1G19715	AT2G37230	AT5G04720	AT4G36040	AT2G23030	AT4G27260	AT4G15430	AT1G69950	AT4G25500	AT2G40080	AT2G01820	AT3G61580	AT2G27950	AT1G13030	AT4G27280	AT5G63880	AT2G31360	AT1G66150	AT5G63680	AT1G21640	AT4G39830	AT5G44180	AT5G67030	AT4G15420	AT5G63490	AT5G39660	AT2G36220	AT1G74450	AT3G19050	AT2G01890	AT2G17410	AT1G66100	AT3G12320	AT2G34970	AT4G39690	AT1G05090	AT3G18440	AT4G32020	AT5G52570	AT2G28080	AT2G31380	AT3G52640	AT3G52840	AT1G19720	AT1G25682	AT2G20580	AT1G02430	AT5G05410	AT3G13330	AT2G02710	AT4G00820	AT1G26945	AT3G57240	AT4G29040	AT1G16210	AT3G04010	AT5G63650	AT5G25260	AT3G19930	AT1G64900	AT2G21470	AT1G70800	AT4G11000	AT1G26930	AT3G06010	AT1G27630	AT3G11670	AT2G01860	AT1G06410	AT3G13310	AT3G59350	AT1G28370	AT3G14440	AT2G41460	

No annotations were retrieved for the following entities:
AT3G19010	AT1G64470	AT1G67530	AT5G62910	AT3G57520	AT2G34730	AT1G70010	AT4G37210	AT3G52250	AT1G21120	AT5G26340	AT3G55760	AT1G73480	AT1G73390	AT2G45560	AT1G49220	AT3G03440	AT5G06980	AT1G04280	AT4G28005	AT5G52740	AT5G50450	AT5G22450	AT5G54130	AT1G59910	AT2G18300	AT1G78830	AT1G77500	AT1G10410	AT3G33555	AT1G21130	AT4G36670	AT1G18380	AT2G02080	AT1G30730	AT1G63730	AT1G48570	AT3G15530	AT1G11950	AT4G02330	AT5G37530	AT1G19370	AT2G03640	AT5G28300	AT2G29970	AT2G31370	AT2G21320	AT2G40400	AT1G76810	AT3G46930	AT1G06450	AT1G53590	AT3G06530	AT5G15580	AT5G48540	AT5G63550	AT1G69950	AT4G25500	AT2G30600	AT3G07700	AT2G01820	AT1G48950	AT5G62360	AT4G27280	AT3G53000	AT1G07180	AT4G18060	AT3G51280	AT1G23000	AT3G01830	AT5G39960	AT4G20860	AT3G15740	AT4G00790	AT1G71020	AT5G27330	AT5G52750	AT3G43600	AT5G63490	AT3G62010	AT2G19660	AT3G06500	AT2G17410	AT3G06660	AT2G24100	AT2G26180	AT3G16810	AT5G14370	AT3G33185	AT5G55180	AT1G68410	AT3G50930	AT1G26540	AT5G43260	AT1G73800	AT4G33060	AT5G24810	AT4G18465	AT2G28080	AT5G44260	AT5G18470	AT1G64530	AT4G01870	AT5G63330	AT1G42470	AT2G26190	AT5G66580	AT2G38770	AT1G33720	AT1G58040	AT5G06110	AT2G28600	AT4G32190	AT3G22220	AT1G64760	AT1G02430	AT2G23450	AT3G14800	AT1G22060	AT2G30140	AT2G40360	AT5G54470	AT3G13330	AT5G45160	AT4G33070	AT2G15040	AT2G02710	AT2G40130	AT5G07810	AT1G28050	AT1G19360	AT1G30280	AT3G52950	AT4G32700	AT3G12640	AT4G33980	AT4G21215	AT1G71710	AT3G44190	AT4G27310	AT4G27910	AT5G12440	AT3G14810	AT1G64900	AT2G27285	AT5G13210	AT5G62740	AT3G22910	AT5G54930	AT3G26125	AT1G19450	AT5G48250	AT4G19380	AT3G05675	AT1G30400	AT3G55200	AT2G27690	AT1G68500	AT3G59350	AT4G30825	AT3G15450	AT3G16000	AT5G26610	AT3G15120	AT5G15950	AT2G32450	AT2G35650	AT3G09720	AT5G57960	AT5G58680	AT3G26290	AT1G45180	

GO-ID	p-value	corr p-value	x	n	X	N	Description	Genes in test set
50896	1.2956E-26	1.7012E-23	221	3207	759	22304	response to stimulus	AT1G28130|AT3G52400|AT5G51190|AT3G09600|AT4G37390|AT5G08130|AT1G64280|AT4G23810|AT3G17800|AT4G25480|AT1G27730|AT3G57260|AT3G50970|AT4G34350|AT1G71697|AT3G11020|AT1G80840|AT4G24400|AT3G09230|AT2G34930|AT1G13260|AT3G61430|AT5G37260|AT4G25490|AT5G46050|AT3G53260|AT3G22060|AT4G08920|AT5G20830|AT1G30440|AT2G44490|AT2G17840|AT4G31800|AT2G26990|AT4G13350|AT1G71030|AT2G37040|AT3G44350|AT2G46340|AT3G43300|AT2G40000|AT1G02340|AT5G49480|AT4G36220|AT5G46470|AT4G10320|AT1G01060|AT5G46330|AT4G23190|AT3G60980|AT4G25470|AT4G34240|AT1G60220|AT5G01540|AT5G07660|AT5G47240|AT5G24470|AT3G08720|AT5G63320|AT2G28560|AT1G17290|AT1G12420|AT4G36110|AT1G18330|AT4G04695|AT5G57560|AT4G23270|AT3G51920|AT1G14750|AT1G08920|AT4G36010|AT1G71040|AT4G18880|AT1G01470|AT2G13540|AT3G50060|AT5G64840|AT1G72940|AT5G17300|AT1G08930|AT3G55880|AT5G47220|AT2G37710|AT4G30270|AT3G17790|AT2G46970|AT5G26030|AT1G77760|AT3G50260|AT2G38470|AT5G52920|AT5G53000|AT1G29690|AT2G46830|AT2G40140|AT5G06860|AT3G06490|AT1G71880|AT1G19180|AT1G66090|AT5G62640|AT1G20980|AT4G03400|AT4G37260|AT5G54490|AT4G17490|AT3G47340|AT4G33050|AT4G19230|AT5G24530|AT1G29920|AT5G63770|AT4G18290|AT3G23920|AT3G54720|AT2G26560|AT2G39350|AT5G63160|AT1G17190|AT1G68050|AT3G61190|AT3G60190|AT5G54960|AT1G76650|AT5G45340|AT2G29650|AT2G23170|AT1G02400|AT2G46790|AT2G18790|AT5G61210|AT3G57530|AT1G64790|AT5G20150|AT1G01560|AT5G07010|AT4G31550|AT1G51090|AT5G26920|AT4G34150|AT4G18130|AT5G42900|AT5G10380|AT3G28860|AT1G58290|AT5G51600|AT3G27690|AT1G51700|AT4G19515|AT5G04720|AT2G46400|AT3G18524|AT4G36040|AT5G39040|AT4G27260|AT2G23030|AT1G74710|AT4G33420|AT4G28140|AT3G55980|AT2G40080|AT2G17820|AT2G30250|AT1G18570|AT3G05800|AT5G57380|AT5G63680|AT3G61060|AT5G67030|AT1G11210|AT4G14560|AT2G17290|AT5G13320|AT1G66100|AT2G22010|AT1G22770|AT5G24120|AT5G45820|AT4G37760|AT5G20250|AT5G57220|AT1G06040|AT4G34390|AT4G39950|AT4G21670|AT4G34250|AT1G68370|AT5G02810|AT1G13740|AT5G58070|AT1G20030|AT1G61800|AT5G05410|AT1G26945|AT3G05660|AT1G22690|AT3G57240|AT1G19850|AT2G42530|AT3G52430|AT5G63790|AT5G62520|AT4G12470|AT4G29040|AT2G37570|AT1G02270|AT5G63650|AT2G39660|AT1G65390|AT3G55610|AT5G40170|AT3G06010|AT4G18010|AT5G22690|AT2G42540|AT5G01040|AT1G28370|AT2G32140|AT3G14440|AT3G22420|AT1G18890
42221	1.8277E-16	1.1762E-13	125	1710	759	22304	response to chemical stimulus	AT3G23920|AT1G28130|AT3G52400|AT5G51190|AT3G09600|AT5G08130|AT4G37390|AT2G26560|AT1G64280|AT4G23810|AT5G63160|AT1G17190|AT3G61190|AT4G25480|AT3G60190|AT5G54960|AT5G45340|AT1G27730|AT2G23170|AT3G50970|AT4G34350|AT2G18790|AT3G11020|AT3G57530|AT1G80840|AT1G01560|AT5G07010|AT4G24400|AT3G09230|AT4G31550|AT5G26920|AT1G13260|AT3G61430|AT4G25490|AT5G37260|AT5G46050|AT3G53260|AT5G10380|AT3G28860|AT3G22060|AT4G08920|AT5G20830|AT2G17840|AT4G31800|AT1G51700|AT2G46400|AT1G71030|AT5G39040|AT4G27260|AT2G37040|AT3G44350|AT4G33420|AT4G28140|AT3G55980|AT2G17820|AT2G40000|AT4G10320|AT1G18570|AT1G01060|AT3G05800|AT5G57380|AT4G23190|AT5G63680|AT3G60980|AT4G34240|AT5G67030|AT1G11210|AT5G01540|AT4G14560|AT2G17290|AT5G13320|AT5G63320|AT1G22770|AT5G45820|AT4G37760|AT1G17290|AT1G12420|AT4G36110|AT1G18330|AT4G04695|AT5G57560|AT4G34390|AT4G23270|AT3G51920|AT1G08920|AT4G21670|AT1G13740|AT1G61800|AT5G05410|AT4G18880|AT1G01470|AT2G13540|AT3G50060|AT1G22690|AT1G19850|AT5G17300|AT1G08930|AT5G47220|AT2G37710|AT3G52430|AT4G30270|AT5G63790|AT3G17790|AT4G29040|AT5G26030|AT3G50260|AT2G38470|AT5G52920|AT2G46830|AT2G40140|AT3G55610|AT3G06490|AT3G06010|AT4G18010|AT1G19180|AT5G01040|AT4G03400|AT4G37260|AT1G28370|AT5G54490|AT3G14440|AT4G17490|AT4G33050|AT3G47340|AT1G18890
9628	2.6874E-16	1.1762E-13	97	1168	759	22304	response to abiotic stimulus	AT1G29920|AT5G63770|AT4G18290|AT3G23920|AT3G54720|AT3G09600|AT1G64280|AT3G17800|AT1G17190|AT1G68050|AT3G61190|AT4G25480|AT5G45340|AT1G27730|AT2G46790|AT3G57260|AT1G02400|AT3G50970|AT2G18790|AT5G61210|AT3G57530|AT3G11020|AT4G34150|AT4G18130|AT3G61430|AT5G37260|AT4G25490|AT5G46050|AT5G42900|AT3G28860|AT1G58290|AT4G08920|AT5G20830|AT3G27690|AT1G30440|AT2G17840|AT2G26990|AT1G71030|AT2G23030|AT2G46340|AT2G40080|AT2G17820|AT1G02340|AT2G30250|AT5G49480|AT4G36220|AT1G18570|AT1G01060|AT5G57380|AT4G25470|AT4G34240|AT5G67030|AT1G60220|AT5G07660|AT5G24470|AT3G08720|AT1G22770|AT5G24120|AT5G20250|AT1G18330|AT5G57560|AT1G06040|AT3G51920|AT1G08920|AT4G21670|AT1G68370|AT4G34250|AT5G02810|AT5G58070|AT5G05410|AT1G01470|AT1G26945|AT2G13540|AT1G08930|AT2G42530|AT5G62520|AT2G46970|AT4G29040|AT2G37570|AT1G02270|AT5G63650|AT3G50260|AT2G38470|AT1G77760|AT5G53000|AT2G46830|AT2G40140|AT3G55610|AT3G06490|AT3G06010|AT5G62640|AT2G42540|AT4G03400|AT3G14440|AT3G22420|AT3G47340|AT4G19230
10033	7.3750E-16	2.4208E-13	89	1037	759	22304	response to organic substance	AT4G14560|AT1G28130|AT3G52400|AT5G51190|AT2G17290|AT3G09600|AT5G13320|AT5G63320|AT5G08130|AT4G37390|AT1G64280|AT4G23810|AT5G63160|AT5G45820|AT3G61190|AT4G37760|AT2G23170|AT1G27730|AT3G50970|AT2G18790|AT1G12420|AT4G36110|AT1G18330|AT3G57530|AT4G04695|AT1G80840|AT5G57560|AT4G34390|AT5G07010|AT1G01560|AT4G23270|AT4G24400|AT3G09230|AT3G51920|AT4G21670|AT1G08920|AT4G31550|AT5G26920|AT1G13260|AT1G13740|AT5G37260|AT5G46050|AT5G10380|AT3G28860|AT1G61800|AT3G22060|AT4G18880|AT2G13540|AT1G22690|AT3G50060|AT1G19850|AT5G17300|AT1G08930|AT5G47220|AT2G37710|AT3G52430|AT4G31800|AT4G30270|AT1G51700|AT4G29040|AT2G46400|AT1G71030|AT4G27260|AT2G38470|AT3G50260|AT3G44350|AT3G55980|AT4G28140|AT2G46830|AT2G40000|AT2G40140|AT3G55610|AT3G06490|AT4G18010|AT1G18570|AT1G01060|AT1G19180|AT3G05800|AT4G03400|AT4G37260|AT1G28370|AT4G34240|AT5G67030|AT5G54490|AT4G17490|AT1G18890|AT4G33050|AT3G47340|AT5G01540
6950	5.8183E-15	1.5279E-12	128	1853	759	22304	response to stress	AT5G63770|AT3G23920|AT3G52400|AT3G09600|AT2G26560|AT1G64280|AT4G23810|AT1G17190|AT3G61190|AT4G25480|AT3G60190|AT5G54960|AT1G76650|AT5G45340|AT1G27730|AT3G57260|AT3G50970|AT2G18790|AT1G71697|AT3G11020|AT3G57530|AT1G80840|AT1G64790|AT5G20150|AT2G34930|AT4G31550|AT1G51090|AT5G26920|AT4G34150|AT3G61430|AT4G25490|AT5G37260|AT5G46050|AT5G42900|AT3G53260|AT4G08920|AT5G20830|AT2G44490|AT2G17840|AT4G31800|AT4G19515|AT5G04720|AT3G18524|AT4G36040|AT1G71030|AT2G23030|AT2G37040|AT1G74710|AT4G33420|AT3G43300|AT2G17820|AT2G40000|AT2G30250|AT5G49480|AT5G46470|AT1G18570|AT5G46330|AT1G01060|AT5G57380|AT4G23190|AT3G60980|AT4G25470|AT4G34240|AT3G61060|AT5G67030|AT1G60220|AT1G11210|AT5G07660|AT5G47240|AT3G08720|AT5G13320|AT2G28560|AT1G66100|AT1G22770|AT4G37760|AT1G17290|AT5G57220|AT5G20250|AT1G18330|AT5G57560|AT1G06040|AT4G23270|AT3G51920|AT4G39950|AT1G14750|AT1G08920|AT1G13740|AT5G58070|AT1G71040|AT5G05410|AT1G01470|AT3G05660|AT1G72940|AT1G08930|AT3G55880|AT5G47220|AT2G42530|AT3G52430|AT5G63790|AT3G17790|AT5G62520|AT4G12470|AT4G29040|AT2G37570|AT1G02270|AT5G26030|AT5G63650|AT3G50260|AT2G38470|AT5G53000|AT2G39660|AT2G46830|AT2G40140|AT1G65390|AT5G06860|AT3G55610|AT5G40170|AT3G06490|AT3G06010|AT1G19180|AT1G66090|AT2G42540|AT5G22690|AT1G20980|AT2G32140|AT3G14440|AT3G47340|AT4G19230
50789	5.8444E-13	1.2790E-10	164	2783	759	22304	regulation of biological process	AT5G63770|AT2G37520|AT3G52400|AT5G43630|AT5G51190|AT3G09600|AT3G54720|AT5G62430|AT2G43500|AT5G28770|AT5G08130|AT3G03950|AT1G64280|AT4G23810|AT5G07100|AT1G43850|AT1G68050|AT4G12750|AT3G61190|AT4G25480|AT1G35670|AT5G57660|AT2G18790|AT5G58700|AT3G11020|AT4G11330|AT1G80840|AT5G53290|AT5G20150|AT4G29190|AT1G01560|AT3G09230|AT2G34930|AT2G44940|AT3G15920|AT4G31550|AT1G13260|AT1G25250|AT4G18130|AT1G73100|AT5G37260|AT1G77200|AT1G49560|AT5G10380|AT4G08920|AT5G42140|AT3G14720|AT3G57300|AT5G27810|AT2G25350|AT4G31800|AT3G12280|AT1G19270|AT1G51700|AT4G19515|AT4G27950|AT2G46400|AT3G18524|AT1G71030|AT1G74710|AT3G02380|AT3G44350|AT2G30880|AT2G46340|AT4G04450|AT3G55980|AT4G28140|AT2G40080|AT1G53510|AT1G02340|AT2G30250|AT1G18570|AT5G46330|AT1G01060|AT1G66150|AT3G05800|AT5G15850|AT2G18090|AT1G68830|AT5G45750|AT2G46020|AT3G47500|AT5G44180|AT4G25470|AT4G17570|AT3G18730|AT4G18390|AT5G47130|AT5G39660|AT3G03200|AT1G01260|AT4G24240|AT3G08720|AT2G29890|AT3G07780|AT2G17290|AT5G12940|AT1G77250|AT5G58380|AT3G02150|AT2G22010|AT5G24120|AT1G22770|AT1G78600|AT5G16680|AT2G34970|AT1G18330|AT2G31380|AT2G02450|AT3G51920|AT4G21670|AT1G14750|AT2G28550|AT5G07920|AT2G25450|AT5G57630|AT2G20580|AT5G57150|AT1G61800|AT5G05410|AT2G35700|AT3G05660|AT2G13540|AT2G18040|AT3G50060|AT1G72940|AT5G17300|AT1G43860|AT5G47220|AT3G52430|AT2G40740|AT2G02070|AT2G46970|AT4G29040|AT2G29680|AT1G60860|AT2G38470|AT3G50260|AT5G01730|AT2G40140|AT5G16260|AT5G22380|AT1G65390|AT5G06860|AT5G40170|AT3G06490|AT1G26610|AT1G27630|AT1G66090|AT3G11670|AT1G12260|AT5G22690|AT1G20980|AT3G20410|AT4G37260|AT1G28370|AT2G32140|AT2G41460|AT1G33600|AT4G01550|AT1G76580|AT4G17490|AT1G51690|AT3G10113
50794	7.6397E-13	1.4330E-10	149	2448	759	22304	regulation of cellular process	AT5G63770|AT2G37520|AT3G52400|AT5G43630|AT5G51190|AT3G09600|AT5G62430|AT2G43500|AT5G28770|AT5G08130|AT3G03950|AT4G23810|AT5G07100|AT1G68050|AT4G12750|AT4G25480|AT1G35670|AT5G57660|AT2G18790|AT5G58700|AT3G11020|AT4G11330|AT1G80840|AT5G53290|AT5G20150|AT4G29190|AT1G01560|AT3G09230|AT2G34930|AT2G44940|AT3G15920|AT4G31550|AT1G13260|AT1G25250|AT4G18130|AT5G37260|AT1G77200|AT1G49560|AT5G10380|AT5G42140|AT3G14720|AT3G57300|AT5G27810|AT2G25350|AT3G12280|AT4G31800|AT1G51700|AT4G19515|AT4G27950|AT2G46400|AT3G18524|AT1G71030|AT3G44350|AT2G30880|AT2G46340|AT4G04450|AT3G55980|AT4G28140|AT1G53510|AT1G02340|AT2G30250|AT1G18570|AT5G46330|AT1G01060|AT1G66150|AT3G05800|AT2G18090|AT1G68830|AT5G45750|AT3G47500|AT5G44180|AT4G25470|AT4G17570|AT4G18390|AT5G47130|AT5G39660|AT3G03200|AT1G01260|AT4G24240|AT3G08720|AT2G29890|AT3G07780|AT2G17290|AT5G12940|AT1G77250|AT5G58380|AT3G02150|AT2G22010|AT5G24120|AT1G22770|AT1G78600|AT5G16680|AT2G34970|AT1G18330|AT2G31380|AT2G02450|AT3G51920|AT4G21670|AT1G14750|AT2G28550|AT5G07920|AT2G25450|AT5G57630|AT2G20580|AT5G57150|AT1G61800|AT5G05410|AT2G35700|AT3G05660|AT3G50060|AT2G18040|AT1G72940|AT5G17300|AT1G43860|AT5G47220|AT3G52430|AT2G40740|AT2G02070|AT2G46970|AT4G29040|AT2G29680|AT1G60860|AT3G50260|AT2G38470|AT5G01730|AT2G40140|AT5G22380|AT1G65390|AT5G06860|AT5G40170|AT3G06490|AT1G26610|AT1G27630|AT1G66090|AT3G11670|AT1G12260|AT5G22690|AT1G20980|AT3G20410|AT4G37260|AT1G28370|AT2G32140|AT2G41460|AT1G33600|AT4G01550|AT1G76580|AT4G17490|AT1G51690|AT3G10113
51707	2.1345E-12	3.5033E-10	53	528	759	22304	response to other organism	AT5G24530|AT3G52400|AT5G13320|AT2G26560|AT1G64280|AT2G39350|AT4G23810|AT2G22010|AT3G60190|AT2G29650|AT3G57260|AT3G50970|AT5G61210|AT5G57220|AT1G80840|AT1G64790|AT4G23270|AT4G39950|AT2G34930|AT4G36010|AT4G31550|AT1G51090|AT5G26920|AT1G20030|AT5G46050|AT1G61800|AT1G01470|AT5G51600|AT3G57240|AT5G64840|AT5G47220|AT2G42530|AT3G52430|AT2G44490|AT4G31800|AT4G12470|AT4G13350|AT3G50260|AT1G74710|AT2G38470|AT2G39660|AT3G43300|AT2G40140|AT2G40000|AT3G06490|AT1G71880|AT5G46470|AT1G18570|AT1G19180|AT5G46330|AT4G23190|AT1G20980|AT4G19230
9607	3.1360E-12	4.2319E-10	54	550	759	22304	response to biotic stimulus	AT5G24530|AT3G52400|AT5G13320|AT2G26560|AT1G64280|AT2G39350|AT4G23810|AT2G22010|AT3G60190|AT2G29650|AT3G57260|AT3G50970|AT5G61210|AT5G57220|AT1G80840|AT1G64790|AT4G23270|AT4G39950|AT2G34930|AT4G36010|AT4G31550|AT1G51090|AT5G26920|AT1G20030|AT5G46050|AT1G61800|AT1G01470|AT5G51600|AT3G57240|AT5G64840|AT5G47220|AT2G42530|AT3G52430|AT2G44490|AT4G31800|AT4G12470|AT4G13350|AT4G29040|AT3G50260|AT1G74710|AT2G38470|AT2G39660|AT3G43300|AT2G40140|AT2G40000|AT3G06490|AT1G71880|AT5G46470|AT1G18570|AT1G19180|AT5G46330|AT4G23190|AT1G20980|AT4G19230
65007	3.2231E-12	4.2319E-10	181	3243	759	22304	biological regulation	AT5G63770|AT2G37520|AT1G28130|AT3G52400|AT5G43630|AT5G51190|AT3G09600|AT3G54720|AT5G62430|AT2G43500|AT5G28770|AT5G08130|AT3G03950|AT4G37390|AT1G64280|AT4G23810|AT5G07100|AT1G43850|AT1G68050|AT4G12750|AT3G61190|AT4G25480|AT2G41510|AT1G35670|AT2G23170|AT5G57660|AT2G18790|AT5G58700|AT3G11020|AT4G11330|AT1G80840|AT5G53290|AT5G20150|AT1G01560|AT4G29190|AT3G09230|AT2G34930|AT2G44940|AT3G15920|AT4G31550|AT1G13260|AT1G25250|AT4G18130|AT1G73100|AT5G37260|AT1G77200|AT1G49560|AT5G10380|AT3G28860|AT4G08920|AT5G42140|AT3G14720|AT3G45970|AT3G57300|AT5G27810|AT2G25350|AT4G31800|AT3G12280|AT1G19270|AT1G51700|AT4G19515|AT4G27950|AT2G46400|AT3G18524|AT1G71030|AT4G27260|AT3G02380|AT1G74710|AT2G46340|AT3G44350|AT2G30880|AT4G04450|AT3G55980|AT4G28140|AT2G40080|AT1G53510|AT1G02340|AT2G30250|AT1G18570|AT5G46330|AT1G01060|AT1G66150|AT2G18090|AT3G05800|AT5G15850|AT1G68830|AT5G45750|AT2G46020|AT3G47500|AT5G44180|AT4G25470|AT4G17570|AT3G18730|AT4G18390|AT5G47130|AT5G39660|AT4G04770|AT3G03200|AT1G01260|AT5G51750|AT4G24240|AT3G08720|AT2G29890|AT3G07780|AT2G17290|AT5G12940|AT1G77250|AT5G58380|AT3G02150|AT2G22010|AT5G24120|AT1G22770|AT1G78600|AT5G16680|AT4G20430|AT2G34970|AT1G18330|AT2G31380|AT2G02450|AT3G51920|AT4G39950|AT4G21670|AT1G14750|AT2G28550|AT5G07920|AT2G25450|AT5G57630|AT2G20580|AT5G57150|AT1G61800|AT5G05410|AT2G35700|AT3G05660|AT2G13540|AT2G18040|AT3G50060|AT1G72940|AT5G17300|AT1G43860|AT5G47220|AT3G52430|AT2G40740|AT3G17790|AT2G02070|AT2G46970|AT4G29040|AT2G29680|AT1G60860|AT2G38470|AT3G50260|AT5G24030|AT3G59400|AT2G46830|AT5G01730|AT2G40140|AT5G16260|AT5G22380|AT1G65390|AT5G06860|AT5G40170|AT4G29740|AT3G06490|AT1G26610|AT1G27630|AT1G66090|AT3G11670|AT1G12260|AT5G22690|AT1G20980|AT3G20410|AT4G37260|AT1G28370|AT2G32140|AT2G41460|AT1G33600|AT4G01550|AT1G76580|AT4G17490|AT1G22620|AT1G51690|AT3G10113
10200	5.1662E-12	6.1666E-10	22	104	759	22304	response to chitin	AT2G40140|AT3G50060|AT1G80840|AT5G51190|AT1G08930|AT5G47220|AT4G31550|AT4G23810|AT4G31800|AT1G51700|AT4G37260|AT2G46400|AT1G27730|AT2G38470|AT3G50260|AT5G10380|AT4G17490|AT4G33050|AT3G44350|AT3G55980|AT4G28140|AT4G18880
43687	1.4240E-11	1.5581E-9	82	1093	759	22304	post-translational protein modification	AT1G68690|AT3G54030|AT1G70530|AT3G08720|AT3G58690|AT5G09890|AT2G17290|AT1G72770|AT5G58380|AT2G36350|AT1G18390|AT4G33920|AT1G53430|AT1G35670|AT1G11050|AT5G67340|AT1G14370|AT5G60270|AT3G57530|AT5G28080|AT4G04695|AT1G79640|AT4G23270|AT4G24400|AT5G25930|AT4G28490|AT3G54850|AT1G61380|AT3G16560|AT1G53050|AT4G18130|AT5G57630|AT2G24230|AT1G74330|AT3G17205|AT4G23220|AT1G12580|AT2G30040|AT5G63700|AT3G17420|AT4G08920|AT2G45920|AT2G39180|AT3G18750|AT1G09970|AT2G05060|AT2G26990|AT3G13380|AT5G41260|AT5G53450|AT2G40270|AT3G12200|AT2G23030|AT4G36550|AT1G25320|AT2G05940|AT1G11300|AT1G73460|AT1G76040|AT3G07360|AT2G39660|AT4G23150|AT2G21470|AT1G74360|AT5G66210|AT1G51940|AT1G61360|AT5G46330|AT1G51450|AT1G66880|AT5G58350|AT3G20410|AT1G53440|AT3G55950|AT1G60190|AT5G55830|AT1G60220|AT1G03740|AT3G22420|AT1G18890|AT1G67580|AT4G23200
9743	6.5680E-11	6.6336E-9	27	177	759	22304	response to carbohydrate stimulus	AT3G50060|AT5G51190|AT1G08930|AT5G47220|AT4G31800|AT4G23810|AT1G51700|AT2G46400|AT1G27730|AT3G50260|AT2G38470|AT3G44350|AT4G28140|AT3G55980|AT2G40140|AT1G80840|AT4G34390|AT4G24400|AT4G31550|AT4G37260|AT5G67030|AT5G10380|AT4G17490|AT1G61800|AT4G33050|AT3G47340|AT4G18880
6468	1.0178E-10	9.5458E-9	67	842	759	22304	protein amino acid phosphorylation	AT1G68690|AT3G54030|AT1G70530|AT3G58690|AT3G08720|AT5G09890|AT2G17290|AT5G58380|AT2G36350|AT1G18390|AT1G53430|AT1G35670|AT1G11050|AT1G14370|AT5G60270|AT3G57530|AT5G28080|AT4G04695|AT1G79640|AT4G23270|AT4G24400|AT5G25930|AT4G28490|AT1G61380|AT1G53050|AT4G18130|AT2G24230|AT5G57630|AT1G74330|AT4G23220|AT1G12580|AT2G30040|AT3G17420|AT4G08920|AT3G18750|AT2G39180|AT1G09970|AT2G05060|AT3G13380|AT5G41260|AT5G53450|AT2G40270|AT3G12200|AT2G23030|AT1G25320|AT2G05940|AT1G11300|AT1G73460|AT1G76040|AT2G39660|AT4G23150|AT1G74360|AT1G51940|AT5G66210|AT1G61360|AT5G46330|AT1G66880|AT5G58350|AT3G20410|AT1G53440|AT3G55950|AT5G55830|AT1G03740|AT3G22420|AT1G18890|AT1G67580|AT4G23200
6796	2.7079E-10	2.3256E-8	73	979	759	22304	phosphate metabolic process	AT1G68690|AT3G54030|AT1G70530|AT2G01890|AT3G08720|AT3G58690|AT5G09890|AT2G17290|AT1G72770|AT5G58380|AT2G36350|AT1G18390|AT4G33920|AT1G53430|AT1G35670|AT1G11050|AT1G14370|AT5G60270|AT3G57530|AT5G28080|AT4G04695|AT1G79640|AT4G23270|AT4G24400|AT5G25930|AT4G28490|AT2G41540|AT1G61380|AT3G16560|AT1G53050|AT4G18130|AT2G24230|AT5G57630|AT1G74330|AT4G23220|AT1G12580|AT2G30040|AT3G17420|AT4G08920|AT3G18750|AT2G39180|AT1G09970|AT2G05060|AT3G13380|AT5G41260|AT5G53450|AT2G40270|AT3G12200|AT2G23030|AT1G25320|AT2G05940|AT1G11300|AT1G73460|AT1G76040|AT2G39660|AT4G23150|AT1G74360|AT5G66210|AT1G51940|AT1G61360|AT4G18010|AT5G46330|AT1G66880|AT5G58350|AT3G20410|AT1G53440|AT3G55950|AT5G55830|AT1G03740|AT3G22420|AT1G18890|AT1G67580|AT4G23200
6793	2.8339E-10	2.3256E-8	73	980	759	22304	phosphorus metabolic process	AT1G68690|AT3G54030|AT1G70530|AT2G01890|AT3G08720|AT3G58690|AT5G09890|AT2G17290|AT1G72770|AT5G58380|AT2G36350|AT1G18390|AT4G33920|AT1G53430|AT1G35670|AT1G11050|AT1G14370|AT5G60270|AT3G57530|AT5G28080|AT4G04695|AT1G79640|AT4G23270|AT4G24400|AT5G25930|AT4G28490|AT2G41540|AT1G61380|AT3G16560|AT1G53050|AT4G18130|AT2G24230|AT5G57630|AT1G74330|AT4G23220|AT1G12580|AT2G30040|AT3G17420|AT4G08920|AT3G18750|AT2G39180|AT1G09970|AT2G05060|AT3G13380|AT5G41260|AT5G53450|AT2G40270|AT3G12200|AT2G23030|AT1G25320|AT2G05940|AT1G11300|AT1G73460|AT1G76040|AT2G39660|AT4G23150|AT1G74360|AT5G66210|AT1G51940|AT1G61360|AT4G18010|AT5G46330|AT1G66880|AT5G58350|AT3G20410|AT1G53440|AT3G55950|AT5G55830|AT1G03740|AT3G22420|AT1G18890|AT1G67580|AT4G23200
9314	5.1287E-10	3.5982E-8	45	471	759	22304	response to radiation	AT1G29920|AT1G26945|AT4G18290|AT2G13540|AT5G24470|AT4G08920|AT3G27690|AT3G54720|AT1G30440|AT2G17840|AT2G26990|AT3G17800|AT5G24120|AT1G22770|AT2G46970|AT1G68050|AT5G45340|AT1G27730|AT1G77760|AT1G02400|AT2G46790|AT2G46340|AT2G18790|AT2G40080|AT2G46830|AT1G02340|AT1G06040|AT4G36220|AT1G01060|AT5G62640|AT2G42540|AT4G34250|AT4G03400|AT4G18130|AT5G02810|AT5G58070|AT5G67030|AT3G22420|AT3G28860|AT3G47340|AT5G05410|AT1G58290|AT5G07660|AT4G19230|AT1G01470
9416	5.4794E-10	3.5982E-8	44	455	759	22304	response to light stimulus	AT1G29920|AT1G26945|AT4G18290|AT2G13540|AT5G24470|AT4G08920|AT3G27690|AT3G54720|AT1G30440|AT2G17840|AT2G26990|AT3G17800|AT5G24120|AT1G22770|AT2G46970|AT1G68050|AT5G45340|AT1G27730|AT1G77760|AT1G02400|AT2G46790|AT2G46340|AT2G18790|AT2G40080|AT2G46830|AT1G02340|AT1G06040|AT4G36220|AT1G01060|AT5G62640|AT2G42540|AT4G34250|AT4G03400|AT4G18130|AT5G02810|AT5G58070|AT5G67030|AT3G22420|AT3G28860|AT3G47340|AT5G05410|AT1G58290|AT4G19230|AT1G01470
7623	5.5470E-10	3.5982E-8	14	49	759	22304	circadian rhythm	AT1G18330|AT4G18290|AT5G24470|AT4G08920|AT5G17300|AT5G15850|AT1G68830|AT1G22770|AT1G68050|AT5G02810|AT5G37260|AT2G46790|AT2G18790|AT2G46830
48511	5.5470E-10	3.5982E-8	14	49	759	22304	rhythmic process	AT1G18330|AT4G18290|AT5G24470|AT4G08920|AT5G17300|AT5G15850|AT1G68830|AT1G22770|AT1G68050|AT5G02810|AT5G37260|AT2G46790|AT2G18790|AT2G46830
6464	5.7550E-10	3.5982E-8	85	1241	759	22304	protein modification process	AT1G68690|AT3G54030|AT1G70530|AT3G08720|AT3G58690|AT5G09890|AT2G17290|AT1G72770|AT5G58380|AT2G36350|AT1G18390|AT4G33920|AT1G53430|AT1G35670|AT1G11050|AT5G67340|AT1G14370|AT5G60270|AT3G57530|AT5G28080|AT4G04695|AT3G12980|AT1G79640|AT4G23270|AT4G24400|AT5G25930|AT4G28490|AT3G54850|AT1G61380|AT3G16560|AT1G53050|AT4G18130|AT5G57630|AT2G24230|AT1G74330|AT4G23220|AT3G17205|AT1G12580|AT2G30040|AT5G63700|AT3G17420|AT4G08920|AT2G45920|AT2G39180|AT3G18750|AT1G09970|AT2G05060|AT2G26990|AT3G13380|AT5G41260|AT5G53450|AT2G40270|AT3G12200|AT2G23030|AT4G36550|AT1G25320|AT2G05940|AT1G11300|AT1G73460|AT1G76040|AT3G07360|AT2G39660|AT4G23150|AT2G21470|AT1G74360|AT5G66210|AT1G51940|AT1G30000|AT2G12550|AT1G61360|AT5G46330|AT1G51450|AT1G66880|AT5G58350|AT3G20410|AT1G53440|AT3G55950|AT1G60190|AT5G55830|AT1G60220|AT1G03740|AT3G22420|AT1G18890|AT1G67580|AT4G23200
16310	2.5825E-9	1.5413E-7	67	910	759	22304	phosphorylation	AT1G68690|AT3G54030|AT1G70530|AT3G58690|AT3G08720|AT5G09890|AT2G17290|AT5G58380|AT2G36350|AT1G18390|AT1G53430|AT1G35670|AT1G11050|AT1G14370|AT5G60270|AT3G57530|AT5G28080|AT4G04695|AT1G79640|AT4G23270|AT4G24400|AT5G25930|AT4G28490|AT1G61380|AT1G53050|AT4G18130|AT2G24230|AT5G57630|AT1G74330|AT4G23220|AT1G12580|AT2G30040|AT3G17420|AT4G08920|AT3G18750|AT2G39180|AT1G09970|AT2G05060|AT3G13380|AT5G41260|AT5G53450|AT2G40270|AT3G12200|AT2G23030|AT1G25320|AT2G05940|AT1G11300|AT1G73460|AT1G76040|AT2G39660|AT4G23150|AT1G74360|AT1G51940|AT5G66210|AT1G61360|AT5G46330|AT1G66880|AT5G58350|AT3G20410|AT1G53440|AT3G55950|AT5G55830|AT1G03740|AT3G22420|AT1G18890|AT1G67580|AT4G23200
9639	4.8723E-9	2.7814E-7	23	159	759	22304	response to red or far red light	AT1G29920|AT5G24470|AT4G08920|AT1G02340|AT1G06040|AT3G27690|AT3G54720|AT2G42540|AT2G26990|AT5G24120|AT1G22770|AT2G46970|AT4G18130|AT5G02810|AT5G67030|AT5G45340|AT1G02400|AT2G46790|AT3G28860|AT2G46340|AT4G19230|AT2G18790|AT2G40080
6952	5.8847E-9	3.0459E-7	52	637	759	22304	defense response	AT3G52400|AT5G13320|AT2G26560|AT1G64280|AT4G23810|AT1G66100|AT3G60190|AT3G57260|AT3G50970|AT5G57220|AT1G80840|AT1G64790|AT4G23270|AT4G39950|AT2G34930|AT4G31550|AT1G51090|AT5G26920|AT5G46050|AT3G53260|AT1G01470|AT3G05660|AT1G72940|AT2G42530|AT5G47220|AT2G44490|AT3G52430|AT4G31800|AT4G12470|AT4G19515|AT5G04720|AT2G37040|AT1G74710|AT3G50260|AT2G38470|AT3G43300|AT2G39660|AT2G40140|AT2G40000|AT1G65390|AT5G06860|AT5G40170|AT5G46470|AT1G18570|AT1G19180|AT1G66090|AT5G46330|AT4G23190|AT5G22690|AT1G20980|AT2G32140|AT4G19230
51704	6.0059E-9	3.0459E-7	55	694	759	22304	multi-organism process	AT5G24530|AT3G52400|AT5G13320|AT2G26560|AT1G64280|AT2G39350|AT4G23810|AT2G22010|AT3G60190|AT2G29650|AT3G57260|AT3G50970|AT5G61210|AT5G57220|AT1G80840|AT1G64790|AT4G23270|AT4G39950|AT2G34930|AT4G36010|AT4G31550|AT1G51090|AT5G26920|AT1G20030|AT5G46050|AT1G61800|AT1G01470|AT5G51600|AT3G57240|AT5G64840|AT5G47220|AT2G42530|AT3G52430|AT2G44490|AT4G31800|AT4G12470|AT4G13350|AT3G50260|AT1G74710|AT2G38470|AT1G11300|AT2G39660|AT3G43300|AT2G40140|AT2G40000|AT3G06490|AT1G71880|AT5G46470|AT1G18570|AT5G46330|AT1G19180|AT4G23190|AT1G20980|AT1G20640|AT4G19230
9751	6.0314E-9	3.0459E-7	21	135	759	22304	response to salicylic acid stimulus	AT2G40000|AT3G50060|AT4G04695|AT3G52400|AT1G80840|AT3G09600|AT4G23270|AT1G18570|AT5G13320|AT1G01060|AT3G09230|AT2G37710|AT1G64280|AT3G52430|AT4G31800|AT3G61190|AT4G37260|AT1G71030|AT5G37260|AT5G46050|AT2G46830
9266	8.0130E-9	3.8967E-7	36	359	759	22304	response to temperature stimulus	AT5G63770|AT3G08720|AT5G20830|AT2G42530|AT2G17840|AT1G64280|AT1G17190|AT1G22770|AT4G29040|AT3G61190|AT4G25480|AT1G02270|AT1G27730|AT3G50260|AT2G38470|AT3G57260|AT5G53000|AT2G46790|AT3G50970|AT2G18790|AT5G20250|AT2G40140|AT3G11020|AT5G57560|AT2G30250|AT3G06010|AT5G57380|AT2G42540|AT4G34150|AT5G02810|AT4G25470|AT5G58070|AT5G67030|AT4G25490|AT5G42900|AT5G05410
31323	8.3168E-9	3.9000E-7	101	1664	759	22304	regulation of cellular metabolic process	AT5G63770|AT2G37520|AT5G51190|AT5G43630|AT3G09600|AT5G62430|AT2G43500|AT5G28770|AT5G08130|AT4G23810|AT5G07100|AT1G68050|AT4G12750|AT4G25480|AT5G57660|AT2G18790|AT3G11020|AT1G80840|AT5G53290|AT4G29190|AT3G09230|AT4G31550|AT2G44940|AT1G13260|AT1G25250|AT4G18130|AT5G37260|AT1G77200|AT1G49560|AT3G57300|AT5G27810|AT3G12280|AT4G31800|AT1G51700|AT4G27950|AT2G46400|AT3G18524|AT1G71030|AT3G44350|AT4G04450|AT4G28140|AT3G55980|AT2G30250|AT1G18570|AT1G01060|AT3G05800|AT2G18090|AT1G68830|AT3G47500|AT5G44180|AT4G25470|AT4G17570|AT4G18390|AT5G39660|AT1G01260|AT3G03200|AT3G08720|AT4G24240|AT1G77250|AT3G02150|AT1G22770|AT5G24120|AT1G78600|AT5G16680|AT2G34970|AT1G18330|AT2G31380|AT2G02450|AT4G21670|AT2G28550|AT5G07920|AT2G25450|AT1G61800|AT5G57150|AT5G05410|AT2G35700|AT3G50060|AT1G43860|AT5G17300|AT5G47220|AT3G52430|AT2G40740|AT2G02070|AT2G46970|AT1G60860|AT3G50260|AT2G38470|AT2G40140|AT5G22380|AT3G06490|AT1G26610|AT3G11670|AT1G12260|AT1G20980|AT4G37260|AT1G28370|AT2G41460|AT1G76580|AT4G01550|AT4G17490|AT3G10113
42742	1.0600E-8	4.7992E-7	25	193	759	22304	defense response to bacterium	AT5G13320|AT5G47220|AT3G52430|AT2G44490|AT4G31800|AT4G23810|AT3G50260|AT1G74710|AT2G38470|AT3G43300|AT5G57220|AT2G40000|AT1G80840|AT1G64790|AT5G46470|AT1G18570|AT4G23270|AT1G19180|AT5G46330|AT4G39950|AT4G23190|AT4G31550|AT5G26920|AT1G20980|AT5G46050
9409	1.6094E-8	6.8166E-7	28	241	759	22304	response to cold	AT5G63770|AT3G08720|AT5G20830|AT2G42530|AT2G17840|AT1G17190|AT1G22770|AT3G61190|AT1G02270|AT4G25480|AT1G27730|AT3G50260|AT2G38470|AT5G53000|AT3G57260|AT3G50970|AT2G18790|AT5G20250|AT2G40140|AT5G57560|AT2G30250|AT5G57380|AT2G42540|AT4G34150|AT4G25470|AT5G58070|AT4G25490|AT5G42900
9617	1.6094E-8	6.8166E-7	28	241	759	22304	response to bacterium	AT5G24530|AT3G57240|AT5G13320|AT5G47220|AT3G52430|AT2G44490|AT1G64280|AT4G31800|AT4G23810|AT3G50260|AT1G74710|AT2G38470|AT3G43300|AT5G57220|AT2G40000|AT1G80840|AT1G64790|AT4G23270|AT5G46470|AT1G18570|AT1G19180|AT5G46330|AT4G39950|AT4G23190|AT4G31550|AT5G26920|AT1G20980|AT5G46050
9737	1.6620E-8	6.8192E-7	30	272	759	22304	response to abscisic acid stimulus	AT2G13540|AT3G09600|AT2G17290|AT1G08930|AT5G63320|AT5G45820|AT1G71030|AT1G27730|AT3G50970|AT2G46830|AT1G12420|AT3G57530|AT3G55610|AT1G01560|AT3G06490|AT4G34390|AT4G18010|AT1G18570|AT1G01060|AT3G51920|AT4G21670|AT1G08920|AT4G37260|AT1G13740|AT4G34240|AT5G37260|AT5G46050|AT1G18890|AT5G01540|AT3G22060
10556	2.9138E-8	1.1594E-6	92	1504	759	22304	regulation of macromolecule biosynthetic process	AT2G37520|AT3G03200|AT1G01260|AT4G24240|AT3G08720|AT5G43630|AT5G51190|AT3G09600|AT5G62430|AT2G43500|AT5G28770|AT5G08130|AT1G77250|AT4G23810|AT5G07100|AT3G02150|AT5G24120|AT1G22770|AT1G68050|AT1G78600|AT4G12750|AT5G16680|AT4G25480|AT2G34970|AT5G57660|AT2G18790|AT1G18330|AT3G11020|AT2G31380|AT1G80840|AT5G53290|AT4G29190|AT2G02450|AT3G09230|AT4G21670|AT2G44940|AT2G28550|AT4G31550|AT1G13260|AT1G25250|AT4G18130|AT5G37260|AT1G77200|AT1G49560|AT5G57150|AT5G05410|AT2G35700|AT3G50060|AT5G17300|AT1G43860|AT3G57300|AT5G27810|AT5G47220|AT2G40740|AT4G31800|AT3G12280|AT2G02070|AT2G46970|AT1G51700|AT4G27950|AT2G46400|AT1G71030|AT2G38470|AT3G50260|AT3G44350|AT4G04450|AT3G55980|AT4G28140|AT2G40140|AT5G22380|AT2G30250|AT3G06490|AT1G26610|AT1G18570|AT1G01060|AT1G12260|AT2G18090|AT3G05800|AT1G20980|AT3G47500|AT5G44180|AT4G37260|AT1G28370|AT4G25470|AT2G41460|AT4G01550|AT1G76580|AT4G17570|AT4G18390|AT4G17490|AT5G39660|AT3G10113
9889	4.4491E-8	1.6690E-6	93	1540	759	22304	regulation of biosynthetic process	AT2G37520|AT3G03200|AT1G01260|AT4G24240|AT3G08720|AT5G43630|AT5G51190|AT3G09600|AT5G62430|AT2G43500|AT5G28770|AT5G08130|AT1G77250|AT4G23810|AT5G07100|AT3G02150|AT5G24120|AT1G22770|AT1G68050|AT1G78600|AT4G12750|AT5G16680|AT4G25480|AT2G34970|AT5G57660|AT2G18790|AT1G18330|AT3G11020|AT2G31380|AT5G53290|AT1G80840|AT4G29190|AT2G02450|AT3G09230|AT4G21670|AT2G44940|AT2G28550|AT4G31550|AT2G25450|AT1G13260|AT1G25250|AT4G18130|AT5G37260|AT1G77200|AT1G49560|AT5G57150|AT5G05410|AT2G35700|AT3G50060|AT5G17300|AT1G43860|AT3G57300|AT5G27810|AT5G47220|AT2G40740|AT4G31800|AT3G12280|AT2G02070|AT2G46970|AT1G51700|AT4G27950|AT2G46400|AT1G71030|AT2G38470|AT3G50260|AT3G44350|AT4G04450|AT3G55980|AT4G28140|AT2G40140|AT5G22380|AT2G30250|AT3G06490|AT1G26610|AT1G18570|AT1G01060|AT1G12260|AT2G18090|AT3G05800|AT1G20980|AT3G47500|AT5G44180|AT4G37260|AT1G28370|AT4G25470|AT2G41460|AT4G01550|AT1G76580|AT4G17570|AT4G18390|AT4G17490|AT5G39660|AT3G10113
31326	4.4491E-8	1.6690E-6	93	1540	759	22304	regulation of cellular biosynthetic process	AT2G37520|AT3G03200|AT1G01260|AT4G24240|AT3G08720|AT5G43630|AT5G51190|AT3G09600|AT5G62430|AT2G43500|AT5G28770|AT5G08130|AT1G77250|AT4G23810|AT5G07100|AT3G02150|AT5G24120|AT1G22770|AT1G68050|AT1G78600|AT4G12750|AT5G16680|AT4G25480|AT2G34970|AT5G57660|AT2G18790|AT1G18330|AT3G11020|AT2G31380|AT5G53290|AT1G80840|AT4G29190|AT2G02450|AT3G09230|AT4G21670|AT2G44940|AT2G28550|AT4G31550|AT2G25450|AT1G13260|AT1G25250|AT4G18130|AT5G37260|AT1G77200|AT1G49560|AT5G57150|AT5G05410|AT2G35700|AT3G50060|AT5G17300|AT1G43860|AT3G57300|AT5G27810|AT5G47220|AT2G40740|AT4G31800|AT3G12280|AT2G02070|AT2G46970|AT1G51700|AT4G27950|AT2G46400|AT1G71030|AT2G38470|AT3G50260|AT3G44350|AT4G04450|AT3G55980|AT4G28140|AT2G40140|AT5G22380|AT2G30250|AT3G06490|AT1G26610|AT1G18570|AT1G01060|AT1G12260|AT2G18090|AT3G05800|AT1G20980|AT3G47500|AT5G44180|AT4G37260|AT1G28370|AT4G25470|AT2G41460|AT4G01550|AT1G76580|AT4G17570|AT4G18390|AT4G17490|AT5G39660|AT3G10113
19219	5.9084E-8	2.1549E-6	92	1527	759	22304	regulation of nucleobase, nucleoside, nucleotide and nucleic acid metabolic process	AT2G37520|AT3G03200|AT1G01260|AT4G24240|AT5G43630|AT5G51190|AT3G09600|AT5G62430|AT2G43500|AT5G28770|AT5G08130|AT1G77250|AT4G23810|AT5G07100|AT3G02150|AT5G24120|AT1G22770|AT1G68050|AT1G78600|AT4G12750|AT5G16680|AT4G25480|AT5G57660|AT2G18790|AT1G18330|AT3G11020|AT2G31380|AT5G53290|AT1G80840|AT4G29190|AT2G02450|AT3G09230|AT4G21670|AT2G44940|AT2G28550|AT4G31550|AT1G13260|AT1G25250|AT4G18130|AT5G37260|AT1G77200|AT1G49560|AT5G57150|AT5G05410|AT2G35700|AT3G50060|AT5G17300|AT1G43860|AT3G57300|AT5G27810|AT5G47220|AT2G40740|AT4G31800|AT3G12280|AT2G02070|AT2G46970|AT1G51700|AT4G27950|AT2G46400|AT3G18524|AT1G71030|AT1G60860|AT2G38470|AT3G50260|AT3G44350|AT4G04450|AT3G55980|AT4G28140|AT2G40140|AT5G22380|AT2G30250|AT3G06490|AT1G26610|AT1G18570|AT1G01060|AT1G12260|AT2G18090|AT3G05800|AT1G20980|AT3G47500|AT5G44180|AT4G37260|AT1G28370|AT4G25470|AT2G41460|AT4G01550|AT1G76580|AT4G17570|AT4G18390|AT4G17490|AT5G39660|AT3G10113
19222	6.4485E-8	2.2883E-6	105	1825	759	22304	regulation of metabolic process	AT5G63770|AT2G37520|AT5G51190|AT5G43630|AT3G09600|AT5G62430|AT2G43500|AT5G28770|AT5G08130|AT4G23810|AT5G07100|AT1G68050|AT4G12750|AT4G25480|AT5G57660|AT2G18790|AT3G11020|AT1G80840|AT5G53290|AT4G29190|AT3G09230|AT4G31550|AT2G44940|AT1G13260|AT1G25250|AT4G18130|AT5G37260|AT1G73100|AT1G77200|AT1G49560|AT3G57300|AT5G27810|AT3G12280|AT4G31800|AT1G51700|AT4G27950|AT2G46400|AT3G18524|AT1G71030|AT3G44350|AT4G04450|AT4G28140|AT3G55980|AT2G30250|AT1G18570|AT1G01060|AT3G05800|AT2G18090|AT1G68830|AT2G46020|AT3G47500|AT5G44180|AT4G25470|AT4G17570|AT4G18390|AT5G39660|AT1G01260|AT3G03200|AT3G08720|AT4G24240|AT3G07780|AT1G77250|AT3G02150|AT1G22770|AT5G24120|AT1G78600|AT5G16680|AT2G34970|AT1G18330|AT2G31380|AT2G02450|AT4G21670|AT2G28550|AT5G07920|AT2G25450|AT1G61800|AT5G57150|AT5G05410|AT2G35700|AT3G50060|AT2G13540|AT1G43860|AT5G17300|AT5G47220|AT3G52430|AT2G40740|AT2G02070|AT2G46970|AT1G60860|AT3G50260|AT2G38470|AT2G40140|AT5G22380|AT3G06490|AT1G26610|AT3G11670|AT1G12260|AT1G20980|AT4G37260|AT1G28370|AT2G41460|AT1G76580|AT4G01550|AT4G17490|AT3G10113
43412	7.2159E-8	2.4933E-6	85	1378	759	22304	macromolecule modification	AT1G68690|AT3G54030|AT1G70530|AT3G08720|AT3G58690|AT5G09890|AT2G17290|AT1G72770|AT5G58380|AT2G36350|AT1G18390|AT4G33920|AT1G53430|AT1G35670|AT1G11050|AT5G67340|AT1G14370|AT5G60270|AT3G57530|AT5G28080|AT4G04695|AT3G12980|AT1G79640|AT4G23270|AT4G24400|AT5G25930|AT4G28490|AT3G54850|AT1G61380|AT3G16560|AT1G53050|AT4G18130|AT5G57630|AT2G24230|AT1G74330|AT4G23220|AT3G17205|AT1G12580|AT2G30040|AT5G63700|AT3G17420|AT4G08920|AT2G45920|AT2G39180|AT3G18750|AT1G09970|AT2G05060|AT2G26990|AT3G13380|AT5G41260|AT5G53450|AT2G40270|AT3G12200|AT2G23030|AT4G36550|AT1G25320|AT2G05940|AT1G11300|AT1G73460|AT1G76040|AT3G07360|AT2G39660|AT4G23150|AT2G21470|AT1G74360|AT5G66210|AT1G51940|AT1G30000|AT2G12550|AT1G61360|AT5G46330|AT1G51450|AT1G66880|AT5G58350|AT3G20410|AT1G53440|AT3G55950|AT1G60190|AT5G55830|AT1G60220|AT1G03740|AT3G22420|AT1G18890|AT1G67580|AT4G23200
45449	7.5272E-8	2.5341E-6	89	1468	759	22304	regulation of transcription	AT2G37520|AT3G03200|AT1G01260|AT4G24240|AT5G43630|AT5G51190|AT3G09600|AT5G62430|AT2G43500|AT5G28770|AT5G08130|AT1G77250|AT4G23810|AT5G07100|AT3G02150|AT5G24120|AT1G22770|AT1G68050|AT1G78600|AT4G12750|AT5G16680|AT4G25480|AT5G57660|AT2G18790|AT1G18330|AT3G11020|AT2G31380|AT1G80840|AT5G53290|AT4G29190|AT2G02450|AT3G09230|AT4G21670|AT2G44940|AT2G28550|AT4G31550|AT1G13260|AT1G25250|AT4G18130|AT5G37260|AT1G77200|AT1G49560|AT5G57150|AT5G05410|AT2G35700|AT3G50060|AT5G17300|AT1G43860|AT3G57300|AT5G27810|AT5G47220|AT2G40740|AT4G31800|AT2G02070|AT2G46970|AT1G51700|AT4G27950|AT2G46400|AT1G71030|AT2G38470|AT3G50260|AT3G44350|AT4G04450|AT3G55980|AT4G28140|AT2G40140|AT5G22380|AT2G30250|AT3G06490|AT1G26610|AT1G18570|AT1G01060|AT1G12260|AT3G05800|AT2G18090|AT1G20980|AT3G47500|AT5G44180|AT4G37260|AT1G28370|AT4G25470|AT2G41460|AT4G01550|AT1G76580|AT4G17570|AT4G18390|AT4G17490|AT5G39660|AT3G10113
80090	7.8497E-8	2.5766E-6	95	1604	759	22304	regulation of primary metabolic process	AT2G37520|AT3G03200|AT1G01260|AT4G24240|AT3G08720|AT5G43630|AT5G51190|AT5G62430|AT3G09600|AT2G43500|AT5G28770|AT5G08130|AT1G77250|AT4G23810|AT5G07100|AT3G02150|AT5G24120|AT1G22770|AT1G68050|AT1G78600|AT4G12750|AT5G16680|AT4G25480|AT2G34970|AT5G57660|AT2G18790|AT1G18330|AT3G11020|AT2G31380|AT5G53290|AT1G80840|AT4G29190|AT2G02450|AT3G09230|AT4G21670|AT2G44940|AT2G28550|AT4G31550|AT2G25450|AT1G13260|AT1G25250|AT4G18130|AT5G37260|AT1G77200|AT1G49560|AT5G57150|AT5G05410|AT2G35700|AT3G50060|AT5G17300|AT1G43860|AT3G57300|AT5G27810|AT5G47220|AT2G40740|AT4G31800|AT3G12280|AT2G02070|AT2G46970|AT1G51700|AT4G27950|AT2G46400|AT3G18524|AT1G71030|AT1G60860|AT2G38470|AT3G50260|AT3G44350|AT4G04450|AT3G55980|AT4G28140|AT2G40140|AT5G22380|AT2G30250|AT3G06490|AT1G26610|AT1G18570|AT1G01060|AT1G12260|AT2G18090|AT3G05800|AT1G20980|AT3G47500|AT5G44180|AT4G37260|AT1G28370|AT4G25470|AT2G41460|AT4G01550|AT1G76580|AT4G17570|AT4G18390|AT4G17490|AT5G39660|AT3G10113
9620	8.0913E-8	2.5912E-6	21	156	759	22304	response to fungus	AT5G57220|AT5G24530|AT2G40140|AT3G52400|AT1G80840|AT3G06490|AT5G13320|AT2G42530|AT1G64280|AT2G34930|AT2G44490|AT4G31800|AT1G51090|AT4G12470|AT3G60190|AT2G38470|AT1G74710|AT3G50970|AT1G01470|AT4G19230|AT2G39660
50832	8.6797E-8	2.7134E-6	18	117	759	22304	defense response to fungus	AT5G57220|AT2G40140|AT3G52400|AT1G80840|AT2G42530|AT1G64280|AT2G44490|AT2G34930|AT4G31800|AT1G51090|AT4G12470|AT3G60190|AT1G74710|AT2G38470|AT3G50970|AT4G19230|AT1G01470|AT2G39660
51171	1.0112E-7	3.0330E-6	92	1545	759	22304	regulation of nitrogen compound metabolic process	AT2G37520|AT3G03200|AT1G01260|AT4G24240|AT5G43630|AT5G51190|AT3G09600|AT5G62430|AT2G43500|AT5G28770|AT5G08130|AT1G77250|AT4G23810|AT5G07100|AT3G02150|AT5G24120|AT1G22770|AT1G68050|AT1G78600|AT4G12750|AT5G16680|AT4G25480|AT5G57660|AT2G18790|AT1G18330|AT3G11020|AT2G31380|AT5G53290|AT1G80840|AT4G29190|AT2G02450|AT3G09230|AT4G21670|AT2G44940|AT2G28550|AT4G31550|AT1G13260|AT1G25250|AT4G18130|AT5G37260|AT1G77200|AT1G49560|AT5G57150|AT5G05410|AT2G35700|AT3G50060|AT5G17300|AT1G43860|AT3G57300|AT5G27810|AT5G47220|AT2G40740|AT4G31800|AT3G12280|AT2G02070|AT2G46970|AT1G51700|AT4G27950|AT2G46400|AT3G18524|AT1G71030|AT1G60860|AT2G38470|AT3G50260|AT3G44350|AT4G04450|AT3G55980|AT4G28140|AT2G40140|AT5G22380|AT2G30250|AT3G06490|AT1G26610|AT1G18570|AT1G01060|AT1G12260|AT2G18090|AT3G05800|AT1G20980|AT3G47500|AT5G44180|AT4G37260|AT1G28370|AT4G25470|AT2G41460|AT4G01550|AT1G76580|AT4G17570|AT4G18390|AT4G17490|AT5G39660|AT3G10113
9719	1.0164E-7	3.0330E-6	59	835	759	22304	response to endogenous stimulus	AT4G14560|AT1G28130|AT3G52400|AT3G09600|AT2G17290|AT5G13320|AT5G63320|AT5G08130|AT4G37390|AT5G63160|AT5G45820|AT4G37760|AT1G27730|AT2G23170|AT3G50970|AT2G18790|AT1G12420|AT4G36110|AT1G18330|AT3G57530|AT5G57560|AT1G01560|AT5G07010|AT4G34390|AT3G51920|AT1G08920|AT4G21670|AT1G13260|AT1G13740|AT5G37260|AT5G46050|AT3G28860|AT3G22060|AT2G13540|AT3G50060|AT1G22690|AT1G19850|AT5G17300|AT1G08930|AT5G47220|AT4G30270|AT1G71030|AT4G27260|AT2G46830|AT3G55610|AT3G06490|AT4G18010|AT1G18570|AT1G01060|AT1G19180|AT3G05800|AT4G03400|AT4G37260|AT1G28370|AT4G34240|AT5G54490|AT4G17490|AT1G18890|AT5G01540
10468	1.2200E-7	3.5596E-6	96	1642	759	22304	regulation of gene expression	AT2G37520|AT3G03200|AT1G01260|AT4G24240|AT3G08720|AT5G43630|AT5G51190|AT3G07780|AT5G62430|AT3G09600|AT2G43500|AT5G28770|AT5G08130|AT1G77250|AT4G23810|AT5G07100|AT3G02150|AT5G24120|AT1G22770|AT1G68050|AT1G78600|AT4G12750|AT5G16680|AT4G25480|AT2G34970|AT5G57660|AT2G18790|AT1G18330|AT3G11020|AT2G31380|AT5G53290|AT1G80840|AT4G29190|AT2G02450|AT3G09230|AT4G21670|AT2G44940|AT2G28550|AT4G31550|AT1G13260|AT1G25250|AT4G18130|AT1G73100|AT5G37260|AT1G77200|AT1G49560|AT5G57150|AT5G05410|AT2G35700|AT2G13540|AT3G50060|AT5G17300|AT1G43860|AT3G57300|AT5G27810|AT5G47220|AT2G40740|AT4G31800|AT3G12280|AT2G02070|AT2G46970|AT1G51700|AT4G27950|AT2G46400|AT1G71030|AT2G38470|AT3G50260|AT3G44350|AT4G04450|AT3G55980|AT4G28140|AT2G40140|AT5G22380|AT2G30250|AT3G06490|AT1G26610|AT1G18570|AT1G01060|AT1G12260|AT2G18090|AT3G05800|AT1G20980|AT2G46020|AT3G47500|AT5G44180|AT4G37260|AT1G28370|AT4G25470|AT2G41460|AT4G01550|AT1G76580|AT4G17570|AT4G18390|AT4G17490|AT5G39660|AT3G10113
60255	2.1395E-7	6.1069E-6	97	1685	759	22304	regulation of macromolecule metabolic process	AT2G37520|AT5G51190|AT5G43630|AT3G09600|AT5G62430|AT2G43500|AT5G28770|AT5G08130|AT4G23810|AT5G07100|AT1G68050|AT4G12750|AT4G25480|AT5G57660|AT2G18790|AT3G11020|AT1G80840|AT5G53290|AT4G29190|AT3G09230|AT4G31550|AT2G44940|AT1G13260|AT1G25250|AT4G18130|AT5G37260|AT1G73100|AT1G77200|AT1G49560|AT3G57300|AT5G27810|AT3G12280|AT4G31800|AT1G51700|AT4G27950|AT3G18524|AT2G46400|AT1G71030|AT3G44350|AT4G04450|AT4G28140|AT3G55980|AT2G30250|AT1G18570|AT1G01060|AT3G05800|AT2G18090|AT2G46020|AT3G47500|AT5G44180|AT4G25470|AT4G17570|AT4G18390|AT5G39660|AT1G01260|AT3G03200|AT3G08720|AT4G24240|AT3G07780|AT1G77250|AT3G02150|AT1G22770|AT5G24120|AT1G78600|AT5G16680|AT2G34970|AT1G18330|AT2G31380|AT2G02450|AT4G21670|AT2G28550|AT5G57150|AT5G05410|AT2G35700|AT3G50060|AT2G13540|AT1G43860|AT5G17300|AT5G47220|AT2G40740|AT2G02070|AT2G46970|AT3G50260|AT2G38470|AT2G40140|AT5G22380|AT3G06490|AT1G26610|AT1G12260|AT1G20980|AT4G37260|AT1G28370|AT2G41460|AT1G76580|AT4G01550|AT4G17490|AT3G10113
9725	4.0284E-7	1.1254E-5	54	767	759	22304	response to hormone stimulus	AT4G14560|AT1G28130|AT3G09600|AT2G17290|AT5G13320|AT5G63320|AT4G37390|AT5G08130|AT5G63160|AT5G45820|AT1G27730|AT2G23170|AT3G50970|AT1G12420|AT4G36110|AT1G18330|AT3G57530|AT5G57560|AT1G01560|AT4G34390|AT3G51920|AT1G08920|AT4G21670|AT1G13260|AT1G13740|AT5G37260|AT5G46050|AT3G28860|AT3G22060|AT2G13540|AT3G50060|AT1G22690|AT1G19850|AT5G17300|AT1G08930|AT5G47220|AT4G30270|AT1G71030|AT4G27260|AT2G46830|AT3G55610|AT3G06490|AT4G18010|AT1G18570|AT1G01060|AT3G05800|AT4G03400|AT4G37260|AT1G28370|AT4G34240|AT5G54490|AT4G17490|AT1G18890|AT5G01540
9415	9.9123E-7	2.7114E-5	22	196	759	22304	response to water	AT2G17820|AT3G23920|AT3G11020|AT4G08920|AT5G20830|AT3G06010|AT1G08930|AT3G51920|AT1G08920|AT2G17840|AT4G25480|AT3G61430|AT4G34240|AT5G67030|AT4G25490|AT5G45340|AT3G14440|AT1G27730|AT2G38470|AT3G50970|AT5G05410|AT1G01470
23052	1.0171E-6	2.7253E-5	65	1023	759	22304	signaling	AT5G63770|AT3G52400|AT2G17290|AT5G13320|AT5G12940|AT5G08130|AT3G03950|AT1G64280|AT5G58380|AT2G46790|AT5G58700|AT2G18790|AT3G57530|AT4G11330|AT1G01560|AT4G34390|AT3G51920|AT4G28490|AT2G34930|AT4G21670|AT3G15920|AT5G07920|AT4G18130|AT5G02810|AT5G57630|AT3G05660|AT4G08920|AT5G42140|AT1G72940|AT3G14720|AT5G17300|AT5G47220|AT1G09970|AT2G25350|AT3G52430|AT4G30270|AT2G46970|AT4G19515|AT1G25320|AT3G59400|AT2G30880|AT2G46340|AT2G40080|AT5G06860|AT1G65390|AT1G53510|AT5G40170|AT1G02340|AT5G46330|AT1G19180|AT1G66090|AT1G66150|AT3G05800|AT5G22690|AT2G42540|AT5G45750|AT3G20410|AT1G28370|AT2G32140|AT5G67030|AT1G33600|AT4G17490|AT1G18890|AT5G01540|AT1G51690
9414	1.8811E-6	4.9399E-5	21	188	759	22304	response to water deprivation	AT2G17820|AT3G23920|AT3G11020|AT4G08920|AT3G06010|AT1G08930|AT3G51920|AT1G08920|AT2G17840|AT3G61430|AT4G25480|AT4G34240|AT5G67030|AT4G25490|AT5G45340|AT3G14440|AT1G27730|AT2G38470|AT3G50970|AT5G05410|AT1G01470
71482	3.2471E-6	8.1990E-5	10	47	759	22304	cellular response to light stimulus	AT2G46970|AT4G18130|AT5G02810|AT4G08920|AT1G02340|AT2G46790|AT2G46340|AT2G42540|AT2G18790|AT2G40080
71478	3.2471E-6	8.1990E-5	10	47	759	22304	cellular response to radiation	AT2G46970|AT4G18130|AT5G02810|AT4G08920|AT1G02340|AT2G46790|AT2G46340|AT2G42540|AT2G18790|AT2G40080
6970	4.1316E-6	1.0235E-4	32	388	759	22304	response to osmotic stress	AT3G08720|AT5G20830|AT3G09600|AT1G08930|AT2G17840|AT5G62520|AT2G37570|AT1G71030|AT2G23030|AT5G63650|AT1G27730|AT2G38470|AT2G46830|AT1G18330|AT2G17820|AT3G57530|AT3G55610|AT1G06040|AT2G30250|AT3G06490|AT5G49480|AT3G06010|AT1G18570|AT1G01060|AT3G51920|AT1G08920|AT2G42540|AT5G67030|AT5G37260|AT3G14440|AT1G60220|AT5G46050
71489	7.6904E-6	1.8359E-4	9	41	759	22304	cellular response to red or far red light	AT2G46970|AT4G18130|AT5G02810|AT1G02340|AT2G46790|AT2G46340|AT2G42540|AT2G18790|AT2G40080
10017	7.6904E-6	1.8359E-4	9	41	759	22304	red or far-red light signaling pathway	AT2G46970|AT4G18130|AT5G02810|AT1G02340|AT2G46790|AT2G46340|AT2G42540|AT2G18790|AT2G40080
80134	1.2240E-5	2.8697E-4	12	78	759	22304	regulation of response to stress	AT3G61190|AT3G52400|AT1G80840|AT5G20150|AT1G74710|AT3G57300|AT5G47220|AT1G64280|AT3G52430|AT4G23810|AT2G18790|AT4G31800
23033	2.2380E-5	5.1552E-4	42	623	759	22304	signaling pathway	AT5G63770|AT4G08920|AT3G52400|AT2G17290|AT5G17300|AT5G13320|AT5G47220|AT5G08130|AT3G03950|AT1G09970|AT1G64280|AT2G25350|AT3G52430|AT4G30270|AT2G46970|AT1G25320|AT2G46790|AT3G59400|AT2G46340|AT5G58700|AT2G18790|AT2G40080|AT3G57530|AT1G02340|AT4G34390|AT5G46330|AT3G51920|AT4G28490|AT1G19180|AT4G21670|AT3G05800|AT3G15920|AT2G42540|AT5G07920|AT5G45750|AT4G18130|AT5G02810|AT1G28370|AT5G67030|AT4G17490|AT1G18890|AT5G01540
71214	2.7263E-5	6.1717E-4	10	59	759	22304	cellular response to abiotic stimulus	AT2G46970|AT4G18130|AT5G02810|AT4G08920|AT1G02340|AT2G46790|AT2G46340|AT2G42540|AT2G18790|AT2G40080
5992	2.8255E-5	6.2879E-4	6	19	759	22304	trehalose biosynthetic process	AT4G22590|AT1G68020|AT2G22190|AT2G18700|AT1G60140|AT1G06410
16138	3.1728E-5	6.9432E-4	10	60	759	22304	glycoside biosynthetic process	AT2G25450|AT5G57220|AT5G20830|AT4G22590|AT1G68020|AT1G18570|AT2G22190|AT2G18700|AT1G60140|AT1G06410
9637	4.1831E-5	9.0040E-4	9	50	759	22304	response to blue light	AT5G24120|AT1G22770|AT1G29920|AT1G68050|AT4G08920|AT1G02340|AT3G27690|AT3G28860|AT2G18790
31347	6.4647E-5	1.3691E-3	10	65	759	22304	regulation of defense response	AT3G61190|AT3G52400|AT1G80840|AT1G74710|AT5G47220|AT1G64280|AT3G52430|AT4G23810|AT2G18790|AT4G31800
46351	6.6179E-5	1.3793E-3	7	31	759	22304	disaccharide biosynthetic process	AT5G20830|AT4G22590|AT1G68020|AT2G22190|AT2G18700|AT1G60140|AT1G06410
5991	7.1201E-5	1.4607E-3	6	22	759	22304	trehalose metabolic process	AT4G22590|AT1G68020|AT2G22190|AT2G18700|AT1G60140|AT1G06410
48583	9.4154E-5	1.9019E-3	16	157	759	22304	regulation of response to stimulus	AT1G80840|AT3G52400|AT5G20150|AT3G57300|AT5G47220|AT3G52430|AT1G64280|AT4G23810|AT4G31800|AT1G22770|AT1G78600|AT3G61190|AT1G35670|AT1G74710|AT2G46340|AT2G18790
9651	1.1644E-4	2.3165E-3	27	360	759	22304	response to salt stress	AT3G08720|AT3G09600|AT1G08930|AT2G17840|AT5G62520|AT2G37570|AT1G71030|AT1G27730|AT5G63650|AT2G38470|AT2G46830|AT1G18330|AT3G57530|AT3G55610|AT1G06040|AT2G30250|AT3G06490|AT5G49480|AT3G06010|AT1G18570|AT1G01060|AT3G51920|AT1G08920|AT5G37260|AT3G14440|AT5G46050|AT1G60220
9987	1.3861E-4	2.7163E-3	299	7393	759	22304	cellular process	AT1G70530|AT3G52400|AT4G30210|AT3G19720|AT5G08130|AT1G64280|AT1G18390|AT2G21380|AT2G41510|AT1G54130|AT1G35670|AT5G67340|AT1G27730|AT2G18700|AT1G14370|AT4G34350|AT3G10180|AT5G53290|AT2G24640|AT4G24400|AT5G33290|AT2G41500|AT4G28490|AT3G57660|AT3G49160|AT3G16560|AT4G37190|AT4G28480|AT2G24230|AT3G17205|AT3G53260|AT1G21080|AT1G56300|AT3G43610|AT5G63800|AT4G08920|AT5G20830|AT3G45970|AT1G09970|AT2G44490|AT3G12280|AT2G26990|AT4G13350|AT2G40270|AT1G18370|AT1G71030|AT2G37040|AT1G25320|AT5G56350|AT1G69610|AT2G46340|AT3G43300|AT2G04530|AT2G04270|AT1G53510|AT5G05140|AT1G02340|AT2G12550|AT4G36220|AT5G46330|AT3G02760|AT1G51450|AT4G35740|AT1G10060|AT1G03780|AT1G78510|AT1G60220|AT4G18390|AT5G01540|AT5G07660|AT1G67580|AT5G37380|AT1G04635|AT1G09240|AT1G68690|AT5G24470|AT3G58690|AT3G08720|AT1G24150|AT2G28560|AT5G08030|AT5G44635|AT3G57430|AT1G78600|AT1G74960|AT1G27770|AT1G11050|AT1G17290|AT3G50240|AT2G37420|AT5G28080|AT4G04695|AT1G34260|AT3G12980|AT4G22590|AT4G23270|AT5G25930|AT1G14750|AT1G61380|AT3G10310|AT3G13940|AT3G51310|AT4G21800|AT3G11710|AT1G71040|AT5G10790|AT5G03650|AT2G30040|AT5G54160|AT1G30380|AT1G18130|AT2G13540|AT5G63700|AT1G26190|AT5G17300|AT5G48600|AT3G55880|AT3G18750|AT1G75100|AT5G47220|AT2G05060|AT4G29610|AT4G30270|AT3G17790|AT3G13380|AT1G48920|AT2G46970|AT2G06510|AT2G29680|AT4G36550|AT5G26030|AT2G05940|AT1G77760|AT2G38470|AT5G52920|AT5G24030|AT3G59400|AT3G07360|AT1G29690|AT4G23150|AT1G74360|AT5G16260|AT1G51940|AT1G61360|AT5G02370|AT1G19180|AT1G66090|AT3G20410|AT1G04860|AT1G60190|AT5G64040|AT1G03740|AT4G17490|AT4G33050|AT3G47340|AT1G22620|AT4G19230|AT1G29920|AT5G24530|AT4G18290|AT3G23920|AT3G54030|AT3G17340|AT5G04320|AT3G54860|AT2G22190|AT2G26560|AT1G17190|AT5G22500|AT2G36350|AT1G68050|AT3G61190|AT4G33920|AT3G60190|AT1G48900|AT5G45340|AT1G02400|AT2G46790|AT1G32900|AT2G18790|AT5G61210|AT5G60270|AT3G57530|AT5G18750|AT5G20150|AT5G07010|AT1G79640|AT3G54850|AT2G15090|AT1G17050|AT5G26920|AT4G15130|AT4G18130|AT1G74330|AT4G23220|AT1G06670|AT5G51600|AT1G58290|AT3G17360|AT2G45920|AT3G27690|AT2G40930|AT3G57300|AT2G39180|AT5G41260|AT5G53450|AT4G27950|AT5G04720|AT3G18524|AT3G12200|AT4G36040|AT2G23030|AT3G20260|AT1G74710|AT1G73460|AT2G40080|AT5G43910|AT1G18570|AT5G63880|AT3G05800|AT1G66880|AT2G46020|AT1G21640|AT1G72700|AT5G04040|AT5G67030|AT5G55830|AT4G15420|AT3G18730|AT2G36220|AT4G04770|AT4G23200|AT3G19050|AT1G48790|AT2G01890|AT2G29890|AT5G09890|AT3G07780|AT2G17290|AT1G72770|AT5G13320|AT3G54670|AT5G58380|AT3G02150|AT2G22010|AT5G24120|AT4G21270|AT1G53430|AT5G28740|AT5G57220|AT5G52570|AT4G39950|AT4G21670|AT1G60140|AT2G41540|AT4G34250|AT1G68370|AT1G53050|AT2G25450|AT5G02810|AT5G57630|AT2G20580|AT3G19960|AT1G68020|AT1G12580|AT1G61800|AT2G35700|AT3G21070|AT3G17420|AT5G57350|AT3G52430|AT5G62520|AT4G29040|AT1G11300|AT1G76040|AT5G13630|AT2G39660|AT2G21470|AT5G66210|AT1G30000|AT3G55610|AT4G29740|AT4G18010|AT3G11670|AT1G06410|AT5G58350|AT2G42540|AT5G22690|AT1G71800|AT1G53440|AT3G24350|AT3G55950|AT3G13310|AT5G56630|AT1G28370|AT3G14440|AT3G22420|AT1G18890|AT1G44446
52544	1.4390E-4	2.7382E-3	5	16	759	22304	defense response by callose deposition in cell wall	AT5G57220|AT1G18570|AT5G46330|AT4G39950|AT2G44490
52482	1.4390E-4	2.7382E-3	5	16	759	22304	defense response by cell wall thickening	AT5G57220|AT1G18570|AT5G46330|AT4G39950|AT2G44490
9312	1.5035E-4	2.8201E-3	7	35	759	22304	oligosaccharide biosynthetic process	AT5G20830|AT4G22590|AT1G68020|AT2G22190|AT2G18700|AT1G60140|AT1G06410
10228	1.5804E-4	2.8997E-3	11	86	759	22304	vegetative to reproductive phase transition of meristem	AT5G01040|AT2G13540|AT3G28730|AT1G60220|AT1G01060|AT3G22420|AT2G46340|AT5G62640|AT2G28550|AT2G40080|AT2G46830
32501	1.5901E-4	2.8997E-3	87	1732	759	22304	multicellular organismal process	AT1G04635|AT5G63770|AT5G62230|AT5G24470|AT3G03200|AT4G30090|AT3G07780|AT3G54720|AT4G29900|AT5G63160|AT3G02150|AT1G22770|AT5G22500|AT1G43850|AT2G35060|AT1G61140|AT2G28890|AT2G41510|AT1G27730|AT4G10560|AT2G18790|AT5G40480|AT5G53290|AT3G12980|AT1G06040|AT3G21640|AT2G02450|AT2G41500|AT2G28550|AT1G68370|AT1G13260|AT4G18130|AT4G21800|AT5G37260|AT1G71040|AT1G07630|AT3G28860|AT1G01470|AT2G13540|AT3G50060|AT1G19850|AT4G08920|AT5G63800|AT2G03150|AT3G52430|AT3G12280|AT2G26990|AT5G63790|AT1G19270|AT1G48920|AT2G06510|AT4G29040|AT1G18370|AT3G28730|AT4G27950|AT1G11300|AT5G52920|AT3G55510|AT2G46340|AT3G44350|AT2G40080|AT2G46830|AT2G21470|AT2G17820|AT5G22380|AT1G30000|AT3G55610|AT1G71880|AT4G18010|AT1G01060|AT1G19180|AT1G12260|AT1G51450|AT5G62640|AT5G16780|AT1G30610|AT2G46020|AT5G01040|AT3G13960|AT1G60220|AT4G01550|AT3G22420|AT3G18730|AT4G18390|AT4G33050|AT5G01540|AT4G19230
9753	1.6406E-4	2.9508E-3	15	148	759	22304	response to jasmonic acid stimulus	AT3G52400|AT3G09600|AT3G06490|AT5G07010|AT1G18570|AT1G01060|AT1G19180|AT5G47220|AT4G37260|AT1G71030|AT5G37260|AT4G37760|AT5G46050|AT2G18790|AT2G46830
16137	1.7545E-4	3.1130E-3	11	87	759	22304	glycoside metabolic process	AT2G25450|AT5G57220|AT5G20830|AT4G22590|AT1G68020|AT1G18570|AT2G22190|AT2G18700|AT1G60140|AT2G44490|AT1G06410
9611	1.8017E-4	3.1306E-3	14	133	759	22304	response to wounding	AT5G47240|AT1G71697|AT5G63770|AT1G80840|AT1G64280|AT3G61190|AT1G76650|AT3G61060|AT2G37040|AT4G37760|AT5G46050|AT1G27730|AT3G53260|AT1G01470
48573	1.8121E-4	3.1306E-3	7	36	759	22304	photoperiodism, flowering	AT2G13540|AT1G01060|AT3G22420|AT2G46340|AT5G62640|AT2G40080|AT2G46830
23060	2.3401E-4	3.9391E-3	35	541	759	22304	signal transmission	AT3G05660|AT5G42140|AT1G72940|AT3G14720|AT5G12940|AT5G47220|AT3G03950|AT2G25350|AT5G58380|AT4G19515|AT2G30880|AT2G46340|AT5G58700|AT1G65390|AT5G06860|AT1G53510|AT4G11330|AT5G40170|AT1G02340|AT1G01560|AT3G51920|AT1G66090|AT1G66150|AT2G34930|AT3G15920|AT5G22690|AT5G45750|AT3G20410|AT4G18130|AT5G57630|AT1G28370|AT2G32140|AT1G33600|AT4G17490|AT1G51690
23046	2.3401E-4	3.9391E-3	35	541	759	22304	signaling process	AT3G05660|AT5G42140|AT1G72940|AT3G14720|AT5G12940|AT5G47220|AT3G03950|AT2G25350|AT5G58380|AT4G19515|AT2G30880|AT2G46340|AT5G58700|AT1G65390|AT5G06860|AT1G53510|AT4G11330|AT5G40170|AT1G02340|AT1G01560|AT3G51920|AT1G66090|AT1G66150|AT2G34930|AT3G15920|AT5G22690|AT5G45750|AT3G20410|AT4G18130|AT5G57630|AT1G28370|AT2G32140|AT1G33600|AT4G17490|AT1G51690
9816	2.4429E-4	4.0439E-3	6	27	759	22304	defense response to bacterium, incompatible interaction	AT2G40000|AT5G13320|AT3G52430|AT4G23190|AT4G23810|AT5G26920
46148	2.4639E-4	4.0439E-3	10	76	759	22304	pigment biosynthetic process	AT5G54160|AT5G52570|AT1G78600|AT1G71030|AT5G67030|AT5G26030|AT3G59400|AT1G44446|AT5G13630|AT1G58290
7165	2.5270E-4	4.0722E-3	32	480	759	22304	signal transduction	AT3G05660|AT5G42140|AT1G72940|AT3G14720|AT5G12940|AT3G03950|AT2G25350|AT5G58380|AT4G19515|AT2G30880|AT2G46340|AT5G58700|AT1G65390|AT5G06860|AT1G53510|AT4G11330|AT5G40170|AT1G02340|AT1G01560|AT3G51920|AT1G66090|AT1G66150|AT2G34930|AT3G15920|AT5G22690|AT5G45750|AT3G20410|AT4G18130|AT5G57630|AT2G32140|AT1G33600|AT1G51690
52543	2.6672E-4	4.0722E-3	5	18	759	22304	callose deposition in cell wall	AT5G57220|AT1G18570|AT5G46330|AT4G39950|AT2G44490
52542	2.6672E-4	4.0722E-3	5	18	759	22304	defense response by callose deposition	AT5G57220|AT1G18570|AT5G46330|AT4G39950|AT2G44490
43288	2.6672E-4	4.0722E-3	5	18	759	22304	apocarotenoid metabolic process	AT5G67030|AT5G45340|AT3G14440|AT2G18790|AT4G19230
31348	2.6672E-4	4.0722E-3	5	18	759	22304	negative regulation of defense response	AT3G61190|AT3G52400|AT1G74710|AT1G64280|AT3G52430
9687	2.6672E-4	4.0722E-3	5	18	759	22304	abscisic acid metabolic process	AT5G67030|AT5G45340|AT3G14440|AT2G18790|AT4G19230
42440	2.8884E-4	4.3592E-3	11	92	759	22304	pigment metabolic process	AT5G54160|AT5G52570|AT1G78600|AT4G08920|AT1G71030|AT5G67030|AT5G26030|AT3G59400|AT1G44446|AT5G13630|AT1G58290
9648	3.0559E-4	4.5595E-3	7	39	759	22304	photoperiodism	AT2G13540|AT1G01060|AT3G22420|AT2G46340|AT5G62640|AT2G40080|AT2G46830
9791	3.2602E-4	4.7597E-3	50	884	759	22304	post-embryonic development	AT5G62230|AT1G04635|AT5G24470|AT4G30090|AT3G07780|AT3G54720|AT4G29900|AT1G22770|AT1G43850|AT4G10560|AT2G18790|AT5G40480|AT5G53290|AT1G06040|AT3G12980|AT2G28550|AT1G13260|AT5G37260|AT3G28860|AT1G01470|AT3G50060|AT2G13540|AT1G19850|AT5G63800|AT4G08920|AT2G03150|AT2G26990|AT1G19270|AT4G29040|AT3G28730|AT5G52920|AT3G55510|AT2G46340|AT2G46830|AT2G40080|AT2G21470|AT2G17820|AT3G55610|AT4G18010|AT1G19180|AT1G01060|AT1G12260|AT5G62640|AT1G30610|AT5G16780|AT5G01040|AT1G60220|AT3G22420|AT5G01540|AT4G19230
32502	3.2626E-4	4.7597E-3	89	1820	759	22304	developmental process	AT1G04635|AT5G63770|AT5G62230|AT5G24470|AT3G03200|AT4G30090|AT3G07780|AT3G54720|AT4G29900|AT4G23810|AT5G63160|AT3G02150|AT1G22770|AT5G22500|AT1G43850|AT2G35060|AT1G61140|AT2G28890|AT2G41510|AT4G10560|AT2G18790|AT5G40480|AT5G53290|AT3G12980|AT1G06040|AT3G21640|AT2G02450|AT2G41500|AT2G28550|AT1G13260|AT1G66330|AT4G21800|AT5G37260|AT1G71040|AT1G07630|AT3G28860|AT5G51600|AT1G01470|AT2G13540|AT3G50060|AT1G19850|AT4G08920|AT5G63800|AT3G45970|AT2G03150|AT3G52430|AT3G12280|AT2G26990|AT4G30270|AT5G63790|AT1G19270|AT1G48920|AT2G06510|AT4G29040|AT1G18370|AT3G28730|AT4G27950|AT5G52920|AT3G55510|AT2G46340|AT3G44350|AT2G40080|AT2G46830|AT2G21470|AT2G17820|AT5G22380|AT1G30000|AT3G55610|AT4G18010|AT1G01060|AT1G19180|AT1G12260|AT1G51450|AT5G62640|AT5G16780|AT1G30610|AT2G46020|AT1G71800|AT5G01040|AT3G13960|AT1G60220|AT4G01550|AT3G22420|AT3G18730|AT4G18390|AT4G33050|AT5G01540|AT1G22620|AT4G19230
9723	3.4140E-4	4.9259E-3	13	125	759	22304	response to ethylene stimulus	AT1G18330|AT3G50060|AT3G09600|AT3G06490|AT1G18570|AT1G01060|AT5G47220|AT4G37260|AT1G71030|AT1G28370|AT5G37260|AT4G17490|AT2G46830
52386	3.5189E-4	4.9681E-3	5	19	759	22304	cell wall thickening	AT5G57220|AT1G18570|AT5G46330|AT4G39950|AT2G44490
1666	3.5189E-4	4.9681E-3	5	19	759	22304	response to hypoxia	AT5G54960|AT1G17290|AT5G57380|AT3G52430|AT5G63790
51716	3.5739E-4	4.9920E-3	43	729	759	22304	cellular response to stimulus	AT2G13540|AT4G08920|AT3G52400|AT2G17290|AT5G17300|AT5G13320|AT3G55880|AT5G47220|AT5G08130|AT2G26560|AT1G64280|AT2G28560|AT3G52430|AT2G44490|AT4G30270|AT2G46970|AT3G18524|AT2G46790|AT2G46340|AT2G18790|AT2G40080|AT5G57220|AT3G57530|AT1G02340|AT5G20150|AT1G18570|AT5G46330|AT1G19180|AT4G39950|AT4G21670|AT1G14750|AT3G05800|AT2G42540|AT4G18130|AT5G02810|AT1G28370|AT5G67030|AT1G71040|AT4G17490|AT1G18890|AT3G47340|AT5G01540|AT5G07660
48571	3.7288E-4	5.0999E-3	3	5	759	22304	long-day photoperiodism	AT2G13540|AT1G01060|AT2G46830
48574	3.7288E-4	5.0999E-3	3	5	759	22304	long-day photoperiodism, flowering	AT2G13540|AT1G01060|AT2G46830
7275	3.7986E-4	5.1418E-3	82	1655	759	22304	multicellular organismal development	AT1G04635|AT5G63770|AT5G62230|AT5G24470|AT3G03200|AT4G30090|AT3G07780|AT3G54720|AT4G29900|AT5G63160|AT3G02150|AT1G22770|AT5G22500|AT1G43850|AT2G35060|AT1G61140|AT2G28890|AT2G41510|AT4G10560|AT2G18790|AT5G40480|AT5G53290|AT3G12980|AT1G06040|AT3G21640|AT2G02450|AT2G41500|AT2G28550|AT1G13260|AT4G21800|AT5G37260|AT1G71040|AT1G07630|AT3G28860|AT1G01470|AT2G13540|AT3G50060|AT1G19850|AT4G08920|AT5G63800|AT2G03150|AT3G52430|AT3G12280|AT2G26990|AT5G63790|AT1G19270|AT1G48920|AT2G06510|AT4G29040|AT1G18370|AT3G28730|AT4G27950|AT5G52920|AT3G55510|AT2G46340|AT3G44350|AT2G40080|AT2G46830|AT2G21470|AT2G17820|AT5G22380|AT1G30000|AT3G55610|AT4G18010|AT1G01060|AT1G19180|AT1G12260|AT1G51450|AT5G62640|AT5G16780|AT1G30610|AT2G46020|AT5G01040|AT3G13960|AT1G60220|AT4G01550|AT3G22420|AT3G18730|AT4G18390|AT4G33050|AT5G01540|AT4G19230
10218	4.2110E-4	5.6419E-3	7	41	759	22304	response to far red light	AT5G24120|AT1G22770|AT1G29920|AT5G24470|AT3G27690|AT3G28860|AT2G46340
10114	4.5135E-4	5.9861E-3	8	54	759	22304	response to red light	AT5G24120|AT1G29920|AT5G24470|AT5G67030|AT3G27690|AT2G46340|AT2G18790|AT2G40080
52545	4.5612E-4	5.9888E-3	5	20	759	22304	callose localization	AT5G57220|AT1G18570|AT5G46330|AT4G39950|AT2G44490
9311	5.1265E-4	6.6094E-3	8	55	759	22304	oligosaccharide metabolic process	AT1G30000|AT5G20830|AT4G22590|AT1G68020|AT2G22190|AT2G18700|AT1G60140|AT1G06410
6355	5.1345E-4	6.6094E-3	46	810	759	22304	regulation of transcription, DNA-dependent	AT2G35700|AT3G50060|AT2G37520|AT4G24240|AT5G51190|AT5G28770|AT5G27810|AT5G47220|AT1G77250|AT2G40740|AT4G23810|AT4G31800|AT5G07100|AT5G24120|AT4G12750|AT5G16680|AT4G27950|AT4G25480|AT2G46400|AT1G71030|AT2G38470|AT3G50260|AT4G04450|AT2G18790|AT4G28140|AT3G11020|AT5G53290|AT1G80840|AT2G30250|AT3G06490|AT1G18570|AT3G09230|AT2G18090|AT2G44940|AT2G28550|AT4G31550|AT1G13260|AT5G44180|AT4G18130|AT4G37260|AT1G28370|AT4G25470|AT1G77200|AT4G17570|AT4G17490|AT5G05410
51252	5.5531E-4	7.0788E-3	46	813	759	22304	regulation of RNA metabolic process	AT2G35700|AT3G50060|AT2G37520|AT4G24240|AT5G51190|AT5G28770|AT5G27810|AT5G47220|AT1G77250|AT2G40740|AT4G23810|AT4G31800|AT5G07100|AT5G24120|AT4G12750|AT5G16680|AT4G27950|AT4G25480|AT2G46400|AT1G71030|AT2G38470|AT3G50260|AT4G04450|AT2G18790|AT4G28140|AT3G11020|AT5G53290|AT1G80840|AT2G30250|AT3G06490|AT1G18570|AT3G09230|AT2G18090|AT2G44940|AT2G28550|AT4G31550|AT1G13260|AT5G44180|AT4G18130|AT4G37260|AT1G28370|AT4G25470|AT1G77200|AT4G17570|AT4G17490|AT5G05410
33037	5.8199E-4	7.2090E-3	5	21	759	22304	polysaccharide localization	AT5G57220|AT1G18570|AT5G46330|AT4G39950|AT2G44490
70482	5.8199E-4	7.2090E-3	5	21	759	22304	response to oxygen levels	AT5G54960|AT1G17290|AT5G57380|AT3G52430|AT5G63790
9631	5.8199E-4	7.2090E-3	5	21	759	22304	cold acclimation	AT4G25480|AT4G25470|AT4G25490|AT3G50970|AT2G42540
7017	6.4832E-4	7.9556E-3	11	101	759	22304	microtubule-based process	AT3G43610|AT2G21380|AT3G10310|AT4G21270|AT1G53510|AT1G03780|AT5G02370|AT3G50240|AT5G51600|AT2G37420|AT3G10180
6714	7.3223E-4	8.7401E-3	5	22	759	22304	sesquiterpenoid metabolic process	AT5G67030|AT5G45340|AT3G14440|AT2G18790|AT4G19230
46777	7.3223E-4	8.7401E-3	5	22	759	22304	protein amino acid autophosphorylation	AT4G08920|AT4G28490|AT1G09970|AT1G61380|AT2G39660
51761	7.3223E-4	8.7401E-3	5	22	759	22304	sesquiterpene metabolic process	AT5G67030|AT5G45340|AT3G14440|AT2G18790|AT4G19230
5984	7.5561E-4	8.9380E-3	7	45	759	22304	disaccharide metabolic process	AT5G20830|AT4G22590|AT1G68020|AT2G22190|AT2G18700|AT1G60140|AT1G06410
9814	8.9931E-4	1.0543E-2	11	105	759	22304	defense response, incompatible interaction	AT4G12470|AT2G40000|AT1G74710|AT5G13320|AT3G57260|AT1G64280|AT3G52430|AT2G44490|AT4G23190|AT4G23810|AT5G26920
9581	9.0963E-4	1.0569E-2	5	23	759	22304	detection of external stimulus	AT4G18130|AT1G02340|AT5G13320|AT5G46330|AT2G46340
19748	9.9498E-4	1.1418E-2	23	330	759	22304	secondary metabolic process	AT5G54160|AT5G57220|AT5G24530|AT5G52570|AT4G08920|AT4G30210|AT1G18570|AT4G36220|AT4G39950|AT2G44490|AT1G17190|AT2G25450|AT1G78600|AT1G71030|AT5G67030|AT2G37040|AT5G45340|AT3G14440|AT2G38470|AT1G02400|AT3G53260|AT2G18790|AT4G19230
44237	1.0001E-3	1.1418E-2	221	5407	759	22304	cellular metabolic process	AT1G70530|AT4G30210|AT1G18390|AT2G41510|AT1G54130|AT1G35670|AT5G67340|AT1G27730|AT2G18700|AT1G14370|AT4G34350|AT2G24640|AT4G24400|AT5G33290|AT2G41500|AT4G28490|AT3G57660|AT3G49160|AT3G16560|AT4G28480|AT2G24230|AT3G17205|AT3G53260|AT1G21080|AT1G56300|AT5G63800|AT4G08920|AT5G20830|AT2G44490|AT1G09970|AT3G12280|AT2G26990|AT2G40270|AT1G71030|AT2G37040|AT1G25320|AT5G56350|AT1G69610|AT2G04530|AT5G05140|AT2G12550|AT4G36220|AT5G46330|AT3G02760|AT1G51450|AT4G35740|AT1G10060|AT1G78510|AT1G60220|AT5G07660|AT1G67580|AT5G37380|AT1G04635|AT1G09240|AT1G68690|AT3G58690|AT3G08720|AT2G28560|AT5G08030|AT5G44635|AT3G57430|AT1G78600|AT1G74960|AT1G27770|AT1G11050|AT1G17290|AT5G28080|AT4G04695|AT3G12980|AT1G34260|AT4G22590|AT4G23270|AT5G25930|AT1G14750|AT1G61380|AT3G13940|AT3G11710|AT5G10790|AT5G03650|AT2G30040|AT5G54160|AT1G18130|AT1G30380|AT5G63700|AT2G13540|AT1G26190|AT5G17300|AT3G18750|AT4G29610|AT2G05060|AT1G48920|AT3G13380|AT2G06510|AT2G29680|AT5G26030|AT4G36550|AT2G38470|AT5G52920|AT1G77760|AT2G05940|AT3G59400|AT3G07360|AT4G23150|AT1G74360|AT5G16260|AT1G51940|AT1G61360|AT1G04860|AT3G20410|AT1G60190|AT5G64040|AT1G03740|AT3G47340|AT4G19230|AT5G24530|AT1G29920|AT3G23920|AT3G54030|AT2G22190|AT2G26560|AT1G17190|AT2G36350|AT1G68050|AT4G33920|AT5G45340|AT1G02400|AT1G32900|AT2G18790|AT5G60270|AT3G57530|AT5G18750|AT5G07010|AT1G79640|AT3G54850|AT2G15090|AT1G17050|AT5G26920|AT4G15130|AT4G18130|AT1G74330|AT4G23220|AT1G06670|AT1G58290|AT3G27690|AT2G45920|AT2G40930|AT3G57300|AT2G39180|AT5G41260|AT5G53450|AT3G18524|AT3G12200|AT4G36040|AT2G23030|AT3G20260|AT1G74710|AT1G73460|AT5G43910|AT1G18570|AT1G66880|AT1G21640|AT1G72700|AT5G04040|AT5G67030|AT5G55830|AT4G15420|AT2G36220|AT4G04770|AT4G23200|AT1G48790|AT2G01890|AT5G09890|AT1G72770|AT2G17290|AT5G13320|AT5G58380|AT2G22010|AT5G24120|AT1G53430|AT5G28740|AT5G57220|AT5G52570|AT4G39950|AT1G60140|AT2G41540|AT4G34250|AT1G68370|AT1G53050|AT2G25450|AT5G57630|AT2G20580|AT1G68020|AT1G12580|AT1G61800|AT3G21070|AT3G17420|AT5G57350|AT5G62520|AT4G29040|AT1G11300|AT5G13630|AT1G76040|AT2G39660|AT2G21470|AT1G30000|AT5G66210|AT3G55610|AT4G29740|AT4G18010|AT3G11670|AT1G06410|AT5G58350|AT1G71800|AT1G53440|AT3G55950|AT3G13310|AT5G56630|AT3G14440|AT3G22420|AT1G44446|AT1G18890
6955	1.0907E-3	1.2346E-2	20	272	759	22304	immune response	AT2G40000|AT1G65390|AT1G72940|AT5G13320|AT1G66090|AT5G47220|AT2G26560|AT1G64280|AT2G44490|AT3G52430|AT4G23190|AT4G23810|AT5G22690|AT5G26920|AT4G12470|AT4G19515|AT2G32140|AT1G74710|AT3G57260|AT1G29690
9640	1.1226E-3	1.2598E-2	7	48	759	22304	photomorphogenesis	AT5G24470|AT4G08920|AT1G06040|AT3G54720|AT3G28860|AT2G46340|AT2G26990
50793	1.1404E-3	1.2655E-2	20	273	759	22304	regulation of developmental process	AT5G16260|AT4G08920|AT3G07780|AT3G54720|AT5G62430|AT5G15850|AT3G02150|AT1G13260|AT1G22770|AT1G43850|AT1G68050|AT4G29040|AT1G78600|AT5G37260|AT3G02380|AT3G18730|AT4G18390|AT2G46340|AT2G18790|AT2G40080
10243	1.1566E-3	1.2655E-2	2	2	759	22304	response to organic nitrogen	AT5G46050|AT2G46830
50691	1.1566E-3	1.2655E-2	2	2	759	22304	regulation of defense response to virus by host	AT1G80840|AT4G31800
42343	1.2398E-3	1.3454E-2	3	7	759	22304	indole glucosinolate metabolic process	AT5G57220|AT1G18570|AT2G44490
45087	1.3483E-3	1.4511E-2	19	257	759	22304	innate immune response	AT2G40000|AT1G65390|AT1G72940|AT5G13320|AT1G66090|AT5G47220|AT2G26560|AT1G64280|AT2G44490|AT3G52430|AT4G23190|AT4G23810|AT5G22690|AT5G26920|AT4G12470|AT4G19515|AT2G32140|AT1G74710|AT3G57260
42214	1.4371E-3	1.5341E-2	6	37	759	22304	terpene metabolic process	AT5G52570|AT5G67030|AT5G45340|AT3G14440|AT2G18790|AT4G19230
48507	1.4646E-3	1.5509E-2	10	95	759	22304	meristem development	AT4G29040|AT1G19850|AT4G08920|AT3G07780|AT2G41510|AT3G54720|AT1G71040|AT3G55510|AT3G18730|AT5G16780
15995	1.6344E-3	1.7167E-2	5	26	759	22304	chlorophyll biosynthetic process	AT1G78600|AT3G59400|AT1G44446|AT5G13630|AT1G58290
51606	1.6582E-3	1.7279E-2	6	38	759	22304	detection of stimulus	AT4G18130|AT1G02340|AT5G13320|AT5G46330|AT3G51920|AT2G46340
2376	1.7538E-3	1.8132E-2	20	283	759	22304	immune system process	AT2G40000|AT1G65390|AT1G72940|AT5G13320|AT1G66090|AT5G47220|AT2G26560|AT1G64280|AT2G44490|AT3G52430|AT4G23190|AT4G23810|AT5G22690|AT5G26920|AT4G12470|AT4G19515|AT2G32140|AT1G74710|AT3G57260|AT1G29690
51188	2.2466E-3	2.3045E-2	12	135	759	22304	cofactor biosynthetic process	AT1G21640|AT3G21070|AT1G78600|AT5G26030|AT1G78510|AT1G74710|AT3G59400|AT1G44446|AT1G17050|AT5G13630|AT4G04770|AT1G58290
10305	2.7807E-3	2.8085E-2	4	18	759	22304	leaf vascular tissue pattern formation	AT1G19850|AT3G54720|AT5G16780|AT1G48920
10252	2.7807E-3	2.8085E-2	4	18	759	22304	auxin homeostasis	AT1G28130|AT4G27260|AT2G23170|AT4G37390
48580	2.8186E-3	2.8251E-2	13	157	759	22304	regulation of post-embryonic development	AT5G16260|AT3G54720|AT5G15850|AT1G13260|AT1G22770|AT1G68050|AT1G43850|AT1G78600|AT5G37260|AT3G02380|AT2G46340|AT2G18790|AT2G40080
22402	3.0176E-3	3.0016E-2	11	122	759	22304	cell cycle process	AT5G61210|AT2G06510|AT4G21270|AT5G04320|AT1G03780|AT3G54670|AT3G18730|AT1G14750|AT5G51600|AT5G07660|AT3G12280
2697	3.3911E-3	3.2739E-2	2	3	759	22304	regulation of immune effector process	AT1G80840|AT4G31800
10617	3.3911E-3	3.2739E-2	2	3	759	22304	circadian regulation of calcium ion oscillation	AT4G08920|AT2G18790
50688	3.3911E-3	3.2739E-2	2	3	759	22304	regulation of defense response to virus	AT1G80840|AT4G31800
51225	3.3911E-3	3.2739E-2	2	3	759	22304	spindle assembly	AT4G21270|AT1G03780
6813	3.5690E-3	3.3957E-2	6	44	759	22304	potassium ion transport	AT1G70300|AT2G35060|AT4G19960|AT5G53130|AT5G46240|AT4G30360
6779	3.5690E-3	3.3957E-2	6	44	759	22304	porphyrin biosynthetic process	AT1G78600|AT5G26030|AT3G59400|AT1G44446|AT5G13630|AT1G58290
9627	3.6697E-3	3.4665E-2	5	31	759	22304	systemic acquired resistance	AT4G12470|AT1G74710|AT3G57260|AT1G64280|AT3G52430
9733	3.8194E-3	3.5820E-2	19	282	759	22304	response to auxin stimulus	AT4G36110|AT4G14560|AT1G19850|AT1G28130|AT5G57560|AT3G09600|AT5G17300|AT1G18570|AT5G13320|AT1G01060|AT4G37390|AT5G63160|AT4G03400|AT4G27260|AT5G37260|AT5G54490|AT2G23170|AT3G28860|AT2G46830
7018	4.0018E-3	3.7265E-2	6	45	759	22304	microtubule-based movement	AT2G21380|AT3G10310|AT5G02370|AT3G50240|AT2G37420|AT3G10180
48608	4.3233E-3	3.9975E-2	39	735	759	22304	reproductive structure development	AT1G04635|AT5G62230|AT2G13540|AT1G19850|AT4G30090|AT5G63800|AT3G07780|AT3G54720|AT2G03150|AT4G29900|AT1G19270|AT1G22770|AT1G43850|AT3G28730|AT5G52920|AT3G55510|AT4G10560|AT2G46340|AT2G40080|AT2G46830|AT2G21470|AT2G17820|AT5G40480|AT3G55610|AT5G53290|AT3G12980|AT1G19180|AT1G01060|AT1G12260|AT5G62640|AT1G30610|AT2G28550|AT5G16780|AT5G01040|AT1G60220|AT3G22420|AT3G28860|AT1G01470|AT4G19230
9408	5.1923E-3	4.7675E-2	11	131	759	22304	response to heat	AT4G29040|AT3G11020|AT3G61190|AT3G08720|AT5G57560|AT5G58070|AT5G67030|AT3G06010|AT2G38470|AT1G64280|AT5G05410
51258	5.2780E-3	4.8125E-2	3	11	759	22304	protein polymerization	AT1G24150|AT5G51600|AT4G37190
51239	5.3852E-3	4.8764E-2	16	229	759	22304	regulation of multicellular organismal process	AT5G16260|AT4G08920|AT3G54720|AT5G62430|AT5G15850|AT1G13260|AT1G22770|AT1G68050|AT1G43850|AT1G78600|AT5G37260|AT3G02380|AT3G18730|AT2G46340|AT2G18790|AT2G40080
33014	5.5336E-3	4.9765E-2	6	48	759	22304	tetrapyrrole biosynthetic process	AT1G78600|AT5G26030|AT3G59400|AT1G44446|AT5G13630|AT1G58290
--------------------------------------------------------------------------------------------------------------------------------

ECOTYPE : SHA
Selected statistical test : Hypergeometric test
Selected correction : Benjamini & Hochberg False Discovery Rate (FDR) correction
Selected significance level : 0.05
Testing option : Use whole annotation as reference set
The selected cluster :
AT1G61090	AT4G06638	AT3G52400	AT4G09400	AT4G25200	AT3G21340	AT3G58850	AT5G08130	AT1G26870	AT3G55760	AT3G58310	AT4G25480	AT1G07430	AT2G23380	AT3G50970	AT4G17215	AT4G34350	AT4G28720	AT5G07070	AT1G14790	AT2G12195	AT4G29190	AT4G35480	AT4G33880	AT5G64170	AT3G24320	AT5G05150	AT3G50760	AT5G62350	AT2G44490	AT2G18080	AT2G30600	AT4G22430	AT1G02340	AT2G27385	AT1G35140	AT5G49480	AT5G62360	AT1G01060	AT5G25425	AT2G05100	AT4G25470	AT1G78510	AT1G09350	AT4G16750	AT2G10820	AT4G31380	AT5G52680	AT1G30360	AT1G69140	AT5G63320	AT3G57020	AT1G78600	AT1G75810	AT3G29575	AT5G56430	AT1G21050	AT5G24570	AT4G07515	AT4G23850	AT5G48490	AT1G75750	AT5G66580	AT1G04570	AT1G12845	AT3G54500	AT1G65970	AT4G27560	AT3G29032	AT2G46960	AT3G62990	AT2G43255	AT4G02920	AT3G63220	AT5G64840	AT1G05510	AT4G07430	AT2G15750	AT1G08930	AT2G23120	AT2G29670	AT4G17090	AT5G53610	AT4G30270	AT2G09589	AT3G17130	AT4G15760	AT4G03415	AT5G22430	AT1G77760	AT3G50260	AT2G28400	AT1G43005	AT1G20800	AT3G42690	AT4G36260	AT1G28450	AT1G32860	AT5G03350	AT5G30218	AT2G36450	AT2G32550	AT4G37260	AT5G36910	AT5G19360	AT4G17490	AT1G79890	AT5G51670	AT3G10113	AT5G05840	AT1G63040	AT1G37000	AT3G56720	AT1G73870	AT1G21120	AT1G68050	AT4G33920	AT5G54960	AT1G77120	AT5G57660	AT5G06980	AT2G46790	AT5G31770	AT2G02830	AT4G23882	AT5G61010	AT5G07010	AT3G33555	AT1G21130	AT1G17050	AT1G51090	AT5G64330	AT1G67900	AT2G47140	AT1G58290	AT4G39330	AT5G66260	AT3G27690	AT1G18830	AT5G04340	AT3G15540	AT2G46670	AT1G29475	AT5G39040	AT5G28823	AT4G28140	AT2G04520	AT3G55580	AT3G15210	AT1G49500	AT5G50720	AT2G31360	AT1G12360	AT3G47500	AT4G27940	AT3G50090	AT5G67030	AT4G29640	AT1G10370	AT3G31320	AT2G36220	AT1G65490	AT1G07650	AT3G30716	AT3G59610	AT5G22580	AT1G31540	AT5G22490	AT3G24180	AT5G52310	AT5G22290	AT5G66620	AT4G38580	AT4G39690	AT4G14550	AT2G31380	AT3G24170	AT5G44910	AT1G33450	AT1G60140	AT4G06499	AT4G08730	AT1G25682	AT5G02810	AT1G36745	AT5G25110	AT1G09950	AT5G58070	AT1G47810	AT1G32530	AT1G49720	AT5G37600	AT4G35320	AT1G30280	AT2G47180	AT3G20362	AT1G08890	AT2G42530	AT4G33980	AT1G75180	AT5G13770	AT3G16420	AT4G27310	AT2G41470	AT4G27910	AT5G13210	AT1G41896	AT4G03510	AT1G77960	AT3G59350	AT3G15450	AT5G61270	AT4G27300	AT3G58870	AT3G21890	

No annotations were retrieved for the following entities:
AT4G06638	AT4G09400	AT2G10820	AT1G63040	AT4G31380	AT5G52680	AT1G30360	AT1G69140	AT1G73870	AT1G21120	AT3G55760	AT4G23850	AT5G06980	AT5G31770	AT5G66620	AT2G02830	AT2G12195	AT3G33555	AT5G66580	AT1G21130	AT1G33450	AT4G06499	AT4G27560	AT3G29032	AT2G46960	AT1G32530	AT2G15750	AT4G07430	AT1G30280	AT2G29670	AT5G62350	AT1G08890	AT1G18830	AT4G33980	AT5G04340	AT2G09589	AT3G17130	AT4G03415	AT1G29475	AT4G27310	AT2G30600	AT4G27910	AT5G13210	AT3G42690	AT5G03350	AT5G62360	AT5G30218	AT1G41896	AT3G59350	AT3G15450	AT3G50090	AT3G58870	AT3G21890	AT3G31320	AT3G30716	

GO-ID	p-value	corr p-value	x	n	X	N	Description	Genes in test set
50896	6.1640E-15	3.5135E-12	63	3207	160	22304	response to stimulus	AT3G52400|AT1G31540|AT4G25200|AT3G58850|AT5G63320|AT5G08130|AT1G26870|AT1G68050|AT5G52310|AT4G25480|AT5G54960|AT1G77120|AT2G46790|AT3G50970|AT4G34350|AT4G38580|AT4G28720|AT1G14790|AT4G14550|AT5G07010|AT1G75750|AT5G44910|AT1G51090|AT5G64330|AT5G02810|AT5G25110|AT1G67900|AT5G58070|AT4G35480|AT1G49720|AT4G33880|AT1G58290|AT1G05510|AT5G64840|AT5G66260|AT3G24320|AT2G47180|AT3G27690|AT1G08930|AT2G42530|AT2G44490|AT4G17090|AT4G30270|AT3G15540|AT4G15760|AT5G39040|AT1G77760|AT3G50260|AT4G28140|AT1G02340|AT5G49480|AT3G15210|AT1G01060|AT5G50720|AT2G36450|AT2G05100|AT4G37260|AT4G25470|AT5G36910|AT5G61270|AT5G67030|AT1G09350|AT4G17490
9628	2.2316E-10	6.3600E-8	31	1168	160	22304	response to abiotic stimulus	AT2G47180|AT4G25200|AT3G27690|AT3G58850|AT1G08930|AT2G42530|AT4G17090|AT3G15540|AT1G68050|AT5G52310|AT4G25480|AT1G77120|AT1G77760|AT3G50260|AT2G46790|AT3G50970|AT4G38580|AT1G02340|AT5G49480|AT1G01060|AT5G50720|AT5G64330|AT2G05100|AT5G02810|AT4G25470|AT1G67900|AT5G61270|AT5G58070|AT5G67030|AT1G09350|AT1G58290
10033	5.8139E-9	1.0308E-6	27	1037	160	22304	response to organic substance	AT1G05510|AT5G66260|AT3G52400|AT1G08930|AT5G63320|AT5G08130|AT4G30270|AT3G15540|AT1G26870|AT5G52310|AT3G50260|AT3G50970|AT4G28720|AT4G28140|AT1G14790|AT4G14550|AT5G07010|AT3G15210|AT1G75750|AT1G01060|AT5G50720|AT4G37260|AT5G67030|AT4G35480|AT4G17490|AT1G49720|AT4G33880
9266	7.2335E-9	1.0308E-6	16	359	160	22304	response to temperature stimulus	AT2G47180|AT4G25200|AT2G42530|AT5G50720|AT4G17090|AT5G52310|AT5G02810|AT4G25480|AT4G25470|AT5G58070|AT5G67030|AT3G50260|AT2G46790|AT3G50970|AT1G09350|AT4G38580
9416	3.2334E-8	3.6861E-6	17	455	160	22304	response to light stimulus	AT1G02340|AT2G47180|AT3G27690|AT3G58850|AT1G01060|AT5G64330|AT3G15540|AT1G68050|AT2G05100|AT5G02810|AT1G67900|AT5G61270|AT5G58070|AT5G67030|AT1G77760|AT2G46790|AT1G58290
42221	4.2427E-8	4.0305E-6	34	1710	160	22304	response to chemical stimulus	AT1G05510|AT5G66260|AT3G52400|AT2G47180|AT4G25200|AT1G08930|AT5G63320|AT5G08130|AT4G30270|AT3G15540|AT1G26870|AT5G52310|AT4G25480|AT5G54960|AT5G39040|AT1G77120|AT3G50260|AT3G50970|AT4G34350|AT4G28720|AT4G28140|AT1G14790|AT4G14550|AT3G15210|AT5G07010|AT1G75750|AT1G01060|AT5G50720|AT4G37260|AT5G67030|AT4G35480|AT4G17490|AT1G49720|AT4G33880
9314	5.3298E-8	4.3400E-6	17	471	160	22304	response to radiation	AT1G02340|AT2G47180|AT3G27690|AT3G58850|AT1G01060|AT5G64330|AT3G15540|AT1G68050|AT2G05100|AT5G02810|AT1G67900|AT5G61270|AT5G58070|AT5G67030|AT1G77760|AT2G46790|AT1G58290
9719	1.4290E-7	1.0182E-5	22	835	160	22304	response to endogenous stimulus	AT4G14550|AT5G66260|AT1G05510|AT3G52400|AT3G15210|AT5G07010|AT1G75750|AT1G08930|AT1G01060|AT5G63320|AT5G50720|AT5G08130|AT4G30270|AT3G15540|AT1G26870|AT5G52310|AT4G37260|AT4G17490|AT3G50970|AT1G49720|AT4G28720|AT4G33880
9725	6.5313E-7	4.1365E-5	20	767	160	22304	response to hormone stimulus	AT4G14550|AT5G66260|AT1G05510|AT3G15210|AT1G75750|AT1G08930|AT1G01060|AT5G63320|AT5G50720|AT5G08130|AT4G30270|AT3G15540|AT1G26870|AT5G52310|AT4G37260|AT3G50970|AT4G17490|AT1G49720|AT4G28720|AT4G33880
9637	1.5185E-6	8.6556E-5	6	50	160	22304	response to blue light	AT3G15540|AT5G64330|AT1G68050|AT2G05100|AT1G02340|AT3G27690
9737	4.5242E-6	2.3444E-4	11	272	160	22304	response to abscisic acid stimulus	AT5G52310|AT4G37260|AT1G05510|AT3G15210|AT1G75750|AT1G08930|AT5G63320|AT1G01060|AT5G50720|AT3G50970|AT1G49720
9409	9.9392E-6	4.4562E-4	10	241	160	22304	response to cold	AT5G52310|AT4G25480|AT4G25470|AT5G58070|AT3G50260|AT2G42530|AT5G50720|AT1G09350|AT3G50970|AT4G17090
10200	1.0163E-5	4.4562E-4	7	104	160	22304	response to chitin	AT4G37260|AT3G15210|AT4G35480|AT3G50260|AT1G08930|AT4G17490|AT4G28140
6950	1.9665E-5	7.5781E-4	30	1853	160	22304	response to stress	AT3G24320|AT3G52400|AT1G31540|AT2G47180|AT4G25200|AT1G08930|AT2G42530|AT4G17090|AT2G44490|AT5G52310|AT4G25480|AT5G54960|AT1G77120|AT3G50260|AT3G50970|AT4G38580|AT5G49480|AT3G15210|AT1G01060|AT5G44910|AT5G50720|AT2G36450|AT1G51090|AT5G25110|AT4G25470|AT5G36910|AT5G58070|AT5G67030|AT1G09350|AT1G49720
9639	1.9942E-5	7.5781E-4	8	159	160	22304	response to red or far red light	AT2G05100|AT5G02810|AT1G02340|AT5G61270|AT5G67030|AT3G27690|AT3G58850|AT2G46790
50832	2.1952E-5	7.8203E-4	7	117	160	22304	defense response to fungus	AT5G25110|AT3G52400|AT2G42530|AT3G50970|AT2G36450|AT2G44490|AT1G51090
9743	4.2975E-5	1.4409E-3	8	177	160	22304	response to carbohydrate stimulus	AT4G37260|AT5G67030|AT3G15210|AT4G35480|AT3G50260|AT1G08930|AT4G17490|AT4G28140
9620	1.3647E-4	4.3214E-3	7	156	160	22304	response to fungus	AT5G25110|AT3G52400|AT2G42530|AT3G50970|AT2G36450|AT2G44490|AT1G51090
50794	2.5823E-4	7.7468E-3	33	2448	160	22304	regulation of cellular process	AT3G52400|AT1G31540|AT5G08130|AT1G26870|AT1G68050|AT1G78600|AT5G22290|AT4G25480|AT3G50260|AT5G57660|AT4G28140|AT5G07070|AT1G14790|AT2G31380|AT4G36260|AT1G02340|AT4G29190|AT3G15210|AT3G24170|AT1G28450|AT5G44910|AT1G01060|AT2G36450|AT3G47500|AT1G65970|AT4G37260|AT4G25470|AT5G61270|AT5G19360|AT4G17490|AT1G49720|AT4G33880|AT3G10113
6743	3.0396E-4	8.2502E-3	2	4	160	22304	ubiquinone metabolic process	AT1G78510|AT1G17050
6744	3.0396E-4	8.2502E-3	2	4	160	22304	ubiquinone biosynthetic process	AT1G78510|AT1G17050
71482	3.5777E-4	8.8666E-3	4	47	160	22304	cellular response to light stimulus	AT5G64330|AT5G02810|AT1G02340|AT2G46790
71478	3.5777E-4	8.8666E-3	4	47	160	22304	cellular response to radiation	AT5G64330|AT5G02810|AT1G02340|AT2G46790
9631	4.3819E-4	1.0094E-2	3	21	160	22304	cold acclimation	AT4G25480|AT4G25470|AT3G50970
51707	4.4272E-4	1.0094E-2	12	528	160	22304	response to other organism	AT4G15760|AT1G14790|AT5G64840|AT5G25110|AT3G52400|AT3G15210|AT3G50260|AT2G42530|AT3G50970|AT2G36450|AT2G44490|AT1G51090
51704	4.9306E-4	1.0809E-2	14	694	160	22304	multi-organism process	AT1G14790|AT5G64840|AT3G52400|AT3G15210|AT2G42530|AT2G44490|AT2G36450|AT1G51090|AT4G15760|AT5G25110|AT4G27300|AT3G50260|AT2G23380|AT3G50970
9741	5.6809E-4	1.1684E-2	4	53	160	22304	response to brassinosteroid stimulus	AT1G75750|AT5G08130|AT4G28720|AT4G30270
23033	5.7393E-4	1.1684E-2	13	623	160	22304	signaling pathway	AT3G52400|AT1G02340|AT3G15210|AT5G08130|AT4G30270|AT5G64330|AT5G02810|AT5G67030|AT2G46790|AT4G17490|AT4G28720|AT1G49720|AT1G07650
9607	6.3463E-4	1.2474E-2	12	550	160	22304	response to biotic stimulus	AT4G15760|AT1G14790|AT5G64840|AT5G25110|AT3G52400|AT3G15210|AT3G50260|AT2G42530|AT3G50970|AT2G36450|AT2G44490|AT1G51090
10468	6.6621E-4	1.2658E-2	24	1642	160	22304	regulation of gene expression	AT1G14790|AT2G31380|AT3G15210|AT4G29190|AT1G28450|AT1G01060|AT5G08130|AT2G36450|AT3G47500|AT1G68050|AT1G78600|AT5G22290|AT4G37260|AT4G25480|AT4G25470|AT5G61270|AT3G50260|AT5G57660|AT2G23380|AT4G17490|AT1G49720|AT4G28140|AT4G33880|AT3G10113
51716	7.9674E-4	1.4625E-2	14	729	160	22304	cellular response to stimulus	AT3G52400|AT3G24320|AT1G02340|AT3G15210|AT5G08130|AT2G44490|AT4G30270|AT5G64330|AT5G02810|AT5G67030|AT2G46790|AT4G17490|AT1G49720|AT4G28720
45449	8.2104E-4	1.4625E-2	22	1468	160	22304	regulation of transcription	AT2G31380|AT3G15210|AT4G29190|AT1G28450|AT1G01060|AT5G08130|AT2G36450|AT3G47500|AT1G68050|AT1G78600|AT5G22290|AT4G37260|AT4G25480|AT4G25470|AT5G61270|AT3G50260|AT5G57660|AT4G17490|AT1G49720|AT4G28140|AT4G33880|AT3G10113
71214	8.5403E-4	1.4752E-2	4	59	160	22304	cellular response to abiotic stimulus	AT5G64330|AT5G02810|AT1G02340|AT2G46790
60255	9.5506E-4	1.6011E-2	24	1685	160	22304	regulation of macromolecule metabolic process	AT1G14790|AT2G31380|AT3G15210|AT4G29190|AT1G28450|AT1G01060|AT5G08130|AT2G36450|AT3G47500|AT1G68050|AT1G78600|AT5G22290|AT4G37260|AT4G25480|AT4G25470|AT5G61270|AT3G50260|AT5G57660|AT2G23380|AT4G17490|AT1G49720|AT4G28140|AT4G33880|AT3G10113
9785	1.0489E-3	1.6158E-2	2	7	160	22304	blue light signaling pathway	AT5G64330|AT1G02340
71483	1.0489E-3	1.6158E-2	2	7	160	22304	cellular response to blue light	AT5G64330|AT1G02340
30522	1.0489E-3	1.6158E-2	2	7	160	22304	intracellular receptor mediated signaling pathway	AT5G64330|AT1G02340
10556	1.1249E-3	1.6874E-2	22	1504	160	22304	regulation of macromolecule biosynthetic process	AT2G31380|AT3G15210|AT4G29190|AT1G28450|AT1G01060|AT5G08130|AT2G36450|AT3G47500|AT1G68050|AT1G78600|AT5G22290|AT4G37260|AT4G25480|AT4G25470|AT5G61270|AT3G50260|AT5G57660|AT4G17490|AT1G49720|AT4G28140|AT4G33880|AT3G10113
50789	1.2142E-3	1.7746E-2	34	2783	160	22304	regulation of biological process	AT3G52400|AT1G31540|AT5G08130|AT1G26870|AT1G68050|AT1G78600|AT5G22290|AT4G25480|AT3G50260|AT2G23380|AT5G57660|AT4G28140|AT5G07070|AT1G14790|AT2G31380|AT4G36260|AT1G02340|AT3G15210|AT4G29190|AT3G24170|AT1G28450|AT5G44910|AT1G01060|AT2G36450|AT3G47500|AT1G65970|AT4G37260|AT4G25470|AT5G61270|AT5G19360|AT4G17490|AT1G49720|AT4G33880|AT3G10113
19219	1.3663E-3	1.9470E-2	22	1527	160	22304	regulation of nucleobase, nucleoside, nucleotide and nucleic acid metabolic process	AT2G31380|AT3G15210|AT4G29190|AT1G28450|AT1G01060|AT5G08130|AT2G36450|AT3G47500|AT1G68050|AT1G78600|AT5G22290|AT4G37260|AT4G25480|AT4G25470|AT5G61270|AT3G50260|AT5G57660|AT4G17490|AT1G49720|AT4G28140|AT4G33880|AT3G10113
9889	1.5216E-3	2.0650E-2	22	1540	160	22304	regulation of biosynthetic process	AT2G31380|AT3G15210|AT4G29190|AT1G28450|AT1G01060|AT5G08130|AT2G36450|AT3G47500|AT1G68050|AT1G78600|AT5G22290|AT4G37260|AT4G25480|AT4G25470|AT5G61270|AT3G50260|AT5G57660|AT4G17490|AT1G49720|AT4G28140|AT4G33880|AT3G10113
31326	1.5216E-3	2.0650E-2	22	1540	160	22304	regulation of cellular biosynthetic process	AT2G31380|AT3G15210|AT4G29190|AT1G28450|AT1G01060|AT5G08130|AT2G36450|AT3G47500|AT1G68050|AT1G78600|AT5G22290|AT4G37260|AT4G25480|AT4G25470|AT5G61270|AT3G50260|AT5G57660|AT4G17490|AT1G49720|AT4G28140|AT4G33880|AT3G10113
51171	1.5852E-3	2.1013E-2	22	1545	160	22304	regulation of nitrogen compound metabolic process	AT2G31380|AT3G15210|AT4G29190|AT1G28450|AT1G01060|AT5G08130|AT2G36450|AT3G47500|AT1G68050|AT1G78600|AT5G22290|AT4G37260|AT4G25480|AT4G25470|AT5G61270|AT3G50260|AT5G57660|AT4G17490|AT1G49720|AT4G28140|AT4G33880|AT3G10113
42126	1.7812E-3	2.2561E-2	2	9	160	22304	nitrate metabolic process	AT1G77760|AT5G37600
42128	1.7812E-3	2.2561E-2	2	9	160	22304	nitrate assimilation	AT1G77760|AT5G37600
6952	2.2068E-3	2.7346E-2	12	637	160	22304	defense response	AT5G25110|AT5G36910|AT3G52400|AT1G31540|AT3G15210|AT3G50260|AT5G44910|AT2G42530|AT3G50970|AT2G36450|AT2G44490|AT1G51090
71310	2.3652E-3	2.8374E-2	8	323	160	22304	cellular response to organic substance	AT3G52400|AT5G67030|AT3G15210|AT4G17490|AT5G08130|AT1G49720|AT4G28720|AT4G30270
9414	2.4038E-3	2.8374E-2	6	188	160	22304	response to water deprivation	AT5G52310|AT4G25480|AT5G67030|AT1G08930|AT5G50720|AT3G50970
71495	2.4392E-3	2.8374E-2	7	254	160	22304	cellular response to endogenous stimulus	AT3G52400|AT3G15210|AT4G17490|AT5G08130|AT1G49720|AT4G28720|AT4G30270
80090	2.5261E-3	2.8726E-2	22	1604	160	22304	regulation of primary metabolic process	AT2G31380|AT3G15210|AT4G29190|AT1G28450|AT1G01060|AT5G08130|AT2G36450|AT3G47500|AT1G68050|AT1G78600|AT5G22290|AT4G37260|AT4G25480|AT4G25470|AT5G61270|AT3G50260|AT5G57660|AT4G17490|AT1G49720|AT4G28140|AT4G33880|AT3G10113
9408	2.5702E-3	2.8726E-2	5	131	160	22304	response to heat	AT5G58070|AT2G47180|AT5G67030|AT4G25200|AT4G38580
19222	2.7718E-3	3.0384E-2	24	1825	160	22304	regulation of metabolic process	AT1G14790|AT2G31380|AT3G15210|AT4G29190|AT1G28450|AT1G01060|AT5G08130|AT2G36450|AT3G47500|AT1G68050|AT1G78600|AT5G22290|AT4G37260|AT4G25480|AT4G25470|AT5G61270|AT3G50260|AT5G57660|AT2G23380|AT4G17490|AT1G49720|AT4G28140|AT4G33880|AT3G10113
23052	2.8613E-3	3.0772E-2	16	1023	160	22304	signaling	AT5G07070|AT3G52400|AT1G02340|AT1G31540|AT3G15210|AT5G44910|AT5G08130|AT4G30270|AT5G64330|AT5G02810|AT5G67030|AT2G46790|AT4G17490|AT1G49720|AT4G28720|AT1G07650
9415	2.9558E-3	3.1200E-2	6	196	160	22304	response to water	AT5G52310|AT4G25480|AT5G67030|AT1G08930|AT5G50720|AT3G50970
71489	3.1623E-3	3.2187E-2	3	41	160	22304	cellular response to red or far red light	AT5G02810|AT1G02340|AT2G46790
10017	3.1623E-3	3.2187E-2	3	41	160	22304	red or far-red light signaling pathway	AT5G02810|AT1G02340|AT2G46790
9638	3.2196E-3	3.2196E-2	2	12	160	22304	phototropism	AT3G15540|AT5G64330
42538	3.6229E-3	3.5604E-2	3	43	160	22304	hyperosmotic salinity response	AT5G52310|AT5G49480|AT5G50720
42375	3.7872E-3	3.5978E-2	2	13	160	22304	quinone cofactor metabolic process	AT1G78510|AT1G17050
45426	3.7872E-3	3.5978E-2	2	13	160	22304	quinone cofactor biosynthetic process	AT1G78510|AT1G17050
31323	3.9329E-3	3.6750E-2	22	1664	160	22304	regulation of cellular metabolic process	AT2G31380|AT3G15210|AT4G29190|AT1G28450|AT1G01060|AT5G08130|AT2G36450|AT3G47500|AT1G68050|AT1G78600|AT5G22290|AT4G37260|AT4G25480|AT4G25470|AT5G61270|AT3G50260|AT5G57660|AT4G17490|AT1G49720|AT4G28140|AT4G33880|AT3G10113
46903	4.1224E-3	3.7298E-2	3	45	160	22304	secretion	AT4G03510|AT5G61010|AT1G12360
32940	4.1224E-3	3.7298E-2	3	45	160	22304	secretion by cell	AT4G03510|AT5G61010|AT1G12360
9753	4.3326E-3	3.8587E-2	5	148	160	22304	response to jasmonic acid stimulus	AT4G37260|AT3G52400|AT3G15210|AT5G07010|AT1G01060
65007	4.4559E-3	3.9075E-2	36	3243	160	22304	biological regulation	AT3G52400|AT1G31540|AT5G08130|AT1G26870|AT1G68050|AT1G78600|AT5G22290|AT4G25480|AT3G50260|AT5G57660|AT2G23380|AT4G28720|AT4G28140|AT5G07070|AT1G14790|AT2G31380|AT4G36260|AT1G02340|AT3G15210|AT4G29190|AT3G24170|AT1G75750|AT1G28450|AT5G44910|AT1G01060|AT2G36450|AT3G47500|AT1G65970|AT4G37260|AT4G25470|AT5G61270|AT5G19360|AT4G17490|AT1G49720|AT4G33880|AT3G10113
70887	4.6322E-3	4.0005E-2	8	361	160	22304	cellular response to chemical stimulus	AT3G52400|AT5G67030|AT3G15210|AT4G17490|AT5G08130|AT1G49720|AT4G28720|AT4G30270
7623	5.2418E-3	4.3939E-2	3	49	160	22304	circadian rhythm	AT1G68050|AT5G02810|AT2G46790
48511	5.2418E-3	4.3939E-2	3	49	160	22304	rhythmic process	AT1G68050|AT5G02810|AT2G46790
6972	5.8635E-3	4.8437E-2	3	51	160	22304	hyperosmotic response	AT5G52310|AT5G49480|AT5G50720
--------------------------------------------------------------------------------------------------------------------------------

ECOTYPE : KOND
Selected statistical test : Hypergeometric test
Selected correction : Benjamini & Hochberg False Discovery Rate (FDR) correction
Selected significance level : 0.05
Testing option : Use whole annotation as reference set
The selected cluster :
AT4G34740	AT5G32775	AT4G00380	AT5G44530	AT1G18390	AT3G06410	AT5G46873	AT1G07430	AT2G40520	AT3G42480	AT5G53780	AT2G27380	AT2G27660	AT5G54130	AT5G50800	AT1G61340	AT4G20170	AT4G13800	AT3G07720	AT3G16560	AT1G80450	AT2G27270	AT4G16563	AT4G29720	AT4G35480	AT5G65140	AT1G19370	AT1G78460	AT3G43863	AT4G06656	AT3G19840	AT4G06654	AT5G46550	AT2G41100	AT5G62350	AT2G17840	AT4G23300	AT5G12010	AT5G59450	AT4G19960	AT1G06450	AT3G32968	AT2G12550	AT5G49480	AT1G20440	AT5G62360	AT5G20070	AT1G10060	AT3G53530	AT5G18980	AT4G18390	AT1G09350	AT4G38890	AT4G16440	AT1G01260	AT5G32431	AT2G26280	AT5G41590	AT2G35060	AT5G22810	AT1G75810	AT3G26950	AT1G48540	AT4G14210	AT5G30341	AT1G20190	AT3G54400	AT1G10090	AT3G26760	AT5G41580	AT3G54500	AT4G32190	AT1G75370	AT5G54470	AT5G03650	AT2G40130	AT2G17880	AT1G65445	AT4G29400	AT2G47200	AT4G17090	AT5G62630	AT4G29610	AT5G49730	AT3G17790	AT4G21215	AT1G20070	AT4G06514	AT4G09760	AT4G27597	AT2G46830	AT2G16365	AT1G32860	AT5G03350	AT1G15950	AT4G29600	AT5G04400	AT4G03400	AT4G14240	AT1G60190	AT2G32280	AT1G62510	AT3G63430	AT4G17490	AT3G08530	AT4G13615	AT5G02860	AT2G40460	AT5G06170	AT5G18760	AT2G22190	AT1G73870	AT1G42440	AT5G13220	AT1G68050	AT1G77120	AT4G08078	AT3G63380	AT3G62150	AT5G50450	AT4G36530	AT5G20150	AT1G53320	AT4G34150	AT3G01060	AT5G51830	AT1G68180	AT3G27690	AT2G19450	AT4G05636	AT3G42252	AT5G39240	AT5G55970	AT4G14580	AT2G46670	AT3G15750	AT5G48540	AT5G32312	AT4G19120	AT3G55580	AT1G69570	AT3G15210	AT1G76270	AT1G03830	AT3G46050	AT5G49015	AT3G05800	AT1G73600	AT1G21170	AT5G45750	AT1G18060	AT5G64940	AT5G31087	AT1G14720	AT1G66540	AT5G54190	AT1G11210	AT3G01180	AT3G54460	AT1G65490	AT1G79140	AT4G23200	AT2G31510	AT3G02250	AT4G24240	AT1G31540	AT5G22390	AT3G29781	AT5G24120	AT5G45820	AT5G28525	AT1G53430	AT5G02310	AT4G08840	AT2G12400	AT3G15560	AT4G13550	AT5G56980	AT1G06230	AT1G62570	AT5G26230	AT1G78700	AT5G25110	AT1G09950	AT3G09650	AT1G61800	AT1G49720	AT2G35700	AT1G06220	AT3G21670	AT3G59630	AT2G24270	AT4G37060	AT5G14550	AT1G42365	AT1G75180	AT1G02270	AT5G33150	AT5G24240	AT2G38000	AT2G18660	AT4G27310	AT1G80740	AT5G36680	AT5G61810	AT3G22040	AT3G55610	AT1G34210	AT4G10730	AT5G02830	AT3G29730	AT3G48050	AT1G19450	AT1G19640	AT2G37980	AT4G06728	AT3G28880	AT3G21560	AT4G06724	AT1G68500	AT4G03790	AT5G15950	AT1G76580	AT5G53970	AT3G09162	AT4G06626	AT3G52400	AT3G21480	AT3G17800	AT4G25480	AT3G42719	AT3G03440	AT3G50970	AT3G30150	AT1G80130	AT5G10410	AT1G10410	AT3G09230	AT5G13680	AT4G30360	AT4G25490	ATCG00780	AT3G61900	AT5G61350	AT1G80120	AT3G14200	AT4G16860	AT1G18670	AT4G23180	AT1G19270	AT1G07990	AT5G08720	AT3G25717	AT1G76790	AT1G70640	
AT2G04270	AT1G53510	AT3G03230	AT2G05850	AT1G01060	AT2G33435	AT4G25470	AT3G50150	AT5G47240	AT5G24470	AT3G30260	AT4G24530	AT3G07280	AT5G59030	AT3G57020	AT1G79340	AT4G23750	AT3G11900	AT1G78600	AT5G32215	AT4G36110	AT4G11370	AT1G71240	AT1G32220	AT5G63330	AT4G36010	AT1G04570	AT4G18180	AT5G35120	AT4G34910	AT1G71040	AT4G33070	AT1G72320	AT1G21590	AT3G46370	AT5G17300	AT2G29670	AT1G31080	AT5G53610	AT1G30620	AT3G13380	AT5G02180	AT1G72520	AT5G24030	ATCG00820	AT2G07702	AT2G44330	AT4G14740	AT3G30846	AT4G16990	AT5G65300	AT4G25433	AT3G30640	AT3G51110	AT3G47340	AT3G53830	AT5G63770	AT5G07000	AT5G43630	AT1G18700	AT2G26560	AT2G23400	AT5G63160	AT5G08080	AT1G73480	AT5G56720	AT2G29650	AT5G14130	AT1G32900	AT4G08370	AT3G01550	AT1G17050	AT5G64420	AT5G27530	AT3G32394	AT5G42900	AT4G00200	AT5G46710	AT1G02660	AT3G51895	AT2G21320	AT4G32840	AT5G53450	AT4G27950	AT4G15430	AT2G07694	AT4G04450	AT1G02460	AT4G25500	AT3G61580	AT2G27950	AT5G54585	AT4G17770	AT5G44575	AT2G03140	AT3G27170	AT1G07180	AT3G54830	AT1G78590	AT5G51420	AT5G05570	AT1G21640	AT3G05430	AT5G31685	AT5G44180	AT5G67030	AT5G19650	AT1G70700	AT2G36220	AT1G04300	AT4G27830	AT5G44050	AT5G11610	AT3G12320	AT3G18590	AT2G14650	AT4G37760	AT5G04560	AT5G49680	AT2G04240	AT5G19530	AT5G52570	AT2G31380	AT1G79680	AT4G35310	AT1G27910	AT3G24170	AT5G44910	AT4G27820	AT1G60140	AT3G52840	AT5G11600	AT4G17550	AT3G11850	AT3G54280	AT3G54950	AT5G58070	AT2G37580	AT1G20030	AT2G07768	AT3G04140	AT2G28360	AT3G13330	AT1G16020	AT4G10930	AT2G02710	AT1G78070	AT1G16140	AT1G55600	AT4G20095	AT5G11830	AT3G04010	AT3G24550	AT1G54905	AT5G66640	AT2G02120	AT1G70800	AT4G18010	AT1G63750	AT5G22690	AT1G21110	AT3G13310	AT5G56630	AT4G18210	AT3G14440	AT2G15020	AT5G33370	AT2G47160	AT1G44446	AT1G52290	AT2G37460	AT3G21890	AT3G31970	

No annotations were retrieved for the following entities:
AT5G32775	AT1G73870	AT1G42440	AT3G06410	AT1G73480	AT5G46873	AT3G63380	AT4G08078	AT3G42719	AT3G42480	AT3G03440	AT2G27660	AT5G50450	AT4G36530	AT5G54130	AT3G30150	AT1G80130	AT5G50800	AT1G10410	AT4G29720	ATCG00780	AT3G32394	AT4G00200	AT5G65140	AT1G19370	AT3G43863	AT4G06656	AT4G06654	AT1G68180	AT5G46550	AT4G05636	AT3G42252	AT2G21320	AT5G62350	AT5G55970	AT5G12010	AT1G06450	AT5G48540	AT2G07694	AT4G25500	AT5G32312	AT4G19120	AT1G76790	AT3G32968	AT1G03830	AT5G62360	AT1G07180	AT1G73600	AT2G33435	AT5G51420	AT5G05570	AT5G31685	AT5G31087	AT1G66540	AT5G18980	AT4G16440	AT3G54460	AT3G50150	AT1G79140	AT2G31510	AT5G32431	AT5G22390	AT5G44050	AT3G07280	AT3G18590	AT3G29781	AT5G22810	AT5G28525	AT2G14650	AT5G32215	AT5G49680	AT3G15560	AT4G11370	AT1G32220	AT5G63330	AT5G41580	AT3G54280	AT4G32190	AT4G34910	AT2G37580	AT3G04140	AT5G54470	AT3G13330	AT4G33070	AT4G10930	AT2G02710	AT2G40130	AT2G29670	AT1G16140	AT1G42365	AT4G21215	AT5G33150	AT5G24240	AT1G54905	AT2G38000	AT2G18660	AT4G09760	AT4G06514	AT4G27310	AT1G72520	ATCG00820	AT4G27597	AT2G44330	AT2G16365	AT5G03350	AT3G30846	AT3G29730	AT3G48050	AT1G19450	AT1G21110	AT4G06728	AT3G21560	AT4G06724	AT1G68500	AT4G03790	AT3G30640	AT5G15950	AT2G37460	AT4G06626	AT3G31970	AT3G21890	

GO-ID	p-value	corr p-value	x	n	X	N	Description	Genes in test set
50896	1.0325E-7	7.7332E-5	79	3207	307	22304	response to stimulus	AT5G63770|AT5G47240|AT2G40460|AT5G24470|AT3G52400|AT1G31540|AT2G26280|AT2G26560|AT5G63160|AT5G13220|AT3G17800|AT5G24120|AT3G11900|AT1G68050|AT5G45820|AT4G25480|AT5G02310|AT4G37760|AT2G29650|AT1G77120|AT5G14130|AT3G50970|AT2G04240|AT4G36110|AT5G20150|AT5G44910|AT3G07720|AT3G09230|AT4G36010|AT4G34150|AT3G54950|AT5G25110|AT5G58070|AT1G20030|AT4G25490|AT4G35480|AT3G61900|AT5G42900|AT1G71040|AT1G61800|AT1G49720|AT5G51830|AT1G21590|AT2G41100|AT3G27690|AT2G19450|AT5G17300|AT4G16860|AT2G17840|AT4G17090|AT5G49730|AT3G17790|AT5G59450|AT1G02270|AT3G24550|AT2G46830|AT2G02120|AT3G55610|AT5G49480|AT1G20440|AT3G15210|AT4G18010|AT1G01060|AT1G15950|AT3G05800|AT1G19640|AT5G22690|AT4G16990|AT4G03400|AT4G25470|AT4G18210|AT5G67030|AT3G14440|AT1G70700|AT5G54190|AT4G17490|AT1G09350|AT3G47340|AT1G11210
9409	1.3863E-6	5.1917E-4	15	241	307	22304	response to cold	AT5G63770|AT1G20440|AT2G19450|AT2G17840|AT4G17090|AT1G15950|AT4G34150|AT1G02270|AT4G25480|AT4G25470|AT5G58070|AT4G25490|AT5G42900|AT1G09350|AT3G50970
9631	8.1209E-6	2.0275E-3	5	21	307	22304	cold acclimation	AT4G25480|AT4G25470|AT4G25490|AT1G20440|AT3G50970
9266	1.1176E-5	2.0927E-3	17	359	307	22304	response to temperature stimulus	AT5G63770|AT2G41100|AT1G20440|AT2G19450|AT2G17840|AT4G17090|AT1G15950|AT4G34150|AT1G02270|AT4G25480|AT4G25470|AT5G58070|AT5G67030|AT4G25490|AT5G42900|AT1G09350|AT3G50970
6950	3.2882E-5	4.9257E-3	47	1853	307	22304	response to stress	AT5G63770|AT5G47240|AT1G21590|AT3G52400|AT1G31540|AT2G26280|AT2G19450|AT4G16860|AT2G26560|AT4G17090|AT2G17840|AT3G17790|AT5G13220|AT1G02270|AT4G25480|AT4G37760|AT1G77120|AT3G24550|AT5G14130|AT3G50970|AT2G46830|AT2G04240|AT2G02120|AT3G55610|AT5G20150|AT1G20440|AT5G49480|AT3G15210|AT5G44910|AT1G01060|AT1G15950|AT1G19640|AT5G22690|AT4G16990|AT4G34150|AT4G25470|AT5G25110|AT5G58070|AT5G67030|AT4G25490|AT3G14440|AT5G42900|AT1G71040|AT1G09350|AT3G47340|AT1G11210|AT1G49720
10033	4.5372E-5	5.6639E-3	31	1037	307	22304	response to organic substance	AT3G52400|AT2G19450|AT5G17300|AT5G63160|AT5G13220|AT5G45820|AT5G59450|AT5G02310|AT4G37760|AT3G50970|AT2G46830|AT2G04240|AT4G36110|AT3G55610|AT3G15210|AT1G20440|AT4G18010|AT3G09230|AT1G01060|AT3G05800|AT1G19640|AT4G03400|AT5G67030|AT4G35480|AT3G61900|AT1G70700|AT5G54190|AT4G17490|AT1G61800|AT3G47340|AT1G49720
46148	8.4823E-5	9.0761E-3	7	76	307	22304	pigment biosynthetic process	AT4G34740|AT5G52570|AT1G78600|AT5G67030|AT4G14210|AT5G54190|AT1G44446
42214	1.4525E-4	1.3599E-2	5	37	307	22304	terpene metabolic process	AT2G04240|AT5G52570|AT5G67030|AT3G14440|AT4G14210
9628	1.7226E-4	1.3681E-2	32	1168	307	22304	response to abiotic stimulus	AT5G63770|AT5G24470|AT2G41100|AT3G27690|AT2G19450|AT4G17090|AT2G17840|AT5G49730|AT3G17800|AT5G24120|AT1G68050|AT1G02270|AT4G25480|AT1G77120|AT3G50970|AT2G46830|AT2G04240|AT3G55610|AT1G20440|AT5G49480|AT1G01060|AT1G15950|AT4G34150|AT4G03400|AT4G25470|AT5G58070|AT5G67030|AT4G25490|AT3G14440|AT5G42900|AT1G09350|AT3G47340
42221	1.8265E-4	1.3681E-2	42	1710	307	22304	response to chemical stimulus	AT5G51830|AT3G52400|AT2G19450|AT5G17300|AT2G26560|AT2G17840|AT5G63160|AT3G17790|AT5G13220|AT5G45820|AT5G59450|AT4G25480|AT5G02310|AT4G37760|AT1G77120|AT5G14130|AT3G50970|AT2G46830|AT2G04240|AT4G36110|AT3G55610|AT1G20440|AT3G15210|AT4G18010|AT1G01060|AT3G09230|AT3G07720|AT3G05800|AT1G19640|AT4G03400|AT5G67030|AT4G25490|AT3G14440|AT3G61900|AT4G35480|AT1G70700|AT5G54190|AT4G17490|AT3G47340|AT1G11210|AT1G61800|AT1G49720
9719	2.4667E-4	1.6796E-2	25	835	307	22304	response to endogenous stimulus	AT3G52400|AT2G19450|AT5G17300|AT5G63160|AT5G13220|AT5G45820|AT5G02310|AT4G37760|AT3G50970|AT2G46830|AT4G36110|AT2G04240|AT3G55610|AT3G15210|AT1G20440|AT4G18010|AT1G01060|AT3G05800|AT1G19640|AT4G03400|AT3G61900|AT5G54190|AT1G70700|AT4G17490|AT1G49720
42440	2.8192E-4	1.7596E-2	7	92	307	22304	pigment metabolic process	AT4G34740|AT5G52570|AT1G78600|AT5G67030|AT4G14210|AT5G54190|AT1G44446
5975	5.5695E-4	3.2089E-2	23	782	307	22304	carbohydrate metabolic process	AT4G17770|AT1G62570|AT4G18010|AT4G27830|AT1G32860|AT2G19450|AT2G22190|AT4G27820|AT1G60140|AT4G17090|AT3G52840|AT1G30620|AT4G32840|AT5G56630|AT4G18180|AT5G27530|AT3G04010|AT5G56720|AT1G09350|AT3G01180|AT1G32900|AT1G02460|AT5G03650
34637	6.8188E-4	3.6481E-2	9	173	307	22304	cellular carbohydrate biosynthetic process	AT4G17770|AT1G62570|AT2G22190|AT1G60140|AT1G32900|AT3G01180|AT4G17090|AT1G30620|AT5G03650
9743	8.0262E-4	3.8670E-2	9	177	307	22304	response to carbohydrate stimulus	AT2G04240|AT5G59450|AT5G67030|AT3G15210|AT2G19450|AT4G35480|AT4G17490|AT3G47340|AT1G61800
46351	8.2606E-4	3.8670E-2	4	31	307	22304	disaccharide biosynthetic process	AT4G17770|AT2G22190|AT1G60140|AT4G17090
9753	1.0494E-3	4.6236E-2	8	148	307	22304	response to jasmonic acid stimulus	AT3G52400|AT4G37760|AT3G15210|AT1G70700|AT1G01060|AT1G19640|AT5G13220|AT2G46830
51707	1.1145E-3	4.6377E-2	17	528	307	22304	response to other organism	AT2G40460|AT3G52400|AT1G20440|AT3G15210|AT4G16860|AT2G26560|AT4G36010|AT4G16990|AT3G11900|AT3G54950|AT5G25110|AT4G18210|AT1G20030|AT2G29650|AT3G24550|AT3G50970|AT1G61800
9624	1.2068E-3	4.6956E-2	5	58	307	22304	response to nematode	AT3G11900|AT2G40460|AT4G18210|AT2G29650|AT1G61800
16051	1.2547E-3	4.6956E-2	10	227	307	22304	carbohydrate biosynthetic process	AT4G17770|AT1G62570|AT2G22190|AT1G09350|AT1G60140|AT1G32900|AT3G01180|AT4G17090|AT1G30620|AT5G03650
9312	1.3165E-3	4.6956E-2	4	35	307	22304	oligosaccharide biosynthetic process	AT4G17770|AT2G22190|AT1G60140|AT4G17090
9737	1.4510E-3	4.9149E-2	11	272	307	22304	response to abscisic acid stimulus	AT5G45820|AT3G55610|AT5G02310|AT3G15210|AT1G20440|AT4G18010|AT2G19450|AT1G01060|AT3G50970|AT1G49720|AT2G46830
51704	1.6103E-3	4.9149E-2	20	694	307	22304	multi-organism process	AT2G40460|AT1G06230|AT3G52400|AT1G20440|AT3G15210|AT4G16860|AT2G26560|AT4G36010|AT1G21170|AT4G16990|AT3G11900|AT3G54950|AT5G25110|AT4G18210|AT1G20030|AT2G29650|AT3G24550|AT1G80740|AT3G50970|AT1G61800
9607	1.7212E-3	4.9149E-2	17	550	307	22304	response to biotic stimulus	AT2G40460|AT3G52400|AT1G20440|AT3G15210|AT4G16860|AT2G26560|AT4G36010|AT4G16990|AT3G11900|AT3G54950|AT5G25110|AT4G18210|AT1G20030|AT2G29650|AT3G24550|AT3G50970|AT1G61800
43288	1.8077E-3	4.9149E-2	3	18	307	22304	apocarotenoid metabolic process	AT2G04240|AT5G67030|AT3G14440
9687	1.8077E-3	4.9149E-2	3	18	307	22304	abscisic acid metabolic process	AT2G04240|AT5G67030|AT3G14440
48571	1.8374E-3	4.9149E-2	2	5	307	22304	long-day photoperiodism	AT1G01060|AT2G46830
48574	1.8374E-3	4.9149E-2	2	5	307	22304	long-day photoperiodism, flowering	AT1G01060|AT2G46830
--------------------------------------------------------------------------------------------------------------------------------

ECOTYPE : COL
Selected statistical test : Hypergeometric test
Selected correction : Benjamini & Hochberg False Discovery Rate (FDR) correction
Selected significance level : 0.05
Testing option : Use whole annotation as reference set
The selected cluster :
AT3G60650	AT5G07000	AT5G62910	AT4G10830	AT2G06100	AT1G60940	AT5G63160	AT5G22990	AT3G42711	AT3G55760	AT3G30744	AT3G42710	AT4G25480	AT1G76650	AT5G45340	AT1G27730	AT2G46790	AT2G46320	AT1G32900	AT4G28720	AT3G11020	AT5G11840	AT2G07420	AT1G37015	AT4G33830	AT3G19680	AT5G10410	AT2G06885	AT1G47950	AT1G51090	AT5G48070	AT5G56510	AT2G31800	AT4G33310	AT4G25490	AT3G43330	AT1G30790	AT1G02660	AT4G24510	AT5G64170	AT4G13251	AT2G14270	AT5G20830	AT3G11280	AT2G21320	AT5G50100	AT4G37850	AT1G69410	AT4G36040	AT1G71030	AT4G13455	AT2G27630	AT1G65200	AT2G36880	AT3G13350	AT3G32964	AT3G11490	AT1G69570	AT3G15210	AT5G44970	AT1G07180	AT1G06900	AT1G75860	AT3G50750	AT5G15640	AT1G11210	AT2G17460	AT5G47240	AT4G24240	AT3G57020	AT2G18915	AT1G78600	AT5G52310	AT1G19930	AT3G18440	AT5G57560	AT4G07738	AT3G52840	AT1G04570	AT5G28596	AT5G60860	AT1G66060	AT3G54500	AT5G02810	AT4G32190	AT5G58070	AT1G20030	AT1G10900	AT3G21933	AT1G22690	AT3G56310	AT5G24490	AT5G01100	AT1G75100	AT5G08610	AT5G63790	AT1G29610	AT3G04010	AT5G42050	AT3G50260	AT4G27310	AT5G53000	AT1G29690	AT1G65390	AT4G27700	AT5G17490	AT1G32860	AT2G23130	AT5G48250	AT3G43126	AT1G03930	AT2G06520	AT4G37260	AT2G15020	AT1G44446	AT3G28550	AT2G16890	AT3G10113	AT2G17610	AT1G48195	

No annotations were retrieved for the following entities:
AT5G62910	AT4G10830	AT4G13251	AT2G06100	AT2G21320	AT5G08610	AT3G55760	AT3G42711	AT3G42710	AT3G30744	AT4G13455	AT5G42050	AT4G27310	AT2G46320	AT2G07420	AT1G37015	AT3G13350	AT3G19680	AT3G32964	AT2G06885	AT4G07738	AT2G23130	AT5G48250	AT1G07180	AT1G47950	AT5G28596	AT3G43126	AT5G56510	AT4G32190	AT3G43330	AT1G48195	AT2G17610	AT3G21933	AT2G17460	

GO-ID	p-value	corr p-value	x	n	X	N	Description	Genes in test set
9266	1.3220E-8	4.3099E-6	12	359	86	22304	response to temperature stimulus	AT3G11020|AT5G02810|AT5G52310|AT4G25480|AT5G58070|AT5G57560|AT5G20830|AT4G25490|AT1G27730|AT3G50260|AT5G53000|AT2G46790
9409	3.8586E-7	5.0207E-5	9	241	86	22304	response to cold	AT5G52310|AT4G25480|AT5G58070|AT5G57560|AT5G20830|AT4G25490|AT1G27730|AT3G50260|AT5G53000
50896	4.6203E-7	5.0207E-5	31	3207	86	22304	response to stimulus	AT5G47240|AT1G22690|AT5G20830|AT3G11280|AT1G60940|AT5G63160|AT5G63790|AT5G52310|AT4G25480|AT1G76650|AT4G36040|AT1G71030|AT5G45340|AT1G27730|AT3G50260|AT5G53000|AT2G46790|AT4G28720|AT1G29690|AT1G65390|AT3G11020|AT5G17490|AT5G57560|AT3G15210|AT1G51090|AT4G37260|AT5G02810|AT5G58070|AT4G25490|AT1G20030|AT1G11210
6950	5.3594E-6	4.3679E-4	21	1853	86	22304	response to stress	AT5G47240|AT1G65390|AT3G11020|AT5G57560|AT5G20830|AT3G15210|AT1G60940|AT5G63790|AT1G51090|AT5G52310|AT4G25480|AT1G76650|AT4G36040|AT1G71030|AT5G58070|AT5G45340|AT4G25490|AT1G27730|AT3G50260|AT5G53000|AT1G11210
9415	1.0867E-5	7.0854E-4	7	196	86	22304	response to water	AT3G11020|AT5G52310|AT4G25480|AT5G20830|AT4G25490|AT5G45340|AT1G27730
42221	2.1955E-5	1.1929E-3	19	1710	86	22304	response to chemical stimulus	AT1G22690|AT3G11020|AT5G17490|AT5G57560|AT5G20830|AT3G15210|AT3G11280|AT5G63790|AT5G63160|AT4G37260|AT5G52310|AT4G25480|AT1G71030|AT5G45340|AT4G25490|AT1G27730|AT3G50260|AT1G11210|AT4G28720
9628	3.6667E-5	1.7076E-3	15	1168	86	22304	response to abiotic stimulus	AT3G11020|AT5G20830|AT5G57560|AT1G60940|AT5G52310|AT5G02810|AT4G25480|AT1G71030|AT5G58070|AT5G45340|AT4G25490|AT1G27730|AT3G50260|AT5G53000|AT2G46790
9414	8.8994E-5	3.6265E-3	6	188	86	22304	response to water deprivation	AT3G11020|AT5G52310|AT4G25480|AT4G25490|AT5G45340|AT1G27730
9725	1.7312E-4	6.2708E-3	11	767	86	22304	response to hormone stimulus	AT1G22690|AT4G37260|AT5G52310|AT5G17490|AT1G71030|AT5G57560|AT3G15210|AT3G11280|AT1G27730|AT4G28720|AT5G63160
9719	3.5845E-4	1.1686E-2	11	835	86	22304	response to endogenous stimulus	AT1G22690|AT4G37260|AT5G52310|AT5G17490|AT1G71030|AT5G57560|AT3G15210|AT3G11280|AT1G27730|AT4G28720|AT5G63160
10033	6.1168E-4	1.8128E-2	12	1037	86	22304	response to organic substance	AT1G22690|AT4G37260|AT5G52310|AT5G17490|AT1G71030|AT5G57560|AT3G15210|AT3G11280|AT1G27730|AT3G50260|AT4G28720|AT5G63160
10200	7.0642E-4	1.8278E-2	4	104	86	22304	response to chitin	AT4G37260|AT3G15210|AT1G27730|AT3G50260
9739	7.8592E-4	1.8278E-2	4	107	86	22304	response to gibberellin stimulus	AT1G22690|AT5G17490|AT1G71030|AT3G11280
9718	7.9017E-4	1.8278E-2	2	11	86	22304	anthocyanin biosynthetic process	AT1G78600|AT1G71030
7623	8.9710E-4	1.8278E-2	3	49	86	22304	circadian rhythm	AT5G02810|AT2G46790|AT2G18915
48511	8.9710E-4	1.8278E-2	3	49	86	22304	rhythmic process	AT5G02810|AT2G46790|AT2G18915
46283	1.4934E-3	2.8639E-2	2	15	86	22304	anthocyanin metabolic process	AT1G78600|AT1G71030
--------------------------------------------------------------------------------------------------------------------------------

ECOTYPE : KYO2
Selected statistical test : Hypergeometric test
Selected correction : Benjamini & Hochberg False Discovery Rate (FDR) correction
Selected significance level : 0.05
Testing option : Use whole annotation as reference set
The selected cluster :
AT1G20450	AT4G34740	AT1G02350	AT1G72150	AT3G43730	AT4G35770	AT2G28840	AT3G25870	AT3G55760	AT4G39260	AT1G27730	AT5G58900	AT4G05595	AT4G28720	AT5G07070	AT5G54130	AT3G19680	AT4G20070	AT2G40790	AT2G14570	AT5G22720	AT1G22885	AT3G16560	AT1G13260	AT4G05589	AT1G07420	AT5G06640	AT5G19940	AT4G35480	AT1G49560	AT1G19370	AT5G02540	AT4G12440	AT2G15970	AT4G31110	AT5G63800	AT5G20830	AT1G20330	AT3G51660	AT2G44490	AT2G18210	AT3G16130	AT2G30600	AT1G26450	AT2G27385	AT1G20440	AT5G62360	AT5G15850	AT1G68830	AT4G20860	AT1G10060	AT3G19553	AT2G47490	AT3G32960	AT1G09350	AT4G18390	AT4G12980	AT1G62050	AT1G69140	AT5G54280	AT1G74470	AT5G41590	AT2G35060	AT1G21050	AT4G37630	AT4G37150	AT2G40350	AT1G18330	AT3G43430	AT3G54400	AT1G10090	AT2G02450	AT1G65570	AT4G16220	AT2G43920	AT5G66580	AT1G66060	AT3G54500	AT4G32190	AT5G54470	AT3G63220	AT1G12710	AT1G28050	AT1G08930	AT3G47620	AT3G55880	AT1G48110	AT3G17790	AT3G53420	AT4G21215	AT2G30010	AT1G65300	AT2G46830	AT5G58020	AT2G40140	AT4G19170	AT2G16365	AT2G23840	AT1G32860	AT1G71880	AT5G29571	AT5G25460	AT2G27690	AT4G03400	AT3G28190	AT4G37260	AT1G60190	AT2G32280	AT1G62510	AT4G37120	AT1G66180	AT4G17490	AT5G56190	AT3G10113	AT2G40460	AT5G05840	AT3G09032	AT2G35860	AT5G25910	AT2G36895	AT1G73870	AT5G26340	AT1G68050	AT4G33920	AT1G77120	AT1G79270	AT2G46790	AT5G57660	AT5G06980	AT5G50450	AT3G42140	AT1G66760	AT5G21280	AT3G42535	AT4G34530	AT1G48100	AT2G45850	AT4G34150	AT3G15720	AT1G67900	ATCG00570	AT4G08870	AT3G01060	AT4G06509	AT4G24570	AT2G39250	AT2G26800	AT1G58290	AT3G27690	AT1G67510	AT2G19450	AT3G08940	AT5G35970	AT4G14580	AT1G76090	AT2G46670	AT3G14050	AT2G05090	AT4G11390	AT3G15750	AT5G48540	AT3G55580	AT3G15210	AT3G05800	AT2G35750	AT1G75860	AT3G61060	AT1G11210	AT3G30718	AT2G39870	AT1G19400	AT5G60850	AT1G22570	AT5G15530	AT3G02150	AT5G24120	AT1G22770	AT5G45820	AT5G22290	AT5G59730	AT5G52310	AT5G05600	AT4G38580	AT1G76590	AT5G20250	AT2G29330	AT1G06040	AT1G62570	AT1G76190	AT4G35250	AT1G49660	AT3G42837	AT1G78700	AT5G02810	AT5G25110	AT1G09950	AT4G06746	AT4G08930	AT1G49720	AT5G37600	AT1G70560	AT3G21670	AT2G24270	AT5G02840	AT2G42530	AT5G14550	AT4G33980	AT3G15040	AT1G75180	AT3G33124	AT1G73750	AT5G64260	AT4G27310	AT5G61810	AT5G13210	AT5G66210	AT3G55610	AT2G11168	AT3G05900	AT5G57340	AT1G19450	AT5G41620	AT5G48250	AT5G57345	AT2G37980	AT3G48700	AT1G68500	AT1G77960	AT3G15450	AT5G14760	AT5G01180	AT1G76580	AT1G23740	AT4G22460	AT3G60380	AT5G44210	AT5G23870	AT5G28770	AT3G17800	AT4G25480	AT3G03440	AT5G16820	AT3G50970	AT4G34350	AT5G04250	AT2G04970	AT5G10410	AT5G51790	AT4G29190	AT1G10410	AT5G65660	AT2G34430	AT5G04120	AT3G61430	AT4G05070	
AT5G16040	AT5G57110	AT3G53260	AT1G71910	AT1G43620	AT3G01490	AT5G64170	AT5G61350	AT1G69890	AT1G19270	AT3G14000	AT4G23000	AT1G71030	AT1G03610	AT4G28320	AT1G70640	AT3G03030	AT1G80110	AT1G01060	AT3G53000	AT5G35912	AT4G33230	AT2G05100	AT4G25470	AT4G23820	AT1G78510	AT5G24470	AT1G76520	AT1G26310	AT3G57020	AT5G59030	AT4G36020	AT4G23750	AT3G11900	AT1G78600	AT3G29575	AT4G18870	AT5G48490	AT3G60200	AT4G36110	AT4G11370	AT5G44260	AT3G30320	AT5G63330	AT3G59120	AT2G28550	AT1G04570	AT4G36010	AT4G01670	AT5G51550	AT4G32290	AT1G79600	AT5G64840	AT5G32037	AT5G17300	AT2G29670	AT2G23120	AT1G43280	AT4G30270	AT3G17130	AT1G14580	AT5G02180	AT4G23040	AT2G07719	AT3G50260	AT1G77760	AT2G28400	AT3G59400	AT4G24960	AT3G56880	AT3G07360	AT5G63450	AT4G14740	AT2G26530	AT1G19180	AT2G23130	AT5G52510	AT5G61380	AT1G07135	AT4G05145	AT4G25433	AT5G64040	AT5G38370	AT1G33600	AT2G33810	AT3G47340	AT1G05805	AT5G51670	AT3G56940	AT3G53830	AT5G07000	AT3G50700	AT2G26560	AT1G73480	AT5G14230	AT5G54960	AT5G55570	AT2G29650	AT2G29170	AT5G21125	AT2G26690	AT1G73210	AT2G26695	AT1G21130	AT5G42250	AT2G44940	AT1G51090	AT4G26130	AT1G66330	AT2G02080	AT2G41990	AT1G27200	AT4G33310	AT5G42900	AT5G27310	AT4G25290	AT3G07320	AT5G46710	AT4G18530	AT4G22780	AT3G51895	AT2G21320	AT5G04340	AT1G21790	AT4G27950	AT4G36040	AT4G15430	AT4G04450	AT4G25500	AT3G61580	AT5G54585	AT2G31360	AT3G27170	AT1G07180	AT3G54830	AT1G78590	AT3G47500	AT2G42040	AT4G27940	AT3G50090	AT5G67030	AT1G70700	AT1G10370	AT2G36220	AT5G06710	AT2G01890	AT3G05640	AT5G44050	AT3G58490	AT5G64750	AT3G12320	AT2G47890	AT4G08120	AT4G37760	AT3G25820	AT5G44190	AT1G47710	AT2G43020	AT1G01500	AT1G70820	AT2G31380	AT1G27910	AT5G04490	AT5G63230	AT3G04640	AT3G52840	AT4G17550	AT3G11850	AT4G37770	AT5G58070	AT1G20030	AT5G55250	AT3G04140	AT1G64235	AT2G02710	AT2G47180	AT1G63850	AT4G37580	AT4G12470	AT2G37570	AT5G66740	AT3G04010	AT4G11600	AT5G07225	AT5G52590	AT3G25265	AT5G33431	AT5G54930	AT3G18080	AT4G18010	AT1G27630	AT3G11670	AT1G33230	AT4G03510	AT2G48020	AT5G56630	AT3G13310	AT3G59350	AT1G51610	AT1G08570	AT3G14440	AT2G15020	AT1G44446	

No annotations were retrieved for the following entities:
AT1G02350	AT3G43730	AT2G28840	AT1G73870	AT5G26340	AT3G55760	AT1G73480	AT4G39260	AT5G55570	AT5G58900	AT5G06980	AT4G05595	AT3G03440	AT5G50450	AT3G42140	AT5G54130	AT3G19680	AT2G04970	AT1G10410	AT5G21280	AT3G42535	AT2G14570	AT1G21130	AT5G22720	AT2G45850	AT3G15720	AT2G02080	ATCG00570	AT4G05589	AT5G19940	AT4G06509	AT5G27310	AT1G19370	AT3G01490	AT2G21320	AT5G04340	AT2G05090	AT5G48540	AT2G30600	AT4G25500	AT1G80110	AT5G62360	AT3G53000	AT1G07180	AT5G35912	AT4G20860	AT3G50090	AT3G30718	AT3G05640	AT1G69140	AT5G44050	AT3G58490	AT2G47890	AT4G08120	AT5G05600	AT4G18870	AT2G43020	AT4G11370	AT3G43430	AT5G44260	AT5G63330	AT5G66580	AT3G59120	AT3G42837	AT4G32190	AT5G51550	AT3G04140	AT1G64235	AT5G54470	AT2G02710	AT1G28050	AT5G32037	AT2G29670	AT1G43280	AT4G33980	AT1G63850	AT3G17130	AT3G33124	AT4G21215	AT1G73750	AT1G14580	AT4G27310	AT5G07225	AT5G52590	AT3G25265	AT5G63450	AT5G13210	AT5G33431	AT5G54930	AT4G19170	AT2G23840	AT2G16365	AT2G11168	AT5G29571	AT1G19450	AT2G23130	AT5G48250	AT4G05145	AT5G25460	AT2G27690	AT1G68500	AT2G48020	AT3G59350	AT3G15450	AT5G38370	AT1G23740	

GO-ID	p-value	corr p-value	x	n	X	N	Description	Genes in test set
9628	2.5321E-14	2.0105E-11	57	1168	352	22304	response to abiotic stimulus	AT1G20450|AT5G24470|AT4G36020|AT5G64750|AT3G17800|AT1G22770|AT5G24120|AT1G68050|AT5G52310|AT4G25480|AT1G77120|AT1G27730|AT2G46790|AT5G16820|AT3G50970|AT2G40350|AT4G38580|AT5G20250|AT1G18330|AT1G06040|AT4G34150|AT5G02810|AT3G61430|AT1G67900|AT5G58070|AT5G42900|AT1G58290|AT2G15970|AT1G70560|AT5G20830|AT2G47180|AT3G27690|AT2G19450|AT3G08940|AT1G08930|AT5G02840|AT2G42530|AT4G37580|AT3G53420|AT2G37570|AT1G71030|AT4G11600|AT3G50260|AT1G77760|AT4G24960|AT2G46830|AT2G40140|AT3G55610|AT1G20440|AT1G01060|AT4G03400|AT2G05100|AT4G25470|AT5G67030|AT3G14440|AT1G09350|AT3G47340
50896	5.1581E-14	2.0478E-11	105	3207	352	22304	response to stimulus	AT1G20450|AT2G40460|AT5G44210|AT5G25910|AT4G35770|AT2G26560|AT3G17800|AT1G68050|AT4G25480|AT5G54960|AT1G77120|AT2G29650|AT1G27730|AT2G46790|AT5G16820|AT3G50970|AT4G34350|AT4G28720|AT2G26690|AT1G66760|AT1G51090|AT1G13260|AT4G34150|AT3G61430|AT1G67900|AT4G35480|AT5G57110|AT5G42900|AT3G53260|AT1G58290|AT4G25290|AT2G15970|AT5G20830|AT3G27690|AT2G19450|AT3G08940|AT3G51660|AT2G44490|AT1G71030|AT4G36040|AT3G14050|AT3G15210|AT1G20440|AT1G01060|AT3G05800|AT2G05100|AT4G25470|AT3G61060|AT5G67030|AT1G70700|AT1G09350|AT1G11210|AT5G24470|AT4G36020|AT5G64750|AT1G22770|AT5G24120|AT5G45820|AT3G11900|AT5G52310|AT4G37760|AT4G37150|AT4G38580|AT2G40350|AT5G20250|AT4G36110|AT1G18330|AT1G06040|AT1G76190|AT4G36010|AT5G02810|AT5G25110|AT5G58070|AT1G20030|AT1G49720|AT1G70560|AT5G64840|AT2G47180|AT1G08930|AT5G02840|AT5G17300|AT3G47620|AT3G55880|AT2G42530|AT4G37580|AT3G17790|AT4G30270|AT4G12470|AT3G53420|AT2G37570|AT4G11600|AT3G50260|AT1G77760|AT4G24960|AT2G46830|AT2G40140|AT3G55610|AT4G18010|AT1G71880|AT1G19180|AT4G03400|AT4G37260|AT3G14440|AT4G17490|AT3G47340
9266	4.2131E-12	1.1151E-9	28	359	352	22304	response to temperature stimulus	AT1G20450|AT2G15970|AT5G20830|AT2G47180|AT2G19450|AT2G42530|AT4G36020|AT1G22770|AT5G52310|AT4G25480|AT1G27730|AT3G50260|AT2G46790|AT5G16820|AT3G50970|AT4G24960|AT2G40350|AT4G38580|AT5G20250|AT2G40140|AT1G20440|AT4G34150|AT5G02810|AT4G25470|AT5G58070|AT5G67030|AT5G42900|AT1G09350
7623	1.0821E-11	1.7183E-9	12	49	352	22304	circadian rhythm	AT1G22770|AT1G68050|AT1G18330|AT5G24470|AT5G02810|AT5G17300|AT5G02840|AT2G46790|AT5G61380|AT5G15850|AT1G68830|AT2G46830
48511	1.0821E-11	1.7183E-9	12	49	352	22304	rhythmic process	AT1G22770|AT1G68050|AT1G18330|AT5G24470|AT5G02810|AT5G17300|AT5G02840|AT2G46790|AT5G61380|AT5G15850|AT1G68830|AT2G46830
10033	2.5540E-10	2.8597E-8	46	1037	352	22304	response to organic substance	AT1G20450|AT1G70560|AT2G15970|AT5G44210|AT5G25910|AT2G19450|AT5G17300|AT5G02840|AT1G08930|AT3G47620|AT4G35770|AT4G37580|AT5G64750|AT4G30270|AT5G45820|AT5G52310|AT1G71030|AT3G14050|AT4G37760|AT1G27730|AT3G50260|AT3G50970|AT4G24960|AT4G28720|AT2G46830|AT2G26690|AT4G36110|AT2G40140|AT1G18330|AT3G55610|AT1G20440|AT3G15210|AT4G18010|AT1G19180|AT1G01060|AT1G76190|AT3G05800|AT1G13260|AT4G03400|AT4G37260|AT5G67030|AT4G35480|AT1G70700|AT4G17490|AT3G47340|AT1G49720
6950	2.8576E-10	2.8597E-8	66	1853	352	22304	response to stress	AT1G20450|AT5G25910|AT4G35770|AT2G26560|AT4G36020|AT5G64750|AT1G22770|AT5G52310|AT4G25480|AT5G54960|AT4G37760|AT1G77120|AT1G27730|AT4G37150|AT5G16820|AT3G50970|AT2G40350|AT4G38580|AT2G26690|AT5G20250|AT1G18330|AT1G06040|AT1G66760|AT1G51090|AT4G34150|AT3G61430|AT5G25110|AT5G58070|AT5G42900|AT3G53260|AT1G49720|AT4G25290|AT2G15970|AT5G20830|AT2G47180|AT2G19450|AT1G08930|AT5G02840|AT3G55880|AT3G51660|AT2G42530|AT2G44490|AT3G17790|AT4G12470|AT3G53420|AT2G37570|AT4G36040|AT1G71030|AT3G14050|AT4G11600|AT3G50260|AT4G24960|AT2G46830|AT2G40140|AT3G55610|AT3G15210|AT1G20440|AT1G01060|AT1G19180|AT4G25470|AT3G61060|AT5G67030|AT3G14440|AT1G09350|AT3G47340|AT1G11210
9409	2.8813E-10	2.8597E-8	21	241	352	22304	response to cold	AT1G20450|AT5G20250|AT2G40140|AT2G15970|AT5G20830|AT1G20440|AT2G19450|AT2G42530|AT4G36020|AT1G22770|AT4G34150|AT5G52310|AT4G25480|AT4G25470|AT5G58070|AT1G27730|AT5G42900|AT3G50260|AT3G50970|AT1G09350|AT4G24960
9737	4.4903E-10	3.6861E-8	22	272	352	22304	response to abscisic acid stimulus	AT1G20450|AT2G15970|AT3G55610|AT1G20440|AT3G15210|AT4G18010|AT2G19450|AT5G02840|AT1G08930|AT1G01060|AT3G47620|AT5G64750|AT5G45820|AT4G37260|AT5G52310|AT1G71030|AT3G14050|AT1G27730|AT3G50970|AT4G24960|AT1G49720|AT2G46830
9719	4.6424E-10	3.6861E-8	40	835	352	22304	response to endogenous stimulus	AT1G20450|AT2G15970|AT1G70560|AT5G44210|AT2G19450|AT5G17300|AT1G08930|AT5G02840|AT3G47620|AT4G35770|AT4G37580|AT5G64750|AT4G30270|AT5G45820|AT5G52310|AT1G71030|AT3G14050|AT4G37760|AT1G27730|AT3G50970|AT4G24960|AT4G28720|AT2G46830|AT2G26690|AT4G36110|AT1G18330|AT3G55610|AT1G20440|AT3G15210|AT4G18010|AT1G19180|AT1G01060|AT1G76190|AT3G05800|AT1G13260|AT4G03400|AT4G37260|AT1G70700|AT4G17490|AT1G49720
42221	1.4614E-9	1.0549E-7	61	1710	352	22304	response to chemical stimulus	AT1G20450|AT5G44210|AT5G25910|AT4G35770|AT2G26560|AT5G64750|AT1G22770|AT5G45820|AT5G52310|AT4G25480|AT5G54960|AT4G37760|AT1G77120|AT1G27730|AT3G50970|AT4G34350|AT4G28720|AT2G26690|AT4G36110|AT1G18330|AT1G76190|AT1G13260|AT3G61430|AT4G35480|AT3G53260|AT1G49720|AT2G15970|AT1G70560|AT5G20830|AT2G47180|AT2G19450|AT1G08930|AT5G02840|AT5G17300|AT3G47620|AT4G37580|AT3G17790|AT4G30270|AT3G53420|AT1G71030|AT3G14050|AT4G11600|AT3G50260|AT4G24960|AT2G46830|AT2G40140|AT3G55610|AT3G15210|AT1G20440|AT4G18010|AT1G01060|AT1G19180|AT3G05800|AT4G03400|AT4G37260|AT5G67030|AT3G14440|AT1G70700|AT4G17490|AT1G11210|AT3G47340
9725	2.0856E-8	1.3799E-6	35	767	352	22304	response to hormone stimulus	AT1G20450|AT2G15970|AT1G70560|AT5G44210|AT2G19450|AT5G17300|AT1G08930|AT5G02840|AT3G47620|AT4G37580|AT5G64750|AT4G30270|AT5G45820|AT5G52310|AT1G71030|AT3G14050|AT1G27730|AT3G50970|AT4G24960|AT4G28720|AT2G46830|AT4G36110|AT1G18330|AT3G55610|AT1G20440|AT3G15210|AT4G18010|AT1G01060|AT1G76190|AT3G05800|AT1G13260|AT4G03400|AT4G37260|AT4G17490|AT1G49720
10556	7.8684E-8	4.8058E-6	52	1504	352	22304	regulation of macromolecule biosynthetic process	AT5G44210|AT3G50700|AT5G28770|AT5G60850|AT5G64750|AT3G02150|AT1G22770|AT5G24120|AT1G68050|AT4G23750|AT1G78600|AT5G22290|AT4G25480|AT5G57660|AT5G44190|AT2G40350|AT1G18330|AT2G31380|AT5G51790|AT4G29190|AT2G02450|AT2G28550|AT2G44940|AT1G13260|AT4G06746|AT1G49560|AT1G49720|AT2G39250|AT1G20330|AT5G02840|AT5G17300|AT3G47620|AT4G27950|AT1G71030|AT3G50260|AT1G65300|AT4G04450|AT2G40140|AT3G15210|AT1G01060|AT5G52510|AT5G61380|AT3G05800|AT3G47500|AT4G37260|AT4G25470|AT1G76580|AT4G18390|AT4G17490|AT1G05805|AT3G10113|AT5G06710
45449	9.1954E-8	5.2151E-6	51	1468	352	22304	regulation of transcription	AT5G44210|AT3G50700|AT5G28770|AT5G60850|AT5G64750|AT3G02150|AT1G22770|AT5G24120|AT1G68050|AT4G23750|AT1G78600|AT5G22290|AT4G25480|AT5G57660|AT5G44190|AT2G40350|AT1G18330|AT2G31380|AT5G51790|AT4G29190|AT2G02450|AT2G28550|AT2G44940|AT1G13260|AT4G06746|AT1G49560|AT1G49720|AT2G39250|AT5G02840|AT5G17300|AT3G47620|AT4G27950|AT1G71030|AT3G50260|AT1G65300|AT4G04450|AT2G40140|AT3G15210|AT1G01060|AT5G52510|AT5G61380|AT3G05800|AT3G47500|AT4G37260|AT4G25470|AT1G76580|AT4G18390|AT4G17490|AT1G05805|AT3G10113|AT5G06710
19219	1.2708E-7	6.7267E-6	52	1527	352	22304	regulation of nucleobase, nucleoside, nucleotide and nucleic acid metabolic process	AT5G44210|AT3G50700|AT5G28770|AT5G60850|AT5G64750|AT3G02150|AT1G22770|AT5G24120|AT1G68050|AT4G23750|AT1G78600|AT5G22290|AT4G25480|AT5G57660|AT5G44190|AT2G40350|AT1G18330|AT2G31380|AT5G51790|AT4G29190|AT2G02450|AT2G28550|AT2G44940|AT1G13260|AT4G06746|AT1G49560|AT1G49720|AT2G39250|AT1G20330|AT5G02840|AT5G17300|AT3G47620|AT4G27950|AT1G71030|AT3G50260|AT1G65300|AT4G04450|AT2G40140|AT3G15210|AT1G01060|AT5G52510|AT5G61380|AT3G05800|AT3G47500|AT4G37260|AT4G25470|AT1G76580|AT4G18390|AT4G17490|AT1G05805|AT3G10113|AT5G06710
31323	1.3883E-7	6.8895E-6	55	1664	352	22304	regulation of cellular metabolic process	AT5G44210|AT3G50700|AT5G28770|AT5G60850|AT5G64750|AT3G02150|AT1G22770|AT5G24120|AT1G68050|AT4G23750|AT1G78600|AT5G22290|AT4G25480|AT5G57660|AT5G44190|AT2G40350|AT1G18330|AT2G31380|AT5G51790|AT4G29190|AT2G02450|AT2G28550|AT2G44940|AT1G13260|AT4G06746|AT1G49560|AT2G39250|AT1G49720|AT1G20330|AT5G02840|AT5G17300|AT3G47620|AT4G27950|AT1G71030|AT3G50260|AT1G65300|AT4G24960|AT4G04450|AT2G40140|AT3G15210|AT1G01060|AT3G11670|AT5G52510|AT5G61380|AT3G05800|AT1G68830|AT3G47500|AT4G37260|AT4G25470|AT1G76580|AT4G18390|AT4G17490|AT1G05805|AT5G06710|AT3G10113
9889	1.6571E-7	7.3096E-6	52	1540	352	22304	regulation of biosynthetic process	AT5G44210|AT3G50700|AT5G28770|AT5G60850|AT5G64750|AT3G02150|AT1G22770|AT5G24120|AT1G68050|AT4G23750|AT1G78600|AT5G22290|AT4G25480|AT5G57660|AT5G44190|AT2G40350|AT1G18330|AT2G31380|AT5G51790|AT4G29190|AT2G02450|AT2G28550|AT2G44940|AT1G13260|AT4G06746|AT1G49560|AT1G49720|AT2G39250|AT1G20330|AT5G02840|AT5G17300|AT3G47620|AT4G27950|AT1G71030|AT3G50260|AT1G65300|AT4G04450|AT2G40140|AT3G15210|AT1G01060|AT5G52510|AT5G61380|AT3G05800|AT3G47500|AT4G37260|AT4G25470|AT1G76580|AT4G18390|AT4G17490|AT1G05805|AT3G10113|AT5G06710
31326	1.6571E-7	7.3096E-6	52	1540	352	22304	regulation of cellular biosynthetic process	AT5G44210|AT3G50700|AT5G28770|AT5G60850|AT5G64750|AT3G02150|AT1G22770|AT5G24120|AT1G68050|AT4G23750|AT1G78600|AT5G22290|AT4G25480|AT5G57660|AT5G44190|AT2G40350|AT1G18330|AT2G31380|AT5G51790|AT4G29190|AT2G02450|AT2G28550|AT2G44940|AT1G13260|AT4G06746|AT1G49560|AT1G49720|AT2G39250|AT1G20330|AT5G02840|AT5G17300|AT3G47620|AT4G27950|AT1G71030|AT3G50260|AT1G65300|AT4G04450|AT2G40140|AT3G15210|AT1G01060|AT5G52510|AT5G61380|AT3G05800|AT3G47500|AT4G37260|AT4G25470|AT1G76580|AT4G18390|AT4G17490|AT1G05805|AT3G10113|AT5G06710
51171	1.8333E-7	7.6611E-6	52	1545	352	22304	regulation of nitrogen compound metabolic process	AT5G44210|AT3G50700|AT5G28770|AT5G60850|AT5G64750|AT3G02150|AT1G22770|AT5G24120|AT1G68050|AT4G23750|AT1G78600|AT5G22290|AT4G25480|AT5G57660|AT5G44190|AT2G40350|AT1G18330|AT2G31380|AT5G51790|AT4G29190|AT2G02450|AT2G28550|AT2G44940|AT1G13260|AT4G06746|AT1G49560|AT1G49720|AT2G39250|AT1G20330|AT5G02840|AT5G17300|AT3G47620|AT4G27950|AT1G71030|AT3G50260|AT1G65300|AT4G04450|AT2G40140|AT3G15210|AT1G01060|AT5G52510|AT5G61380|AT3G05800|AT3G47500|AT4G37260|AT4G25470|AT1G76580|AT4G18390|AT4G17490|AT1G05805|AT3G10113|AT5G06710
9416	2.9579E-7	1.1743E-5	24	455	352	22304	response to light stimulus	AT1G70560|AT5G24470|AT1G06040|AT2G47180|AT3G27690|AT3G08940|AT1G01060|AT4G37580|AT3G17800|AT5G24120|AT1G22770|AT1G68050|AT2G05100|AT4G03400|AT5G02810|AT1G67900|AT5G58070|AT5G67030|AT1G27730|AT1G77760|AT2G46790|AT3G47340|AT1G58290|AT2G46830
46148	3.1972E-7	1.2089E-5	10	76	352	22304	pigment biosynthetic process	AT4G34740|AT1G78600|AT4G12440|AT1G71030|AT5G67030|AT3G59400|AT1G74470|AT1G44446|AT3G56940|AT1G58290
9314	5.5082E-7	1.9880E-5	24	471	352	22304	response to radiation	AT1G70560|AT5G24470|AT1G06040|AT2G47180|AT3G27690|AT3G08940|AT1G01060|AT4G37580|AT3G17800|AT5G24120|AT1G22770|AT1G68050|AT2G05100|AT4G03400|AT5G02810|AT1G67900|AT5G58070|AT5G67030|AT1G27730|AT1G77760|AT2G46790|AT3G47340|AT1G58290|AT2G46830
80090	5.7890E-7	1.9985E-5	52	1604	352	22304	regulation of primary metabolic process	AT5G44210|AT3G50700|AT5G28770|AT5G60850|AT5G64750|AT3G02150|AT1G22770|AT5G24120|AT1G68050|AT4G23750|AT1G78600|AT5G22290|AT4G25480|AT5G57660|AT5G44190|AT2G40350|AT1G18330|AT2G31380|AT5G51790|AT4G29190|AT2G02450|AT2G28550|AT2G44940|AT1G13260|AT4G06746|AT1G49560|AT1G49720|AT2G39250|AT1G20330|AT5G02840|AT5G17300|AT3G47620|AT4G27950|AT1G71030|AT3G50260|AT1G65300|AT4G04450|AT2G40140|AT3G15210|AT1G01060|AT5G52510|AT5G61380|AT3G05800|AT3G47500|AT4G37260|AT4G25470|AT1G76580|AT4G18390|AT4G17490|AT1G05805|AT3G10113|AT5G06710
9631	6.5779E-7	2.1762E-5	6	21	352	22304	cold acclimation	AT1G20450|AT2G15970|AT4G25480|AT4G25470|AT1G20440|AT3G50970
42440	1.9320E-6	6.1359E-5	10	92	352	22304	pigment metabolic process	AT4G34740|AT1G78600|AT4G12440|AT1G71030|AT5G67030|AT3G59400|AT1G74470|AT1G44446|AT3G56940|AT1G58290
60255	2.4896E-6	6.9480E-5	52	1685	352	22304	regulation of macromolecule metabolic process	AT5G44210|AT3G50700|AT5G28770|AT5G60850|AT5G64750|AT3G02150|AT1G22770|AT5G24120|AT1G68050|AT4G23750|AT1G78600|AT5G22290|AT4G25480|AT5G57660|AT5G44190|AT2G40350|AT1G18330|AT2G31380|AT5G51790|AT4G29190|AT2G02450|AT2G28550|AT2G44940|AT1G13260|AT4G06746|AT1G49560|AT1G49720|AT2G39250|AT1G20330|AT5G02840|AT5G17300|AT3G47620|AT4G27950|AT1G71030|AT3G50260|AT1G65300|AT4G04450|AT2G40140|AT3G15210|AT1G01060|AT5G52510|AT5G61380|AT3G05800|AT3G47500|AT4G37260|AT4G25470|AT1G76580|AT4G18390|AT4G17490|AT1G05805|AT3G10113|AT5G06710
19222	2.5101E-6	6.9480E-5	55	1825	352	22304	regulation of metabolic process	AT5G44210|AT3G50700|AT5G28770|AT5G60850|AT5G64750|AT3G02150|AT1G22770|AT5G24120|AT1G68050|AT4G23750|AT1G78600|AT5G22290|AT4G25480|AT5G57660|AT5G44190|AT2G40350|AT1G18330|AT2G31380|AT5G51790|AT4G29190|AT2G02450|AT2G28550|AT2G44940|AT1G13260|AT4G06746|AT1G49560|AT2G39250|AT1G49720|AT1G20330|AT5G02840|AT5G17300|AT3G47620|AT4G27950|AT1G71030|AT3G50260|AT1G65300|AT4G24960|AT4G04450|AT2G40140|AT3G15210|AT1G01060|AT3G11670|AT5G52510|AT5G61380|AT3G05800|AT1G68830|AT3G47500|AT4G37260|AT4G25470|AT1G76580|AT4G18390|AT4G17490|AT1G05805|AT5G06710|AT3G10113
50832	2.5283E-6	6.9480E-5	11	117	352	22304	defense response to fungus	AT4G12470|AT2G40140|AT5G25110|AT5G25910|AT1G20440|AT4G37150|AT3G50970|AT2G42530|AT2G44490|AT5G64750|AT1G51090
15995	2.6109E-6	6.9480E-5	6	26	352	22304	chlorophyll biosynthetic process	AT1G78600|AT3G59400|AT1G74470|AT1G44446|AT3G56940|AT1G58290
10468	2.6252E-6	6.9480E-5	51	1642	352	22304	regulation of gene expression	AT5G44210|AT3G50700|AT5G28770|AT5G60850|AT5G64750|AT3G02150|AT1G22770|AT5G24120|AT1G68050|AT4G23750|AT1G78600|AT5G22290|AT4G25480|AT5G57660|AT5G44190|AT2G40350|AT1G18330|AT2G31380|AT5G51790|AT4G29190|AT2G02450|AT2G28550|AT2G44940|AT1G13260|AT4G06746|AT1G49560|AT1G49720|AT2G39250|AT5G02840|AT5G17300|AT3G47620|AT4G27950|AT1G71030|AT3G50260|AT1G65300|AT4G04450|AT2G40140|AT3G15210|AT1G01060|AT5G52510|AT5G61380|AT3G05800|AT3G47500|AT4G37260|AT4G25470|AT1G76580|AT4G18390|AT4G17490|AT1G05805|AT3G10113|AT5G06710
9415	3.0437E-6	7.7957E-5	14	196	352	22304	response to water	AT1G20450|AT2G15970|AT5G20830|AT1G20440|AT1G08930|AT3G53420|AT5G52310|AT4G25480|AT3G61430|AT5G67030|AT3G14440|AT1G27730|AT3G50970|AT4G24960
50789	3.8990E-6	9.6610E-5	74	2783	352	22304	regulation of biological process	AT1G20450|AT5G44210|AT3G50700|AT5G25910|AT1G26310|AT5G28770|AT5G60850|AT5G64750|AT3G02150|AT5G24120|AT1G22770|AT4G23750|AT1G68050|AT1G78600|AT5G22290|AT4G25480|AT4G37630|AT5G57660|AT5G44190|AT2G40350|AT5G07070|AT1G18330|AT2G31380|AT5G51790|AT4G29190|AT2G02450|AT4G35250|AT2G44940|AT2G28550|AT4G34530|AT1G13260|AT4G06746|AT4G08930|AT1G49560|AT2G39250|AT1G49720|AT1G70560|AT2G19450|AT5G17300|AT1G20330|AT5G02840|AT3G47620|AT4G14580|AT1G19270|AT4G27950|AT1G71030|AT3G50260|AT1G65300|AT4G24960|AT4G04450|AT2G40140|AT4G14740|AT3G15210|AT1G27630|AT1G01060|AT3G11670|AT5G61380|AT5G52510|AT5G15850|AT3G05800|AT1G68830|AT3G47500|AT4G37260|AT4G25470|AT1G08570|AT4G37120|AT1G33600|AT2G33810|AT1G76580|AT4G17490|AT4G18390|AT1G05805|AT5G06710|AT3G10113
51707	4.0339E-6	9.6610E-5	24	528	352	22304	response to other organism	AT2G40140|AT2G40460|AT5G64840|AT5G25910|AT1G20440|AT3G15210|AT1G71880|AT1G19180|AT3G51660|AT2G42530|AT2G26560|AT2G44490|AT4G36010|AT5G64750|AT1G51090|AT4G12470|AT3G11900|AT5G25110|AT1G20030|AT2G29650|AT3G50260|AT4G37150|AT5G57110|AT3G50970
6970	4.1370E-6	9.6610E-5	20	388	352	22304	response to osmotic stress	AT1G18330|AT3G55610|AT5G20830|AT1G06040|AT1G20440|AT2G19450|AT1G08930|AT5G02840|AT1G01060|AT5G64750|AT2G37570|AT5G52310|AT1G71030|AT4G11600|AT5G67030|AT1G77120|AT3G14440|AT1G27730|AT4G24960|AT2G46830
9723	4.8304E-6	1.0958E-4	11	125	352	22304	response to ethylene stimulus	AT1G18330|AT1G70560|AT5G44210|AT4G37260|AT1G71030|AT3G15210|AT5G02840|AT1G01060|AT4G17490|AT4G37580|AT2G46830
9743	5.0564E-6	1.1152E-4	13	177	352	22304	response to carbohydrate stimulus	AT2G40140|AT5G25910|AT3G15210|AT2G19450|AT1G08930|AT5G64750|AT4G37260|AT5G67030|AT1G27730|AT4G35480|AT3G50260|AT4G17490|AT3G47340
65007	7.1425E-6	1.5327E-4	82	3243	352	22304	biological regulation	AT1G20450|AT5G44210|AT3G50700|AT1G76520|AT5G25910|AT1G26310|AT1G72150|AT5G28770|AT5G60850|AT5G64750|AT3G02150|AT5G24120|AT1G22770|AT4G23750|AT1G68050|AT1G78600|AT5G22290|AT4G25480|AT4G37630|AT5G57660|AT5G44190|AT4G28720|AT2G40350|AT5G07070|AT1G18330|AT2G31380|AT5G51790|AT4G29190|AT2G02450|AT4G35250|AT2G44940|AT2G28550|AT4G34530|AT1G13260|AT4G06746|AT4G08930|AT1G49560|AT2G39250|AT1G49720|AT1G70560|AT2G19450|AT5G17300|AT1G20330|AT5G02840|AT3G47620|AT4G37580|AT3G17790|AT4G14580|AT1G19270|AT4G27950|AT1G71030|AT3G50260|AT3G59400|AT1G65300|AT4G24960|AT4G04450|AT2G46830|AT2G40140|AT4G14740|AT3G15210|AT1G27630|AT1G01060|AT3G11670|AT5G61380|AT5G52510|AT5G15850|AT3G05800|AT1G68830|AT3G47500|AT4G37260|AT4G25470|AT1G08570|AT4G37120|AT1G33600|AT5G01180|AT2G33810|AT1G76580|AT4G17490|AT4G18390|AT1G05805|AT5G06710|AT3G10113
48580	7.7734E-6	1.6242E-4	12	157	352	22304	regulation of post-embryonic development	AT1G22770|AT1G13260|AT1G20450|AT1G68050|AT1G78600|AT1G26310|AT2G19450|AT2G33810|AT3G47620|AT5G44190|AT5G15850|AT4G34530
9607	8.0130E-6	1.6314E-4	24	550	352	22304	response to biotic stimulus	AT2G40140|AT2G40460|AT5G64840|AT5G25910|AT1G20440|AT3G15210|AT1G71880|AT1G19180|AT3G51660|AT2G42530|AT2G26560|AT2G44490|AT4G36010|AT5G64750|AT1G51090|AT4G12470|AT3G11900|AT5G25110|AT1G20030|AT2G29650|AT3G50260|AT4G37150|AT5G57110|AT3G50970
9639	8.8467E-6	1.7561E-4	12	159	352	22304	response to red or far red light	AT1G22770|AT5G24120|AT2G05100|AT1G70560|AT5G24470|AT5G02810|AT1G06040|AT5G67030|AT3G27690|AT3G08940|AT2G46790|AT4G37580
50794	9.4490E-6	1.8299E-4	66	2448	352	22304	regulation of cellular process	AT5G44210|AT3G50700|AT5G25910|AT5G28770|AT5G60850|AT5G64750|AT3G02150|AT5G24120|AT1G22770|AT1G68050|AT4G23750|AT1G78600|AT5G22290|AT4G25480|AT4G37630|AT5G57660|AT5G44190|AT2G40350|AT5G07070|AT1G18330|AT2G31380|AT5G51790|AT4G29190|AT2G02450|AT2G44940|AT2G28550|AT1G13260|AT4G06746|AT4G08930|AT1G49560|AT2G39250|AT1G49720|AT1G70560|AT1G20330|AT5G02840|AT5G17300|AT3G47620|AT4G14580|AT4G27950|AT1G71030|AT3G50260|AT1G65300|AT4G24960|AT4G04450|AT2G40140|AT4G14740|AT3G15210|AT1G27630|AT1G01060|AT3G11670|AT5G61380|AT5G52510|AT3G05800|AT1G68830|AT3G47500|AT4G37260|AT4G25470|AT1G08570|AT4G37120|AT1G33600|AT1G76580|AT4G17490|AT4G18390|AT1G05805|AT5G06710|AT3G10113
9414	9.7399E-6	1.8413E-4	13	188	352	22304	response to water deprivation	AT1G20450|AT2G15970|AT1G20440|AT1G08930|AT3G53420|AT5G52310|AT4G25480|AT3G61430|AT5G67030|AT1G27730|AT3G14440|AT3G50970|AT4G24960
9753	2.4122E-5	4.4541E-4	11	148	352	22304	response to jasmonic acid stimulus	AT2G26690|AT4G37260|AT1G71030|AT4G37760|AT3G15210|AT5G02840|AT1G70700|AT1G19180|AT1G01060|AT4G35770|AT2G46830
15994	3.1124E-5	5.6164E-4	6	39	352	22304	chlorophyll metabolic process	AT1G78600|AT3G59400|AT1G74470|AT1G44446|AT3G56940|AT1G58290
50793	3.1931E-5	5.6340E-4	15	273	352	22304	regulation of developmental process	AT1G20450|AT1G70560|AT1G26310|AT2G19450|AT3G47620|AT5G15850|AT4G34530|AT3G02150|AT1G13260|AT1G22770|AT1G68050|AT1G78600|AT2G33810|AT5G44190|AT4G18390
9620	3.9267E-5	6.7779E-4	11	156	352	22304	response to fungus	AT4G12470|AT2G40140|AT5G25110|AT5G25910|AT1G20440|AT4G37150|AT3G50970|AT2G42530|AT2G44490|AT5G64750|AT1G51090
10200	4.0372E-5	6.8203E-4	9	104	352	22304	response to chitin	AT2G40140|AT4G37260|AT5G25910|AT3G15210|AT4G35480|AT1G27730|AT3G50260|AT1G08930|AT4G17490
10218	4.1769E-5	6.9093E-4	6	41	352	22304	response to far red light	AT1G22770|AT5G24120|AT2G05100|AT5G24470|AT3G27690|AT3G08940
51704	4.6761E-5	7.5771E-4	26	694	352	22304	multi-organism process	AT2G40460|AT5G64840|AT5G25910|AT1G72150|AT2G42530|AT3G51660|AT2G44490|AT2G26560|AT5G64750|AT4G12470|AT3G11900|AT2G29650|AT4G37150|AT3G50260|AT3G50970|AT2G40140|AT3G15210|AT1G20440|AT1G71880|AT1G19180|AT4G36010|AT1G51090|AT5G25110|AT1G20030|AT5G01180|AT5G57110
48582	5.5150E-5	8.7578E-4	6	43	352	22304	positive regulation of post-embryonic development	AT1G22770|AT1G68050|AT1G26310|AT2G19450|AT2G33810|AT4G34530
6779	6.3017E-5	9.8108E-4	6	44	352	22304	porphyrin biosynthetic process	AT1G78600|AT3G59400|AT1G74470|AT1G44446|AT3G56940|AT1G58290
33014	1.0389E-4	1.5864E-3	6	48	352	22304	tetrapyrrole biosynthetic process	AT1G78600|AT3G59400|AT1G74470|AT1G44446|AT3G56940|AT1G58290
51094	1.3102E-4	1.9264E-3	6	50	352	22304	positive regulation of developmental process	AT1G22770|AT1G68050|AT1G26310|AT2G19450|AT2G33810|AT4G34530
9637	1.3102E-4	1.9264E-3	6	50	352	22304	response to blue light	AT1G22770|AT5G24120|AT1G68050|AT2G05100|AT3G27690|AT3G08940
10114	2.0197E-4	2.9156E-3	6	54	352	22304	response to red light	AT5G24120|AT2G05100|AT5G24470|AT5G67030|AT3G27690|AT3G08940
9651	2.1276E-4	3.0167E-3	16	360	352	22304	response to salt stress	AT1G18330|AT3G55610|AT1G06040|AT2G19450|AT1G08930|AT5G02840|AT1G01060|AT2G37570|AT5G52310|AT1G71030|AT4G11600|AT1G77120|AT3G14440|AT1G27730|AT4G24960|AT2G46830
9611	2.6830E-4	3.7374E-3	9	133	352	22304	response to wounding	AT2G26690|AT3G61060|AT3G14050|AT4G37760|AT1G27730|AT3G53260|AT1G66760|AT3G51660|AT4G35770
51188	2.9982E-4	3.9896E-3	9	135	352	22304	cofactor biosynthetic process	AT1G78600|AT1G78510|AT5G14760|AT3G59400|AT1G74470|AT1G44446|AT1G78590|AT3G56940|AT1G58290
9624	3.0022E-4	3.9896E-3	6	58	352	22304	response to nematode	AT3G11900|AT2G40460|AT5G64840|AT2G29650|AT1G71880|AT5G57110
51239	3.0148E-4	3.9896E-3	12	229	352	22304	regulation of multicellular organismal process	AT1G22770|AT1G13260|AT1G20450|AT1G68050|AT1G78600|AT1G26310|AT2G19450|AT2G33810|AT3G47620|AT5G44190|AT5G15850|AT4G34530
6778	3.6166E-4	4.7075E-3	6	60	352	22304	porphyrin metabolic process	AT1G78600|AT3G59400|AT1G74470|AT1G44446|AT3G56940|AT1G58290
33013	4.3252E-4	5.5390E-3	6	62	352	22304	tetrapyrrole metabolic process	AT1G78600|AT3G59400|AT1G74470|AT1G44446|AT3G56940|AT1G58290
6355	5.2933E-4	6.6712E-3	26	810	352	22304	regulation of transcription, DNA-dependent	AT5G44210|AT5G28770|AT5G02840|AT5G64750|AT5G24120|AT4G23750|AT4G27950|AT4G25480|AT1G71030|AT3G50260|AT5G44190|AT1G65300|AT2G40350|AT4G04450|AT3G15210|AT5G61380|AT2G28550|AT2G44940|AT1G13260|AT4G37260|AT4G25470|AT4G06746|AT4G17490|AT1G49720|AT2G39250|AT5G06710
51252	5.5909E-4	6.8383E-3	26	813	352	22304	regulation of RNA metabolic process	AT5G44210|AT5G28770|AT5G02840|AT5G64750|AT5G24120|AT4G23750|AT4G27950|AT4G25480|AT1G71030|AT3G50260|AT5G44190|AT1G65300|AT2G40350|AT4G04450|AT3G15210|AT5G61380|AT2G28550|AT2G44940|AT1G13260|AT4G37260|AT4G25470|AT4G06746|AT4G17490|AT1G49720|AT2G39250|AT5G06710
42538	5.5981E-4	6.8383E-3	5	43	352	22304	hyperosmotic salinity response	AT2G37570|AT5G52310|AT3G55610|AT3G14440|AT4G24960
18130	6.4473E-4	7.7562E-3	8	120	352	22304	heterocycle biosynthetic process	AT1G78600|AT4G12440|AT3G55610|AT3G59400|AT1G74470|AT1G44446|AT3G56940|AT1G58290
6972	1.2326E-3	1.4607E-2	5	51	352	22304	hyperosmotic response	AT2G37570|AT5G52310|AT3G55610|AT3G14440|AT4G24960
9909	1.3180E-3	1.5389E-2	7	104	352	22304	regulation of flower development	AT1G13260|AT1G68050|AT1G26310|AT2G33810|AT5G44190|AT5G15850|AT4G34530
10286	1.8736E-3	2.1383E-2	3	16	352	22304	heat acclimation	AT1G20440|AT4G38580|AT2G40350
8610	1.8851E-3	2.1383E-2	13	321	352	22304	lipid biosynthetic process	AT2G19450|AT5G04490|AT1G20330|AT3G11670|AT2G26560|AT1G76090|AT5G15530|AT1G07420|AT5G67030|AT4G37760|AT3G14440|AT3G25820|AT4G34350
9911	1.9460E-3	2.1762E-2	4	34	352	22304	positive regulation of flower development	AT1G68050|AT1G26310|AT2G33810|AT4G34530
48571	2.4067E-3	2.6177E-2	2	5	352	22304	long-day photoperiodism	AT1G01060|AT2G46830
48574	2.4067E-3	2.6177E-2	2	5	352	22304	long-day photoperiodism, flowering	AT1G01060|AT2G46830
42991	3.5724E-3	3.8331E-2	2	6	352	22304	transcription factor import into nucleus	AT4G23750|AT4G27950
9851	4.1975E-3	4.4437E-2	3	21	352	22304	auxin biosynthetic process	AT1G70560|AT5G17300|AT4G28720
9749	4.8040E-3	4.9840E-2	3	22	352	22304	response to glucose stimulus	AT2G19450|AT3G47340|AT5G64750
9408	4.8334E-3	4.9840E-2	7	131	352	22304	response to heat	AT5G58070|AT2G47180|AT5G67030|AT1G20440|AT5G16820|AT4G38580|AT2G40350

--------------------------------------------------------------------------------------------------------------------------------

ECOTYPE : KAS-1
Selected statistical test : Hypergeometric test
Selected correction : Benjamini & Hochberg False Discovery Rate (FDR) correction
Selected significance level : 0.05
Testing option : Use whole annotation as reference set
The selected cluster :
AT1G41115	AT4G34740	AT1G62740	AT2G38110	AT1G68720	AT4G00380	AT3G25870	AT3G63200	AT3G55760	AT2G45460	AT1G27730	AT3G19680	AT2G18300	AT1G75030	AT4G20070	AT4G20300	AT1G72160	AT3G16560	AT1G13260	AT5G15190	AT2G30990	AT4G35480	AT1G06080	AT1G32375	AT1G19370	AT1G21080	AT1G78460	AT4G28880	AT4G10480	AT2G17980	AT5G20830	AT4G29440	AT5G62350	AT5G43040	AT2G44490	AT2G17840	AT5G65720	AT4G29850	AT3G16730	AT4G06550	AT2G46340	AT2G30600	AT1G74250	AT5G17850	AT5G43150	AT2G21520	AT2G15700	AT1G02340	AT5G62220	AT1G20440	AT5G62360	AT5G15850	AT1G68830	AT3G60980	AT1G15200	AT1G10060	AT1G09350	AT4G12980	AT2G37830	AT1G60790	AT1G69140	AT3G33185	AT4G27180	AT1G21050	AT4G11890	AT4G37150	AT3G43430	AT1G68560	AT5G49460	AT5G66580	AT5G42540	AT3G43825	AT3G54500	AT4G32190	AT4G27560	AT4G06540	AT5G54470	AT1G01470	AT3G25080	AT2G40130	AT3G63220	AT2G17880	AT5G03420	AT3G20015	AT1G12710	AT5G02580	AT5G66590	AT5G03240	AT1G28050	AT2G15890	AT3G55880	AT1G75100	AT3G63170	AT3G17790	AT2G46970	AT4G21215	AT3G45780	AT2G20040	AT1G69460	AT3G55680	AT2G46830	AT3G42590	AT2G16365	AT2G23840	AT1G32860	AT4G20725	AT4G23450	AT1G62710	AT3G63430	AT4G17490	AT2G31820	AT3G10113	AT1G76160	AT2G40460	AT3G60390	AT2G35860	AT5G41140	AT3G20440	AT1G22530	AT1G68050	AT4G33920	AT1G48900	AT1G77120	AT4G15910	AT2G46790	AT5G57660	AT5G06980	AT1G19430	AT1G12870	AT2G18790	AT2G39260	AT1G74990	AT1G66760	AT2G05985	AT4G15130	AT1G48100	AT5G29053	AT5G09440	AT1G67900	AT3G01060	AT4G35010	AT5G06970	AT5G10380	AT3G01160	AT5G58130	AT4G24570	AT1G68790	AT1G13210	AT3G27690	AT5G28400	AT4G02720	AT2G19450	AT5G35970	AT5G39240	AT3G15950	AT2G19950	AT3G15540	AT1G18070	AT5G24200	AT2G46670	AT5G48540	AT1G79150	AT3G55580	AT1G42310	AT5G47060	AT3G15210	AT1G29470	AT4G34550	AT1G49500	AT3G28540	AT5G42520	AT3G05800	AT1G50660	AT1G12360	AT1G67310	AT3G42553	AT1G75860	AT3G12020	AT5G54190	AT1G11210	AT1G19400	AT3G42233	AT5G14570	AT3G29786	AT5G60850	AT3G16810	AT1G22570	AT1G09570	AT5G24120	AT1G22770	AT5G45820	AT3G09850	AT5G52310	AT5G22290	AT1G53430	AT4G34970	AT2G25305	AT2G12400	AT1G76590	AT4G38580	AT3G15560	AT1G61100	AT5G50310	AT2G16680	AT1G06230	AT1G20750	AT1G62570	AT2G39415	AT3G62660	AT1G31930	AT1G78700	AT5G02810	AT5G57630	AT1G09950	AT5G25110	AT3G19960	AT1G12580	AT1G61800	AT1G49720	AT5G37600	AT5G49930	AT2G35700	AT3G02400	AT2G42530	AT4G33980	AT5G14550	AT1G75180	AT1G73750	AT5G64260	AT1G71710	AT5G40450	AT4G27310	AT5G61810	AT3G14890	AT5G18020	AT5G66210	AT5G13210	AT3G55610	AT3G46010	AT1G34210	AT3G05900	AT4G28180	AT1G19450	AT5G41620	AT5G48250	AT4G08810	AT1G53440	AT4G37320	AT1G68500	AT5G48050	AT3G15450	AT5G62260	AT3G46290	AT5G43090	AT3G45850	
AT5G44210	AT1G52280	AT4G24800	AT5G08130	AT4G30350	AT4G11420	AT2G36400	AT2G21380	AT4G25480	AT1G54130	AT5G16820	AT3G50970	AT4G34350	AT5G04250	AT1G10560	AT5G10410	AT4G29190	AT1G10410	AT3G45980	AT3G23090	AT1G51960	AT4G17200	AT4G25490	AT5G57110	AT3G53260	AT1G43620	AT3G48260	AT1G56300	AT2G04865	AT3G55240	AT5G64170	AT1G80120	AT1G69890	AT3G50760	AT1G27460	AT4G05095	AT1G19270	AT2G16700	AT1G07990	AT1G71030	AT4G28320	AT1G70640	AT1G53800	AT1G80110	AT5G32143	AT3G12270	AT4G30935	AT2G35800	AT2G05100	AT4G25470	AT5G52750	AT4G33625	AT5G47240	AT5G24470	AT2G33440	AT3G49990	AT3G45260	AT5G63320	AT5G59030	AT4G36020	AT2G22080	AT5G55180	AT1G78600	AT5G16680	AT3G29575	AT5G24570	AT2G23340	AT1G64890	AT1G04240	AT1G24560	AT3G49650	AT1G71240	AT5G44260	AT3G12980	AT5G63330	AT2G04830	AT5G04020	AT4G36380	AT1G04570	AT4G36010	AT2G28550	AT4G32290	AT1G64760	AT2G25170	AT1G73810	AT1G71040	AT4G33070	AT3G07350	AT1G74690	AT5G64840	AT3G30837	AT5G63595	AT2G23120	AT4G36350	AT3G56410	AT3G17130	AT4G32280	AT1G14580	AT5G67320	AT3G50260	AT1G77760	AT5G53000	AT2G28400	AT4G24960	AT2G13230	AT2G13550	AT5G41790	AT1G51940	AT2G22590	AT4G14740	AT1G11260	AT1G51805	AT1G67970	AT1G71360	AT4G25433	AT5G65300	AT3G49570	AT1G72416	AT1G33600	AT1G03740	AT3G23370	AT3G47340	AT5G16730	AT1G11660	AT5G24530	AT3G53830	AT5G07000	AT5G45400	AT5G47690	AT2G22300	AT2G21300	AT3G56720	AT2G26560	AT4G29900	AT5G44565	AT1G17190	AT1G73480	AT5G54960	AT5G60680	AT2G29650	AT1G21670	AT5G35460	AT4G30290	AT5G07010	AT1G77500	AT4G00305	AT1G21130	AT2G21180	AT1G51090	AT5G40390	AT4G18130	AT1G27200	AT2G27500	AT5G46710	AT3G07320	AT1G80590	AT4G02020	AT1G02660	AT2G21320	AT5G04340	AT5G18080	AT4G25500	AT1G01420	AT1G52050	AT2G31360	AT1G07180	AT3G27170	AT2G02160	AT1G79660	AT3G47500	AT4G27940	AT5G67030	AT1G16850	AT5G55230	AT2G03340	AT1G10370	AT2G36220	AT1G07650	AT2G01890	AT4G04330	AT2G34670	AT5G26780	AT3G12320	AT4G26040	AT2G47890	AT4G37760	AT5G14270	AT5G04560	AT2G34780	AT2G31380	AT1G71950	AT4G04340	AT1G27910	AT4G35310	AT5G05210	AT1G60140	AT3G52840	AT4G17550	AT3G11850	AT3G47420	AT5G58070	AT1G20030	AT2G28360	AT1G10450	AT1G46768	AT2G02710	AT3G05660	AT3G11964	AT3G06620	AT2G47180	AT1G08890	AT4G37580	AT4G12470	AT5G13770	AT3G16420	AT3G04010	AT1G30820	AT4G32330	AT1G53035	AT5G17490	AT4G18650	AT5G35690	AT3G11670	AT5G01240	AT3G59350	AT5G56630	AT1G51610	AT3G14440	AT3G27120	AT1G52290	AT3G61640	AT3G21890	

No annotations were retrieved for the following entities:
AT1G62740	AT1G41115	AT1G76160	AT5G47690	AT3G55760	AT1G73480	AT5G06980	AT2G18300	AT3G19680	AT1G10410	AT1G77500	AT4G00305	AT1G74990	AT1G21130	AT2G05985	AT5G29053	AT1G19370	AT5G62350	AT2G21320	AT5G04340	AT1G18070	AT3G16730	AT5G48540	AT4G06550	AT1G79150	AT2G30600	AT4G25500	AT1G74250	AT2G21520	AT1G53800	AT2G15700	AT1G80110	AT5G32143	AT1G42310	AT5G62220	AT5G62360	AT3G28540	AT2G02160	AT1G07180	AT3G42553	AT5G52750	AT2G37830	AT3G42233	AT4G04330	AT2G33440	AT1G69140	AT3G29786	AT3G16810	AT2G34670	AT3G33185	AT2G47890	AT3G09850	AT5G55180	AT4G11890	AT5G14270	AT3G15560	AT2G16680	AT3G43430	AT5G44260	AT4G04340	AT5G63330	AT5G05210	AT5G66580	AT3G43825	AT4G32190	AT4G27560	AT4G06540	AT1G64760	AT5G54470	AT4G33070	AT2G02710	AT2G40130	AT3G30837	AT1G28050	AT3G02400	AT1G08890	AT4G33980	AT3G17130	AT4G21215	AT1G73750	AT1G14580	AT2G20040	AT1G71710	AT4G27310	AT3G55680	AT2G13230	AT3G42590	AT3G14890	AT5G13210	AT2G22590	AT2G23840	AT2G16365	AT5G35690	AT4G28180	AT1G19450	AT5G48250	AT4G20725	AT4G23450	AT4G37320	AT1G68500	AT3G59350	AT3G15450	AT3G27120	AT5G62260	AT3G23370	AT2G31820	AT3G21890	AT5G43090	AT5G16730	AT1G11660	

GO-ID	p-value	corr p-value	x	n	X	N	Description	Genes in test set
50896	4.1631E-13	2.3247E-10	108	3207	377	22304	response to stimulus	AT5G24530|AT2G40460|AT5G44210|AT2G22300|AT5G08130|AT2G26560|AT1G17190|AT1G68050|AT4G25480|AT5G54960|AT1G77120|AT2G29650|AT4G15910|AT1G27730|AT2G46790|AT5G16820|AT3G50970|AT4G34350|AT2G18790|AT1G75030|AT5G07010|AT1G66760|AT1G51090|AT1G13260|AT5G40390|AT4G18130|AT1G67900|AT4G25490|AT4G35480|AT5G57110|AT5G10380|AT3G53260|AT5G20830|AT3G27690|AT2G19450|AT2G17840|AT2G44490|AT3G15950|AT3G15540|AT1G71030|AT5G18080|AT2G46340|AT1G02340|AT3G15210|AT1G20440|AT3G05800|AT3G60980|AT2G05100|AT4G25470|AT1G16850|AT5G67030|AT5G54190|AT1G09350|AT1G11210|AT5G47240|AT5G24470|AT5G63320|AT4G36020|AT1G09570|AT1G22770|AT5G24120|AT2G22080|AT5G45820|AT5G52310|AT4G37760|AT4G37150|AT1G04240|AT4G38580|AT1G61100|AT1G68560|AT4G36010|AT1G31930|AT5G02810|AT5G25110|AT5G58070|AT2G25170|AT1G20030|AT1G71040|AT1G61800|AT1G49720|AT1G01470|AT1G46768|AT3G05660|AT5G64840|AT5G03240|AT2G47180|AT2G15890|AT3G55880|AT2G42530|AT4G37580|AT3G17790|AT4G12470|AT2G46970|AT4G32280|AT3G45780|AT5G67320|AT3G50260|AT1G77760|AT5G53000|AT4G24960|AT2G46830|AT5G18020|AT5G17490|AT3G55610|AT3G14440|AT3G46290|AT4G17490|AT3G47340
9628	4.9833E-13	2.3247E-10	57	1168	377	22304	response to abiotic stimulus	AT5G24470|AT4G36020|AT1G09570|AT1G17190|AT1G22770|AT5G24120|AT1G68050|AT5G52310|AT4G25480|AT1G77120|AT4G15910|AT1G27730|AT2G46790|AT5G16820|AT3G50970|AT4G38580|AT2G18790|AT1G31930|AT5G40390|AT4G18130|AT5G02810|AT1G67900|AT5G58070|AT4G25490|AT1G01470|AT1G46768|AT5G20830|AT5G03240|AT2G47180|AT3G27690|AT2G19450|AT2G42530|AT2G17840|AT4G37580|AT3G15950|AT3G15540|AT2G46970|AT4G32280|AT3G45780|AT1G71030|AT5G67320|AT3G50260|AT1G77760|AT5G53000|AT2G46340|AT4G24960|AT2G46830|AT3G55610|AT1G02340|AT1G20440|AT2G05100|AT4G25470|AT1G16850|AT5G67030|AT3G14440|AT1G09350|AT3G47340
9266	2.1550E-11	6.7019E-9	28	359	377	22304	response to temperature stimulus	AT5G20830|AT2G47180|AT2G19450|AT2G42530|AT2G17840|AT4G36020|AT1G17190|AT1G22770|AT5G52310|AT4G25480|AT5G67320|AT1G27730|AT3G50260|AT2G46790|AT5G16820|AT5G53000|AT3G50970|AT4G24960|AT4G38580|AT2G18790|AT1G20440|AT5G02810|AT4G25470|AT5G58070|AT4G25490|AT5G67030|AT1G09350|AT1G46768
9409	1.6232E-10	3.7860E-8	22	241	377	22304	response to cold	AT5G20830|AT1G20440|AT2G19450|AT2G42530|AT4G36020|AT2G17840|AT1G17190|AT1G22770|AT5G52310|AT4G25480|AT4G25470|AT5G58070|AT5G67320|AT4G25490|AT1G27730|AT3G50260|AT5G53000|AT1G09350|AT3G50970|AT4G24960|AT2G18790|AT1G46768
9416	1.1197E-9	2.0894E-7	29	455	377	22304	response to light stimulus	AT5G24470|AT5G03240|AT2G47180|AT3G27690|AT2G17840|AT4G37580|AT1G09570|AT2G46970|AT3G15540|AT5G24120|AT1G22770|AT1G68050|AT4G32280|AT3G45780|AT1G27730|AT1G77760|AT2G46790|AT2G46340|AT2G18790|AT2G46830|AT1G02340|AT2G05100|AT5G02810|AT4G18130|AT1G67900|AT5G58070|AT5G67030|AT3G47340|AT1G01470
9314	2.4625E-9	3.8292E-7	29	471	377	22304	response to radiation	AT5G24470|AT5G03240|AT2G47180|AT3G27690|AT2G17840|AT4G37580|AT1G09570|AT2G46970|AT3G15540|AT5G24120|AT1G22770|AT1G68050|AT4G32280|AT3G45780|AT1G27730|AT1G77760|AT2G46790|AT2G46340|AT2G18790|AT2G46830|AT1G02340|AT2G05100|AT5G02810|AT4G18130|AT1G67900|AT5G58070|AT5G67030|AT3G47340|AT1G01470
9637	9.5142E-9	1.2681E-6	10	50	377	22304	response to blue light	AT1G22770|AT5G24120|AT3G15540|AT1G68050|AT2G05100|AT3G45780|AT1G02340|AT3G27690|AT1G09570|AT2G18790
9639	1.3163E-8	1.5351E-6	16	159	377	22304	response to red or far red light	AT5G24470|AT1G02340|AT3G27690|AT4G37580|AT1G09570|AT2G46970|AT5G24120|AT1G22770|AT4G32280|AT2G05100|AT4G18130|AT5G02810|AT5G67030|AT2G46790|AT2G46340|AT2G18790
42221	2.1182E-8	2.1958E-6	61	1710	377	22304	response to chemical stimulus	AT5G44210|AT5G63320|AT5G08130|AT2G26560|AT1G09570|AT1G17190|AT1G22770|AT2G22080|AT5G45820|AT5G52310|AT4G25480|AT5G54960|AT4G37760|AT1G77120|AT4G15910|AT1G27730|AT1G04240|AT3G50970|AT4G34350|AT2G18790|AT5G07010|AT1G68560|AT5G40390|AT1G13260|AT1G31930|AT2G25170|AT4G25490|AT4G35480|AT5G10380|AT3G53260|AT1G61800|AT1G49720|AT1G01470|AT1G46768|AT5G20830|AT2G47180|AT2G19450|AT2G17840|AT4G37580|AT3G17790|AT3G15540|AT4G32280|AT1G71030|AT5G18080|AT3G50260|AT4G24960|AT2G46830|AT5G18020|AT5G17490|AT3G55610|AT3G15210|AT1G20440|AT3G05800|AT3G60980|AT5G67030|AT3G14440|AT3G46290|AT5G54190|AT4G17490|AT1G11210|AT3G47340
7623	1.1583E-7	9.8248E-6	9	49	377	22304	circadian rhythm	AT1G22770|AT1G68050|AT5G24470|AT5G02810|AT2G46790|AT5G15850|AT1G68830|AT2G18790|AT2G46830
48511	1.1583E-7	9.8248E-6	9	49	377	22304	rhythmic process	AT1G22770|AT1G68050|AT5G24470|AT5G02810|AT2G46790|AT5G15850|AT1G68830|AT2G18790|AT2G46830
10114	2.7832E-7	2.1639E-5	9	54	377	22304	response to red light	AT5G24120|AT4G32280|AT2G05100|AT5G24470|AT5G67030|AT3G27690|AT2G46340|AT1G09570|AT2G18790
71489	3.6315E-7	2.2588E-5	8	41	377	22304	cellular response to red or far red light	AT2G46970|AT4G18130|AT5G02810|AT1G02340|AT2G46790|AT2G46340|AT1G09570|AT2G18790
10017	3.6315E-7	2.2588E-5	8	41	377	22304	red or far-red light signaling pathway	AT2G46970|AT4G18130|AT5G02810|AT1G02340|AT2G46790|AT2G46340|AT1G09570|AT2G18790
10218	3.6315E-7	2.2588E-5	8	41	377	22304	response to far red light	AT1G22770|AT5G24120|AT4G32280|AT2G05100|AT5G24470|AT3G27690|AT2G46340|AT1G09570
71482	1.0940E-6	6.0041E-5	8	47	377	22304	cellular response to light stimulus	AT2G46970|AT4G18130|AT5G02810|AT1G02340|AT2G46790|AT2G46340|AT1G09570|AT2G18790
71478	1.0940E-6	6.0041E-5	8	47	377	22304	cellular response to radiation	AT2G46970|AT4G18130|AT5G02810|AT1G02340|AT2G46790|AT2G46340|AT1G09570|AT2G18790
9415	1.3314E-6	6.9013E-5	15	196	377	22304	response to water	AT5G20830|AT1G20440|AT2G17840|AT5G40390|AT5G52310|AT4G25480|AT4G25490|AT5G67030|AT3G14440|AT1G27730|AT4G15910|AT3G50970|AT4G24960|AT1G01470|AT1G46768
6950	1.6977E-6	8.3364E-5	59	1853	377	22304	response to stress	AT5G47240|AT4G36020|AT2G26560|AT1G17190|AT1G22770|AT2G22080|AT5G52310|AT4G25480|AT5G54960|AT4G37760|AT1G77120|AT4G15910|AT1G27730|AT4G37150|AT5G16820|AT3G50970|AT4G38580|AT2G18790|AT1G61100|AT1G66760|AT1G51090|AT5G40390|AT5G25110|AT5G58070|AT4G25490|AT1G71040|AT3G53260|AT1G49720|AT1G01470|AT1G46768|AT3G05660|AT5G20830|AT2G47180|AT2G19450|AT2G15890|AT3G55880|AT2G42530|AT2G44490|AT2G17840|AT3G15950|AT3G17790|AT4G12470|AT1G71030|AT5G67320|AT3G50260|AT5G53000|AT4G24960|AT2G46830|AT3G55610|AT3G15210|AT1G20440|AT3G60980|AT4G25470|AT1G16850|AT5G67030|AT3G14440|AT1G09350|AT1G11210|AT3G47340
10033	2.7959E-6	1.3043E-4	39	1037	377	22304	response to organic substance	AT5G44210|AT2G19450|AT5G63320|AT5G08130|AT4G37580|AT3G15540|AT4G32280|AT5G45820|AT5G52310|AT1G71030|AT4G37760|AT5G18080|AT4G15910|AT1G27730|AT3G50260|AT1G04240|AT3G50970|AT4G24960|AT2G18790|AT2G46830|AT5G18020|AT5G17490|AT3G55610|AT5G07010|AT3G15210|AT1G20440|AT3G05800|AT1G13260|AT1G31930|AT2G25170|AT5G67030|AT4G35480|AT3G46290|AT5G10380|AT5G54190|AT4G17490|AT3G47340|AT1G61800|AT1G49720
9414	4.1265E-6	1.8333E-4	14	188	377	22304	response to water deprivation	AT1G20440|AT2G17840|AT5G40390|AT5G52310|AT4G25480|AT4G25490|AT5G67030|AT3G14440|AT1G27730|AT4G15910|AT3G50970|AT4G24960|AT1G01470|AT1G46768
9719	6.1370E-6	2.6026E-4	33	835	377	22304	response to endogenous stimulus	AT5G44210|AT2G19450|AT5G63320|AT5G08130|AT4G37580|AT3G15540|AT4G32280|AT5G45820|AT5G52310|AT1G71030|AT4G37760|AT5G18080|AT4G15910|AT1G27730|AT1G04240|AT3G50970|AT4G24960|AT2G18790|AT2G46830|AT5G18020|AT5G17490|AT3G55610|AT5G07010|AT3G15210|AT1G20440|AT3G05800|AT1G13260|AT1G31930|AT2G25170|AT3G46290|AT5G54190|AT4G17490|AT1G49720
71214	6.4658E-6	2.6228E-4	8	59	377	22304	cellular response to abiotic stimulus	AT2G46970|AT4G18130|AT5G02810|AT1G02340|AT2G46790|AT2G46340|AT1G09570|AT2G18790
9725	1.9977E-5	7.7661E-4	30	767	377	22304	response to hormone stimulus	AT5G44210|AT2G19450|AT5G63320|AT5G08130|AT4G37580|AT3G15540|AT4G32280|AT5G45820|AT5G52310|AT1G71030|AT5G18080|AT4G15910|AT1G27730|AT1G04240|AT3G50970|AT4G24960|AT2G46830|AT5G18020|AT5G17490|AT3G55610|AT3G15210|AT1G20440|AT3G05800|AT1G13260|AT1G31930|AT2G25170|AT3G46290|AT5G54190|AT4G17490|AT1G49720
9631	2.1876E-5	8.1639E-4	5	21	377	22304	cold acclimation	AT4G25480|AT4G25470|AT4G25490|AT1G20440|AT3G50970
50832	3.0301E-5	1.0873E-3	10	117	377	22304	defense response to fungus	AT4G12470|AT5G25110|AT1G20440|AT4G37150|AT2G15890|AT3G50970|AT2G42530|AT2G44490|AT1G51090|AT1G01470
9642	3.5260E-5	1.1902E-3	8	74	377	22304	response to light intensity	AT1G02340|AT2G47180|AT1G27730|AT3G47340|AT2G17840|AT1G09570|AT2G18790|AT1G01470
9638	3.5720E-5	1.1902E-3	4	12	377	22304	phototropism	AT3G15540|AT3G45780|AT1G09570|AT2G18790
9737	6.6702E-5	2.1460E-3	15	272	377	22304	response to abscisic acid stimulus	AT3G55610|AT1G20440|AT3G15210|AT2G19450|AT5G63320|AT1G31930|AT5G45820|AT5G52310|AT1G71030|AT1G27730|AT4G15910|AT3G50970|AT4G24960|AT1G49720|AT2G46830
9607	6.9883E-5	2.1734E-3	23	550	377	22304	response to biotic stimulus	AT5G24530|AT2G40460|AT5G64840|AT1G75030|AT1G20440|AT3G15210|AT2G22300|AT2G15890|AT2G42530|AT2G26560|AT2G44490|AT4G36010|AT1G51090|AT4G12470|AT5G25110|AT1G20030|AT2G29650|AT3G50260|AT4G37150|AT5G57110|AT3G50970|AT1G61800|AT1G01470
9620	7.2723E-5	2.1887E-3	11	156	377	22304	response to fungus	AT4G12470|AT5G24530|AT5G25110|AT1G20440|AT4G37150|AT2G15890|AT3G50970|AT2G42530|AT2G44490|AT1G51090|AT1G01470
7018	1.0461E-4	2.9851E-3	6	45	377	22304	microtubule-based movement	AT3G49650|AT3G45850|AT4G27180|AT2G21380|AT2G21300|AT3G12020
51707	1.0558E-4	2.9851E-3	22	528	377	22304	response to other organism	AT5G24530|AT2G40460|AT5G64840|AT1G75030|AT1G20440|AT3G15210|AT2G15890|AT2G42530|AT2G26560|AT2G44490|AT4G36010|AT1G51090|AT4G12470|AT5G25110|AT1G20030|AT2G29650|AT3G50260|AT4G37150|AT5G57110|AT3G50970|AT1G61800|AT1G01470
9813	1.1860E-4	3.2545E-3	6	46	377	22304	flavonoid biosynthetic process	AT5G24530|AT1G78600|AT1G71030|AT5G63595|AT1G43620|AT3G63170
9812	2.1241E-4	5.6622E-3	6	51	377	22304	flavonoid metabolic process	AT5G24530|AT1G78600|AT1G71030|AT5G63595|AT1G43620|AT3G63170
9743	2.2261E-4	5.7693E-3	11	177	377	22304	response to carbohydrate stimulus	AT1G31930|AT5G67030|AT3G15210|AT2G19450|AT4G35480|AT1G27730|AT3G50260|AT5G10380|AT4G17490|AT3G47340|AT1G61800
31323	3.7113E-4	9.3584E-3	47	1664	377	22304	regulation of cellular metabolic process	AT1G80590|AT2G35700|AT3G60390|AT5G44210|AT3G06620|AT3G45260|AT5G60850|AT5G08130|AT1G09570|AT2G46970|AT5G24120|AT1G22770|AT1G68050|AT1G78600|AT5G16680|AT2G45460|AT5G22290|AT4G25480|AT1G71030|AT2G23340|AT3G50260|AT5G57660|AT4G24960|AT2G18790|AT2G34780|AT2G31380|AT3G15210|AT4G29190|AT3G11670|AT1G67970|AT3G05800|AT5G42520|AT2G28550|AT4G30935|AT1G68830|AT3G47500|AT1G13260|AT4G18130|AT4G25470|AT2G25170|AT2G03340|AT4G17490|AT1G61800|AT1G49720|AT1G46768|AT1G10450|AT3G10113
9749	4.6175E-4	1.1337E-2	4	22	377	22304	response to glucose stimulus	AT1G31930|AT2G19450|AT3G47340|AT1G61800
19222	4.8069E-4	1.1499E-2	50	1825	377	22304	regulation of metabolic process	AT5G44210|AT3G60390|AT3G45260|AT5G60850|AT5G08130|AT1G09570|AT1G22770|AT5G24120|AT1G68050|AT1G78600|AT5G22290|AT2G45460|AT5G16680|AT4G25480|AT2G23340|AT5G57660|AT5G04560|AT2G18790|AT2G34780|AT2G31380|AT4G29190|AT2G28550|AT1G13260|AT4G18130|AT2G25170|AT5G58130|AT1G61800|AT1G49720|AT1G10450|AT1G46768|AT1G80590|AT2G35700|AT4G02020|AT3G06620|AT2G46970|AT1G71030|AT3G50260|AT4G24960|AT3G15210|AT3G11670|AT1G67970|AT3G05800|AT5G42520|AT1G68830|AT4G30935|AT3G47500|AT4G25470|AT2G03340|AT4G17490|AT3G10113
10556	5.2155E-4	1.2165E-2	43	1504	377	22304	regulation of macromolecule biosynthetic process	AT1G80590|AT2G35700|AT3G60390|AT5G44210|AT3G06620|AT3G45260|AT5G60850|AT5G08130|AT1G09570|AT2G46970|AT5G24120|AT1G22770|AT1G68050|AT1G78600|AT5G16680|AT2G45460|AT5G22290|AT4G25480|AT1G71030|AT2G23340|AT3G50260|AT5G57660|AT2G18790|AT2G34780|AT2G31380|AT3G15210|AT4G29190|AT1G67970|AT3G05800|AT5G42520|AT2G28550|AT4G30935|AT3G47500|AT1G13260|AT4G18130|AT4G25470|AT2G25170|AT2G03340|AT4G17490|AT1G49720|AT1G46768|AT1G10450|AT3G10113
9746	5.5155E-4	1.2252E-2	4	23	377	22304	response to hexose stimulus	AT1G31930|AT2G19450|AT3G47340|AT1G61800
34284	5.5155E-4	1.2252E-2	4	23	377	22304	response to monosaccharide stimulus	AT1G31930|AT2G19450|AT3G47340|AT1G61800
45449	5.9854E-4	1.2987E-2	42	1468	377	22304	regulation of transcription	AT1G80590|AT2G35700|AT3G60390|AT5G44210|AT3G06620|AT3G45260|AT5G60850|AT5G08130|AT1G09570|AT2G46970|AT5G24120|AT1G22770|AT1G68050|AT1G78600|AT5G16680|AT2G45460|AT5G22290|AT4G25480|AT1G71030|AT2G23340|AT3G50260|AT5G57660|AT2G18790|AT2G31380|AT3G15210|AT4G29190|AT1G67970|AT3G05800|AT5G42520|AT2G28550|AT4G30935|AT3G47500|AT1G13260|AT4G18130|AT4G25470|AT2G25170|AT2G03340|AT4G17490|AT1G49720|AT1G46768|AT1G10450|AT3G10113
6355	6.6997E-4	1.4206E-2	27	810	377	22304	regulation of transcription, DNA-dependent	AT1G80590|AT2G35700|AT5G44210|AT3G60390|AT3G06620|AT1G09570|AT5G24120|AT2G45460|AT5G16680|AT4G25480|AT1G71030|AT2G23340|AT3G50260|AT2G18790|AT3G15210|AT1G67970|AT5G42520|AT4G30935|AT2G28550|AT1G13260|AT4G18130|AT4G25470|AT2G03340|AT4G17490|AT1G49720|AT1G46768|AT1G10450
51252	7.0806E-4	1.4385E-2	27	813	377	22304	regulation of RNA metabolic process	AT1G80590|AT2G35700|AT5G44210|AT3G60390|AT3G06620|AT1G09570|AT5G24120|AT2G45460|AT5G16680|AT4G25480|AT1G71030|AT2G23340|AT3G50260|AT2G18790|AT3G15210|AT1G67970|AT5G42520|AT4G30935|AT2G28550|AT1G13260|AT4G18130|AT4G25470|AT2G03340|AT4G17490|AT1G49720|AT1G46768|AT1G10450
19219	7.0923E-4	1.4385E-2	43	1527	377	22304	regulation of nucleobase, nucleoside, nucleotide and nucleic acid metabolic process	AT1G80590|AT2G35700|AT3G60390|AT5G44210|AT3G06620|AT3G45260|AT5G60850|AT5G08130|AT1G09570|AT2G46970|AT5G24120|AT1G22770|AT1G68050|AT1G78600|AT5G16680|AT2G45460|AT5G22290|AT4G25480|AT1G71030|AT2G23340|AT3G50260|AT5G57660|AT2G18790|AT2G34780|AT2G31380|AT3G15210|AT4G29190|AT1G67970|AT3G05800|AT5G42520|AT2G28550|AT4G30935|AT3G47500|AT1G13260|AT4G18130|AT4G25470|AT2G25170|AT2G03340|AT4G17490|AT1G49720|AT1G46768|AT1G10450|AT3G10113
9889	8.4001E-4	1.6328E-2	43	1540	377	22304	regulation of biosynthetic process	AT1G80590|AT2G35700|AT3G60390|AT5G44210|AT3G06620|AT3G45260|AT5G60850|AT5G08130|AT1G09570|AT2G46970|AT5G24120|AT1G22770|AT1G68050|AT1G78600|AT5G16680|AT2G45460|AT5G22290|AT4G25480|AT1G71030|AT2G23340|AT3G50260|AT5G57660|AT2G18790|AT2G34780|AT2G31380|AT3G15210|AT4G29190|AT1G67970|AT3G05800|AT5G42520|AT2G28550|AT4G30935|AT3G47500|AT1G13260|AT4G18130|AT4G25470|AT2G25170|AT2G03340|AT4G17490|AT1G49720|AT1G46768|AT1G10450|AT3G10113
31326	8.4001E-4	1.6328E-2	43	1540	377	22304	regulation of cellular biosynthetic process	AT1G80590|AT2G35700|AT3G60390|AT5G44210|AT3G06620|AT3G45260|AT5G60850|AT5G08130|AT1G09570|AT2G46970|AT5G24120|AT1G22770|AT1G68050|AT1G78600|AT5G16680|AT2G45460|AT5G22290|AT4G25480|AT1G71030|AT2G23340|AT3G50260|AT5G57660|AT2G18790|AT2G34780|AT2G31380|AT3G15210|AT4G29190|AT1G67970|AT3G05800|AT5G42520|AT2G28550|AT4G30935|AT3G47500|AT1G13260|AT4G18130|AT4G25470|AT2G25170|AT2G03340|AT4G17490|AT1G49720|AT1G46768|AT1G10450|AT3G10113
60255	8.8259E-4	1.6714E-2	46	1685	377	22304	regulation of macromolecule metabolic process	AT1G80590|AT4G02020|AT2G35700|AT3G60390|AT5G44210|AT3G06620|AT3G45260|AT5G60850|AT5G08130|AT1G09570|AT2G46970|AT5G24120|AT1G22770|AT1G68050|AT1G78600|AT5G16680|AT2G45460|AT5G22290|AT4G25480|AT1G71030|AT2G23340|AT3G50260|AT5G57660|AT5G04560|AT2G18790|AT2G34780|AT2G31380|AT3G15210|AT4G29190|AT1G67970|AT3G05800|AT5G42520|AT2G28550|AT4G30935|AT3G47500|AT1G13260|AT4G18130|AT4G25470|AT2G25170|AT2G03340|AT5G58130|AT4G17490|AT1G49720|AT1G46768|AT1G10450|AT3G10113
51171	8.9574E-4	1.6714E-2	43	1545	377	22304	regulation of nitrogen compound metabolic process	AT1G80590|AT2G35700|AT3G60390|AT5G44210|AT3G06620|AT3G45260|AT5G60850|AT5G08130|AT1G09570|AT2G46970|AT5G24120|AT1G22770|AT1G68050|AT1G78600|AT5G16680|AT2G45460|AT5G22290|AT4G25480|AT1G71030|AT2G23340|AT3G50260|AT5G57660|AT2G18790|AT2G34780|AT2G31380|AT3G15210|AT4G29190|AT1G67970|AT3G05800|AT5G42520|AT2G28550|AT4G30935|AT3G47500|AT1G13260|AT4G18130|AT4G25470|AT2G25170|AT2G03340|AT4G17490|AT1G49720|AT1G46768|AT1G10450|AT3G10113
10468	9.3018E-4	1.7017E-2	45	1642	377	22304	regulation of gene expression	AT1G80590|AT4G02020|AT2G35700|AT3G60390|AT5G44210|AT3G06620|AT3G45260|AT5G60850|AT5G08130|AT1G09570|AT2G46970|AT5G24120|AT1G22770|AT1G68050|AT1G78600|AT5G16680|AT2G45460|AT5G22290|AT4G25480|AT1G71030|AT2G23340|AT3G50260|AT5G57660|AT5G04560|AT2G18790|AT2G31380|AT3G15210|AT4G29190|AT1G67970|AT3G05800|AT5G42520|AT2G28550|AT4G30935|AT3G47500|AT1G13260|AT4G18130|AT4G25470|AT2G25170|AT2G03340|AT5G58130|AT4G17490|AT1G49720|AT1G46768|AT1G10450|AT3G10113
23033	1.0030E-3	1.7995E-2	22	623	377	22304	signaling pathway	AT5G44210|AT5G17490|AT1G02340|AT1G52280|AT3G15210|AT5G08130|AT5G43040|AT3G05800|AT4G37580|AT1G09570|AT2G46970|AT1G31930|AT4G18130|AT5G02810|AT5G67030|AT3G46290|AT2G46790|AT4G17490|AT2G46340|AT1G49720|AT2G18790|AT1G07650
9606	1.2667E-3	2.2299E-2	5	48	377	22304	tropism	AT1G31930|AT3G15540|AT3G45780|AT1G09570|AT2G18790
9723	1.3076E-3	2.2592E-2	8	125	377	22304	response to ethylene stimulus	AT1G31930|AT5G44210|AT1G71030|AT3G15210|AT5G54190|AT4G17490|AT4G37580|AT2G46830
7602	1.5183E-3	2.4852E-2	3	14	377	22304	phototransduction	AT4G18130|AT1G02340|AT2G46340
9585	1.5183E-3	2.4852E-2	3	14	377	22304	red, far-red light phototransduction	AT4G18130|AT1G02340|AT2G46340
9583	1.5183E-3	2.4852E-2	3	14	377	22304	detection of light stimulus	AT4G18130|AT1G02340|AT2G46340
19748	1.5738E-3	2.5316E-2	14	330	377	22304	secondary metabolic process	AT5G24530|AT5G63595|AT1G62570|AT2G44490|AT3G63170|AT1G17190|AT1G78600|AT1G71030|AT5G67030|AT3G14440|AT3G53260|AT1G43620|AT1G10370|AT2G18790
7017	1.6452E-3	2.5994E-2	7	101	377	22304	microtubule-based process	AT3G49650|AT3G45850|AT4G27180|AT2G21380|AT5G55230|AT2G21300|AT3G12020
9904	1.6717E-3	2.5994E-2	2	4	377	22304	chloroplast accumulation movement	AT3G45780|AT1G75100
51704	1.7779E-3	2.7193E-2	23	694	377	22304	multi-organism process	AT5G24530|AT2G40460|AT5G64840|AT1G06230|AT1G75030|AT1G20440|AT3G15210|AT2G15890|AT2G42530|AT2G26560|AT2G44490|AT4G36010|AT1G51090|AT4G12470|AT5G25110|AT1G20030|AT2G29650|AT3G50260|AT5G57110|AT4G37150|AT3G50970|AT1G61800|AT1G01470
80090	1.8468E-3	2.7791E-2	43	1604	377	22304	regulation of primary metabolic process	AT1G80590|AT2G35700|AT3G60390|AT5G44210|AT3G06620|AT3G45260|AT5G60850|AT5G08130|AT1G09570|AT2G46970|AT5G24120|AT1G22770|AT1G68050|AT1G78600|AT5G16680|AT2G45460|AT5G22290|AT4G25480|AT1G71030|AT2G23340|AT3G50260|AT5G57660|AT2G18790|AT2G34780|AT2G31380|AT3G15210|AT4G29190|AT1G67970|AT3G05800|AT5G42520|AT2G28550|AT4G30935|AT3G47500|AT1G13260|AT4G18130|AT4G25470|AT2G25170|AT2G03340|AT4G17490|AT1G49720|AT1G46768|AT1G10450|AT3G10113
9605	1.8768E-3	2.7795E-2	11	229	377	22304	response to external stimulus	AT1G31930|AT3G15540|AT4G18130|AT3G45780|AT1G02340|AT1G71040|AT3G55880|AT3G47340|AT2G46340|AT1G09570|AT2G18790
9699	1.9466E-3	2.8378E-2	7	104	377	22304	phenylpropanoid biosynthetic process	AT5G24530|AT1G78600|AT1G71030|AT5G63595|AT3G53260|AT1G43620|AT3G63170
6970	2.6719E-3	3.8351E-2	15	388	377	22304	response to osmotic stress	AT3G55610|AT5G20830|AT1G20440|AT2G19450|AT2G17840|AT3G15950|AT5G52310|AT1G71030|AT1G16850|AT1G77120|AT5G67030|AT3G14440|AT1G27730|AT4G24960|AT2G46830
9624	2.9547E-3	4.1768E-2	5	58	377	22304	response to nematode	AT2G40460|AT5G64840|AT2G29650|AT5G57110|AT1G61800
43288	3.2373E-3	4.3154E-2	3	18	377	22304	apocarotenoid metabolic process	AT5G67030|AT3G14440|AT2G18790
9582	3.2373E-3	4.3154E-2	3	18	377	22304	detection of abiotic stimulus	AT4G18130|AT1G02340|AT2G46340
9687	3.2373E-3	4.3154E-2	3	18	377	22304	abscisic acid metabolic process	AT5G67030|AT3G14440|AT2G18790
50794	3.2598E-3	4.3154E-2	59	2448	377	22304	regulation of cellular process	AT3G60390|AT5G44210|AT1G52280|AT3G45260|AT5G60850|AT5G08130|AT1G09570|AT1G22770|AT5G24120|AT1G68050|AT1G78600|AT5G22290|AT2G45460|AT5G16680|AT4G25480|AT2G23340|AT5G57660|AT2G18790|AT2G34780|AT2G31380|AT4G29190|AT2G28550|AT1G13260|AT4G18130|AT5G57630|AT2G25170|AT5G10380|AT1G61800|AT1G49720|AT1G46768|AT1G10450|AT1G80590|AT3G05660|AT2G35700|AT3G06620|AT2G46970|AT3G45780|AT1G71030|AT3G50260|AT2G46340|AT4G24960|AT5G41790|AT1G02340|AT4G14740|AT3G15210|AT3G11670|AT1G67970|AT3G05800|AT5G42520|AT1G68830|AT4G30935|AT3G47500|AT4G25470|AT2G03340|AT5G55230|AT3G46290|AT1G33600|AT4G17490|AT3G10113
51716	3.2839E-3	4.3154E-2	23	729	377	22304	cellular response to stimulus	AT5G44210|AT5G17490|AT1G02340|AT3G15210|AT3G55880|AT5G08130|AT2G26560|AT2G44490|AT3G05800|AT4G37580|AT1G09570|AT2G46970|AT4G18130|AT5G02810|AT5G67030|AT1G71040|AT3G46290|AT2G46790|AT4G17490|AT3G47340|AT2G46340|AT1G49720|AT2G18790
9630	3.7675E-3	4.8523E-2	4	38	377	22304	gravitropism	AT1G31930|AT3G15540|AT1G09570|AT2G18790
10109	3.7965E-3	4.8523E-2	3	19	377	22304	regulation of photosynthesis	AT3G11670|AT1G61800|AT1G68830
--------------------------------------------------------------------------------------------------------------------------------

ECOTYPE : CVI
Selected statistical test : Hypergeometric test
Selected correction : Benjamini & Hochberg False Discovery Rate (FDR) correction
Selected significance level : 0.05
Testing option : Use whole annotation as reference set
The selected cluster :
AT1G62740	AT4G34740	AT1G05340	AT1G19770	AT4G35770	AT2G28840	AT3G25870	AT1G33170	AT3G55760	AT5G58900	AT2G02220	AT1G16390	AT2G27380	AT2G38310	AT4G28720	AT3G45430	AT4G00150	AT1G60075	AT4G20070	AT2G41230	AT1G72160	AT5G11530	AT4G13266	AT1G80450	AT3G16560	AT5G62340	AT1G13260	AT3G13680	AT5G10180	AT1G07420	AT5G06640	AT3G04410	AT2G46310	AT4G35480	AT1G68910	AT3G54540	AT1G19370	AT3G43863	AT1G78460	AT2G40780	AT5G02540	AT1G78230	AT3G16670	AT5G63800	AT2G44490	AT5G62020	AT3G06430	AT5G39300	AT3G17510	AT2G30600	AT2G21520	AT1G20440	AT5G49480	AT3G45550	AT5G62360	AT1G15910	AT5G15850	AT1G15610	AT4G06569	AT1G55960	AT3G60980	AT5G65730	AT3G47870	AT4G07528	AT3G19553	AT1G09350	AT4G12980	AT4G19250	AT2G31850	AT5G17920	AT1G69140	AT3G26855	AT5G54280	AT3G42580	AT1G74470	AT4G27180	AT1G21050	AT4G14350	AT3G13750	AT1G07476	AT5G17930	AT2G43450	AT4G12920	AT1G75750	AT5G03550	AT5G66580	AT1G69040	AT1G66060	AT3G54500	AT4G05540	AT1G76800	AT1G22500	AT4G32190	AT2G38365	AT2G18350	AT4G07500	AT5G37880	AT2G40130	AT5G54160	AT2G17880	AT2G18450	AT5G11390	AT5G32410	AT1G08930	AT1G75100	AT3G47620	AT5G49450	AT1G27950	AT3G17790	AT3G53420	AT4G21215	AT2G30010	AT3G60870	AT1G62820	AT2G40330	AT2G46830	AT5G56010	AT5G06860	AT4G19170	AT1G32860	AT5G03350	AT3G16640	AT4G03400	AT4G37260	AT5G62460	AT5G11650	AT3G16000	AT1G13390	AT2G40430	AT4G37120	AT3G22890	AT1G78380	AT5G59540	AT2G16890	AT4G19230	AT3G10113	AT1G31440	AT2G40460	AT5G02860	AT2G12505	AT5G41140	AT2G22190	AT1G22530	AT1G68050	AT5G26340	AT4G33920	AT5G65480	AT2G46790	AT5G57660	AT5G06980	AT1G33060	AT3G50310	AT3G49380	AT5G17100	AT2G03740	AT5G36270	AT5G21280	AT3G59060	AT3G15720	AT5G09440	AT5G29058	AT1G67900	ATCG00570	AT1G76840	AT3G01060	AT3G15530	AT4G21120	AT5G06970	AT3G01160	AT2G26800	AT1G58290	AT2G16340	AT5G51830	AT5G28300	AT2G26250	AT4G02970	AT3G27690	AT2G19450	AT4G02720	AT3G08940	AT5G35970	AT4G14580	AT2G22860	AT2G45820	AT2G46670	AT5G39040	AT5G03090	AT2G06983	AT1G56250	AT3G55580	AT3G16800	AT1G77720	AT1G41855	AT1G41650	AT1G24520	AT3G15210	AT1G29470	AT4G04970	AT1G79040	AT2G32240	AT3G05800	AT2G13360	AT5G64940	AT3G12020	AT1G31990	AT1G11210	AT1G76680	AT2G39870	AT4G04770	AT3G33178	AT1G65490	AT1G07795	AT1G79140	AT4G05610	AT5G28253	AT4G24240	AT5G37810	AT1G32090	AT4G02890	AT1G22570	AT1G76930	AT1G22770	ATCG00480	AT1G68110	AT5G13460	AT1G53430	AT1G12090	AT3G44040	AT1G76590	AT5G50310	AT5G20250	AT3G06650	AT4G14550	AT1G06230	AT1G06040	AT1G62570	AT5G38420	AT4G34250	AT1G78700	AT2G25450	AT3G09360	AT5G02810	AT1G40118	AT5G25110	AT3G05130	AT1G34600	AT1G51300	AT3G01020	AT3G15570	AT4G06601	AT1G49720	AT2G42220	AT5G62280	AT3G61035	AT1G34220	
AT3G02400	AT4G22217	AT4G33980	AT4G30710	AT1G73750	AT3G61130	AT4G34660	AT5G02640	AT4G37070	AT5G64260	AT2G25320	AT1G71710	AT1G59680	AT4G27310	AT5G40450	AT1G23050	AT5G10950	AT4G06615	AT1G23650	AT5G01730	AT1G29910	AT2G02100	AT3G58210	AT5G66210	AT5G13210	AT3G55610	AT4G03380	AT1G34210	AT3G05900	AT4G08030	AT3G50480	AT1G19450	AT5G48250	AT5G57345	AT2G32200	AT1G41896	AT4G13010	AT3G15450	AT3G46290	AT5G01180	AT2G22610	AT5G39920	AT4G31950	AT3G22240	AT3G45850	AT3G47470	AT3G02870	AT4G16980	AT5G44210	AT2G07732	AT1G77093	AT3G52400	AT4G24800	AT5G08130	AT4G11420	AT3G42710	AT1G60730	AT4G25480	AT5G67240	AT1G54130	AT4G16780	AT1G65010	AT5G16820	AT3G50970	AT4G34350	AT1G65920	AT2G44640	AT1G50990	AT1G33100	AT5G35260	AT4G29190	AT1G78830	AT1G10410	AT4G11430	AT3G09390	AT4G22550	ATCG01040	AT5G15470	AT2G34430	AT1G64860	AT1G24851	AT3G61430	AT5G16040	AT1G43170	AT1G23310	AT3G60570	AT3G21080	AT4G32350	AT3G23310	AT1G14687	AT2G04865	AT5G13670	AT5G64170	AT3G14200	AT1G18670	AT5G35900	AT1G78720	AT5G43980	AT1G19270	AT3G26460	AT2G16700	AT3G29150	AT5G08720	AT1G71030	AT3G23070	AT4G25990	AT1G54940	AT1G20730	AT1G44075	AT3G42057	AT2G04270	AT1G53510	AT1G80110	AT1G44608	AT2G36410	AT1G70420	AT1G01060	AT3G53000	AT3G15170	ATCG01060	AT1G40103	AT2G05100	AT5G59190	AT3G51150	AT4G33625	AT5G24470	AT5G29036	AT5G63320	AT1G12520	AT5G59030	AT4G36020	AT4G23750	AT2G45180	AT1G03870	AT1G78600	AT4G23060	AT4G11560	AT1G30780	AT1G04240	AT1G25400	AT1G08380	AT5G28080	AT5G44260	AT5G53800	AT3G12980	AT5G63330	AT1G24160	AT3G05300	AT5G38210	AT1G04570	AT4G36010	AT1G76610	AT4G01570	AT2G13335	AT3G48220	AT5G02190	AT5G51550	AT3G11710	AT4G11570	AT1G73810	AT5G26830	AT2G36630	AT5G04820	AT1G05510	AT2G23260	AT5G64840	AT4G01740	AT5G07810	AT2G22795	AT5G17300	AT2G17230	AT4G30270	AT1G80810	AT3G17130	AT4G15760	AT1G14580	AT5G08690	AT5G02180	AT3G60320	AT1G77760	AT5G53000	AT3G61440	AT3G59400	AT4G24960	AT4G02560	AT4G14740	AT1G43502	AT3G43120	AT5G45270	AT1G19180	AT1G55490	AT2G23130	AT5G52510	AT1G72610	AT1G51270	AT1G30470	AT1G80820	AT2G34510	AT1G30890	AT4G18710	AT5G36910	AT5G59280	AT1G33600	AT1G05805	AT5G51670	AT3G56940	AT1G10220	AT1G19835	AT4G38830	AT4G09730	AT2G22300	AT2G26560	AT1G21120	AT1G73480	AT3G18400	AT5G34839	AT5G33200	AT4G00600	AT5G54960	AT2G29650	AT1G21670	AT1G36190	AT4G07965	AT5G51105	AT2G34740	AT5G07010	AT2G07190	AT1G13605	AT5G47680	AT2G34640	AT5G55150	AT2G15590	AT2G15090	AT1G21130	AT1G33590	AT5G42250	AT1G51090	AT2G16860	AT4G26130	AT1G36180	AT4G04290	AT5G42900	ATCG00120	AT1G06670	AT3G17360	AT1G44575	AT2G29970	AT5G12480	AT4G26510	AT2G31370	AT1G63680	AT5G44580	AT2G37230	AT4G10250	AT1G63910	
AT4G36040	AT3G04150	AT1G13730	AT5G34855	AT4G25500	AT2G28980	AT3G61580	AT2G27950	AT3G11490	AT2G31360	AT2G02160	AT3G27170	AT1G07180	AT3G54830	AT3G47500	AT2G36320	AT1G64940	AT5G67030	AT2G07686	AT3G45480	AT1G10370	AT2G36220	AT5G16390	ATMG01060	AT1G62380	AT3G07780	AT3G50740	AT4G07725	AT2G18915	AT5G64750	AT1G66100	AT2G47890	AT5G27345	AT3G44950	AT5G27340	AT5G44190	AT2G21140	AT2G02140	AT2G31380	AT5G43560	AT5G04490	AT3G24170	AT5G05210	AT1G60140	AT3G52840	AT3G11850	AT4G18905	AT4G37770	AT5G17860	AT5G58070	AT3G20880	AT1G20030	AT2G29600	AT3G04140	AT1G64235	AT1G09060	AT1G46768	AT1G22270	AT1G75310	AT2G47180	AT2G21270	AT3G06020	AT3G26110	AT2G43010	AT5G51900	AT1G08890	AT1G78070	AT4G12470	AT2G14774	AT1G27130	AT1G60860	AT1G06570	AT3G14430	AT4G03600	AT1G60050	AT3G24365	AT2G07795	AT5G67060	AT1G27930	AT3G11450	AT2G47560	AT5G58600	AT1G16150	AT4G18010	AT2G43000	AT4G15560	AT4G07458	AT5G47560	AT2G48020	AT3G13310	AT3G59350	AT5G60553	AT1G44446	

No annotations were retrieved for the following entities:
AT1G31440	AT1G62740	AT2G07732	AT1G77093	AT2G12505	AT4G09730	AT2G28840	AT1G21120	AT1G73480	AT5G26340	AT3G55760	AT3G42710	AT1G60730	AT5G33200	AT5G34839	AT5G67240	AT5G58900	AT1G65010	AT1G16390	AT5G06980	AT1G36190	AT1G65920	AT2G38310	AT1G33100	AT1G60075	AT5G35260	AT2G34740	AT1G78830	AT1G10410	AT1G13605	AT2G07190	AT5G21280	AT5G36270	AT1G21130	AT4G22550	AT5G62340	ATCG01040	AT3G15720	AT5G29058	ATCG00570	AT3G15530	AT4G04290	ATCG00120	AT1G19370	AT3G54540	AT3G43863	AT2G40780	AT1G78230	AT5G13670	AT5G28300	AT2G29970	AT2G31370	AT3G26460	AT3G29150	AT5G03090	AT5G34855	AT4G25500	AT1G56250	AT2G30600	AT1G44075	AT3G42057	AT2G28980	AT3G16800	AT2G21520	AT1G41855	AT1G80110	AT1G41650	AT1G70420	AT2G36410	AT3G45550	AT5G62360	AT3G53000	AT2G32240	AT1G07180	AT2G02160	ATCG01060	AT2G36320	AT1G40103	AT4G06569	AT5G65730	AT1G64940	AT4G07528	AT2G07686	AT3G45480	AT3G33178	AT1G79140	AT4G05610	AT5G28253	ATMG01060	AT5G29036	AT1G69140	AT3G42580	AT4G07725	AT2G47890	ATCG00480	AT1G68110	AT1G03870	AT5G27345	AT3G44040	AT5G44260	AT5G63330	AT5G05210	AT3G05300	AT5G66580	AT2G13335	AT3G09360	AT1G22500	AT4G32190	AT5G51550	AT1G40118	AT4G11570	AT1G34600	AT3G04140	AT1G64235	AT4G07500	AT4G06601	AT2G36630	AT1G09060	AT5G37880	AT2G40130	AT5G32410	AT3G61035	AT5G07810	AT3G02400	AT3G26110	AT5G51900	AT1G08890	AT4G22217	AT4G33980	AT1G80810	AT2G14774	AT3G17130	AT4G21215	AT1G14580	AT1G73750	AT2G25320	AT1G71710	AT4G27310	AT3G24365	AT1G62820	AT4G06615	AT2G47560	AT3G11450	AT5G13210	AT4G19170	AT1G43502	AT5G03350	AT5G45270	AT4G08030	AT2G23130	AT1G19450	AT1G51270	AT5G48250	AT4G07458	AT1G41896	AT2G48020	AT3G59350	AT5G11650	AT5G62460	AT3G16000	AT3G15450	AT5G59280	AT5G60553	AT4G31950	

GO-ID	p-value	corr p-value	x	n	X	N	Description	Genes in test set
50896	5.6830E-14	5.6091E-11	123	3207	439	22304	response to stimulus	AT3G02870|AT2G40460|AT5G44210|AT3G52400|AT2G22300|AT4G35770|AT5G08130|AT2G26560|AT1G68050|AT4G25480|AT5G54960|AT2G29650|AT4G16780|AT2G02220|AT2G46790|AT5G16820|AT3G50970|AT4G34350|AT4G28720|AT5G07010|AT3G59060|AT1G33590|AT1G51090|AT1G13260|AT3G61430|AT1G67900|AT4G35480|AT5G42900|AT1G58290|AT5G51830|AT3G16670|AT1G44575|AT2G26250|AT3G27690|AT2G19450|AT3G08940|AT2G44490|AT5G62020|AT4G10250|AT4G36040|AT1G71030|AT5G39040|AT3G17510|AT3G15210|AT5G49480|AT1G20440|AT1G01060|AT3G05800|AT3G60980|AT2G05100|AT5G59190|AT5G67030|AT1G09350|AT1G76680|AT1G11210|AT5G24470|AT1G62380|AT5G17920|AT5G63320|AT1G76930|AT4G36020|AT5G64750|AT1G66100|AT1G22770|AT4G23060|AT3G13750|AT1G04240|AT5G20250|AT4G14550|AT2G02140|AT1G06040|AT1G75750|AT4G36010|AT5G38420|AT4G34250|AT1G69040|AT5G02810|AT5G25110|AT5G58070|AT1G20030|AT3G15570|AT1G49720|AT1G46768|AT1G05510|AT5G64840|AT2G47180|AT2G43010|AT1G08930|AT5G17300|AT3G47620|AT3G17790|AT4G30270|AT4G12470|AT3G53420|AT4G15760|AT1G27130|AT1G77760|AT5G53000|AT3G61440|AT3G14430|AT4G24960|AT2G46830|AT5G56010|AT2G02100|AT5G06860|AT5G58600|AT3G55610|AT4G18010|AT1G16150|AT3G43120|AT3G16640|AT3G50480|AT1G19180|AT1G55490|AT1G80820|AT4G03400|AT4G37260|AT4G18710|AT5G36910|AT3G46290|AT1G78380|AT3G22890|AT4G19230
42221	1.5257E-9	6.2033E-7	71	1710	439	22304	response to chemical stimulus	AT5G44210|AT1G62380|AT3G52400|AT5G17920|AT5G63320|AT4G35770|AT1G76930|AT5G08130|AT2G26560|AT5G64750|AT1G22770|AT4G25480|AT5G54960|AT4G23060|AT4G16780|AT1G04240|AT3G13750|AT3G50970|AT4G34350|AT4G28720|AT4G14550|AT5G07010|AT1G75750|AT1G69040|AT1G13260|AT3G61430|AT4G35480|AT1G49720|AT1G46768|AT5G51830|AT1G05510|AT3G16670|AT2G47180|AT2G19450|AT5G17300|AT1G08930|AT3G47620|AT4G30270|AT3G17790|AT5G62020|AT3G53420|AT1G27130|AT1G71030|AT5G39040|AT3G61440|AT3G14430|AT4G24960|AT3G17510|AT2G46830|AT5G56010|AT3G55610|AT1G20440|AT3G15210|AT4G18010|AT1G16150|AT3G43120|AT1G19180|AT3G16640|AT1G01060|AT3G05800|AT4G03400|AT3G60980|AT4G37260|AT4G18710|AT5G59190|AT5G67030|AT3G46290|AT1G78380|AT3G22890|AT1G11210|AT1G76680
9628	1.8855E-9	6.2033E-7	55	1168	439	22304	response to abiotic stimulus	AT3G02870|AT5G24470|AT1G62380|AT5G17920|AT4G36020|AT5G64750|AT1G22770|AT1G68050|AT4G25480|AT4G16780|AT2G46790|AT5G16820|AT3G50970|AT5G20250|AT1G06040|AT3G59060|AT5G38420|AT4G34250|AT5G02810|AT3G61430|AT1G67900|AT5G58070|AT5G42900|AT3G15570|AT1G58290|AT1G46768|AT1G44575|AT2G26250|AT2G47180|AT3G27690|AT2G19450|AT2G43010|AT3G08940|AT1G08930|AT3G53420|AT4G10250|AT1G71030|AT1G77760|AT5G53000|AT3G17510|AT4G24960|AT2G46830|AT5G56010|AT3G55610|AT1G20440|AT5G49480|AT1G01060|AT1G55490|AT1G80820|AT4G03400|AT2G05100|AT5G67030|AT1G09350|AT1G78380|AT4G19230
46148	2.8929E-8	7.1383E-6	12	76	439	22304	pigment biosynthetic process	AT5G54160|AT4G34740|AT1G78600|AT1G71030|AT5G67030|AT1G06570|AT4G15560|AT3G59400|AT1G74470|AT1G44446|AT3G56940|AT1G58290
9719	8.3304E-8	1.6444E-5	41	835	439	22304	response to endogenous stimulus	AT1G05510|AT5G44210|AT1G62380|AT3G52400|AT2G19450|AT5G17300|AT1G08930|AT5G63320|AT3G47620|AT4G35770|AT1G76930|AT5G08130|AT5G64750|AT4G30270|AT4G23060|AT1G71030|AT4G16780|AT1G04240|AT3G50970|AT4G24960|AT3G17510|AT4G28720|AT2G46830|AT4G14550|AT3G55610|AT5G07010|AT1G20440|AT3G15210|AT4G18010|AT1G75750|AT3G43120|AT1G19180|AT1G01060|AT3G05800|AT1G69040|AT1G13260|AT4G03400|AT4G37260|AT4G18710|AT3G46290|AT1G49720
9266	2.2111E-7	3.5917E-5	24	359	439	22304	response to temperature stimulus	AT5G56010|AT5G20250|AT3G02870|AT2G26250|AT2G47180|AT1G20440|AT2G19450|AT1G55490|AT4G36020|AT1G80820|AT1G22770|AT4G10250|AT5G02810|AT4G25480|AT5G58070|AT5G67030|AT5G42900|AT5G53000|AT2G46790|AT5G16820|AT1G09350|AT3G50970|AT4G24960|AT1G46768
42440	2.5473E-7	3.5917E-5	12	92	439	22304	pigment metabolic process	AT5G54160|AT4G34740|AT1G78600|AT1G71030|AT5G67030|AT1G06570|AT4G15560|AT3G59400|AT1G74470|AT1G44446|AT3G56940|AT1G58290
7623	4.1779E-7	4.1584E-5	9	49	439	22304	circadian rhythm	AT1G22770|AT1G68050|AT5G24470|AT5G02810|AT5G17300|AT2G46790|AT5G15850|AT2G18915|AT2G46830
48511	4.1779E-7	4.1584E-5	9	49	439	22304	rhythmic process	AT1G22770|AT1G68050|AT5G24470|AT5G02810|AT5G17300|AT2G46790|AT5G15850|AT2G18915|AT2G46830
9416	4.2132E-7	4.1584E-5	27	455	439	22304	response to light stimulus	AT5G24470|AT1G44575|AT2G26250|AT2G47180|AT3G27690|AT2G43010|AT3G08940|AT1G22770|AT1G68050|AT4G16780|AT1G77760|AT2G46790|AT2G46830|AT1G06040|AT3G59060|AT1G01060|AT5G38420|AT4G34250|AT4G03400|AT2G05100|AT5G02810|AT1G67900|AT5G58070|AT5G67030|AT3G15570|AT1G58290|AT4G19230
9737	5.1600E-7	4.2712E-5	20	272	439	22304	response to abscisic acid stimulus	AT1G05510|AT3G55610|AT1G20440|AT3G15210|AT4G18010|AT1G75750|AT2G19450|AT1G08930|AT5G63320|AT1G01060|AT3G47620|AT1G76930|AT5G64750|AT4G37260|AT1G71030|AT3G50970|AT4G24960|AT3G17510|AT1G49720|AT2G46830
15995	5.1930E-7	4.2712E-5	7	26	439	22304	chlorophyll biosynthetic process	AT1G78600|AT4G15560|AT3G59400|AT1G74470|AT1G44446|AT3G56940|AT1G58290
9725	5.6442E-7	4.2853E-5	37	767	439	22304	response to hormone stimulus	AT1G05510|AT5G44210|AT1G62380|AT2G19450|AT5G17300|AT1G08930|AT5G63320|AT3G47620|AT1G76930|AT5G08130|AT5G64750|AT4G30270|AT4G23060|AT1G71030|AT4G16780|AT1G04240|AT3G50970|AT4G24960|AT3G17510|AT4G28720|AT2G46830|AT4G14550|AT3G55610|AT3G15210|AT1G20440|AT4G18010|AT1G75750|AT3G43120|AT1G01060|AT3G05800|AT1G69040|AT1G13260|AT4G03400|AT4G37260|AT4G18710|AT3G46290|AT1G49720
10033	6.3136E-7	4.4511E-5	45	1037	439	22304	response to organic substance	AT1G05510|AT5G44210|AT1G62380|AT3G52400|AT2G19450|AT5G17300|AT1G08930|AT5G63320|AT3G47620|AT5G08130|AT4G35770|AT1G76930|AT5G64750|AT4G30270|AT5G62020|AT4G23060|AT1G71030|AT4G16780|AT1G04240|AT3G50970|AT4G24960|AT3G17510|AT4G28720|AT2G46830|AT4G14550|AT3G55610|AT5G07010|AT1G20440|AT3G15210|AT4G18010|AT1G75750|AT3G43120|AT1G19180|AT1G01060|AT3G05800|AT1G69040|AT1G13260|AT4G03400|AT4G37260|AT4G18710|AT5G67030|AT4G35480|AT3G46290|AT1G76680|AT1G49720
9314	8.2420E-7	5.4232E-5	27	471	439	22304	response to radiation	AT5G24470|AT1G44575|AT2G26250|AT2G47180|AT3G27690|AT2G43010|AT3G08940|AT1G22770|AT1G68050|AT4G16780|AT1G77760|AT2G46790|AT2G46830|AT1G06040|AT3G59060|AT1G01060|AT5G38420|AT4G34250|AT4G03400|AT2G05100|AT5G02810|AT1G67900|AT5G58070|AT5G67030|AT3G15570|AT1G58290|AT4G19230
6950	1.7801E-6	1.0981E-4	66	1853	439	22304	response to stress	AT3G02870|AT1G62380|AT3G52400|AT5G17920|AT4G35770|AT1G76930|AT2G26560|AT4G36020|AT5G64750|AT1G66100|AT1G22770|AT4G25480|AT5G54960|AT2G02220|AT3G13750|AT5G16820|AT3G50970|AT5G20250|AT2G02140|AT1G06040|AT1G33590|AT1G51090|AT3G61430|AT5G25110|AT5G58070|AT5G42900|AT1G49720|AT1G46768|AT3G16670|AT2G26250|AT2G47180|AT2G19450|AT1G08930|AT2G44490|AT3G17790|AT4G12470|AT4G10250|AT3G53420|AT4G36040|AT1G71030|AT5G53000|AT3G61440|AT3G14430|AT3G17510|AT4G24960|AT2G46830|AT5G56010|AT2G02100|AT5G06860|AT3G55610|AT3G15210|AT1G20440|AT5G49480|AT3G16640|AT1G01060|AT1G19180|AT1G55490|AT1G80820|AT3G60980|AT5G36910|AT5G67030|AT1G78380|AT1G09350|AT1G76680|AT1G11210|AT4G19230
9639	3.3452E-6	1.9422E-4	14	159	439	22304	response to red or far red light	AT5G24470|AT1G06040|AT3G27690|AT2G43010|AT3G08940|AT3G59060|AT5G38420|AT1G22770|AT2G05100|AT5G02810|AT5G67030|AT4G16780|AT2G46790|AT4G19230
9409	6.4159E-6	3.5180E-4	17	241	439	22304	response to cold	AT5G20250|AT3G02870|AT2G26250|AT1G20440|AT2G19450|AT1G55490|AT4G36020|AT1G80820|AT1G22770|AT4G25480|AT5G58070|AT5G42900|AT5G53000|AT1G09350|AT3G50970|AT4G24960|AT1G46768
9741	8.6221E-6	4.4790E-4	8	53	439	22304	response to brassinosteroid stimulus	AT1G13260|AT4G18710|AT1G75750|AT3G46290|AT5G08130|AT3G05800|AT4G28720|AT4G30270
15994	9.7357E-6	4.8045E-4	7	39	439	22304	chlorophyll metabolic process	AT1G78600|AT4G15560|AT3G59400|AT1G74470|AT1G44446|AT3G56940|AT1G58290
10218	1.3756E-5	6.4652E-4	7	41	439	22304	response to far red light	AT1G22770|AT2G05100|AT5G24470|AT3G27690|AT4G16780|AT3G08940|AT5G38420
51188	1.5170E-5	6.8060E-4	12	135	439	22304	cofactor biosynthetic process	AT1G78600|AT3G06650|AT4G00600|AT1G06570|AT3G01020|AT4G15560|AT3G59400|AT1G74470|AT1G44446|AT3G56940|AT4G04770|AT1G58290
6779	2.2284E-5	9.5630E-4	7	44	439	22304	porphyrin biosynthetic process	AT1G78600|AT4G15560|AT3G59400|AT1G74470|AT1G44446|AT3G56940|AT1G58290
33014	4.0014E-5	1.6456E-3	7	48	439	22304	tetrapyrrole biosynthetic process	AT1G78600|AT4G15560|AT3G59400|AT1G74470|AT1G44446|AT3G56940|AT1G58290
10114	8.6960E-5	3.4332E-3	7	54	439	22304	response to red light	AT2G05100|AT5G24470|AT5G67030|AT3G27690|AT2G43010|AT3G08940|AT5G38420
9791	1.6830E-4	6.2645E-3	34	884	439	22304	post-embryonic development	AT5G24470|AT5G63800|AT3G07780|AT2G19450|AT2G43010|AT5G49450|AT1G19270|AT1G22770|AT4G23750|AT3G60870|AT3G23070|AT3G06430|AT4G37070|AT4G24960|AT2G27380|AT5G67060|AT2G46830|AT4G14550|AT4G02560|AT2G03740|AT3G55610|AT3G12980|AT1G06040|AT4G18010|AT1G19180|AT3G16640|AT1G01060|AT3G15170|AT1G13260|AT5G02190|AT1G43170|AT2G46310|AT3G46290|AT4G19230
6778	1.7137E-4	6.2645E-3	7	60	439	22304	porphyrin metabolic process	AT1G78600|AT4G15560|AT3G59400|AT1G74470|AT1G44446|AT3G56940|AT1G58290
33013	2.1099E-4	7.4373E-3	7	62	439	22304	tetrapyrrole metabolic process	AT1G78600|AT4G15560|AT3G59400|AT1G74470|AT1G44446|AT3G56940|AT1G58290
32502	3.2600E-4	1.1095E-2	57	1820	439	22304	developmental process	AT4G34740|AT5G24470|AT3G07780|AT4G35770|AT5G59030|AT1G22770|AT4G23750|AT3G18400|AT4G16780|AT1G33060|AT2G27380|AT4G14550|AT1G06230|AT2G03740|AT1G06040|AT3G12980|AT1G75750|AT5G11530|AT1G13260|AT5G02190|AT1G43170|AT2G46310|AT3G60570|AT5G63800|AT2G26250|AT2G19450|AT2G43010|AT5G49450|AT4G30270|AT2G22860|AT1G19270|AT3G60870|AT3G23070|AT3G06430|AT4G37070|AT5G39300|AT1G59680|AT4G24960|AT5G67060|AT2G46830|AT3G55610|AT4G02560|AT1G34210|AT1G24520|AT4G18010|AT4G04970|AT2G43000|AT1G19180|AT3G16640|AT1G01060|AT3G15170|AT4G18710|AT3G46290|AT5G01180|AT1G76680|AT4G19230|AT4G12980
51186	4.2636E-4	1.1924E-2	13	219	439	22304	cofactor metabolic process	AT3G06650|AT3G24170|AT1G74470|AT4G15560|AT1G78600|AT4G00600|AT1G06570|AT3G01020|AT3G59400|AT1G44446|AT1G58290|AT4G04770|AT3G56940
9637	4.2912E-4	1.1924E-2	6	50	439	22304	response to blue light	AT1G22770|AT1G68050|AT2G05100|AT3G27690|AT3G08940|AT5G38420
43401	4.3492E-4	1.1924E-2	5	33	439	22304	steroid hormone mediated signaling pathway	AT4G18710|AT3G46290|AT5G08130|AT3G05800|AT4G28720
9742	4.3492E-4	1.1924E-2	5	33	439	22304	brassinosteroid mediated signaling pathway	AT4G18710|AT3G46290|AT5G08130|AT3G05800|AT4G28720
71383	4.3492E-4	1.1924E-2	5	33	439	22304	cellular response to steroid hormone stimulus	AT4G18710|AT3G46290|AT5G08130|AT3G05800|AT4G28720
71367	4.3492E-4	1.1924E-2	5	33	439	22304	cellular response to brassinosteroid stimulus	AT4G18710|AT3G46290|AT5G08130|AT3G05800|AT4G28720
48545	4.3492E-4	1.1924E-2	5	33	439	22304	response to steroid hormone stimulus	AT4G18710|AT3G46290|AT5G08130|AT3G05800|AT4G28720
50832	5.1780E-4	1.3813E-2	9	117	439	22304	defense response to fungus	AT4G12470|AT3G52400|AT5G25110|AT1G20440|AT3G50970|AT2G44490|AT5G64750|AT1G51090|AT4G19230
7275	5.6231E-4	1.4605E-2	52	1655	439	22304	multicellular organismal development	AT4G34740|AT5G24470|AT3G07780|AT5G59030|AT1G22770|AT4G23750|AT3G18400|AT4G16780|AT1G33060|AT2G27380|AT4G14550|AT1G06230|AT2G03740|AT1G06040|AT3G12980|AT5G11530|AT1G13260|AT5G02190|AT1G43170|AT2G46310|AT5G63800|AT2G26250|AT2G19450|AT2G43010|AT5G49450|AT2G22860|AT1G19270|AT3G60870|AT3G23070|AT3G06430|AT4G37070|AT1G59680|AT4G24960|AT5G67060|AT2G46830|AT3G55610|AT4G02560|AT1G34210|AT1G24520|AT4G18010|AT4G04970|AT2G43000|AT3G16640|AT1G01060|AT1G19180|AT3G15170|AT4G18710|AT3G46290|AT5G01180|AT1G76680|AT4G12980|AT4G19230
9607	6.2376E-4	1.5786E-2	23	550	439	22304	response to biotic stimulus	AT2G40460|AT5G64840|AT5G58600|AT3G52400|AT1G20440|AT3G15210|AT2G22300|AT1G19180|AT3G16640|AT3G50480|AT1G55490|AT2G26560|AT2G44490|AT4G36010|AT5G64750|AT1G51090|AT4G12470|AT4G15760|AT5G25110|AT1G20030|AT2G29650|AT3G50970|AT4G19230
9753	7.1835E-4	1.7725E-2	10	148	439	22304	response to jasmonic acid stimulus	AT4G37260|AT1G71030|AT3G52400|AT5G07010|AT3G15210|AT1G19180|AT1G01060|AT1G76930|AT4G35770|AT2G46830
51707	8.5267E-4	2.0352E-2	22	528	439	22304	response to other organism	AT2G40460|AT5G64840|AT5G58600|AT3G52400|AT1G20440|AT3G15210|AT1G19180|AT3G16640|AT3G50480|AT1G55490|AT2G26560|AT2G44490|AT4G36010|AT5G64750|AT1G51090|AT4G12470|AT4G15760|AT5G25110|AT1G20030|AT2G29650|AT3G50970|AT4G19230
9664	8.6604E-4	2.0352E-2	7	78	439	22304	plant-type cell wall organization	AT2G21140|AT5G63800|AT5G06640|AT5G39300|AT2G27380|AT3G60570|AT4G30270
32501	9.0901E-4	2.0865E-2	53	1732	439	22304	multicellular organismal process	AT4G34740|AT5G24470|AT3G07780|AT5G59030|AT1G22770|AT4G23750|AT3G18400|AT4G16780|AT1G33060|AT2G27380|AT4G14550|AT1G06230|AT2G03740|AT1G06040|AT3G12980|AT5G11530|AT1G13260|AT5G02190|AT1G43170|AT2G46310|AT5G63800|AT2G26250|AT2G19450|AT2G43010|AT5G49450|AT2G22860|AT5G43980|AT1G19270|AT3G60870|AT3G23070|AT3G06430|AT4G37070|AT1G59680|AT4G24960|AT5G67060|AT2G46830|AT3G55610|AT4G02560|AT1G34210|AT1G24520|AT4G18010|AT4G04970|AT2G43000|AT3G16640|AT1G01060|AT1G19180|AT3G15170|AT4G18710|AT3G46290|AT5G01180|AT1G76680|AT4G12980|AT4G19230
10035	1.0677E-3	2.3607E-2	19	434	439	22304	response to inorganic substance	AT5G56010|AT5G51830|AT2G47180|AT5G17920|AT1G16150|AT1G01060|AT3G16640|AT2G26560|AT3G17790|AT1G22770|AT1G27130|AT4G37260|AT5G59190|AT1G71030|AT5G39040|AT3G22890|AT1G78380|AT1G76680|AT2G46830
9620	1.0763E-3	2.3607E-2	10	156	439	22304	response to fungus	AT4G12470|AT5G58600|AT3G52400|AT5G25110|AT1G20440|AT3G50970|AT2G44490|AT5G64750|AT1G51090|AT4G19230
48580	1.1298E-3	2.4242E-2	10	157	439	22304	regulation of post-embryonic development	AT1G22770|AT1G13260|AT1G68050|AT1G78600|AT4G02560|AT2G19450|AT3G47620|AT5G44190|AT5G15850|AT5G11530
71489	1.2072E-3	2.4823E-2	5	41	439	22304	cellular response to red or far red light	AT5G02810|AT4G16780|AT2G43010|AT3G59060|AT2G46790
10017	1.2072E-3	2.4823E-2	5	41	439	22304	red or far-red light signaling pathway	AT5G02810|AT4G16780|AT2G43010|AT3G59060|AT2G46790
46686	1.3531E-3	2.7256E-2	14	279	439	22304	response to cadmium ion	AT5G51830|AT5G17920|AT1G16150|AT3G16640|AT1G01060|AT2G26560|AT4G37260|AT1G27130|AT1G71030|AT5G59190|AT3G22890|AT1G78380|AT1G76680|AT2G46830
10038	1.6718E-3	3.3002E-2	16	350	439	22304	response to metal ion	AT5G56010|AT5G51830|AT5G17920|AT1G16150|AT3G16640|AT1G01060|AT2G26560|AT1G27130|AT4G37260|AT1G71030|AT5G59190|AT5G39040|AT3G22890|AT1G78380|AT1G76680|AT2G46830
6790	1.7165E-3	3.3219E-2	10	166	439	22304	sulfur metabolic process	AT2G25450|AT3G02870|AT4G37770|AT1G62380|AT1G62570|AT5G17920|AT3G24170|AT3G61440|AT3G59060|AT2G44490
15979	1.7881E-3	3.3940E-2	8	113	439	22304	photosynthesis	AT3G47470|AT1G29910|AT2G05100|AT2G34430|AT3G27690|AT1G79040|AT1G08380|AT3G56940
7018	1.8456E-3	3.4370E-2	5	45	439	22304	microtubule-based movement	AT3G45850|AT4G27180|AT3G12020|AT3G51150|AT2G22610
32787	1.9402E-3	3.5462E-2	14	290	439	22304	monocarboxylic acid metabolic process	AT2G26250|AT5G07010|AT4G15560|AT2G26560|AT2G15090|AT4G34250|AT4G00600|AT1G07420|AT5G67030|AT1G36180|AT1G76680|AT4G34350|AT4G19230|AT5G16390
9827	2.0377E-3	3.6568E-2	5	46	439	22304	plant-type cell wall modification	AT5G63800|AT5G39300|AT2G27380|AT3G60570|AT4G30270
71482	2.2440E-3	3.8857E-2	5	47	439	22304	cellular response to light stimulus	AT5G02810|AT4G16780|AT2G43010|AT3G59060|AT2G46790
71478	2.2440E-3	3.8857E-2	5	47	439	22304	cellular response to radiation	AT5G02810|AT4G16780|AT2G43010|AT3G59060|AT2G46790
18130	2.6082E-3	4.4384E-2	8	120	439	22304	heterocycle biosynthetic process	AT1G78600|AT3G55610|AT4G15560|AT3G59400|AT1G74470|AT1G44446|AT3G56940|AT1G58290
51704	2.9054E-3	4.7631E-2	25	694	439	22304	multi-organism process	AT2G40460|AT5G64840|AT3G52400|AT2G44490|AT2G26560|AT5G64750|AT4G12470|AT4G15760|AT3G06430|AT2G29650|AT3G50970|AT1G06230|AT5G58600|AT3G15210|AT1G20440|AT3G50480|AT3G16640|AT1G19180|AT1G55490|AT4G36010|AT1G51090|AT5G25110|AT1G20030|AT5G01180|AT4G19230
19752	2.9438E-3	4.7631E-2	23	620	439	22304	carboxylic acid metabolic process	AT3G02870|AT1G62380|AT3G55610|AT2G26250|AT5G07010|AT5G17920|AT3G59060|AT4G15560|AT2G15090|AT2G26560|AT4G34250|AT4G37770|AT4G00600|AT1G07420|AT3G11710|AT5G67030|AT1G36180|AT5G26830|AT3G61440|AT1G76680|AT4G34350|AT4G19230|AT5G16390
43436	2.9438E-3	4.7631E-2	23	620	439	22304	oxoacid metabolic process	AT3G02870|AT1G62380|AT3G55610|AT2G26250|AT5G07010|AT5G17920|AT3G59060|AT4G15560|AT2G15090|AT2G26560|AT4G34250|AT4G37770|AT4G00600|AT1G07420|AT3G11710|AT5G67030|AT1G36180|AT5G26830|AT3G61440|AT1G76680|AT4G34350|AT4G19230|AT5G16390
6082	3.0027E-3	4.7800E-2	23	621	439	22304	organic acid metabolic process	AT3G02870|AT1G62380|AT3G55610|AT2G26250|AT5G07010|AT5G17920|AT3G59060|AT4G15560|AT2G15090|AT2G26560|AT4G34250|AT4G37770|AT4G00600|AT1G07420|AT3G11710|AT5G67030|AT1G36180|AT5G26830|AT3G61440|AT1G76680|AT4G34350|AT4G19230|AT5G16390
