# Supplementary material for: Genome-scale cold stress response regulatory networks in ten Arabidopsis thaliana ecotypes
Source: BMC Genomics. 2013 Oct 22;14:722. doi: 10.1186/1471-2164-14-722 (PMC3829657; doi:10.1186/1471-2164-14-722)
Supplement: Additional file 4 — GO category contingency table from the significantly regulated gene-list, generated using BiNGO software. The rows contain different GO terms, and the columns represent 10 ecotypes. A ‘✓’ sign represents statistically significant (Hypergeometric test, Benjamini & Hochberg False Discovery Rate FDR correction, significance level 0.05) overrepresentation of that GO term in corresponding ecotype in that column. The column with the header ‘occurrence count’ represents in how many ecotypes the respective term is significantly over represented. [file 1471-2164-14-722-S4.xlsx]

## Sheet: Sheet1
goid	goterm	AN.1	Col.0	Cvi	Eri	Kas.1	Kond	Kyo.2	Ler	C24	Sha	Occurrence count
50896	response to stimulus	√	√	√	√	√	√	√	√	√	√	10
9628	response to abiotic stimulus	√	√	√	√	√	√	√	√	√	√	10
42221	response to chemical stimulus	√	√	√	√	√	√	√	√	√	√	10
6950	response to stress	√	√	√	√	√	√	√	√	√	√	10
9266	response to temperature stimulus	√	√	√	√	√	√	√	√	√	√	10
9409	response to cold	√	√	√	√	√	√	√	√	√	√	10
10033	response to organic substance	√	√	√	√	√	√	√	√	√	√	10
9719	response to endogenous stimulus	√	√	√	√	√	√	√	√	√	√	10
9725	response to hormone stimulus	√	√	√	√	√	x	√	√	√	√	9
7623	circadian rhythm	√	√	√	√	√	x	√	√	√	√	9
48511	rhythmic process	√	√	√	√	√	x	√	√	√	√	9
9416	response to light stimulus	√	x	√	√	√	x	√	√	√	√	8
9314	response to radiation	√	x	√	√	√	x	√	√	√	√	8
9415	response to water	√	√	x	√	√	x	√	√	√	√	8
9753	response to jasmonic acid stimulus	√	x	√	√	x	√	√	√	√	√	8
9414	response to water deprivation	√	√	x	√	√	x	√	√	√	√	8
9639	response to red or far red light	√	x	√	√	√	x	√	√	√	√	8
9631	cold acclimation	√	x	x	√	√	√	√	√	√	√	8
51707	response to other organism	√	x	√	x	√	√	√	√	√	√	8
9607	response to biotic stimulus	√	x	√	x	√	√	√	√	√	√	8
9637	response to blue light	√	x	√	√	√	x	√	√	√	√	8
9737	response to abscisic acid stimulus	√	x	√	x	√	√	√	x	√	√	7
10218	response to far red light	√	x	√	√	√	x	√	√	√	x	7
51704	multi-organism process	√	x	√	x	√	√	√	x	√	√	7
50832	defense response to fungus	√	x	√	x	√	x	√	√	√	√	7
10114	response to red light	√	x	√	√	√	x	√	√	√	x	7
9620	response to fungus	√	x	√	x	√	x	√	√	√	√	7
9743	response to carbohydrate stimulus	√	x	x	√	√	√	√	x	√	√	7
45449	regulation of transcription	√	x	x	√	√	x	√	x	√	√	6
10556	regulation of macromolecule biosynthetic process	√	x	x	√	√	x	√	x	√	√	6
19219	regulation of nucleobase, nucleoside, nucleotide and nucleic acid metabolic process	√	x	x	√	√	x	√	x	√	√	6
46148	pigment biosynthetic process	√	x	√	x	x	√	√	√	√	x	6
9889	regulation of biosynthetic process	√	x	x	√	√	x	√	x	√	√	6
31326	regulation of cellular biosynthetic process	√	x	x	√	√	x	√	x	√	√	6
51171	regulation of nitrogen compound metabolic process	√	x	x	√	√	x	√	x	√	√	6
10468	regulation of gene expression	√	x	x	√	√	x	√	x	√	√	6
31323	regulation of cellular metabolic process	√	x	x	√	√	x	√	x	√	√	6
80090	regulation of primary metabolic process	√	x	x	√	√	x	√	x	√	√	6
60255	regulation of macromolecule metabolic process	√	x	x	√	√	x	√	x	√	√	6
42440	pigment metabolic process	√	x	√	x	x	√	√	√	√	x	6
19222	regulation of metabolic process	√	x	x	√	√	x	√	x	√	√	6
10200	response to chitin	√	√	x	√	x	x	√	x	√	√	6
50794	regulation of cellular process	√	x	x	√	√	x	√	x	√	√	6
6970	response to osmotic stress	√	x	x	√	√	x	√	x	√	x	5
9723	response to ethylene stimulus	√	x	x	√	√	x	√	x	√	x	5
6355	regulation of transcription, DNA-dependent	√	x	x	√	√	x	√	x	√	x	5
51252	regulation of RNA metabolic process	√	x	x	√	√	x	√	x	√	x	5
15995	chlorophyll biosynthetic process	√	x	√	x	x	x	√	√	√	x	5
6779	porphyrin biosynthetic process	√	x	√	x	x	x	√	√	√	x	5
33014	tetrapyrrole biosynthetic process	√	x	√	x	x	x	√	√	√	x	5
50789	regulation of biological process	√	x	x	√	x	x	√	x	√	√	5
71489	cellular response to red or far red light	x	x	√	x	√	x	x	√	√	√	5
10017	red or far-red light signaling pathway	x	x	√	x	√	x	x	√	√	√	5
71482	cellular response to light stimulus	x	x	√	x	√	x	x	√	√	√	5
71478	cellular response to radiation	x	x	√	x	√	x	x	√	√	√	5
15994	chlorophyll metabolic process	√	x	√	x	x	x	√	√	x	x	4
48571	long-day photoperiodism	√	x	x	x	x	√	√	x	√	x	4
48574	long-day photoperiodism, flowering	√	x	x	x	x	√	√	x	√	x	4
42538	hyperosmotic salinity response	√	x	x	x	x	x	√	√	x	√	4
6952	defense response	√	x	x	x	x	x	x	√	√	√	4
6972	hyperosmotic response	√	x	x	x	x	x	√	√	x	√	4
51716	cellular response to stimulus	√	x	x	x	√	x	x	x	√	√	4
43288	apocarotenoid metabolic process	x	x	x	√	√	√	x	x	√	x	4
9687	abscisic acid metabolic process	x	x	x	√	√	√	x	x	√	x	4
65007	biological regulation	x	x	x	√	x	x	√	x	√	√	4
9651	response to salt stress	√	x	x	x	x	x	√	x	√	x	3
6778	porphyrin metabolic process	√	x	√	x	x	x	√	x	x	x	3
33013	tetrapyrrole metabolic process	√	x	√	x	x	x	√	x	x	x	3
15979	photosynthesis	√	x	√	x	x	x	x	√	x	x	3
19748	secondary metabolic process	√	x	x	x	√	x	x	x	√	x	3
51188	cofactor biosynthetic process	x	x	√	x	x	x	√	x	√	x	3
48580	regulation of post-embryonic development	x	x	√	x	x	x	√	x	√	x	3
7018	microtubule-based movement	x	x	√	x	√	x	x	x	√	x	3
9312	oligosaccharide biosynthetic process	x	x	x	√	x	√	x	x	√	x	3
46351	disaccharide biosynthetic process	x	x	x	√	x	√	x	x	√	x	3
71214	cellular response to abiotic stimulus	x	x	x	x	√	x	x	x	√	√	3
23033	signaling pathway	x	x	x	x	√	x	x	x	√	√	3
9624	response to nematode	x	x	x	x	√	√	√	x	x	x	3
51239	regulation of multicellular organismal process	x	x	x	x	x	x	√	√	√	x	3
9408	response to heat	x	x	x	x	x	x	√	x	√	√	3
9642	response to light intensity	√	x	x	x	√	x	x	x	x	x	2
10035	response to inorganic substance	√	x	√	x	x	x	x	x	x	x	2
46686	response to cadmium ion	√	x	√	x	x	x	x	x	x	x	2
9751	response to salicylic acid stimulus	√	x	x	x	x	x	x	x	√	x	2
42126	nitrate metabolic process	√	x	x	x	x	x	x	x	x	√	2
42128	nitrate assimilation	√	x	x	x	x	x	x	x	x	√	2
31347	regulation of defense response	√	x	x	x	x	x	x	x	√	x	2
70887	cellular response to chemical stimulus	√	x	x	x	x	x	x	x	x	√	2
43289	apocarotenoid biosynthetic process	√	x	x	√	x	x	x	x	x	x	2
9688	abscisic acid biosynthetic process	√	x	x	√	x	x	x	x	x	x	2
9718	anthocyanin biosynthetic process	√	√	x	x	x	x	x	x	x	x	2
71495	cellular response to endogenous stimulus	√	x	x	x	x	x	x	x	x	√	2
9739	response to gibberellin stimulus	x	√	x	√	x	x	x	x	x	x	2
9741	response to brassinosteroid stimulus	x	x	√	x	x	x	x	x	x	√	2
9791	post-embryonic development	x	x	√	x	x	x	x	x	√	x	2
32502	developmental process	x	x	√	x	x	x	x	x	√	x	2
7275	multicellular organismal development	x	x	√	x	x	x	x	x	√	x	2
32501	multicellular organismal process	x	x	√	x	x	x	x	x	√	x	2
32787	monocarboxylic acid metabolic process	x	x	√	√	x	x	x	x	x	x	2
18130	heterocycle biosynthetic process	x	x	√	x	x	x	√	x	x	x	2
42991	transcription factor import into nucleus	x	x	x	√	x	x	√	x	x	x	2
9733	response to auxin stimulus	x	x	x	√	x	x	x	x	√	x	2
16051	carbohydrate biosynthetic process	x	x	x	√	x	√	x	x	x	x	2
5992	trehalose biosynthetic process	x	x	x	√	x	x	x	x	√	x	2
5975	carbohydrate metabolic process	x	x	x	√	x	√	x	x	x	x	2
6714	sesquiterpenoid metabolic process	x	x	x	√	x	x	x	x	√	x	2
5991	trehalose metabolic process	x	x	x	√	x	x	x	x	√	x	2
51761	sesquiterpene metabolic process	x	x	x	√	x	x	x	x	√	x	2
9638	phototropism	x	x	x	x	√	x	x	x	x	√	2
9749	response to glucose stimulus	x	x	x	x	√	x	√	x	x	x	2
7017	microtubule-based process	x	x	x	x	√	x	x	x	√	x	2
42214	terpene metabolic process	x	x	x	x	x	√	x	x	√	x	2
50793	regulation of developmental process	x	x	x	x	x	x	√	x	√	x	2
9611	response to wounding	x	x	x	x	x	x	√	x	√	x	2
23052	signaling	x	x	x	x	x	x	x	x	√	√	2
10189	vitamin E biosynthetic process	√	x	x	x	x	x	x	x	x	x	1
42360	vitamin E metabolic process	√	x	x	x	x	x	x	x	x	x	1
6839	mitochondrial transport	√	x	x	x	x	x	x	x	x	x	1
42362	fat-soluble vitamin biosynthetic process	√	x	x	x	x	x	x	x	x	x	1
6775	fat-soluble vitamin metabolic process	√	x	x	x	x	x	x	x	x	x	1
9644	response to high light intensity	√	x	x	x	x	x	x	x	x	x	1
6979	response to oxidative stress	√	x	x	x	x	x	x	x	x	x	1
46283	anthocyanin metabolic process	x	√	x	x	x	x	x	x	x	x	1
51186	cofactor metabolic process	x	x	√	x	x	x	x	x	x	x	1
43401	steroid hormone mediated signaling pathway	x	x	√	x	x	x	x	x	x	x	1
9742	brassinosteroid mediated signaling pathway	x	x	√	x	x	x	x	x	x	x	1
71383	cellular response to steroid hormone stimulus	x	x	√	x	x	x	x	x	x	x	1
71367	cellular response to brassinosteroid stimulus	x	x	√	x	x	x	x	x	x	x	1
48545	response to steroid hormone stimulus	x	x	√	x	x	x	x	x	x	x	1
9664	plant-type cell wall organization	x	x	√	x	x	x	x	x	x	x	1
10038	response to metal ion	x	x	√	x	x	x	x	x	x	x	1
6790	sulfur metabolic process	x	x	√	x	x	x	x	x	x	x	1
9827	plant-type cell wall modification	x	x	√	x	x	x	x	x	x	x	1
19752	carboxylic acid metabolic process	x	x	√	x	x	x	x	x	x	x	1
43436	oxoacid metabolic process	x	x	√	x	x	x	x	x	x	x	1
6082	organic acid metabolic process	x	x	√	x	x	x	x	x	x	x	1
6629	lipid metabolic process	x	x	x	√	x	x	x	x	x	x	1
9864	induced systemic resistance, jasmonic acid mediated signaling pathway	x	x	x	√	x	x	x	x	x	x	1
6720	isoprenoid metabolic process	x	x	x	√	x	x	x	x	x	x	1
6721	terpenoid metabolic process	x	x	x	√	x	x	x	x	x	x	1
6261	DNA-dependent DNA replication	x	x	x	√	x	x	x	x	x	x	1
9682	induced systemic resistance	x	x	x	√	x	x	x	x	x	x	1
8300	isoprenoid catabolic process	x	x	x	√	x	x	x	x	x	x	1
16115	terpenoid catabolic process	x	x	x	√	x	x	x	x	x	x	1
9813	flavonoid biosynthetic process	x	x	x	x	√	x	x	x	x	x	1
9812	flavonoid metabolic process	x	x	x	x	√	x	x	x	x	x	1
9746	response to hexose stimulus	x	x	x	x	√	x	x	x	x	x	1
34284	response to monosaccharide stimulus	x	x	x	x	√	x	x	x	x	x	1
9606	tropism	x	x	x	x	√	x	x	x	x	x	1
7602	phototransduction	x	x	x	x	√	x	x	x	x	x	1
9585	red, far-red light phototransduction	x	x	x	x	√	x	x	x	x	x	1
9583	detection of light stimulus	x	x	x	x	√	x	x	x	x	x	1
9904	chloroplast accumulation movement	x	x	x	x	√	x	x	x	x	x	1
9605	response to external stimulus	x	x	x	x	√	x	x	x	x	x	1
9699	phenylpropanoid biosynthetic process	x	x	x	x	√	x	x	x	x	x	1
9582	detection of abiotic stimulus	x	x	x	x	√	x	x	x	x	x	1
9630	gravitropism	x	x	x	x	√	x	x	x	x	x	1
10109	regulation of photosynthesis	x	x	x	x	√	x	x	x	x	x	1
34637	cellular carbohydrate biosynthetic process	x	x	x	x	x	√	x	x	x	x	1
48582	positive regulation of post-embryonic development	x	x	x	x	x	x	√	x	x	x	1
51094	positive regulation of developmental process	x	x	x	x	x	x	√	x	x	x	1
9909	regulation of flower development	x	x	x	x	x	x	√	x	x	x	1
10286	heat acclimation	x	x	x	x	x	x	√	x	x	x	1
8610	lipid biosynthetic process	x	x	x	x	x	x	√	x	x	x	1
9911	positive regulation of flower development	x	x	x	x	x	x	√	x	x	x	1
9851	auxin biosynthetic process	x	x	x	x	x	x	√	x	x	x	1
9612	response to mechanical stimulus	x	x	x	x	x	x	x	√	x	x	1
43687	post-translational protein modification	x	x	x	x	x	x	x	x	√	x	1
6468	protein amino acid phosphorylation	x	x	x	x	x	x	x	x	√	x	1
6796	phosphate metabolic process	x	x	x	x	x	x	x	x	√	x	1
6793	phosphorus metabolic process	x	x	x	x	x	x	x	x	√	x	1
6464	protein modification process	x	x	x	x	x	x	x	x	√	x	1
16310	phosphorylation	x	x	x	x	x	x	x	x	√	x	1
42742	defense response to bacterium	x	x	x	x	x	x	x	x	√	x	1
9617	response to bacterium	x	x	x	x	x	x	x	x	√	x	1
43412	macromolecule modification	x	x	x	x	x	x	x	x	√	x	1
80134	regulation of response to stress	x	x	x	x	x	x	x	x	√	x	1
16138	glycoside biosynthetic process	x	x	x	x	x	x	x	x	√	x	1
48583	regulation of response to stimulus	x	x	x	x	x	x	x	x	√	x	1
9987	cellular process	x	x	x	x	x	x	x	x	√	x	1
52544	defense response by callose deposition in cell wall	x	x	x	x	x	x	x	x	√	x	1
52482	defense response by cell wall thickening	x	x	x	x	x	x	x	x	√	x	1
10228	vegetative to reproductive phase transition of meristem	x	x	x	x	x	x	x	x	√	x	1
16137	glycoside metabolic process	x	x	x	x	x	x	x	x	√	x	1
48573	photoperiodism, flowering	x	x	x	x	x	x	x	x	√	x	1
23060	signal transmission	x	x	x	x	x	x	x	x	√	x	1
23046	signaling process	x	x	x	x	x	x	x	x	√	x	1
9816	defense response to bacterium, incompatible interaction	x	x	x	x	x	x	x	x	√	x	1
7165	signal transduction	x	x	x	x	x	x	x	x	√	x	1
52543	callose deposition in cell wall	x	x	x	x	x	x	x	x	√	x	1
52542	defense response by callose deposition	x	x	x	x	x	x	x	x	√	x	1
31348	negative regulation of defense response	x	x	x	x	x	x	x	x	√	x	1
9648	photoperiodism	x	x	x	x	x	x	x	x	√	x	1
52386	cell wall thickening	x	x	x	x	x	x	x	x	√	x	1
1666	response to hypoxia	x	x	x	x	x	x	x	x	√	x	1
52545	callose localization	x	x	x	x	x	x	x	x	√	x	1
9311	oligosaccharide metabolic process	x	x	x	x	x	x	x	x	√	x	1
33037	polysaccharide localization	x	x	x	x	x	x	x	x	√	x	1
70482	response to oxygen levels	x	x	x	x	x	x	x	x	√	x	1
46777	protein amino acid autophosphorylation	x	x	x	x	x	x	x	x	√	x	1
5984	disaccharide metabolic process	x	x	x	x	x	x	x	x	√	x	1
9814	defense response, incompatible interaction	x	x	x	x	x	x	x	x	√	x	1
9581	detection of external stimulus	x	x	x	x	x	x	x	x	√	x	1
44237	cellular metabolic process	x	x	x	x	x	x	x	x	√	x	1
6955	immune response	x	x	x	x	x	x	x	x	√	x	1
9640	photomorphogenesis	x	x	x	x	x	x	x	x	√	x	1
10243	response to organic nitrogen	x	x	x	x	x	x	x	x	√	x	1
50691	regulation of defense response to virus by host	x	x	x	x	x	x	x	x	√	x	1
42343	indole glucosinolate metabolic process	x	x	x	x	x	x	x	x	√	x	1
45087	innate immune response	x	x	x	x	x	x	x	x	√	x	1
48507	meristem development	x	x	x	x	x	x	x	x	√	x	1
51606	detection of stimulus	x	x	x	x	x	x	x	x	√	x	1
2376	immune system process	x	x	x	x	x	x	x	x	√	x	1
10305	leaf vascular tissue pattern formation	x	x	x	x	x	x	x	x	√	x	1
10252	auxin homeostasis	x	x	x	x	x	x	x	x	√	x	1
22402	cell cycle process	x	x	x	x	x	x	x	x	√	x	1
2697	regulation of immune effector process	x	x	x	x	x	x	x	x	√	x	1
10617	circadian regulation of calcium ion oscillation	x	x	x	x	x	x	x	x	√	x	1
50688	regulation of defense response to virus	x	x	x	x	x	x	x	x	√	x	1
51225	spindle assembly	x	x	x	x	x	x	x	x	√	x	1
6813	potassium ion transport	x	x	x	x	x	x	x	x	√	x	1
9627	systemic acquired resistance	x	x	x	x	x	x	x	x	√	x	1
48608	reproductive structure development	x	x	x	x	x	x	x	x	√	x	1
51258	protein polymerization	x	x	x	x	x	x	x	x	√	x	1
6743	ubiquinone metabolic process	x	x	x	x	x	x	x	x	x	√	1
6744	ubiquinone biosynthetic process	x	x	x	x	x	x	x	x	x	√	1
9785	blue light signaling pathway	x	x	x	x	x	x	x	x	x	√	1
71483	cellular response to blue light	x	x	x	x	x	x	x	x	x	√	1
30522	intracellular receptor mediated signaling pathway	x	x	x	x	x	x	x	x	x	√	1
71310	cellular response to organic substance	x	x	x	x	x	x	x	x	x	√	1
42375	quinone cofactor metabolic process	x	x	x	x	x	x	x	x	x	√	1
45426	quinone cofactor biosynthetic process	x	x	x	x	x	x	x	x	x	√	1
46903	secretion	x	x	x	x	x	x	x	x	x	√	1
32940	secretion by cell	x	x	x	x	x	x	x	x	x	√	1
