# Supplementary material for: Genome-scale cold stress response regulatory networks in ten Arabidopsis thaliana ecotypes
Source: BMC Genomics. 2013 Oct 22;14:722. doi: 10.1186/1471-2164-14-722 (PMC3829657; doi:10.1186/1471-2164-14-722)
Supplement: Additional file 6 — TF-TG regulatory bipartite connections predicted using NCA algorithm based on their activity profiles, using Pearson correlation coefficient threshold (PCC) ≥0.80. The second sheet (TF_ACT_REP) includes predicted pattern of regulation (activation or repression) in the network. [file 1471-2164-14-722-S6.xls]

## Sheet: ADJLIST
TF-TG regulatory bipartite connections predicted using NCA algorithm based on their activity profiles, using Pearson correlation coefficient threshold >=0.80.
TF IDs	TG IDs	PCC	p-value
AT3G16870	AT2G43340	0.987799	9.55566e-08
AT3G12980	AT1G71710	0.981987	4.5072e-07
AT1G53320	AT1G24520	-0.981504	5.00785e-07
AT5G06510	AT3G28340	0.98067	5.96746e-07
AT5G53290	AT1G80940	0.979871	7.01e-07
AT4G27900	AT3G12560	0.979664	7.30189e-07
AT5G24470	AT3G59400	0.976785	1.23568e-06
AT3G02830	AT5G17710	0.976176	1.36958e-06
AT2G31370	AT1G56710	-0.976169	1.37109e-06
AT5G06510	AT5G16360	0.975147	1.61984e-06
AT3G11280	AT1G21390	0.974876	1.69117e-06
AT2G17040	AT2G32130	0.974684	1.74315e-06
AT4G23810	AT5G24110	0.974348	1.83657e-06
AT5G24110	AT4G23810	0.974348	1.83661e-06
AT2G37630	AT1G21640	0.974185	1.88345e-06
AT5G16680	AT1G24160	0.972963	2.26291e-06
AT5G24470	AT3G02550	-0.972056	2.57941e-06
AT3G02550	AT5G24470	-0.972055	2.57944e-06
AT2G18300	AT5G53000	0.970502	3.1966e-06
AT3G57800	AT5G22090	0.970476	3.20775e-06
AT5G16680	AT4G11420	0.970153	3.34922e-06
AT3G11280	AT2G42950	0.969619	3.59287e-06
AT2G35700	AT2G03140	0.969006	3.88889e-06
AT2G46400	AT5G22380	0.968298	4.2529e-06
AT5G22380	AT2G46400	0.968298	4.25302e-06
AT2G17040	AT2G46400	0.967507	4.68934e-06
AT2G46400	AT2G17040	0.967507	4.6894e-06
AT5G06510	AT3G02170	0.9674	4.7508e-06
AT1G12260	AT1G49130	0.966808	5.10157e-06
AT1G49130	AT1G12260	0.966808	5.1017e-06
AT3G12980	AT5G44180	0.96667	5.18629e-06
AT5G44180	AT3G12980	0.96667	5.18639e-06
AT5G44180	AT3G09440	0.966387	5.36276e-06
AT2G37630	AT5G64840	0.965223	6.13631e-06
AT1G19000	AT5G65940	0.965135	6.19827e-06
AT3G12980	AT3G16000	0.965131	6.20095e-06
AT5G24470	AT1G02560	0.964986	6.30357e-06
AT5G44180	AT3G16000	0.964967	6.31682e-06
AT4G23750	AT2G34620	0.964308	6.80076e-06
AT5G24110	AT3G51860	0.963377	7.52963e-06
AT1G19000	AT2G43090	0.963264	7.62167e-06
AT1G12260	AT1G61350	0.963126	7.73556e-06
AT1G53320	AT1G76730	0.962619	8.16488e-06
AT5G46690	AT1G50940	0.962591	8.18979e-06
AT2G37630	AT5G60750	0.962294	8.44982e-06
AT1G19000	AT5G48250	0.962053	8.66545e-06
AT5G48250	AT1G19000	0.962052	8.66581e-06
AT2G36450	AT5G13060	-0.961982	8.72975e-06
AT1G78700	AT2G37580	0.961908	8.79644e-06
AT3G02830	AT5G65760	0.961088	9.56934e-06
AT4G27950	AT1G80450	-0.960961	9.69377e-06
AT2G40140	AT5G53610	-0.960684	9.96857e-06
AT1G19000	AT1G76160	0.960622	1.00301e-05
AT5G44190	AT1G25440	0.960487	1.01672e-05
AT1G25440	AT5G44190	0.960487	1.01674e-05
AT2G02160	AT5G64170	0.960138	1.05263e-05
AT5G02810	AT5G40020	-0.959946	1.07288e-05
AT4G31550	AT2G41340	0.959885	1.07928e-05
AT3G02550	AT3G59400	-0.95962	1.10769e-05
AT5G44190	AT4G00310	0.959038	1.17219e-05
AT1G19000	AT1G05805	0.959032	1.1728e-05
AT1G05805	AT1G19000	0.959032	1.17282e-05
AT2G46400	AT2G30140	0.9588	1.19928e-05
AT4G23750	AT5G42130	0.958468	1.23788e-05
AT3G02150	AT5G46690	0.958422	1.24339e-05
AT5G46690	AT3G02150	0.958422	1.24339e-05
AT2G37630	AT1G22770	0.958176	1.27263e-05
AT2G46790	AT5G57580	0.957887	1.30775e-05
AT5G53290	AT4G30510	0.957594	1.34406e-05
AT1G19000	AT3G07360	0.957509	1.35474e-05
AT2G22300	AT4G11420	0.956985	1.42194e-05
AT1G70700	AT1G06760	0.955902	1.56852e-05
AT2G30250	AT5G12940	0.955579	1.61426e-05
AT3G16870	AT1G22040	0.955246	1.66262e-05
AT5G44180	AT1G71710	0.955182	1.67201e-05
AT4G31550	AT4G13100	0.955153	1.67622e-05
AT1G53320	AT5G52590	0.955005	1.69828e-05
AT1G70700	AT5G20630	0.954745	1.73719e-05
AT1G77200	AT1G14360	0.954433	1.78502e-05
AT1G19270	AT5G08380	0.954257	1.81228e-05
AT1G18330	AT2G01290	0.954251	1.81335e-05
AT5G63790	AT2G03750	0.954196	1.82186e-05
AT1G49480	AT3G49470	0.95416	1.82752e-05
AT2G44940	AT4G21580	0.953855	1.87598e-05
AT2G31370	AT1G17550	0.953836	1.87892e-05
AT4G23750	AT1G32080	0.953467	1.939e-05
AT3G61970	AT5G65140	0.953392	1.95126e-05
AT2G22200	AT3G18773	0.952514	2.10027e-05
AT1G53320	AT1G42310	-0.952349	2.12909e-05
AT1G62300	AT4G19660	0.951969	2.19691e-05
AT3G56400	AT3G60420	0.951937	2.20265e-05
AT5G44180	AT5G63320	0.951626	2.25942e-05
AT3G61970	AT3G09600	0.951519	2.27917e-05
AT3G09600	AT3G61970	0.951519	2.27918e-05
AT2G37630	AT4G29840	0.951089	2.35989e-05
AT5G16680	AT1G71710	0.951058	2.36578e-05
AT5G63160	AT1G07020	0.951056	2.36616e-05
AT2G22300	AT2G21520	0.951015	2.37388e-05
AT3G02150	AT1G50940	0.950819	2.41157e-05
AT3G02830	AT1G76730	0.950725	2.42979e-05
AT3G56400	AT5G60950	0.950622	2.44993e-05
AT3G12980	AT3G09440	0.950602	2.45385e-05
AT3G02550	AT2G36880	-0.950316	2.51023e-05
AT1G77200	AT1G12580	0.95031	2.51149e-05
AT4G18890	AT3G60420	0.950292	2.51502e-05
AT1G28050	AT2G01290	0.94984	2.60626e-05
AT4G18390	AT5G47730	0.949813	2.6119e-05
AT4G17460	AT4G17090	-0.949783	2.61804e-05
AT4G23810	AT3G51860	0.949515	2.6734e-05
AT4G18390	AT3G53610	0.949512	2.67396e-05
AT2G22200	AT2G45350	0.949389	2.6999e-05
AT1G12260	AT1G74600	0.949221	2.7352e-05
AT4G18390	AT5G22090	0.949205	2.73863e-05
AT3G12980	AT5G63320	0.949069	2.76768e-05
AT5G48250	AT5G23060	0.94869	2.84965e-05
AT5G47220	AT3G55980	0.94866	2.85613e-05
AT3G55980	AT5G47220	0.94866	2.85615e-05
AT3G47500	AT5G53000	0.948596	2.87022e-05
AT5G13180	AT1G11210	0.948566	2.87694e-05
AT5G06510	AT2G33170	0.948438	2.90527e-05
AT2G31370	AT5G01920	0.948281	2.94012e-05
AT5G63790	AT2G39630	0.948029	2.99691e-05
AT2G46790	AT2G01860	0.947925	3.0207e-05
AT2G43500	AT4G37390	0.947838	3.0405e-05
AT2G37630	AT5G64940	0.947574	3.10153e-05
AT2G31370	AT2G42690	0.947546	3.10806e-05
AT1G49480	AT3G16910	0.947278	3.17095e-05
AT1G78700	AT1G72160	0.947144	3.20298e-05
AT2G44940	AT3G60520	0.947041	3.22755e-05
AT2G18300	AT1G29690	0.94693	3.25412e-05
AT5G44180	AT4G39690	0.94686	3.271e-05
AT5G53290	AT1G50940	0.946838	3.27648e-05
AT3G60490	AT3G26510	0.946827	3.27919e-05
AT1G49480	AT4G00026	0.946822	3.28025e-05
AT1G77200	AT5G07360	0.946804	3.28472e-05
AT3G09600	AT5G65140	0.946474	3.36549e-05
AT1G28370	AT3G60420	0.946214	3.43037e-05
AT5G63790	AT1G78960	0.946153	3.44574e-05
AT1G29160	AT4G09020	-0.946085	3.46281e-05
AT2G46790	AT3G56480	0.94585	3.52267e-05
AT1G24625	AT4G34530	0.945734	3.55244e-05
AT4G34530	AT1G24625	0.945733	3.5526e-05
AT3G02150	AT5G60200	0.945436	3.62976e-05
AT5G60200	AT3G02150	0.945435	3.63e-05
AT3G02830	AT1G16560	0.945388	3.64239e-05
AT5G24110	AT5G22380	0.945206	3.6903e-05
AT5G22380	AT5G24110	0.945206	3.69036e-05
AT5G16680	AT1G06230	0.945192	3.69413e-05
AT3G02550	AT3G17800	-0.944534	3.87141e-05
AT1G25440	AT2G45970	0.944465	3.89042e-05
AT4G27950	AT4G32830	0.944396	3.90951e-05
AT5G46710	AT5G37660	0.944295	3.93762e-05
AT3G02550	AT3G29150	0.943946	4.03533e-05
AT5G63160	AT3G02170	0.943664	4.11576e-05
AT5G47790	AT5G24120	0.943655	4.11826e-05
AT1G77250	AT1G25320	0.943615	4.13002e-05
AT5G24470	AT5G66190	0.94357	4.1429e-05
AT5G63790	AT1G08920	0.943421	4.18591e-05
AT3G12980	AT5G49555	0.943195	4.25199e-05
AT5G47220	AT1G19180	0.943106	4.27854e-05
AT1G19180	AT5G47220	0.943105	4.2786e-05
AT3G60490	AT3G18773	0.943087	4.28407e-05
AT1G49480	AT5G11520	0.943043	4.29708e-05
AT1G53320	AT2G15090	0.943029	4.30108e-05
AT1G53320	AT3G58690	0.942825	4.36197e-05
AT2G22300	AT1G71710	0.942786	4.37385e-05
AT1G76590	AT2G23340	0.942619	4.42413e-05
AT2G23340	AT1G76590	0.942619	4.42424e-05
AT3G12980	AT3G19960	0.942536	4.44921e-05
AT3G12980	AT2G04865	0.942325	4.51377e-05
AT5G16680	AT4G25500	0.942031	4.60486e-05
AT1G12260	AT3G03440	0.941889	4.64943e-05
AT1G49130	AT1G61350	0.941833	4.66707e-05
AT2G46790	AT5G14230	0.941716	4.70422e-05
AT1G70700	AT2G39700	0.941646	4.72638e-05
AT2G47890	AT1G78830	0.941579	4.74764e-05
AT1G53320	AT3G51820	0.94154	4.75998e-05
AT5G24470	AT5G23480	-0.941319	4.83119e-05
AT1G29160	AT5G64940	-0.941098	4.90293e-05
AT4G39780	AT4G33440	0.941049	4.91911e-05
AT3G11020	AT4G23570	0.940972	4.94431e-05
AT3G16870	AT3G07870	0.94094	4.95478e-05
AT2G22300	AT1G06230	0.940916	4.96271e-05
AT1G09540	AT3G16810	-0.940752	5.01709e-05
AT1G19000	AT2G14774	-0.940603	5.06702e-05
AT1G19000	AT1G55960	0.940577	5.07555e-05
AT3G12980	AT4G39690	0.940553	5.08355e-05
AT2G21530	AT1G73655	0.940326	5.16048e-05
AT5G44180	AT3G19960	0.940245	5.18798e-05
AT3G12980	AT5G10550	0.940161	5.21636e-05
AT4G23750	AT3G21670	0.940136	5.2253e-05
AT3G02550	AT1G02560	-0.940042	5.25732e-05
AT5G56780	AT3G23120	0.939764	5.3537e-05
AT5G16680	AT3G09440	0.939751	5.3583e-05
AT5G58900	AT5G11480	0.939478	5.4542e-05
AT3G11020	AT3G55830	0.939468	5.45778e-05
AT2G31370	AT3G56480	0.939428	5.47181e-05
AT2G37630	AT1G13730	0.939408	5.47909e-05
AT1G19270	AT1G54130	0.939234	5.54114e-05
AT4G39780	AT2G43340	0.939111	5.58533e-05
AT5G06510	AT2G05940	0.939111	5.58533e-05
AT1G53320	AT1G13270	0.938973	5.63498e-05
AT1G29160	AT2G21380	-0.938961	5.63939e-05
AT1G29160	AT1G67480	-0.938684	5.74076e-05
AT2G43500	AT5G60950	0.938667	5.74675e-05
AT2G31370	AT3G04150	-0.938658	5.75032e-05
AT2G37630	AT4G33510	0.938565	5.78426e-05
AT5G53290	AT1G78960	0.938535	5.79559e-05
AT5G44180	AT1G24160	0.938381	5.85263e-05
AT3G17609	AT3G12320	0.938292	5.8861e-05
AT5G13180	AT5G06640	-0.93816	5.93545e-05
AT1G24625	AT5G44680	0.938057	5.97434e-05
AT1G05805	AT1G70800	0.937932	6.02197e-05
AT3G16870	AT2G03750	0.937908	6.03096e-05
AT1G53320	AT5G40250	0.937723	6.1018e-05
AT5G44190	AT2G39870	0.937485	6.19367e-05
AT1G24625	AT1G34350	0.9374	6.22672e-05
AT1G27730	AT1G72940	0.937395	6.22876e-05
AT5G24470	AT3G18773	-0.937346	6.24805e-05
AT5G58900	AT1G73655	0.937267	6.27878e-05
AT2G46400	AT2G32130	0.937188	6.30999e-05
AT1G19270	AT4G29900	0.937162	6.32031e-05
AT2G31370	AT3G22190	0.937097	6.34615e-05
AT5G48250	AT5G65940	0.936988	6.38917e-05
AT4G39780	AT1G22170	0.936924	6.41488e-05
AT4G34530	AT2G21530	0.93692	6.4165e-05
AT2G21530	AT4G34530	0.936919	6.41661e-05
AT5G14370	AT1G48100	0.936862	6.4394e-05
AT1G62300	AT4G28490	0.936731	6.49201e-05
AT2G47890	AT1G55360	0.936464	6.59999e-05
AT2G37630	AT5G48500	-0.936357	6.64385e-05
AT3G61970	AT5G46690	0.936074	6.76061e-05
AT5G46690	AT3G61970	0.936074	6.76066e-05
AT2G47890	AT5G63800	0.935879	6.84176e-05
AT5G22380	AT2G30140	0.935856	6.8513e-05
AT1G25440	AT2G28800	0.93576	6.8914e-05
AT1G28050	AT1G78560	0.935739	6.90039e-05
AT1G19000	AT3G02570	0.935665	6.93148e-05
AT3G02150	AT2G41340	0.935635	6.94427e-05
AT3G56400	AT2G34940	0.935548	6.98132e-05
AT3G02550	AT2G15090	-0.93554	6.98468e-05
AT5G24470	AT4G34800	-0.935422	7.03478e-05
AT2G37630	AT1G67480	0.935396	7.04618e-05
AT1G49130	AT3G03440	0.935376	7.05471e-05
AT2G46790	AT1G55850	0.93525	7.10866e-05
AT1G53320	AT1G74960	0.935245	7.1106e-05
AT3G02830	AT1G74960	0.935168	7.14411e-05
AT2G02080	AT1G75860	0.935165	7.14519e-05
AT2G46830	AT4G29900	0.93512	7.16479e-05
AT1G25440	AT4G00310	0.935099	7.1738e-05
AT2G37630	AT1G53510	0.935067	7.18791e-05
AT3G12980	AT1G06670	0.935038	7.20032e-05
AT3G13350	AT3G14210	0.935004	7.21496e-05
AT2G31370	AT2G46370	0.934933	7.24593e-05
AT1G05805	AT1G41115	-0.934886	7.2664e-05
AT1G05805	AT4G30470	0.934859	7.27822e-05
AT2G30250	AT4G18800	0.934668	7.36255e-05
AT1G05805	AT2G36835	0.93456	7.41015e-05
AT4G18890	AT5G24530	0.934547	7.41619e-05
AT2G37630	AT1G03475	0.934539	7.41965e-05
AT5G53290	AT5G41980	0.934426	7.47007e-05
AT5G63160	AT5G62910	0.934179	7.58058e-05
AT3G13960	AT3G21770	0.933676	7.81038e-05
AT1G28050	AT1G77490	0.933561	7.86346e-05
AT2G22300	AT3G11710	0.933461	7.90996e-05
AT1G53320	AT2G46370	0.933054	8.10148e-05
AT2G02450	AT2G03890	0.933035	8.11025e-05
AT3G12980	AT3G11850	0.932987	8.13328e-05
AT5G44180	AT1G62740	0.932986	8.13365e-05
AT3G02550	AT2G03740	0.932923	8.16367e-05
AT2G46400	AT2G34940	0.932825	8.21025e-05
AT1G24625	AT1G74910	0.932782	8.23082e-05
AT5G47220	AT4G23190	0.932753	8.24498e-05
AT5G22290	AT2G30990	0.932746	8.2484e-05
AT4G31550	AT5G55000	0.932536	8.3495e-05
AT5G47220	AT4G01950	0.932494	8.36983e-05
AT3G09600	AT1G50940	0.932405	8.41303e-05
AT5G58900	AT2G26900	0.932371	8.42997e-05
AT2G37630	AT1G68830	0.932183	8.52207e-05
AT5G06510	AT1G74470	-0.932163	8.53211e-05
AT1G66350	AT5G20630	0.932029	8.59835e-05
AT5G48250	AT1G76160	0.932028	8.59843e-05
AT5G48250	AT2G43090	0.931996	8.61454e-05
AT1G18710	AT2G48020	0.93196	8.63237e-05
AT1G19000	AT3G02690	0.931858	8.68326e-05
AT5G16680	AT4G19860	0.931843	8.69064e-05
AT1G25440	AT5G47110	0.931771	8.72667e-05
AT2G46830	AT5G53450	0.931759	8.73236e-05
AT3G09600	AT5G46690	0.931671	8.77693e-05
AT5G46690	AT3G09600	0.93167	8.77733e-05
AT3G55980	AT1G27730	0.931652	8.78643e-05
AT1G27730	AT3G55980	0.931651	8.7866e-05
AT2G31370	AT3G19640	0.9316	8.81266e-05
AT5G47220	AT1G17430	0.931583	8.82104e-05
AT4G37260	AT1G22770	0.931476	8.87548e-05
AT2G02450	AT5G57580	0.931352	8.93812e-05
AT5G06510	AT4G23190	0.931343	8.94269e-05
AT5G16680	AT1G19360	0.931331	8.94925e-05
AT5G44190	AT2G45970	0.93132	8.95446e-05
AT1G53320	AT2G36880	0.93127	8.98001e-05
AT1G49480	AT3G56650	0.931148	9.04287e-05
AT3G02830	AT2G29970	0.930808	9.21876e-05
AT3G16870	AT1G29910	-0.930753	9.24772e-05
AT1G29160	AT5G64840	-0.930604	9.32551e-05
AT4G28140	AT3G46540	0.930379	9.4448e-05
AT2G37630	AT1G14810	0.930293	9.49026e-05
AT4G37260	AT1G05510	-0.930102	9.59267e-05
AT3G02150	AT1G70800	0.929862	9.72235e-05
AT4G31550	AT1G07020	0.929809	9.75081e-05
AT1G07640	AT5G54130	0.929752	9.78215e-05
AT3G16870	AT4G39780	0.929726	9.79607e-05
AT4G39780	AT3G16870	0.929725	9.79665e-05
AT5G65670	AT2G46100	0.92968	9.8213e-05
AT5G44180	AT2G35860	0.929639	9.8436e-05
AT2G37630	AT5G62630	0.929596	9.86724e-05
AT5G28770	AT4G36970	0.929594	9.86807e-05
AT5G16600	AT3G09970	0.929582	9.87495e-05
AT4G39780	AT2G39630	0.929518	9.90989e-05
AT1G19000	AT4G35760	0.929502	9.91894e-05
AT1G62300	AT2G43500	0.929496	9.92222e-05
AT2G43500	AT1G62300	0.929495	9.92265e-05
AT2G46790	AT1G77250	0.929333	0.000100124
AT1G77250	AT2G46790	0.929332	0.000100127
AT5G16680	AT3G12980	0.929252	0.00010057
AT3G12980	AT5G16680	0.929252	0.00010057
AT2G46830	AT5G43630	0.929252	0.000100571
AT5G16680	AT5G67320	0.929205	0.000100832
AT2G40140	AT2G05940	0.92916	0.000101083
AT1G14580	AT5G66190	0.929151	0.000101136
AT5G67030	AT1G22570	0.929105	0.000101394
AT1G53320	AT1G06000	0.928822	0.000102984
AT1G19000	AT1G13270	0.928725	0.000103536
AT2G02450	AT5G45800	0.928192	0.000106595
AT3G47500	AT3G11397	0.928192	0.000106598
AT3G61970	AT2G02410	0.927986	0.000107797
AT2G46790	AT1G77095	-0.927978	0.000107843
AT1G05805	AT3G18420	0.927914	0.000108221
AT1G05805	AT1G76160	0.927811	0.000108828
AT2G22300	AT4G24800	0.927767	0.000109085
AT3G12980	AT4G11420	0.927751	0.00010918
AT2G37630	AT5G14590	0.927712	0.000109413
AT1G25440	AT4G18390	0.92752	0.000110551
AT4G18390	AT1G25440	0.92752	0.000110554
AT1G77200	AT4G11420	0.927515	0.000110584
AT5G44180	AT3G11850	0.927422	0.000111135
AT4G18390	AT2G38170	0.927415	0.000111181
AT2G46400	AT5G10380	0.927344	0.000111603
AT3G56400	AT4G30640	0.927192	0.000112523
AT2G36450	AT1G18560	-0.927168	0.000112666
AT1G05805	AT5G48250	0.927088	0.000113148
AT5G48250	AT1G05805	0.927088	0.00011315
AT5G67420	AT5G11550	0.927049	0.000113387
AT1G53320	AT1G44790	0.926987	0.000113767
AT2G02450	AT4G19660	0.926981	0.000113801
AT2G22200	AT1G73445	0.926941	0.000114044
AT2G22300	AT5G16680	0.9269	0.000114297
AT5G16680	AT2G22300	0.9269	0.000114298
AT4G18390	AT2G28800	0.926884	0.000114392
AT3G57800	AT3G01660	0.926832	0.000114712
AT5G06510	AT2G17720	0.926797	0.00011493
AT1G29160	AT4G29680	-0.926621	0.000116013
AT4G39780	AT5G15950	0.926598	0.000116156
AT3G02550	AT3G17790	-0.926567	0.000116346
AT1G53320	AT2G39870	0.926535	0.000116543
AT3G02830	AT1G44446	0.926508	0.000116714
AT5G28300	AT4G11420	0.926485	0.000116854
AT3G11020	AT2G17720	0.926378	0.000117518
AT5G63160	AT1G12910	0.926235	0.000118413
AT1G19000	AT5G23060	0.926235	0.000118416
AT5G02320	AT5G60860	0.926023	0.000119753
AT1G49480	AT1G71090	0.926019	0.000119774
AT2G21530	AT1G66350	0.925752	0.000121474
AT1G66350	AT2G21530	0.925751	0.00012148
AT2G40140	AT3G55980	0.925735	0.000121584
AT3G55980	AT2G40140	0.925735	0.000121585
AT5G58900	AT3G11630	0.925712	0.000121731
AT4G23750	AT5G65760	0.925637	0.000122212
AT1G77200	AT3G24170	0.925599	0.000122457
AT2G17040	AT5G10380	0.925536	0.000122862
AT2G47890	AT4G15130	0.925531	0.000122894
AT1G12260	AT1G75100	0.925458	0.000123366
AT1G19180	AT5G04490	0.92536	0.000124001
AT5G63790	AT1G15260	0.925276	0.000124545
AT4G18390	AT5G55000	0.925271	0.000124578
AT4G23750	AT4G00310	0.925267	0.000124606
AT1G05805	AT2G43090	0.925252	0.000124703
AT2G43500	AT1G77500	0.925121	0.000125562
AT5G24470	AT2G36880	0.925102	0.000125682
AT5G66770	AT1G10060	0.925088	0.000125776
AT2G22300	AT1G19360	0.925018	0.000126235
AT1G29160	AT1G22770	-0.924923	0.00012686
AT2G02450	AT2G01860	0.924858	0.000127294
AT2G37630	AT3G24170	0.924523	0.00012952
AT1G53320	AT3G04150	-0.924485	0.00012978
AT1G24625	AT1G29920	0.924452	0.000130003
AT2G31370	AT4G23060	0.924422	0.000130201
AT4G31550	AT1G49590	0.924277	0.000131179
AT1G25440	AT1G71090	0.924148	0.000132057
AT5G44180	AT5G50310	0.924051	0.000132715
AT2G46830	AT3G33530	0.923974	0.000133245
AT2G37630	AT5G56350	0.923895	0.000133787
AT5G16680	AT1G53440	0.923824	0.000134275
AT3G11020	AT5G33290	0.923708	0.000135072
AT1G18330	AT4G34150	0.923706	0.000135089
AT4G28140	AT5G45340	0.9237	0.00013513
AT1G05805	AT2G28800	0.923686	0.000135226
AT2G40140	AT5G24530	0.923664	0.000135378
AT2G17040	AT2G46080	0.923427	0.000137025
AT3G12980	AT1G24160	0.923425	0.000137041
AT1G77200	AT5G62030	0.923396	0.000137244
AT1G28050	AT5G52540	0.92339	0.000137287
AT4G31550	AT5G62910	0.92338	0.000137354
AT1G29160	AT2G37630	-0.923319	0.000137781
AT2G37630	AT1G29160	-0.923319	0.000137783
AT1G28050	AT3G54500	0.923133	0.000139092
AT3G06490	AT3G02170	0.923027	0.000139845
AT5G48250	AT2G29650	0.92299	0.000140103
AT5G44260	AT1G49720	-0.922926	0.000140557
AT1G49720	AT5G44260	-0.922926	0.000140561
AT2G21530	AT4G03520	0.922916	0.00014063
AT3G09230	AT5G49110	0.92286	0.000141035
AT2G37630	AT5G53170	0.922562	0.000143172
AT1G77250	AT5G57580	0.922481	0.00014376
AT2G37630	AT3G16560	0.922425	0.000144164
AT2G37630	AT1G56190	0.922404	0.000144317
AT2G46400	AT5G24530	0.922329	0.000144862
AT2G31370	AT1G77095	-0.922182	0.000145936
AT2G02080	AT5G53970	0.92205	0.000146903
AT4G31550	AT1G22170	0.922009	0.000147207
AT4G39780	AT1G22040	0.922005	0.000147235
AT1G24625	AT1G73655	0.922005	0.000147236
AT1G27730	AT2G40140	0.921892	0.000148069
AT2G40140	AT1G27730	0.921892	0.00014807
AT1G01060	AT4G11370	-0.921788	0.000148836
AT1G18710	AT5G42130	0.921761	0.000149039
AT1G19270	AT5G10550	0.921737	0.000149217
AT3G06490	AT5G39785	0.921716	0.000149377
AT5G63790	AT5G41980	0.921566	0.000150495
AT5G44180	AT5G49555	0.921505	0.00015095
AT2G22300	AT1G12580	0.92147	0.000151212
AT1G77200	AT1G56190	0.921425	0.000151556
AT2G17040	AT2G02810	0.921405	0.000151704
AT1G19000	AT1G17550	0.921401	0.000151735
AT3G02830	AT2G30170	0.921365	0.000152005
AT1G78700	AT5G40020	-0.921348	0.000152135
AT5G60850	AT4G21580	0.921248	0.00015289
AT4G39780	AT2G03750	0.921143	0.000153684
AT1G14580	AT4G21215	0.921099	0.000154025
AT3G13350	AT2G02410	0.921098	0.000154029
AT3G02830	AT5G05270	0.921094	0.000154064
AT1G19000	AT3G29360	0.921041	0.000154466
AT5G63160	AT3G58690	0.92101	0.000154703
AT3G56400	AT2G17500	0.921006	0.000154736
AT1G25440	AT2G39870	0.920924	0.000155361
AT4G18390	AT3G46620	0.920714	0.000156978
AT4G31550	AT3G02150	0.920679	0.000157247
AT3G02150	AT4G31550	0.920678	0.000157251
AT5G60200	AT3G19800	0.920451	0.000159017
AT2G43500	AT5G09460	0.920232	0.000160734
AT1G25440	AT2G30170	0.920188	0.000161076
AT2G40140	AT5G12940	0.920036	0.000162282
AT3G17609	AT1G03410	-0.919965	0.00016284
AT2G43500	AT5G63770	0.919888	0.000163456
AT5G46690	AT1G35140	0.919851	0.000163748
AT2G46790	AT1G75100	0.919815	0.000164032
AT5G17300	AT5G28770	0.919794	0.0001642
AT5G28770	AT5G17300	0.919794	0.000164203
AT1G53320	AT3G02550	-0.919752	0.000164534
AT3G02550	AT1G53320	-0.919752	0.000164535
AT1G28050	AT1G69740	0.919602	0.000165743
AT1G28050	AT1G06040	0.919509	0.00016649
AT4G27950	AT5G21430	0.919456	0.00016692
AT1G29160	AT5G62630	-0.919419	0.00016722
AT1G77250	AT4G16580	0.919399	0.000167379
AT1G71692	AT5G53730	-0.919397	0.000167392
AT5G02810	AT4G14605	0.91929	0.000168266
AT2G35700	AT1G77840	0.919217	0.000168855
AT3G56400	AT5G24530	0.919201	0.000168989
AT3G17609	AT4G36970	0.919099	0.00016982
AT1G19000	AT5G66450	0.919036	0.000170338
AT1G53320	AT1G09240	0.919036	0.000170341
AT3G13960	ATCG00570	-0.919001	0.000170624
AT2G43500	AT3G55830	0.918981	0.00017079
AT3G02150	AT3G08000	0.918935	0.000171171
AT1G53320	AT4G33510	0.918708	0.000173048
AT3G02150	AT5G65140	0.918681	0.00017327
AT1G29160	AT1G06670	-0.918649	0.000173539
AT4G27900	AT2G46535	0.918565	0.000174235
AT5G44180	AT2G37230	0.918547	0.000174384
AT5G46690	AT2G41340	0.918461	0.000175102
AT2G40140	AT3G55880	0.918431	0.000175352
AT3G17609	AT3G15440	0.918421	0.000175439
AT2G02450	AT4G35740	0.918406	0.000175566
AT1G19180	AT3G55980	0.918361	0.000175944
AT3G55980	AT1G19180	0.918361	0.000175945
AT3G12980	AT1G53280	0.918325	0.000176244
AT5G02810	AT3G11710	0.918304	0.000176423
AT1G19000	AT1G09240	0.918227	0.000177069
AT2G31370	AT1G06000	0.918049	0.000178577
AT5G60200	AT2G31380	0.918042	0.00017864
AT2G46790	AT3G04150	-0.918025	0.000178783
AT4G31550	AT1G48380	0.917801	0.000180693
AT1G71030	AT3G55700	-0.917761	0.000181042
AT4G37260	AT1G14360	0.917754	0.000181101
AT5G24470	AT5G20630	0.917717	0.000181414
AT5G03720	AT4G39530	0.917639	0.000182091
AT2G22300	AT3G09440	0.917585	0.00018255
AT2G31370	AT4G30350	0.917514	0.000183166
AT1G19180	AT1G30260	-0.917449	0.000183734
AT4G25470	AT5G07000	0.917396	0.000184188
AT5G44190	AT5G40250	0.917392	0.000184225
AT2G46400	AT4G23200	0.917372	0.000184402
AT5G13180	AT1G17430	0.917261	0.000185372
AT4G27950	AT1G44446	0.91722	0.000185728
AT1G49480	AT1G06000	0.91721	0.000185814
AT1G77200	AT3G16560	0.917186	0.000186021
AT3G02150	AT3G61970	0.917075	0.000186997
AT3G61970	AT3G02150	0.917073	0.00018701
AT3G57800	AT2G31380	0.917023	0.000187457
AT2G43500	AT5G01730	0.916926	0.000188307
AT5G44180	AT1G06670	0.916883	0.000188688
AT2G36450	AT3G22190	-0.916868	0.000188824
AT5G16680	AT3G11850	0.916822	0.000189233
AT1G71030	AT2G26150	-0.916817	0.000189272
AT2G26150	AT1G71030	-0.916817	0.000189273
AT5G02320	AT1G71697	0.916808	0.000189356
AT5G44260	AT3G01660	0.916804	0.000189393
AT5G28300	AT1G54320	0.916803	0.000189396
AT1G53320	AT1G02560	0.916786	0.000189549
AT2G37630	AT4G29680	0.916757	0.000189804
AT1G53320	AT3G46620	0.916743	0.000189929
AT1G53320	AT3G16910	0.916615	0.000191072
AT2G36450	AT1G62200	-0.916606	0.000191153
AT3G11020	AT1G61380	0.916576	0.000191418
AT1G53320	AT5G54170	0.916551	0.000191641
AT2G26150	AT5G66210	-0.916546	0.000191693
AT5G02810	AT2G40130	0.916511	0.000192001
AT3G11020	AT3G13330	0.91633	0.000193629
AT2G18300	AT3G11397	0.916296	0.000193938
AT5G24470	AT3G17800	0.916239	0.00019445
AT4G29190	AT4G14870	0.916195	0.00019485
AT1G29160	AT1G77840	-0.916184	0.000194953
AT3G61970	AT1G50940	0.916177	0.000195016
AT4G31550	AT3G02170	0.916084	0.000195858
AT1G24625	AT5G51890	0.915977	0.000196833
AT5G44190	AT5G66190	0.915957	0.000197013
AT2G02160	AT3G11710	0.915948	0.000197093
AT3G17609	AT1G31020	0.915903	0.000197509
AT4G39780	AT2G15020	0.915897	0.000197563
AT1G18710	AT1G03475	0.91589	0.000197623
AT2G26150	AT3G56310	-0.91588	0.000197723
AT1G29160	AT1G21640	-0.915795	0.000198499
AT4G24660	AT5G25630	-0.915792	0.000198522
AT4G31550	AT5G06640	-0.915759	0.000198832
AT2G44940	AT4G24740	0.915726	0.00019913
AT2G46830	AT2G03890	0.91572	0.000199184
AT1G77200	AT3G50910	0.915715	0.000199236
AT2G47890	AT5G18220	-0.915695	0.000199422
AT1G77250	AT4G03140	0.91569	0.000199459
AT3G16870	AT1G78960	0.915687	0.000199487
AT5G22380	AT4G23810	0.915611	0.000200196
AT4G23810	AT5G22380	0.91561	0.000200198
AT2G40140	AT1G19180	0.91556	0.000200668
AT1G19180	AT2G40140	0.915559	0.00020067
AT1G25440	AT3G21670	0.9155	0.000201219
AT5G24110	AT2G46400	0.915452	0.000201663
AT2G46400	AT5G24110	0.915451	0.000201672
AT2G02080	AT1G60550	0.915383	0.000202309
AT5G22290	AT1G78070	0.915347	0.000202642
AT3G17609	AT2G28940	0.915301	0.000203068
AT5G53290	AT2G05100	-0.91521	0.000203926
AT1G19000	AT3G54400	0.915191	0.000204099
AT2G46790	AT5G13060	0.915039	0.000205526
AT3G09230	AT1G69350	0.914993	0.000205962
AT2G17040	AT4G23200	0.914991	0.000205978
AT3G12980	AT2G40130	0.914925	0.000206612
AT5G63790	AT5G57900	0.914918	0.000206676
AT5G53290	AT4G19840	0.914911	0.000206734
AT5G08130	AT3G55240	0.914856	0.000207263
AT5G53290	AT3G18420	0.914799	0.000207796
AT5G16680	AT5G10550	0.914729	0.000208464
AT4G18390	AT5G66190	0.91472	0.000208553
AT1G19000	AT2G29650	0.914694	0.000208795
AT3G02550	AT2G27950	-0.914694	0.000208797
AT3G55980	AT4G23190	0.914676	0.000208974
AT1G18710	AT1G18330	0.914666	0.000209067
AT1G18330	AT1G18710	0.914664	0.000209086
AT5G16680	AT3G18590	0.914579	0.000209901
AT1G49480	AT5G65760	0.914548	0.00021019
AT4G23750	AT1G44446	0.914515	0.000210508
AT5G06510	AT1G17430	0.914416	0.000211459
AT2G22300	AT1G03740	0.914409	0.000211525
AT3G60490	AT3G17790	-0.914342	0.000212175
AT5G63160	AT5G47220	0.914316	0.000212425
AT5G47220	AT5G63160	0.914316	0.000212425
AT5G24470	AT2G15090	0.914289	0.000212689
AT1G19000	AT1G45230	0.914275	0.00021282
AT1G49480	AT5G08260	0.914265	0.000212922
AT3G55980	AT2G46080	0.914149	0.000214042
AT3G13960	AT1G77250	0.914096	0.000214561
AT1G77250	AT3G13960	0.914095	0.000214564
AT1G05805	AT1G05140	0.914085	0.000214661
AT2G46790	AT1G74600	0.914052	0.000214985
AT5G06510	AT2G40600	0.914049	0.000215018
AT2G37630	AT2G40130	0.914023	0.000215266
AT5G28770	AT4G34150	0.913961	0.000215869
AT4G37260	AT2G37630	0.91395	0.000215977
AT2G37630	AT4G37260	0.91395	0.000215979
AT5G24470	AT3G17790	0.913912	0.000216349
AT2G46790	AT2G20660	-0.913896	0.000216506
AT1G19270	AT1G71710	0.913846	0.000216996
AT3G60490	AT5G24470	-0.913841	0.000217048
AT5G24470	AT3G60490	-0.913841	0.000217051
AT1G18330	AT2G37570	0.913833	0.000217129
AT5G63160	AT1G06000	0.913741	0.000218032
AT3G56400	AT5G62770	0.913727	0.000218166
AT1G05805	AT4G21215	0.913614	0.000219285
AT1G19270	AT3G13380	0.913535	0.000220068
AT4G23750	AT2G48020	0.913475	0.000220658
AT2G21530	AT2G26900	0.913383	0.000221573
AT3G02150	AT3G09600	0.913335	0.000222052
AT3G09600	AT3G02150	0.913334	0.000222058
AT5G06510	AT5G54170	0.913273	0.000222673
AT1G28370	AT5G62770	0.91326	0.000222802
AT4G39780	AT1G54990	0.913233	0.000223074
AT5G65670	AT3G54030	0.913015	0.00022526
AT5G63790	AT5G10790	0.913011	0.000225299
AT1G19000	AT2G32520	0.913001	0.000225405
AT2G18300	AT1G48900	0.912942	0.000225999
AT5G46690	AT5G65140	0.912923	0.000226188
AT4G23750	AT3G05625	0.912909	0.000226334
AT1G71030	AT3G19553	0.912871	0.000226714
AT1G05805	AT1G09240	0.912848	0.000226946
AT5G17300	AT5G13140	0.912716	0.000228285
AT2G44940	AT5G60850	0.912645	0.000229009
AT5G60850	AT2G44940	0.912645	0.000229012
AT1G07640	AT1G50940	0.912555	0.000229929
AT2G31370	AT5G65960	0.91249	0.000230597
AT3G60490	AT3G59400	-0.912434	0.00023117
AT1G29160	AT5G53170	-0.912426	0.000231258
AT2G36450	AT2G01860	-0.912403	0.000231489
AT1G18330	AT5G51550	0.912304	0.000232507
AT5G02810	AT1G67480	0.91226	0.000232969
AT4G27910	AT3G18930	-0.912168	0.000233915
AT1G07640	AT3G09600	0.912132	0.000234294
AT3G09600	AT1G07640	0.912132	0.000234295
AT4G29190	AT5G65140	0.912055	0.000235089
AT5G48250	AT2G14774	-0.912008	0.000235576
AT1G24625	AT1G65390	0.911886	0.00023685
AT5G06510	AT5G47220	0.911844	0.000237294
AT5G47220	AT5G06510	0.911843	0.000237301
AT1G19180	AT1G17430	0.911839	0.000237345
AT2G37630	AT2G29970	0.911833	0.000237406
AT3G61950	AT1G09850	-0.91178	0.000237961
AT4G18890	AT1G28370	0.911774	0.000238032
AT1G28370	AT4G18890	0.911773	0.000238038
AT5G16820	AT4G28320	0.911699	0.000238817
AT3G02830	AT2G39870	0.911692	0.000238886
AT1G49480	AT2G29970	0.911653	0.000239302
AT1G70700	AT4G28660	0.911582	0.000240051
AT1G01060	AT1G60860	0.911553	0.000240353
AT2G31370	AT1G04690	0.911539	0.000240499
AT5G44190	AT1G76080	0.91143	0.000241657
AT5G46710	AT3G12320	0.9114	0.000241978
AT2G46970	AT3G16530	0.911267	0.000243397
AT2G17040	AT5G22380	0.911256	0.000243512
AT5G22380	AT2G17040	0.911254	0.000243528
AT5G28300	AT1G19360	0.911234	0.000243747
AT2G46830	AT4G28490	0.911218	0.000243918
AT2G37630	AT3G63490	0.911197	0.000244139
AT5G44180	AT4G37120	0.911168	0.000244452
AT4G31550	AT2G46100	0.91114	0.000244754
AT3G12980	AT3G11710	0.911116	0.000245003
AT1G77250	AT4G15430	0.911033	0.000245896
AT4G23810	AT2G46400	0.911024	0.000245997
AT2G46400	AT4G23810	0.911024	0.000245998
AT2G46790	AT1G09100	0.910939	0.000246907
AT1G71030	AT1G03900	0.910837	0.000248009
AT5G58900	AT2G39470	0.910819	0.000248209
AT1G19000	AT3G63270	0.910755	0.000248897
AT1G19000	AT3G51820	0.910675	0.000249765
AT5G44180	AT5G16680	0.910586	0.000250734
AT5G16680	AT5G44180	0.910586	0.000250738
AT3G12980	AT2G21380	0.91058	0.000250802
AT5G16680	AT3G45850	0.910513	0.000251531
AT2G37630	AT1G05510	-0.910488	0.000251815
AT5G60200	AT5G65140	0.910445	0.000252282
AT4G31550	AT3G48740	0.910374	0.000253061
AT1G49480	AT3G58690	0.91023	0.000254645
AT2G37630	AT1G48900	0.910221	0.00025474
AT1G28050	AT5G06390	0.910216	0.000254801
AT2G40140	AT1G17430	0.910215	0.000254805
AT5G63160	AT4G01950	0.910207	0.000254894
AT2G22300	AT5G67320	0.910201	0.000254966
AT2G36450	AT2G03890	-0.910157	0.00025545
AT5G06510	AT5G62910	0.910103	0.000256045
AT2G31370	AT4G00490	0.910098	0.000256108
AT4G31550	AT5G63790	0.910083	0.000256266
AT5G63790	AT4G31550	0.910083	0.000256266
AT3G55980	AT1G72940	0.910039	0.000256754
AT5G16600	AT4G30400	0.910033	0.000256827
AT1G24625	AT5G23060	0.910009	0.000257093
AT5G44190	AT3G21670	0.909742	0.000260073
AT5G44190	AT5G23480	-0.909686	0.000260696
AT3G06490	AT5G07950	0.90959	0.000261773
AT5G67030	AT5G35970	0.909484	0.000262974
AT2G22300	AT3G62150	0.909468	0.000263148
AT2G44940	AT3G19553	0.909459	0.000263249
AT1G77200	AT3G16000	0.909457	0.000263272
AT2G46400	AT2G13810	0.909417	0.000263725
AT1G49480	AT1G41896	-0.90939	0.000264032
AT1G19270	AT5G62630	0.909375	0.000264201
AT5G58900	AT5G23060	0.90935	0.000264482
AT4G24240	AT5G52570	0.909346	0.000264531
AT2G02450	AT2G31740	0.909262	0.000265487
AT1G28370	AT2G17500	0.909223	0.000265928
AT4G31550	AT3G01660	0.909163	0.000266617
AT4G37260	AT3G11710	0.909154	0.000266715
AT2G43500	AT2G12550	0.909153	0.000266734
AT4G23750	AT4G26370	0.909151	0.000266748
AT5G66620	AT3G23110	0.90915	0.000266766
AT3G16870	AT5G24120	0.909125	0.000267054
AT5G48250	AT3G07360	0.909107	0.000267257
AT1G53320	AT3G01550	0.909067	0.00026771
AT5G58900	AT1G78600	0.908992	0.000268575
AT1G19000	AT2G36835	0.908981	0.000268699
AT2G46400	AT5G60950	0.908953	0.000269016
AT5G47220	AT3G02170	0.90889	0.00026974
AT2G37630	AT4G30190	0.908877	0.000269894
AT3G12980	AT4G25500	0.908877	0.000269897
AT2G46830	AT5G63330	0.908864	0.000270047
AT3G56400	AT5G02490	0.90886	0.000270091
AT1G05805	AT4G02130	0.908731	0.00027158
AT5G47220	AT2G05940	0.90873	0.000271589
AT1G49480	AT1G12910	0.90873	0.000271593
AT1G28050	AT1G10960	0.90865	0.000272521
AT4G37260	AT4G30350	0.908617	0.000272901
AT1G62300	AT1G06450	0.908571	0.000273429
AT1G05805	AT1G45230	0.908564	0.000273511
AT5G67420	AT5G07010	0.908547	0.000273717
AT1G66350	AT2G26900	0.908501	0.000274244
AT1G01060	AT3G50910	0.908478	0.00027452
AT5G06510	AT4G18800	0.908456	0.00027477
AT5G44180	AT2G40130	0.908438	0.000274982
AT2G47890	AT1G10410	0.908337	0.000276164
AT2G43500	AT2G34940	0.908329	0.000276259
AT1G05805	AT5G23060	0.908243	0.000277267
AT5G14370	AT1G03930	0.908206	0.000277703
AT3G11280	AT5G55120	0.90813	0.000278589
AT3G57800	AT3G48740	0.908119	0.000278724
AT5G63160	AT5G54170	0.908111	0.00027882
AT4G39780	AT3G53610	0.908009	0.000280027
AT2G31370	AT3G54850	0.907979	0.000280377
AT4G31550	AT5G22090	0.90796	0.000280608
AT3G12980	AT1G22770	0.907944	0.000280799
AT5G44180	AT2G04865	0.907865	0.000281734
AT5G47790	AT5G45820	0.90786	0.000281789
AT3G02150	AT5G51890	0.907836	0.000282079
AT5G48250	AT4G02130	0.907829	0.000282152
AT2G43500	AT4G30640	0.90782	0.000282262
AT1G05805	AT1G73655	0.907796	0.000282554
AT5G06510	AT1G26580	0.907781	0.000282727
AT5G48250	AT5G66450	0.907765	0.000282916
AT2G02450	AT1G09140	0.907731	0.00028332
AT1G01060	AT1G64235	-0.907713	0.000283542
AT2G31370	AT1G09100	0.907611	0.000284761
AT4G16780	AT1G21130	0.907561	0.000285358
AT1G78700	AT5G06970	0.907512	0.000285952
AT4G31550	AT1G55530	0.907503	0.000286059
AT2G46400	AT3G51860	0.907497	0.000286128
AT3G12980	AT3G45850	0.907464	0.000286528
AT4G37260	AT2G22300	0.907345	0.000287955
AT2G22300	AT4G37260	0.907344	0.000287966
AT3G02830	AT1G49480	0.90732	0.00028826
AT1G49480	AT3G02830	0.90732	0.000288261
AT5G02810	AT1G13730	0.907283	0.000288704
AT1G29160	AT1G74310	-0.907253	0.000289066
AT4G31550	AT3G53610	0.907244	0.000289178
AT3G60490	AT4G24010	0.907187	0.000289865
AT1G77200	AT1G09100	0.907155	0.000290259
AT1G77250	AT3G56480	0.90712	0.000290678
AT2G46400	AT1G72240	0.907077	0.000291206
AT1G19270	AT5G07350	0.907043	0.00029162
AT2G47890	AT4G11600	0.907029	0.000291796
AT5G24470	AT2G39870	0.90701	0.000292019
AT5G16680	AT3G16000	0.906934	0.000292945
AT1G19000	AT4G02130	0.906919	0.000293133
AT1G14580	AT3G08940	0.906911	0.000293232
AT5G47790	AT4G14860	-0.906899	0.000293386
AT3G47500	AT1G48900	0.906888	0.000293512
AT5G63790	AT3G19640	0.906888	0.00029352
AT5G44180	AT4G11420	0.906876	0.000293664
AT5G47220	AT5G16360	0.906863	0.000293818
AT1G19270	AT5G57580	0.906806	0.000294522
AT2G31370	AT3G58690	0.906772	0.00029494
AT1G29160	AT1G56250	0.906739	0.000295348
AT5G64750	AT2G27690	0.9067	0.000295826
AT2G37630	AT2G36460	0.906687	0.00029598
AT5G53290	AT4G24090	0.906624	0.00029676
AT2G18300	AT4G14605	0.906577	0.000297337
AT2G43500	AT3G23110	0.906572	0.0002974
AT2G31370	AT1G56250	-0.906516	0.000298101
AT1G09540	AT2G22450	-0.906501	0.000298286
AT3G16870	AT1G12820	0.906489	0.000298427
AT5G44180	AT5G10550	0.906455	0.000298848
AT3G60490	AT1G29470	-0.906441	0.000299028
AT3G56400	AT5G58220	0.906262	0.000301252
AT2G02450	AT3G45620	0.906171	0.000302388
AT3G12980	AT1G19270	0.90608	0.00030353
AT1G19270	AT3G12980	0.90608	0.000303532
AT1G05805	AT3G02570	0.906075	0.0003036
AT5G66770	AT4G33140	0.906028	0.000304181
AT4G29190	AT1G09812	0.906008	0.00030444
AT1G49480	AT1G76080	0.906001	0.000304529
AT1G53320	AT5G11520	0.90597	0.000304912
AT4G27950	AT1G16560	0.905934	0.000305363
AT5G58900	AT1G14270	0.905908	0.000305695
AT3G02150	AT4G35360	0.905897	0.000305837
AT2G02450	AT2G40520	0.905893	0.000305885
AT5G16680	AT5G63320	0.905888	0.000305944
AT2G23340	AT5G58070	0.905846	0.000306477
AT4G37260	AT1G67480	0.905794	0.000307138
AT4G27950	AT1G33450	-0.905792	0.000307165
AT3G12980	AT4G28320	0.90574	0.000307824
AT3G02830	AT3G51820	0.905714	0.000308149
AT5G24470	AT3G29150	-0.90571	0.000308198
AT2G22200	AT2G10560	0.905646	0.000309011
AT4G37260	AT1G12580	0.905633	0.00030918
AT1G77250	AT5G15330	0.905574	0.000309933
AT2G47890	AT4G31950	-0.90554	0.000310364
AT2G46830	AT1G74310	0.905483	0.000311097
AT5G65670	AT5G58800	0.905449	0.000311526
AT4G31550	AT1G70800	0.905446	0.000311564
AT1G78700	AT5G14590	0.905406	0.000312072
AT1G25440	AT5G66190	0.90531	0.000313304
AT4G31550	AT2G39630	0.905162	0.000315214
AT1G25440	AT1G76730	0.905122	0.000315734
AT3G17609	AT5G58200	0.905037	0.000316826
AT5G60200	AT4G19840	0.905016	0.000317102
AT5G65670	AT3G07270	0.904953	0.000317914
AT4G27950	AT3G21760	0.904895	0.000318672
AT2G22300	AT5G63320	0.904877	0.000318912
AT5G06510	AT3G16050	0.904853	0.000319221
AT5G44180	AT3G11710	0.90472	0.000320953
AT1G28370	AT3G51860	0.904684	0.000321421
AT4G39780	AT4G24090	0.904668	0.000321636
AT3G60490	AT1G52250	0.904618	0.000322285
AT2G37630	AT1G12580	0.904578	0.000322813
AT5G22380	AT2G34940	0.90454	0.000323313
AT3G55980	AT5G62570	0.904536	0.000323367
AT3G11020	AT1G77500	0.904476	0.000324157
AT2G17040	AT5G01100	0.904452	0.000324475
AT3G16870	AT3G02690	0.904388	0.000325316
AT2G02450	AT2G46790	0.904385	0.000325357
AT2G46790	AT2G02450	0.904384	0.00032537
AT5G28770	AT5G20700	0.904326	0.000326139
AT5G48250	AT1G14270	0.904265	0.000326948
AT5G63790	AT3G02170	0.90417	0.000328211
AT5G60200	AT4G19160	0.904169	0.000328222
AT1G07640	AT1G22040	0.90415	0.000328467
AT3G13350	AT3G56840	0.904071	0.000329524
AT2G46830	AT4G25500	0.904045	0.00032987
AT5G46690	AT3G16500	0.904011	0.000330329
AT4G27950	AT5G47620	0.904011	0.000330329
AT3G16500	AT5G46690	0.904009	0.00033035
AT1G49480	AT1G44446	0.904	0.000330465
AT1G53320	AT1G17550	0.903849	0.000332489
AT5G06510	AT1G55530	0.903845	0.000332548
AT1G05805	AT5G10960	0.903839	0.000332622
AT3G12980	AT1G06230	0.903825	0.000332812
AT1G77250	AT4G23570	0.903799	0.000333168
AT1G53320	AT5G65760	0.903735	0.00033403
AT4G23750	AT1G76730	0.903702	0.000334467
AT2G46790	AT2G36450	-0.903688	0.000334663
AT2G36450	AT2G46790	-0.903687	0.000334667
AT2G46790	AT2G31370	0.903659	0.000335044
AT2G31370	AT2G46790	0.903659	0.000335047
AT5G46690	AT3G57800	0.903609	0.00033573
AT3G57800	AT5G46690	0.903608	0.000335745
AT2G02450	AT4G26040	-0.903523	0.000336893
AT5G44260	AT4G29310	0.903468	0.00033763
AT4G34530	AT1G73655	0.903453	0.000337842
AT3G60490	AT2G10560	0.903452	0.000337851
AT2G37630	AT2G37570	0.903449	0.000337894
AT5G44180	AT1G53280	0.903449	0.000337897
AT5G63160	AT5G15950	0.903446	0.00033793
AT5G47790	AT2G01860	0.903346	0.000339296
AT1G25440	AT2G46100	0.903257	0.00034051
AT5G44180	AT5G67320	0.903136	0.000342165
AT3G16870	AT5G45820	0.903117	0.000342418
AT1G77200	AT3G11710	0.903116	0.000342439
AT1G18330	AT1G03475	0.903115	0.000342449
AT1G49480	AT1G07020	0.903076	0.000342978
AT2G22200	AT1G71880	-0.902941	0.000344841
AT1G18330	AT5G66210	0.90293	0.000345
AT3G11280	AT3G16050	0.902917	0.000345173
AT5G14370	AT3G07270	0.902915	0.000345201
AT4G27950	AT3G54480	0.90277	0.000347203
AT5G67420	AT4G32150	0.902765	0.000347269
AT2G35700	AT1G12060	0.902757	0.000347384
AT4G18390	AT4G13100	0.902704	0.000348115
AT4G37260	AT2G46340	0.90269	0.000348315
AT2G44940	AT2G47490	0.902683	0.000348415
AT2G30250	AT5G10380	0.902644	0.000348949
AT1G49480	AT1G74960	0.902581	0.00034983
AT5G60200	AT1G50940	0.902539	0.000350419
AT1G18330	AT1G69740	0.902517	0.000350722
AT2G46790	AT5G63770	0.902515	0.000350745
AT5G02810	AT5G06970	0.902448	0.000351683
AT2G22300	AT5G56350	0.902407	0.000352259
AT5G02810	AT5G16040	0.902359	0.000352937
AT1G19000	AT1G14270	0.902332	0.000353304
AT1G19270	AT2G03890	0.902249	0.00035448
AT2G43500	AT3G13330	0.902218	0.000354909
AT5G65670	AT5G46710	0.902116	0.000356353
AT5G46710	AT5G65670	0.902116	0.000356354
AT1G53320	AT2G45970	0.902036	0.000357485
AT5G63160	AT2G39630	0.901972	0.000358388
AT5G53290	AT3G28070	0.901937	0.000358885
AT1G28050	AT4G01070	0.90189	0.000359557
AT1G70700	AT5G23480	-0.90182	0.000360545
AT3G60490	AT1G48560	0.901814	0.000360636
AT4G18390	AT1G70800	0.901768	0.00036129
AT1G01060	AT1G79110	0.901764	0.000361345
AT3G02550	AT5G66190	-0.901756	0.000361458
AT1G77200	AT4G02940	0.901753	0.000361497
AT2G44940	AT5G58200	0.901748	0.000361571
AT4G18390	AT5G62910	0.901747	0.000361585
AT2G36450	AT5G14230	-0.901709	0.000362129
AT4G27950	AT5G15950	0.901703	0.000362222
AT2G37630	AT3G16910	0.901692	0.000362376
AT3G16870	AT5G41980	0.901683	0.000362504
AT2G37630	AT1G77840	0.901675	0.00036261
AT5G16680	AT2G37230	0.901652	0.000362941
AT1G25440	AT5G21430	0.901625	0.000363327
AT2G02450	AT5G58220	0.901583	0.000363929
AT2G46790	AT5G53170	0.901535	0.000364621
AT2G22200	AT3G26510	0.901495	0.000365202
AT2G46790	AT4G35740	0.901485	0.000365348
AT2G26150	AT3G15530	-0.901408	0.000366448
AT1G70700	AT1G76080	0.901241	0.000368862
AT1G49480	AT1G53320	0.901161	0.000370025
AT1G53320	AT1G49480	0.90116	0.000370036
AT5G16680	AT3G07780	0.901155	0.000370103
AT4G27950	AT1G71090	0.901148	0.000370204
AT5G16820	AT5G20830	0.901108	0.000370794
AT5G16820	AT1G43620	0.90105	0.000371634
AT2G31370	AT3G16910	0.900984	0.000372593
AT3G55980	AT2G05940	0.900976	0.000372718
AT1G18330	AT3G23920	0.900972	0.000372769
AT3G55980	AT5G39785	0.90095	0.000373094
AT5G13180	AT2G01670	0.900948	0.000373126
AT3G13960	AT4G15430	0.900942	0.000373216
AT1G77200	AT1G06230	0.900877	0.000374155
AT1G07640	AT4G19160	0.900871	0.000374256
AT1G29160	AT2G04270	-0.900862	0.000374374
AT2G02450	AT5G51105	-0.900854	0.000374499
AT3G60490	AT3G17800	-0.900822	0.000374965
AT2G43500	AT4G19660	0.900802	0.000375266
AT2G37630	AT5G11520	0.900734	0.00037626
AT1G05805	AT3G02690	0.900722	0.000376434
AT4G18390	AT4G31550	0.900688	0.000376934
AT4G31550	AT4G18390	0.900688	0.000376935
AT2G36450	AT5G10550	-0.900664	0.000377287
AT3G13960	AT5G62760	0.900642	0.000377606
AT3G47500	AT5G65960	0.900628	0.000377817
AT2G37630	AT3G10410	0.900563	0.000378775
AT4G37260	AT2G36460	0.900549	0.000378984
AT2G31370	AT1G68830	0.900508	0.000379596
AT1G77200	AT5G64840	0.900482	0.000379975
AT2G31370	AT4G40050	0.900467	0.000380197
AT5G46690	AT5G51890	0.900466	0.000380211
AT2G02450	AT1G26580	0.900458	0.000380329
AT5G13180	AT2G41340	0.900439	0.000380615
AT5G13180	AT1G70800	0.900387	0.000381376
AT5G13180	AT4G31550	0.900324	0.000382313
AT4G31550	AT5G13180	0.900324	0.000382315
AT2G18300	AT3G47500	0.900308	0.000382559
AT3G47500	AT2G18300	0.900308	0.00038256
AT1G19000	AT3G01550	0.900288	0.000382859
AT5G17300	AT4G34150	0.900273	0.00038307
AT2G31370	AT5G53170	0.900257	0.00038332
AT4G23750	AT2G32040	0.900241	0.00038355
AT3G16500	AT3G09032	0.900116	0.000385423
AT2G40140	AT1G71040	0.90009	0.000385811
AT5G24470	AT4G25030	0.899902	0.000388629
AT2G36450	AT2G04865	-0.899899	0.000388671
AT3G13350	AT5G44050	0.899891	0.000388794
AT1G29160	AT4G28320	-0.899825	0.000389781
AT1G13260	AT1G28660	0.899801	0.000390156
AT1G12260	AT5G08030	0.899769	0.000390627
AT3G60490	AT4G34800	0.899743	0.000391026
AT3G47500	AT1G67480	0.89969	0.000391833
AT4G23750	AT2G45970	0.899676	0.000392046
AT1G24625	AT4G30470	0.899649	0.000392441
AT1G29160	AT5G63330	-0.899643	0.000392545
AT1G13260	AT3G22810	0.899631	0.000392728
AT1G29160	AT4G29840	-0.899598	0.000393231
AT2G46830	AT2G28360	0.899583	0.000393442
AT2G31370	AT5G59420	0.899555	0.000393877
AT5G65670	AT2G42790	0.89954	0.000394098
AT4G31550	AT2G03750	0.899535	0.000394185
AT2G02450	AT3G16565	0.899502	0.000394675
AT5G16820	AT5G43630	0.899446	0.000395532
AT5G47220	AT5G62910	0.899425	0.000395858
AT1G07640	AT5G46690	0.899416	0.000395986
AT5G46690	AT1G07640	0.899416	0.000395997
AT2G37630	AT1G51610	0.899384	0.000396483
AT1G77250	AT2G25730	0.899382	0.000396509
AT1G11950	AT2G03890	0.899369	0.000396716
AT2G22300	AT3G12980	0.899343	0.000397101
AT3G12980	AT2G22300	0.899343	0.000397111
AT2G40140	AT1G09960	-0.899244	0.000398623
AT3G02550	AT1G71040	-0.899213	0.000399098
AT2G22300	AT1G14360	0.89919	0.000399444
AT2G02160	AT5G41140	0.899184	0.000399543
AT5G44260	AT5G47730	0.899182	0.000399577
AT3G02550	AT3G43730	0.899153	0.000400021
AT3G02550	AT4G31950	0.899066	0.00040136
AT3G02550	AT5G52780	0.899005	0.000402302
AT5G53290	AT5G51890	0.898953	0.000403097
AT3G02150	AT1G78960	0.898909	0.000403788
AT1G53320	AT5G53610	-0.898893	0.000404034
AT3G60490	AT3G21890	0.898839	0.00040487
AT4G17490	AT1G30360	-0.898835	0.000404921
AT5G59570	AT1G18560	0.898813	0.00040527
AT2G46790	AT5G07360	0.898802	0.000405443
AT5G63790	AT3G58690	0.898772	0.000405906
AT1G27730	AT5G24530	0.898691	0.00040716
AT1G05805	AT4G39710	0.898689	0.000407194
AT3G47500	AT1G03740	0.898668	0.000407517
AT4G18390	AT3G48740	0.898622	0.000408237
AT1G49480	AT5G24020	0.898617	0.000408316
AT3G16500	AT3G05700	0.898614	0.000408364
AT2G37630	AT4G02940	0.898539	0.000409544
AT4G37260	AT1G21640	0.898513	0.000409936
AT1G53320	AT2G29970	0.898448	0.000410956
AT5G63160	AT5G06510	0.898422	0.000411374
AT5G06510	AT5G63160	0.898421	0.00041138
AT2G43500	AT1G05630	0.898363	0.000412286
AT5G48250	AT1G29920	0.898353	0.000412449
AT4G34530	AT5G05600	0.898232	0.000414357
AT4G18390	AT2G15020	0.898221	0.000414524
AT1G09540	AT4G33310	0.898188	0.000415045
AT5G60200	AT2G02410	0.898182	0.000415146
AT5G44180	AT3G45850	0.898146	0.000415718
AT2G31370	AT2G36460	0.898119	0.000416144
AT3G02550	AT2G47490	-0.898075	0.000416832
AT5G22380	AT5G48490	0.898028	0.000417586
AT1G53320	AT5G51970	0.898025	0.000417625
AT3G02550	AT1G24520	0.89796	0.000418664
AT2G22300	AT1G53440	0.89794	0.000418986
AT4G18890	AT3G51860	0.897896	0.000419683
AT2G17040	AT2G30140	0.89785	0.000420411
AT3G12980	AT2G35860	0.897843	0.00042052
AT1G28370	AT3G56400	0.897827	0.000420776
AT3G56400	AT1G28370	0.897827	0.000420778
AT2G46830	AT4G19860	0.897743	0.00042212
AT1G77250	AT1G80570	0.897738	0.000422198
AT5G53290	AT5G67150	0.897736	0.000422232
AT2G46790	AT1G12260	0.897713	0.000422596
AT1G12260	AT2G46790	0.897713	0.000422605
AT5G63790	AT3G06490	0.897649	0.000423619
AT3G06490	AT5G63790	0.897649	0.000423622
AT1G49480	AT1G16560	0.897648	0.000423643
AT5G63160	AT4G22780	0.897608	0.000424277
AT5G16680	AT1G80120	0.897562	0.000425029
AT1G05805	AT2G26530	0.897541	0.000425357
AT1G19270	AT5G63330	0.897524	0.000425635
AT5G65670	AT5G20700	0.897521	0.000425678
AT5G65670	AT4G36010	0.897475	0.000426425
AT5G22380	AT3G43863	0.897461	0.000426654
AT3G15540	AT3G52720	0.897389	0.00042781
AT5G47640	AT1G08250	0.897349	0.00042845
AT2G36450	AT2G35700	-0.89734	0.000428594
AT2G35700	AT2G36450	-0.89734	0.000428595
AT3G02830	AT1G53320	0.897338	0.000428633
AT1G53320	AT3G02830	0.897338	0.000428637
AT5G63790	AT1G53650	0.89733	0.000428755
AT3G12820	AT1G07440	0.897268	0.000429759
AT2G46790	AT3G22190	0.897254	0.00042999
AT2G31370	AT3G07360	0.897178	0.000431232
AT1G25440	AT5G65760	0.897092	0.000432616
AT5G06510	AT5G08030	0.896978	0.000434475
AT1G29160	AT5G60750	-0.896965	0.000434693
AT2G30250	AT3G28340	0.89692	0.000435427
AT5G44190	AT3G20680	0.896894	0.000435861
AT4G18890	AT4G23810	0.896847	0.000436631
AT4G23810	AT4G18890	0.896846	0.000436631
AT1G49480	AT1G24520	-0.896837	0.000436791
AT2G37630	AT4G09020	0.896762	0.000438013
AT3G10113	AT1G07180	0.896738	0.000438412
AT5G46710	AT1G31020	0.896738	0.000438418
AT4G28140	AT1G76650	0.896645	0.000439944
AT1G49130	AT2G23430	0.896638	0.000440058
AT5G22380	AT3G12830	0.896631	0.000440166
AT1G29160	AT5G03650	-0.896625	0.000440266
AT3G17609	AT2G31740	0.89662	0.000440356
AT1G53320	AT4G19960	0.896609	0.000440539
AT1G24625	AT3G18420	0.896602	0.000440661
AT5G16680	AT5G63330	0.896455	0.00044309
AT4G39780	AT3G01550	0.896442	0.000443293
AT5G67030	AT1G19370	0.896434	0.000443432
AT3G61970	AT1G07640	0.896398	0.000444033
AT1G07640	AT3G61970	0.896397	0.000444039
AT1G29160	AT3G16560	-0.896388	0.000444189
AT1G70700	AT5G24470	0.896376	0.000444396
AT5G24470	AT1G70700	0.896375	0.000444399
AT5G58900	AT4G24780	0.896367	0.000444548
AT4G27950	AT2G20980	0.896267	0.000446201
AT1G29160	AT4G25500	-0.896249	0.000446512
AT5G04340	AT2G28400	0.896209	0.000447163
AT1G77250	AT5G14230	0.896168	0.000447862
AT2G22200	AT5G11320	0.896131	0.000448475
AT5G58900	AT3G29390	0.896125	0.000448576
AT1G18330	AT2G48020	0.896114	0.00044876
AT4G31550	AT3G08000	0.896091	0.000449135
AT5G17300	AT4G02940	0.895982	0.000450967
AT1G53320	AT5G47110	0.89589	0.000452507
AT1G53320	AT5G42900	0.895878	0.000452716
AT5G06510	AT2G28940	0.895807	0.00045391
AT5G02320	AT5G08030	0.895804	0.000453967
AT4G37260	AT2G21520	0.895768	0.000454567
AT2G46790	AT3G45620	0.895765	0.000454626
AT1G19000	AT4G00490	0.89576	0.000454701
AT1G19000	AT1G41115	-0.895709	0.000455559
AT4G37260	AT5G62630	0.895629	0.000456924
AT1G53320	AT1G13640	0.895586	0.00045765
AT1G04240	AT2G23130	0.895568	0.000457952
AT1G53320	AT3G29150	-0.895547	0.000458317
AT2G31370	AT1G05510	-0.895521	0.000458756
AT1G14580	AT3G54030	0.895509	0.000458964
AT5G16680	AT3G62150	0.895481	0.000459426
AT5G48250	AT3G02570	0.895437	0.000460187
AT1G19000	AT1G44790	0.895402	0.000460775
AT5G48250	AT1G73655	0.895372	0.000461286
AT4G34530	AT5G51890	0.895325	0.000462091
AT1G19000	AT4G33470	0.8953	0.000462522
AT1G29160	AT1G61380	-0.895293	0.000462639
AT1G25440	AT1G76080	0.895271	0.000463021
AT3G02150	AT5G22090	0.89523	0.000463719
AT4G37260	AT5G64840	0.895167	0.000464796
AT1G05805	AT2G32520	0.895139	0.00046528
AT1G27730	AT5G53610	-0.895093	0.000466073
AT3G55980	AT5G53610	-0.894998	0.000467698
AT1G69570	AT1G27200	-0.894979	0.000468026
AT2G17040	AT5G24530	0.894954	0.000468464
AT2G31370	AT1G08920	0.894901	0.000469377
AT1G18330	AT3G24170	0.894837	0.000470491
AT5G63160	AT5G16360	0.894824	0.000470706
AT2G46670	AT5G65220	-0.894824	0.000470712
AT1G18330	AT5G17300	0.89475	0.000471983
AT5G17300	AT1G18330	0.89475	0.000471984
AT4G31550	AT4G35360	0.894698	0.000472884
AT4G23750	AT3G02830	0.894698	0.000472885
AT3G02830	AT4G23750	0.894698	0.000472885
AT5G48250	AT4G35760	0.894683	0.000473146
AT3G61970	AT3G56840	0.894675	0.000473298
AT1G25440	AT2G36880	0.89464	0.0004739
AT3G02550	AT1G42310	0.894625	0.000474158
AT2G47890	AT1G44790	0.89462	0.000474246
AT1G77250	AT3G54850	0.894614	0.000474355
AT1G53320	AT2G30170	0.894601	0.000474587
AT4G39780	AT1G78960	0.894591	0.00047475
AT3G02830	AT2G01420	0.894562	0.000475258
AT1G77250	AT3G17660	0.894542	0.000475608
AT1G77200	AT5G60750	0.894541	0.000475618
AT5G65670	AT4G25030	0.894508	0.000476208
AT1G18330	AT4G07935	-0.894481	0.000476682
AT1G28370	AT4G30500	0.894479	0.00047671
AT1G53320	AT1G76080	0.894415	0.000477835
AT3G02550	AT1G13270	-0.894161	0.000482286
AT2G46830	AT4G35740	0.894143	0.000482602
AT3G11280	AT2G02810	0.894123	0.000482957
AT5G16680	AT1G06670	0.893987	0.000485367
AT5G63790	AT4G40050	0.893972	0.00048563
AT2G02450	AT5G63770	0.893969	0.000485691
AT2G17040	AT3G51860	0.893951	0.000485994
AT3G13350	AT3G61060	0.893922	0.000486519
AT2G22200	AT5G66190	-0.893909	0.00048675
AT5G47790	AT4G35740	0.893878	0.000487295
AT5G61270	AT2G19250	0.893756	0.000489461
AT3G16500	AT2G41340	0.893727	0.000489975
AT1G19000	AT4G13590	0.893723	0.000490053
AT1G25440	AT1G14580	0.893652	0.000491314
AT1G14580	AT1G25440	0.893651	0.000491341
AT5G16680	AT1G33170	0.893648	0.000491394
AT1G19000	AT2G42690	0.893641	0.000491519
AT4G18890	AT5G24110	0.893521	0.000493666
AT5G24110	AT4G18890	0.893521	0.00049367
AT1G77250	AT3G59320	0.893513	0.000493802
AT1G13260	AT5G47500	0.893495	0.000494131
AT3G55980	AT5G22690	0.893492	0.000494189
AT1G28050	AT3G56650	0.893405	0.000495755
AT1G53320	AT1G25440	0.893389	0.000496045
AT1G25440	AT1G53320	0.893389	0.000496046
AT1G18330	AT5G06390	0.893364	0.000496494
AT2G47890	AT5G66590	0.893316	0.000497348
AT5G16820	AT4G25500	0.893305	0.000497553
AT2G37630	AT1G06230	0.893277	0.000498049
AT1G71030	AT3G15530	0.893276	0.000498073
AT1G56650	AT1G54050	0.89327	0.000498184
AT4G27950	AT5G24020	0.893218	0.000499124
AT5G67030	AT3G61430	0.8932	0.000499441
AT2G37630	AT5G02810	0.893082	0.000501587
AT5G02810	AT2G37630	0.893082	0.000501591
AT1G25440	AT5G42900	0.892993	0.000503192
AT3G56400	AT2G43500	0.892987	0.000503312
AT2G43500	AT3G56400	0.892987	0.000503318
AT5G02810	AT1G07990	0.892955	0.000503893
AT5G02320	AT1G29910	-0.89287	0.000505436
AT4G23750	AT5G44190	0.892856	0.000505702
AT5G44190	AT4G23750	0.892855	0.000505712
AT2G37630	AT2G46340	0.892854	0.000505736
AT2G46790	AT1G32900	0.892793	0.000506849
AT1G53320	AT2G03740	-0.892755	0.000507535
AT1G53320	AT3G53610	0.892697	0.000508598
AT3G61970	AT3G19800	0.892621	0.000509989
AT1G09540	AT3G59120	0.892544	0.000511403
AT1G05805	AT5G44680	0.892539	0.000511498
AT5G63790	AT4G33440	0.892427	0.000513565
AT1G19000	AT1G04690	0.892376	0.000514511
AT1G78700	AT3G53260	0.892344	0.000515108
AT5G44180	AT1G06230	0.892339	0.000515203
AT4G23750	AT1G74960	0.892338	0.000515222
AT3G16500	AT5G65140	0.892274	0.00051639
AT1G09540	AT1G53280	-0.892218	0.000517436
AT1G28050	AT5G63310	0.892187	0.000518005
AT2G02450	AT5G58200	0.892181	0.000518127
AT2G40140	AT5G47220	0.892176	0.000518219
AT5G47220	AT2G40140	0.892176	0.000518219
AT3G12980	AT1G62740	0.892147	0.000518747
AT1G53320	AT1G03475	0.892086	0.00051989
AT5G66620	AT4G37390	0.891992	0.000521637
AT5G47220	AT3G28340	0.891992	0.000521646
AT1G18330	AT4G19170	0.89198	0.00052187
AT4G29190	AT3G19680	0.891935	0.000522698
AT5G47790	AT3G04150	-0.891884	0.000523654
AT1G62300	AT1G03290	0.891872	0.000523894
AT1G49480	AT4G00490	0.891853	0.000524242
AT5G53290	AT4G35360	0.891836	0.000524562
AT5G02810	AT3G53260	0.89183	0.000524677
AT5G24470	AT1G44790	0.891797	0.000525283
AT3G02150	AT4G19160	0.891765	0.000525884
AT5G66770	AT1G02820	0.891761	0.000525969
AT1G49130	AT1G26580	0.891696	0.000527196
AT3G02830	AT5G54470	0.891627	0.000528494
AT1G19000	AT1G62780	0.891605	0.000528897
AT5G16680	AT5G43630	0.891581	0.000529351
AT1G53320	AT4G25030	0.891573	0.000529509
AT4G39780	AT1G49590	0.891544	0.000530061
AT2G30250	AT3G04010	0.891474	0.000531383
AT1G62300	AT4G37390	0.891473	0.000531398
AT4G17490	AT1G41115	-0.891405	0.000532687
AT4G31550	AT5G63160	0.891404	0.000532711
AT5G63160	AT4G31550	0.891403	0.00053272
AT1G29160	AT2G12550	-0.891381	0.000533131
AT4G37260	AT1G68830	0.891349	0.000533746
AT3G02550	AT5G53610	0.891345	0.000533824
AT4G27900	AT3G54480	0.891345	0.000533827
AT3G09600	AT5G60200	0.891336	0.00053399
AT5G60200	AT3G09600	0.891335	0.000534009
AT1G28050	AT4G26370	0.891298	0.000534721
AT1G70700	AT4G36910	0.891285	0.000534957
AT2G43500	AT5G02490	0.891272	0.000535217
AT5G06510	AT5G61390	0.891218	0.00053623
AT4G37260	AT2G40130	0.891191	0.000536753
AT4G31550	AT2G38170	0.891188	0.000536818
AT2G47890	AT3G62660	0.891097	0.000538541
AT1G18710	AT3G23920	0.891095	0.000538585
AT2G36450	AT1G31540	-0.891007	0.000540271
AT4G37260	AT5G59420	0.890797	0.000544302
AT1G28050	AT2G35370	0.890797	0.000544306
AT5G46690	AT5G22090	0.890711	0.000545953
AT1G77250	AT2G01860	0.89071	0.000545982
AT2G22300	AT1G53430	0.890661	0.000546914
AT1G19270	AT4G19860	0.890619	0.000547734
AT4G37260	AT5G56350	0.890606	0.000547986
AT1G05805	AT2G38170	0.890596	0.000548172
AT5G47220	AT5G54170	0.890569	0.000548708
AT3G10113	AT1G09795	0.890528	0.000549502
AT1G05805	AT1G24625	0.890517	0.000549711
AT1G24625	AT1G05805	0.890517	0.000549713
AT2G31370	AT4G29680	0.890474	0.000550556
AT5G47790	AT3G11397	0.890471	0.000550601
AT1G05805	AT4G35760	0.890457	0.000550883
AT1G01060	AT3G17130	-0.890447	0.000551077
AT1G19180	AT5G53610	-0.890444	0.000551128
AT2G46830	AT3G18590	0.890431	0.000551388
AT5G13180	AT1G48380	0.890389	0.000552199
AT2G37630	AT5G64860	0.890333	0.000553285
AT1G05805	AT1G14270	0.890325	0.000553446
AT1G19000	AT5G65960	0.890323	0.000553477
AT3G60490	AT3G30150	0.890313	0.00055368
AT3G11020	AT4G30360	0.890306	0.000553821
AT3G13350	AT3G19800	0.890292	0.000554083
AT2G31370	AT1G62780	0.890273	0.000554452
AT1G19180	AT5G57560	0.890265	0.000554607
AT5G67420	AT3G47340	0.890257	0.000554763
AT1G28050	AT3G54600	0.890246	0.000554982
AT2G37630	AT3G54500	0.890243	0.000555046
AT1G49480	AT3G51820	0.890231	0.000555279
AT1G05805	AT1G11210	0.890219	0.000555517
AT1G25440	AT1G24520	-0.890184	0.000556196
AT1G18710	AT5G48500	-0.890138	0.0005571
AT1G77250	AT1G77095	-0.890093	0.000557981
AT5G53290	AT1G54990	0.890073	0.00055838
AT3G11020	AT5G63770	0.890069	0.000558445
AT1G78700	AT1G13730	0.890018	0.000559463
AT5G48250	AT5G35970	0.889986	0.000560089
AT5G44260	AT5G22090	0.889967	0.000560447
AT3G56400	AT2G17720	0.889871	0.000562354
AT1G77200	AT5G53170	0.889861	0.000562538
AT5G48250	AT5G57850	0.889779	0.000564155
AT5G63160	AT3G48740	0.889776	0.000564221
AT5G53290	AT2G33400	0.88975	0.000564731
AT1G12260	AT1G26580	0.889704	0.000565652
AT2G37630	AT4G14605	0.889664	0.00056644
AT5G24110	AT2G13810	0.889657	0.00056657
AT2G37630	AT2G21520	0.889577	0.000568165
AT1G25440	AT2G35060	0.889513	0.00056945
AT1G19000	AT1G05140	0.889499	0.000569714
AT1G25440	AT5G52590	0.889475	0.000570188
AT5G65670	AT1G48380	0.889457	0.00057055
AT4G28140	AT5G39785	0.889449	0.000570722
AT1G71030	AT1G73445	-0.889392	0.000571857
AT2G46830	AT5G16680	0.889385	0.000571988
AT5G16680	AT2G46830	0.889385	0.000571994
AT3G10113	AT3G01060	0.889377	0.000572146
AT4G04450	AT1G18560	0.889367	0.00057234
AT5G16820	AT5G61810	0.889344	0.000572802
AT3G47500	AT1G77500	0.889341	0.000572873
AT1G25440	AT5G11520	0.889325	0.000573196
AT3G02830	AT2G36880	0.889319	0.000573309
AT3G56400	AT3G03440	0.889272	0.000574254
AT5G57660	AT1G06760	0.889255	0.000574581
AT5G63160	AT2G33170	0.889083	0.000578047
AT2G22300	AT4G30350	0.889038	0.000578962
AT4G37260	AT1G53510	0.889029	0.000579128
AT5G14370	AT1G62780	0.889009	0.000579529
AT2G36450	AT2G03140	-0.888951	0.0005807
AT5G22380	AT5G24530	0.888936	0.000581011
AT4G18390	AT2G31380	0.888918	0.000581369
AT4G34530	AT3G19680	0.888916	0.000581406
AT2G22300	AT1G24160	0.888846	0.000582832
AT3G06490	AT1G04635	0.888827	0.000583205
AT4G27950	AT1G78590	0.888772	0.000584318
AT5G44190	AT5G21430	0.888734	0.000585097
AT2G21530	AT2G38170	0.888705	0.000585688
AT5G60200	AT3G57990	0.888704	0.000585709
AT4G27900	AT5G63140	0.888633	0.000587154
AT4G39780	AT5G49730	0.888618	0.000587455
AT2G30250	AT1G02400	0.888519	0.000589485
AT5G08130	AT5G02580	0.888496	0.000589952
AT1G05805	AT2G02710	0.88846	0.000590675
AT3G56400	AT4G18800	0.888388	0.000592157
AT2G43500	AT5G07360	0.888374	0.000592451
AT3G02830	AT1G31680	0.888367	0.000592592
AT2G22200	AT5G24470	-0.888333	0.000593276
AT5G24470	AT2G22200	-0.888333	0.000593276
AT3G57800	AT2G38170	0.888328	0.000593382
AT1G62300	AT4G30640	0.888267	0.000594628
AT5G28770	AT5G58220	0.888259	0.000594792
AT5G47220	AT5G06640	-0.888226	0.000595477
AT1G29160	AT2G04865	-0.888194	0.000596147
AT2G02450	AT5G42900	0.888184	0.00059634
AT4G39780	AT5G10790	0.888154	0.000596962
AT5G67420	AT5G59030	0.888111	0.000597849
AT5G63790	AT2G22780	0.888097	0.000598137
AT5G47790	AT2G03890	0.888078	0.000598522
AT3G12980	AT1G53440	0.888057	0.000598956
AT4G27900	AT3G14440	0.888053	0.000599051
AT3G11280	AT2G46080	0.887976	0.000600643
AT4G24240	AT5G03250	0.887946	0.00060125
AT1G12260	AT2G01860	0.887923	0.000601732
AT5G44190	AT2G36880	0.887912	0.000601964
AT4G23750	AT5G21430	0.887877	0.000602694
AT4G27950	AT5G02710	0.887875	0.000602722
AT2G30250	AT3G52400	0.887856	0.000603118
AT5G63160	AT1G48380	0.887845	0.00060336
AT5G60850	AT4G14800	0.887805	0.000604183
AT3G02830	AT1G31690	0.887788	0.00060454
AT5G44190	AT1G14580	0.887758	0.000605157
AT1G14580	AT5G44190	0.887757	0.00060518
AT2G22300	AT1G77200	0.88775	0.000605336
AT1G77200	AT2G22300	0.887749	0.000605339
AT5G44190	AT5G17520	0.887734	0.000605654
AT5G63160	AT3G46620	0.887726	0.000605836
AT5G66770	AT5G03250	0.887723	0.000605881
AT5G44190	AT4G18390	0.887717	0.000606022
AT4G18390	AT5G44190	0.887716	0.000606029
AT1G24625	AT5G48250	0.887688	0.000606619
AT5G48250	AT1G24625	0.887688	0.000606627
AT4G39780	AT1G55530	0.887669	0.000607018
AT3G12980	AT5G62630	0.887611	0.000608223
AT2G46790	AT1G56250	-0.887594	0.000608579
AT1G53320	AT5G60750	0.887545	0.000609599
AT5G44190	AT1G53320	0.887529	0.00060993
AT1G53320	AT5G44190	0.887529	0.00060993
AT2G43500	AT5G66620	0.88752	0.000610133
AT5G66620	AT2G43500	0.88752	0.000610134
AT1G53320	AT3G49470	0.887498	0.000610594
AT1G18710	AT4G19170	0.887433	0.000611955
AT2G44940	AT2G26800	0.887423	0.000612154
AT3G55980	AT1G17430	0.887398	0.000612676
AT3G06490	AT2G41340	0.887389	0.000612881
AT3G47500	AT2G21520	0.887368	0.000613318
AT2G28550	AT4G30190	0.887362	0.000613445
AT1G53320	AT1G71090	0.887314	0.00061446
AT1G29160	AT3G12980	-0.88722	0.00061644
AT3G12980	AT1G29160	-0.887219	0.000616445
AT5G46710	AT5G20700	0.887199	0.000616881
AT2G02080	AT1G67360	0.887114	0.000618671
AT2G40140	AT3G04010	0.887108	0.000618792
AT5G06510	AT4G19670	0.887108	0.000618806
AT1G66350	AT4G28660	0.886986	0.00062139
AT3G11020	AT1G18390	0.886894	0.000623342
AT5G06510	AT2G03750	0.886865	0.000623961
AT4G17490	AT1G59960	0.886844	0.000624392
AT1G12260	AT3G07280	0.886826	0.000624781
AT1G49480	AT1G76730	0.886809	0.00062515
AT3G02150	AT3G16500	0.88678	0.000625774
AT3G16500	AT3G02150	0.886779	0.000625793
AT1G12260	AT4G36970	0.886773	0.000625919
AT2G02450	AT4G36970	0.886751	0.000626391
AT5G63160	AT4G33440	0.886707	0.00062731
AT3G02150	AT2G02410	0.886701	0.000627454
AT2G30250	AT5G58220	0.886687	0.00062774
AT2G22300	AT4G25500	0.886671	0.000628087
AT1G53320	AT1G74310	0.886623	0.000629127
AT5G02810	AT4G04770	0.886555	0.000630581
AT5G13180	AT4G18390	0.886525	0.000631221
AT4G18390	AT5G13180	0.886525	0.000631224
AT3G13960	AT2G17500	0.886518	0.000631375
AT4G31550	AT3G58690	0.886494	0.000631875
AT2G46830	AT1G54130	0.88648	0.000632192
AT1G77200	AT1G71710	0.886452	0.000632792
AT2G37630	AT5G49555	0.886418	0.000633507
AT2G46790	AT1G18560	0.886364	0.000634669
AT3G12980	AT5G64840	0.886343	0.000635129
AT4G23750	AT2G01290	0.886341	0.000635182
AT5G28300	AT3G11710	0.886278	0.000636531
AT3G56400	AT1G05630	0.886271	0.000636681
AT2G22300	AT3G56310	0.88625	0.000637149
AT3G16870	AT5G10790	0.886233	0.000637512
AT1G77200	AT4G33920	0.88618	0.000638661
AT1G53320	AT5G24470	0.886063	0.000641195
AT5G24470	AT1G53320	0.886063	0.000641198
AT3G13350	AT3G19680	0.886055	0.000641371
AT5G24470	AT3G54030	0.886049	0.000641493
AT3G12820	AT5G48070	0.885951	0.00064362
AT5G63790	AT3G07360	0.885854	0.000645737
AT5G06510	AT1G07020	0.885848	0.000645861
AT3G02830	AT5G52590	0.885827	0.000646319
AT5G22380	AT3G51860	0.885821	0.000646459
AT1G19270	AT3G54500	0.885819	0.000646502
AT1G28050	AT3G24170	0.885819	0.000646513
AT5G60850	AT5G57345	0.885799	0.000646942
AT1G25440	AT2G26900	0.885781	0.000647337
AT4G34530	AT2G38170	0.885761	0.000647771
AT2G40140	AT5G04490	0.885729	0.000648475
AT3G17609	AT3G45620	0.885704	0.00064902
AT1G53320	AT3G59400	0.885673	0.000649693
AT4G27910	AT5G67320	0.885614	0.000650997
AT1G70700	AT2G31380	0.885601	0.000651289
AT1G49480	AT3G16565	0.885566	0.000652042
AT1G77250	AT2G47800	0.885565	0.000652059
AT2G44940	AT5G65000	0.885559	0.000652193
AT1G49480	AT5G47110	0.885549	0.000652419
AT4G16750	AT5G22290	0.885549	0.000652423
AT5G22290	AT4G16750	0.885549	0.000652426
AT5G58900	AT5G05270	0.885507	0.00065335
AT5G16600	AT3G01660	0.885506	0.000653359
AT5G14370	AT1G71090	0.885482	0.000653887
AT5G48250	AT2G32520	0.885476	0.000654025
AT4G31550	AT2G33170	0.885466	0.000654256
AT5G48250	AT3G51820	0.885421	0.000655244
AT5G04340	AT4G38580	0.885398	0.000655753
AT5G22290	AT3G05660	0.885385	0.000656026
AT4G17490	AT1G21390	0.885378	0.000656192
AT2G37630	AT1G69740	0.885357	0.000656652
AT4G39780	AT4G19160	0.885312	0.000657636
AT5G02810	AT5G48500	-0.885288	0.000658182
AT4G18390	AT4G27310	0.885272	0.000658526
AT2G30250	AT3G15440	0.88527	0.000658573
AT5G06510	AT3G55980	0.885134	0.000661592
AT3G55980	AT5G06510	0.885132	0.000661624
AT2G36450	AT4G35740	-0.88507	0.000663008
AT5G48250	AT4G33470	0.885064	0.000663152
AT3G02830	AT1G01800	0.885005	0.000664463
AT3G02150	AT2G31380	0.885004	0.000664485
AT2G02450	AT4G29900	0.884934	0.000666036
AT5G14370	AT3G29360	0.884907	0.000666637
AT1G05805	AT1G17430	0.884906	0.00066666
AT1G46768	AT5G13770	-0.884906	0.000666665
AT5G63160	AT4G30470	0.884886	0.000667111
AT1G12260	AT3G28340	0.884876	0.000667338
AT2G17040	AT5G62570	0.884845	0.000668023
AT3G11020	AT2G05940	0.884813	0.000668751
AT1G05805	AT3G01550	0.884735	0.000670486
AT3G16870	AT2G05100	-0.884726	0.0006707
AT1G28370	AT1G60190	0.884663	0.000672109
AT3G56400	AT5G22690	0.884657	0.000672246
AT5G53290	AT3G57990	0.884654	0.000672304
AT5G67420	AT5G64260	0.884649	0.000672418
AT2G31370	AT5G11520	0.884645	0.000672514
AT5G44180	AT4G28320	0.88457	0.000674194
AT5G63790	AT1G65390	0.884569	0.000674219
AT1G05805	AT5G22390	0.884553	0.000674587
AT3G12980	AT5G01180	0.884541	0.000674849
AT5G13180	AT2G26530	0.884528	0.000675146
AT5G44260	AT1G22170	0.88452	0.000675328
AT3G56400	AT3G28340	0.884491	0.000675984
AT2G40140	AT2G25110	0.884423	0.000677525
AT2G43500	AT4G21230	0.884375	0.000678612
AT5G58900	AT2G39870	0.884362	0.000678898
AT5G47220	AT4G22780	0.884345	0.000679284
AT5G44190	AT5G42130	0.884345	0.00067929
AT1G18710	AT5G16040	0.884332	0.000679588
AT5G28770	AT5G58200	0.884332	0.00067959
AT4G39780	AT5G63520	0.884289	0.000680545
AT4G31550	AT4G30470	0.884289	0.000680546
AT1G13260	AT3G60520	0.88424	0.000681673
AT5G46690	AT4G35640	0.884217	0.000682185
AT1G19000	AT1G19920	0.884216	0.000682216
AT2G26150	AT5G06860	-0.88421	0.000682354
AT1G09540	AT4G07935	0.884103	0.000684774
AT5G47790	AT5G42900	0.884102	0.000684798
AT3G61970	AT2G23840	0.8841	0.000684846
AT3G02550	AT5G51970	-0.8841	0.000684855
AT1G28050	AT5G51550	0.884057	0.000685833
AT1G25440	AT3G54030	0.88401	0.000686894
AT3G09600	AT4G19840	0.883972	0.000687759
AT2G36450	AT5G57580	-0.883969	0.000687843
AT4G34530	AT1G65390	0.883964	0.000687961
AT3G02150	AT3G57990	0.883959	0.000688069
AT2G36450	AT4G04370	-0.883957	0.000688113
AT5G63790	AT3G63220	0.883933	0.000688668
AT5G63160	AT1G55530	0.883916	0.000689047
AT2G46790	AT5G01040	0.883911	0.000689173
AT5G06510	AT4G33985	0.883904	0.000689313
AT3G11280	AT5G39785	0.883887	0.00068972
AT2G31370	AT4G29840	0.883869	0.000690114
AT5G47640	AT2G28840	0.883852	0.000690517
AT2G31370	AT1G24520	-0.883846	0.000690658
AT5G02810	AT5G14590	0.883835	0.000690912
AT1G05805	AT5G62910	0.88383	0.000691006
AT5G24470	AT5G52780	-0.883813	0.000691403
AT5G06510	AT1G05630	0.883804	0.000691623
AT5G06510	AT5G14030	0.883793	0.000691861
AT1G77200	AT1G19360	0.883792	0.000691895
AT1G29160	AT2G27950	-0.883779	0.000692191
AT4G27900	AT5G56040	0.883754	0.000692768
AT1G49480	AT1G09240	0.883746	0.000692947
AT3G61970	AT5G60200	0.883715	0.000693661
AT5G60200	AT3G61970	0.883714	0.000693671
AT5G16680	AT1G53430	0.883643	0.00069531
AT1G77250	AT5G33290	0.883622	0.000695788
AT1G62300	AT5G60950	0.883605	0.000696186
AT1G76590	AT5G01600	0.883595	0.000696428
AT4G37260	AT1G09100	0.883587	0.000696606
AT1G25440	AT5G49730	0.883571	0.000696974
AT5G58900	AT2G28800	0.88357	0.000697004
AT3G60490	AT5G11320	0.883563	0.000697157
AT2G46790	AT4G04370	0.883484	0.000698987
AT1G25440	AT4G21215	0.883453	0.000699698
AT1G19270	AT3G45620	0.883443	0.000699942
AT2G35700	AT5G28740	0.883399	0.000700959
AT1G19180	AT3G46620	0.883331	0.000702523
AT1G49480	AT4G01950	0.88331	0.000703023
AT1G28370	AT5G22690	0.883303	0.000703171
AT4G39780	AT3G07870	0.883264	0.000704083
AT3G02150	AT4G19840	0.883249	0.000704438
AT1G66350	AT3G14415	0.883223	0.000705032
AT1G53320	AT4G00490	0.883183	0.000705961
AT1G49480	AT5G63160	0.883182	0.000705981
AT5G63160	AT1G49480	0.883182	0.000705992
AT3G16500	AT4G14870	0.883173	0.000706202
AT2G31370	AT2G20660	-0.883166	0.000706377
AT2G37630	AT5G40020	-0.88316	0.000706499
AT5G06510	AT3G59320	0.883132	0.00070715
AT5G44190	AT1G76730	0.88312	0.000707434
AT1G69570	AT1G66100	0.88304	0.000709303
AT1G24625	AT5G11480	0.882951	0.000711389
AT4G16750	AT5G24870	0.882931	0.000711849
AT1G51140	AT4G21910	0.882917	0.000712182
AT5G46690	AT3G08000	0.882877	0.000713128
AT4G39780	AT4G13100	0.882861	0.000713508
AT2G43500	AT1G48210	0.882836	0.000714075
AT2G02450	AT1G42310	-0.8828	0.000714935
AT2G30250	AT1G48210	0.882757	0.000715949
AT2G02450	AT1G61800	0.882729	0.000716597
AT3G02150	AT1G30360	-0.882702	0.000717225
AT1G19000	AT2G02710	0.882674	0.000717891
AT4G34530	AT4G39710	0.882658	0.000718269
AT5G63160	AT4G33985	0.882651	0.000718429
AT1G09540	AT5G25460	-0.882649	0.000718476
AT4G31550	AT5G64160	0.882619	0.000719196
AT1G09540	AT5G52540	-0.882607	0.000719474
AT2G46830	AT5G08380	0.882601	0.000719631
AT1G49480	AT5G62910	0.88258	0.00072011
AT5G22380	AT2G13810	0.882557	0.000720646
AT4G27900	AT3G63220	0.882556	0.000720679
AT5G06510	AT5G06640	-0.882536	0.000721148
AT1G01060	AT5G62570	0.882523	0.000721451
AT4G17490	AT1G65390	0.882476	0.00072257
AT5G47220	AT5G53610	-0.882351	0.000725541
AT3G61970	AT4G14870	0.88235	0.000725556
AT5G63160	AT1G08920	0.882331	0.000726017
AT1G49720	AT1G49130	-0.882314	0.000726409
AT1G49130	AT1G49720	-0.882314	0.000726416
AT3G02830	AT3G49470	0.882243	0.000728121
AT1G19000	AT4G37925	0.882237	0.000728256
AT2G31370	AT1G41896	-0.882152	0.000730279
AT2G35700	AT1G06670	0.882127	0.000730863
AT3G02550	AT1G44790	-0.882111	0.00073126
AT4G27900	AT5G47620	0.882063	0.000732409
AT1G11950	AT4G26040	-0.882061	0.000732455
AT1G77250	AT4G04370	0.882055	0.000732596
AT5G63790	AT3G07870	0.882036	0.000733046
AT3G02550	AT3G18773	0.882031	0.000733182
AT2G02450	AT4G15430	0.881986	0.00073425
AT2G21530	AT5G20630	0.881976	0.00073449
AT5G53290	AT5G48070	0.881929	0.000735624
AT1G77250	AT3G45620	0.88191	0.000736069
AT1G66350	AT1G19670	0.881884	0.00073669
AT3G11020	AT4G35740	0.881882	0.00073674
AT1G28050	AT5G08260	0.881861	0.000737257
AT3G15540	AT4G39710	0.881797	0.000738789
AT3G13350	AT5G51890	0.881787	0.000739023
AT1G29160	AT1G68830	-0.881779	0.000739225
AT1G24625	AT1G59960	0.881705	0.000741008
AT2G46670	AT1G55850	0.881695	0.000741245
AT5G22380	AT4G23200	0.881682	0.00074156
AT3G02550	AT4G34800	0.881623	0.000742989
AT2G37630	AT1G42310	-0.881621	0.000743045
AT4G23750	AT4G21910	0.881595	0.000743651
AT5G06510	AT1G02660	0.881595	0.000743666
AT5G16680	AT5G07360	0.881566	0.000744364
AT5G02810	AT1G22770	0.881552	0.000744695
AT2G31370	AT3G11397	0.881548	0.00074479
AT3G17609	AT1G26580	0.881548	0.000744812
AT1G19000	AT1G41896	-0.881489	0.000746232
AT5G44190	AT1G02560	0.881487	0.000746281
AT5G66620	AT2G46400	0.881463	0.000746852
AT2G46400	AT5G66620	0.881463	0.000746857
AT4G39780	AT4G35360	0.881451	0.000747163
AT4G17460	AT3G59120	0.881443	0.000747358
AT3G06490	AT1G78960	0.88144	0.00074741
AT2G26150	AT3G55700	0.881432	0.000747603
AT2G02450	AT1G03410	-0.881419	0.000747924
AT3G02550	AT5G23480	0.881353	0.000749532
AT5G13180	AT5G62910	0.8813	0.000750836
AT5G16680	AT4G28320	0.881279	0.000751335
AT4G27950	AT1G12910	0.881262	0.000751764
AT5G17300	AT4G10955	0.881213	0.000752954
AT3G17609	AT5G58220	0.88118	0.000753747
AT2G46400	AT1G02470	0.881144	0.000754637
AT2G36450	AT5G59570	-0.881123	0.000755143
AT5G59570	AT2G36450	-0.881121	0.000755199
AT5G44190	AT5G22340	0.881092	0.000755894
AT1G19000	AT3G58690	0.881032	0.000757364
AT1G01060	AT5G22690	0.881021	0.000757636
AT2G37630	AT5G02860	0.881017	0.000757732
AT5G63160	AT4G22790	0.881016	0.000757764
AT3G02830	AT2G35060	0.880999	0.000758184
AT3G16870	AT1G55530	0.880956	0.000759237
AT2G22200	AT4G24010	0.880947	0.000759456
AT5G46690	AT1G29950	0.880905	0.000760487
AT1G14580	AT2G28800	0.88087	0.000761352
AT1G05805	AT3G54400	0.880858	0.000761644
AT3G16870	AT3G01550	0.880845	0.00076197
AT5G48250	AT1G74910	0.880808	0.000762874
AT5G16820	AT1G54130	0.8808	0.000763083
AT4G37260	AT4G14605	0.880755	0.000764191
AT2G35700	AT5G48540	0.880743	0.000764485
AT5G46690	AT4G35360	0.880697	0.000765612
AT5G13180	AT2G38170	0.880661	0.000766499
AT5G65670	AT5G47110	0.880619	0.000767557
AT1G19000	AT3G26580	0.880573	0.000768694
AT1G19000	AT3G18420	0.880569	0.000768797
AT2G22300	AT1G22770	0.880563	0.000768925
AT3G02550	AT2G39870	-0.880533	0.000769675
AT5G47790	AT2G03140	0.880525	0.000769882
AT5G28300	AT3G07780	0.880499	0.000770531
AT5G65670	AT5G60680	0.88044	0.000771987
AT3G02150	AT4G39780	0.880393	0.00077316
AT4G39780	AT3G02150	0.880392	0.000773175
AT4G39780	AT5G45820	0.880392	0.000773185
AT5G14370	AT2G46100	0.880385	0.000773353
AT2G35700	AT4G28320	0.880301	0.000775438
AT2G31370	AT1G12910	0.880167	0.000778807
AT5G53290	AT5G46690	0.880038	0.000782029
AT5G46690	AT5G53290	0.880038	0.000782041
AT4G31550	AT1G78960	0.880023	0.000782414
AT5G58900	AT4G02130	0.880019	0.000782518
AT2G46670	AT4G26040	-0.879998	0.000783028
AT4G31550	AT5G51890	0.879988	0.000783294
AT3G10113	AT1G19920	0.87997	0.000783724
AT2G22200	AT4G34800	0.879961	0.000783958
AT1G25440	AT3G53610	0.879944	0.000784381
AT5G57660	AT2G39700	0.879933	0.000784671
AT5G02810	AT1G06230	0.879907	0.000785328
AT1G49480	AT2G20660	-0.879891	0.000785732
AT5G24470	AT4G38480	-0.87989	0.000785747
AT3G02150	AT1G29950	0.879824	0.000787423
AT1G05805	AT3G07360	0.879808	0.000787822
AT2G44940	AT1G06040	0.879784	0.000788414
AT4G39780	AT5G41980	0.879767	0.000788845
AT5G63160	AT5G61390	0.879764	0.000788931
AT1G69570	AT1G08570	-0.879745	0.000789416
AT3G61970	AT1G30360	-0.879707	0.000790371
AT3G60490	AT3G58000	0.879705	0.000790429
AT5G47220	ATCG00570	-0.879679	0.000791065
AT4G23810	AT1G28370	0.879672	0.000791262
AT1G28370	AT4G23810	0.879672	0.000791264
AT2G37630	AT5G06970	0.879665	0.000791424
AT1G70700	AT1G02560	0.879652	0.000791769
AT1G19270	AT5G61810	0.879647	0.00079189
AT5G47790	AT1G56250	-0.879645	0.000791932
AT3G13350	AT1G53885	0.879638	0.000792119
AT5G63160	AT3G49470	0.879591	0.000793309
AT2G02450	AT3G07280	0.879579	0.000793598
AT1G18710	AT2G01420	0.879573	0.000793772
AT2G02080	AT5G57900	0.879564	0.000794004
AT5G63790	AT4G13100	0.87955	0.000794347
AT1G77250	AT1G74600	0.87953	0.00079486
AT2G30250	AT5G14030	0.879526	0.000794953
AT1G12260	AT1G74470	-0.879521	0.000795093
AT1G19000	AT4G21215	0.879513	0.000795272
AT3G61970	AT1G29950	0.879465	0.000796495
AT5G58900	AT1G05140	0.879436	0.000797245
AT4G39780	AT3G02690	0.879382	0.000798618
AT2G46790	AT1G25320	0.879365	0.000799047
AT1G29160	AT5G14230	-0.87936	0.000799168
AT2G46970	AT2G12400	0.879286	0.000801053
AT2G46830	AT2G02450	0.879279	0.000801247
AT2G02450	AT2G46830	0.879279	0.000801252
AT1G49480	AT1G06040	0.879181	0.000803739
AT1G29160	AT3G33530	-0.879175	0.000803915
AT3G11280	AT3G46540	0.879171	0.000804012
AT2G37630	AT5G16040	0.879159	0.00080432
AT3G47620	AT5G23050	-0.879143	0.000804728
AT2G46790	AT4G22780	0.879142	0.000804755
AT5G60200	AT1G05310	0.87913	0.000805064
AT4G27950	AT2G30170	0.879108	0.00080561
AT1G05805	AT4G33470	0.879102	0.000805769
AT1G27730	AT4G18800	0.879066	0.000806691
AT3G13350	AT2G23840	0.878987	0.000808733
AT3G17609	AT1G02400	0.878955	0.000809558
AT3G17609	AT2G18050	0.878942	0.000809881
AT1G53320	AT1G27630	0.878927	0.00081027
AT1G77200	AT5G01040	0.8789	0.000810955
AT2G46790	AT5G58220	0.878899	0.000811002
AT3G55980	AT5G12940	0.878872	0.00081168
AT5G46690	AT1G70800	0.878834	0.000812676
AT2G46790	AT4G23060	0.87881	0.000813283
AT2G26150	AT5G48500	0.878762	0.00081453
AT2G43500	AT4G35740	0.878741	0.000815078
AT1G77200	AT1G13640	0.878726	0.000815471
AT5G63160	AT1G22170	0.878718	0.00081568
AT5G46690	AT1G30360	-0.878699	0.000816155
AT3G17609	AT4G18800	0.878658	0.000817233
AT4G29190	AT5G47060	0.878621	0.00081819
AT1G49480	AT1G25440	0.878613	0.000818404
AT1G25440	AT1G49480	0.878612	0.000818422
AT1G49720	AT2G23430	-0.878598	0.000818782
AT4G27950	AT3G56650	0.878531	0.000820515
AT3G60490	AT5G23480	0.87853	0.000820546
AT3G11280	AT1G76650	0.878515	0.000820939
AT2G30250	AT2G17720	0.878497	0.000821412
AT5G63790	AT4G35760	0.878497	0.000821412
AT5G13180	AT3G08000	0.878474	0.000822008
AT3G02150	AT2G03750	0.878453	0.000822536
AT2G31370	AT4G19960	0.878421	0.000823378
AT5G44260	AT1G07020	0.878382	0.000824385
AT3G02150	AT4G30470	0.878354	0.000825122
AT5G46690	AT2G02410	0.878342	0.00082544
AT5G65670	AT1G25440	0.878315	0.000826138
AT1G25440	AT5G65670	0.878315	0.000826142
AT1G11950	AT1G18390	0.87827	0.000827318
AT3G02550	AT4G25030	-0.87826	0.000827589
AT4G31550	AT1G08920	0.878237	0.000828174
AT5G65670	AT5G37660	0.878227	0.000828454
AT3G55980	AT3G28340	0.878218	0.000828676
AT5G48250	AT3G29360	0.878205	0.000829015
AT2G30250	AT5G60950	0.878182	0.000829616
AT1G19000	AT1G29910	-0.878176	0.000829793
AT5G02810	AT2G21520	0.878148	0.000830503
AT1G49480	AT5G54170	0.878093	0.000831954
AT3G56400	AT2G46400	0.878051	0.000833059
AT2G46400	AT3G56400	0.878051	0.000833067
AT2G23340	AT5G01600	0.87805	0.000833093
AT1G77250	AT5G47620	0.878013	0.000834058
AT1G53320	AT4G00026	0.878009	0.000834178
AT2G22300	AT5G44180	0.877976	0.000835037
AT5G44180	AT2G22300	0.877975	0.000835067
AT5G48250	AT3G59350	0.877862	0.000838035
AT4G23750	AT2G29970	0.877819	0.000839182
AT5G63160	AT1G24520	-0.877808	0.000839472
AT5G16820	AT5G64860	0.877799	0.000839708
AT4G34530	AT4G30470	0.87771	0.000842072
AT3G02550	AT4G26130	-0.877691	0.000842572
AT1G29160	AT4G02940	-0.87769	0.000842596
AT5G66620	AT2G30140	0.877672	0.000843071
AT3G16870	AT3G16050	0.877601	0.000844946
AT3G11020	AT1G03290	0.877584	0.000845396
AT3G02550	AT1G03475	-0.877564	0.000845923
AT2G46790	AT5G59420	0.877552	0.000846239
AT1G28050	AT1G31680	0.877505	0.000847513
AT1G19270	AT4G04370	0.877498	0.000847679
AT4G27900	AT3G05400	0.877469	0.000848467
AT1G19000	AT1G03930	0.877468	0.000848498
AT5G59570	AT1G33600	0.877462	0.000848654
AT2G22200	AT4G38480	0.877439	0.000849248
AT1G19000	AT1G78960	0.877426	0.000849597
AT4G31550	AT5G61390	0.877415	0.000849895
AT1G19000	AT2G03750	0.877412	0.000849993
AT3G61970	AT5G51890	0.877394	0.000850463
AT4G18390	AT3G24350	0.877336	0.000852012
AT5G63160	AT5G44260	0.877302	0.000852907
AT5G44260	AT5G63160	0.877302	0.000852924
AT2G37630	AT5G42900	0.877293	0.000853163
AT1G05805	AT4G25130	0.877263	0.00085396
AT1G11950	AT3G13330	0.877226	0.000854939
AT4G39780	AT3G01660	0.877191	0.000855895
AT5G16680	AT3G33530	0.877182	0.00085612
AT4G23750	AT1G16560	0.877172	0.000856398
AT1G49480	AT5G17710	0.877168	0.000856496
AT4G17460	AT1G78815	0.877166	0.000856543
AT4G27950	AT5G27150	0.877148	0.000857032
AT5G48250	AT1G17550	0.87712	0.000857802
AT5G65670	AT1G67830	0.877061	0.000859383
AT1G24625	AT1G76160	0.876994	0.000861181
AT5G24470	AT3G26510	-0.876994	0.000861182
AT4G18890	AT5G62770	0.876988	0.000861335
AT5G48250	AT1G45230	0.876928	0.000862945
AT5G44180	AT1G33170	0.876923	0.000863103
AT5G02320	AT5G24120	0.87692	0.000863162
AT5G63790	AT1G55530	0.876899	0.000863737
AT2G35700	AT2G04865	0.876893	0.000863901
AT5G63790	AT4G22790	0.87686	0.000864782
AT2G46400	AT3G43863	0.876856	0.00086489
AT5G16820	AT1G76580	0.876849	0.000865097
AT3G11020	AT3G54850	0.876823	0.000865795
AT1G19270	AT2G18790	0.876723	0.000868483
AT4G27950	AT5G64160	0.876689	0.000869428
AT2G31370	AT1G43005	-0.876681	0.00086963
AT5G28770	AT1G61800	0.87667	0.000869934
AT1G49480	AT5G21430	0.876661	0.00087018
AT5G22380	AT1G02470	0.876653	0.000870384
AT3G12980	AT5G43630	0.876652	0.000870427
AT5G47220	AT5G39785	0.876648	0.000870535
AT4G18890	AT3G56400	0.876587	0.000872187
AT3G56400	AT4G18890	0.876587	0.000872197
AT1G70700	AT3G53960	0.876585	0.000872232
AT1G70700	AT5G40250	0.876562	0.000872859
AT4G18890	AT5G65300	0.876545	0.000873339
AT3G57800	AT5G51890	0.876512	0.000874238
AT2G47890	AT5G52780	-0.876385	0.000877697
AT1G27730	AT2G05940	0.876348	0.000878696
AT2G31370	AT5G57580	0.876344	0.000878796
AT5G63790	AT5G63160	0.876339	0.000878956
AT5G63160	AT5G63790	0.876338	0.00087898
AT5G60200	AT4G35360	0.876314	0.000879632
AT3G12980	AT5G67320	0.876292	0.000880242
AT2G43500	AT5G57580	0.876284	0.000880441
AT1G25440	AT3G02830	0.876277	0.000880639
AT3G02830	AT1G25440	0.876277	0.000880643
AT1G29160	AT3G02250	-0.876247	0.000881466
AT5G16600	AT1G78590	0.876229	0.000881963
AT1G14580	AT5G58800	0.876133	0.000884596
AT1G77250	AT5G13060	0.876122	0.000884887
AT2G17040	AT3G23110	0.8761	0.000885488
AT5G13180	AT3G51400	0.87609	0.000885776
AT1G29160	AT1G70300	-0.876047	0.000886944
AT1G18330	AT5G45800	0.876047	0.000886954
AT3G12820	AT3G01160	-0.87601	0.00088798
AT2G21530	AT4G36010	0.87598	0.000888804
AT5G06510	AT2G02710	0.875974	0.00088897
AT3G13960	AT2G07732	-0.875942	0.000889851
AT2G23340	AT1G04980	-0.875935	0.000890042
AT5G56780	AT3G12950	0.875932	0.000890116
AT2G47890	AT5G65960	0.875922	0.000890397
AT1G19000	AT4G25130	0.875898	0.000891066
AT2G46790	ATCG00570	-0.87588	0.000891557
AT2G31370	AT5G59730	0.875858	0.000892152
AT4G37260	AT1G14810	0.875835	0.000892787
AT5G16680	AT2G04865	0.875824	0.000893101
AT1G49480	AT1G62780	0.875792	0.000893984
AT4G18390	AT1G14580	0.875774	0.000894476
AT1G14580	AT4G18390	0.875774	0.000894494
AT1G49480	AT1G42310	-0.875769	0.000894632
AT3G06490	AT1G54990	0.875746	0.000895254
AT1G29160	AT5G26570	-0.875737	0.000895496
AT1G14580	AT2G36835	0.875737	0.000895502
AT3G12980	AT1G58290	0.875714	0.00089614
AT5G63790	AT4G35360	0.875641	0.000898167
AT4G31550	AT5G60680	0.875635	0.000898349
AT4G27950	AT2G39630	0.875608	0.000899079
AT4G27950	AT1G49480	0.875578	0.000899926
AT1G49480	AT4G27950	0.875578	0.000899935
AT1G29160	AT5G59420	-0.875537	0.00090106
AT5G44190	AT2G30170	0.875531	0.000901239
AT2G47890	AT4G33510	0.875517	0.00090163
AT5G24470	AT3G15530	0.875511	0.00090179
AT2G31370	AT2G01860	0.875497	0.000902185
AT4G23750	AT5G11520	0.875458	0.000903272
AT2G26150	AT1G54320	-0.87545	0.000903476
AT2G46790	AT3G50910	0.875447	0.000903567
AT1G18330	AT1G77490	0.875432	0.000903998
AT2G31370	AT1G12580	0.875423	0.000904233
AT2G46830	AT1G03290	0.8754	0.000904882
AT3G02830	AT1G32080	0.875385	0.000905286
AT1G77200	AT1G53510	0.875377	0.000905523
AT2G31370	AT1G14360	0.875367	0.000905805
AT2G26150	AT1G29470	-0.875366	0.000905841
AT3G47500	AT4G14605	0.875353	0.000906199
AT1G18330	AT3G19553	0.875292	0.000907906
AT5G24470	AT5G51970	0.875248	0.000909135
AT5G02810	AT2G37230	0.875235	0.000909492
AT2G46790	AT5G62030	0.875212	0.00091014
AT2G02450	AT1G79110	0.875175	0.000911181
AT1G29160	AT4G39690	-0.875019	0.000915551
AT5G06510	AT4G31550	0.874996	0.000916203
AT4G31550	AT5G06510	0.874995	0.000916231
AT1G19000	AT1G65390	0.87497	0.00091693
AT1G29160	AT2G20660	0.874899	0.000918929
AT2G37630	AT1G78830	0.874872	0.000919711
AT5G47220	AT3G04010	0.87487	0.000919758
AT3G56400	AT4G25810	0.874852	0.000920268
AT3G11020	AT3G59320	0.874833	0.000920821
AT5G60200	AT5G44050	0.874816	0.000921274
AT3G11280	AT1G30360	-0.87481	0.000921454
AT2G22300	AT5G59420	0.874797	0.000921818
AT5G14370	AT3G05400	0.874789	0.000922054
AT5G16680	AT1G03740	0.874719	0.000924031
AT5G52510	AT2G28940	0.874716	0.000924119
AT3G16500	AT1G49590	0.874713	0.000924203
AT4G27900	AT2G19590	0.874711	0.000924253
AT3G12980	AT4G37120	0.874708	0.00092435
AT5G16600	AT5G65683	0.874682	0.000925092
AT2G46790	AT4G02940	0.874655	0.000925847
AT5G48250	AT2G36835	0.874655	0.000925854
AT1G05805	AT1G48380	0.874631	0.000926527
AT3G61970	AT4G29190	0.874629	0.000926584
AT4G29190	AT3G61970	0.874629	0.000926585
AT3G02150	AT4G13100	0.874609	0.000927167
AT4G31550	AT2G31380	0.874582	0.000927927
AT3G09600	AT5G55120	0.87456	0.000928536
AT1G29160	AT4G14605	-0.874537	0.000929187
AT1G77200	AT1G55850	0.874525	0.000929531
AT1G70700	AT3G59400	0.874516	0.000929799
AT5G65670	AT4G13100	0.874488	0.000930607
AT4G18890	AT5G62570	0.874448	0.000931748
AT4G34530	AT1G66520	0.874421	0.000932517
AT1G62300	AT3G07280	0.87437	0.000933965
AT2G40140	AT5G62570	0.874353	0.000934453
AT4G27900	AT1G80450	-0.874339	0.000934837
AT2G22300	AT5G07360	0.874334	0.000934992
AT1G19000	AT2G26530	0.874255	0.00093725
AT3G12980	AT5G07350	0.874208	0.000938606
AT2G40140	AT2G03740	-0.874164	0.000939854
AT3G61970	AT5G11480	0.87413	0.000940828
AT5G02810	AT4G37260	0.874122	0.000941054
AT4G37260	AT5G02810	0.874122	0.000941056
AT5G14370	AT3G20680	0.874089	0.000942004
AT3G02150	AT1G07640	0.874066	0.000942666
AT1G07640	AT3G02150	0.874066	0.000942677
AT3G15540	AT5G50800	0.874058	0.00094292
AT2G46790	AT1G14360	0.874057	0.000942933
AT5G65670	AT1G71090	0.87403	0.000943709
AT1G27730	AT5G22690	0.874025	0.000943867
AT1G05805	AT1G30360	-0.874009	0.000944314
AT1G77250	AT3G55830	0.874004	0.000944455
AT5G47220	AT3G46620	0.874003	0.000944485
AT4G23750	AT1G25440	0.873967	0.000945519
AT1G25440	AT4G23750	0.873966	0.000945542
AT3G02150	AT5G55120	0.873965	0.000945586
AT1G53320	AT3G02690	0.873962	0.000945664
AT2G18300	AT5G04490	0.873958	0.000945794
AT1G53320	AT3G07270	0.873912	0.000947103
AT1G18330	AT1G06040	0.873808	0.000950124
AT3G56400	AT3G45620	0.8738	0.000950339
AT5G65670	AT5G55000	0.873794	0.000950532
AT1G71692	AT1G56650	0.873758	0.000951566
AT1G56650	AT1G71692	0.873757	0.000951606
AT1G11950	AT5G53450	0.873754	0.000951679
AT1G53320	AT1G68830	0.873707	0.000953052
AT1G53320	AT4G01950	0.873673	0.000954023
AT5G66770	AT5G10790	0.87363	0.000955266
AT5G16820	AT2G18790	0.873597	0.000956226
AT4G37260	AT3G55610	0.873546	0.000957726
AT2G31370	AT3G29360	0.873534	0.000958052
AT1G53320	AT1G09140	0.873474	0.000959825
AT1G19000	AT5G47110	0.873468	0.00095997
AT2G46790	AT2G41310	0.873444	0.000960687
AT3G16870	AT2G21320	0.873422	0.00096132
[truncated: 5,722 more rows]

## Sheet: TF_ACT_REP
Predicted pattern of regulation (activation or repression) in the network and their connectivity strengths.
TF name	Number of repression	Number of activation	# total	Function*
AT1G53320	19	170	189	AtTLP7 (TUBBY LIKE PROTEIN 7)
AT2G31370	18	144	162	bZIP transcription factor (POSF21)
AT2G37630	11	144	155	AS1 (ASYMMETRIC LEAVES 1)
AT1G19000	10	134	144	myb family transcription factor
AT1G29160	130	11	141	Dof-type zinc finger domain-containing protein
AT1G49480	11	125	136	RTV1 (related to vernalization1 1)
AT2G46790	16	118	134	APRR9 (ARABIDOPSIS PSEUDO-RESPONSE REGULATOR 9)
AT1G25440	5	119	124	zinc finger (B-box type) family protein
AT1G05805	10	113	123	basic helix-loop-helix (bHLH) family protein
AT5G63160	13	100	113	BT1 (BTB AND TAZ DOMAIN PROTEIN 1)
AT5G63790	6	105	111	ANAC102 (ARABIDOPSIS NAC DOMAIN CONTAINING PROTEIN 102)
AT5G06510	9	100	109	NF-YA10 (NUCLEAR FACTOR Y, SUBUNIT A10)
AT2G02450	11	93	104	ANAC035 (Arabidopsis NAC domain containing protein 35)
AT5G44190	8	95	103	GLK2 (GOLDEN2-LIKE 2)
AT3G02830	4	98	102	ZFN1 (ZINC FINGER PROTEIN 1)
AT4G31550	2	99	101	WRKY11
AT3G12980	4	96	100	HAC5
AT4G18390	5	92	97	TCP family transcription factor, putative
AT4G37260	7	85	92	MYB73 (MYB DOMAIN PROTEIN 73)
AT4G39780	3	89	92	AP2 domain-containing transcription factor, putative
AT5G16680	5	87	92	PHD finger family protein
AT5G24470	25	66	91	APRR5 (ARABIDOPSIS PSEUDO-RESPONSE REGULATOR 5)
AT5G48250	5	85	90	zinc finger (B-box type) family protein
AT4G23750	3	86	89	CRF2 (CYTOKININ RESPONSE FACTOR 2)
AT3G02150	3	83	86	PTF1 (PLASTID TRANSCRIPTION FACTOR 1)
AT4G27950	3	83	86	CRF4 (CYTOKININ RESPONSE FACTOR 4)
AT1G77200	8	77	85	AP2 domain-containing transcription factor TINY, putative
AT1G19270	6	77	83	DA1 (DA 1)
AT3G02550	63	20	83	LBD41 (LOB DOMAIN-CONTAINING PROTEIN 41)
AT1G77250	10	71	81	PHD finger family protein
AT2G22300	2	78	80	SR1 (SIGNAL RESPONSIVE 1)
AT3G56400	5	75	80	WRKY70
AT5G47790	11	67	78	forkhead-associated domain-containing protein / FHA domain-containing protein
AT1G18330	5	72	77	EPR1 (EARLY-PHYTOCHROME-RESPONSIVE1)
AT2G40140	11	64	75	CZF1
AT2G46830	6	69	75	CCA1 (CIRCADIAN CLOCK ASSOCIATED 1)
AT3G16870	3	72	75	zinc finger (GATA type) family protein
AT5G47220	10	62	72	ERF2 (ETHYLENE RESPONSIVE ELEMENT BINDING FACTOR 2)
AT5G53290	4	68	72	CRF3 (CYTOKININ RESPONSE FACTOR 3)
AT5G02810	5	66	71	PRR7 (PSEUDO-RESPONSE REGULATOR 7)
AT2G43500	2	66	68	RWP-RK domain-containing protein
AT5G44180	4	64	68	homeobox transcription factor, putative
AT5G65670	3	65	68	IAA9 (INDOLE-3-ACETIC ACID INDUCIBLE 9)
AT1G28050	2	65	67	zinc finger (B-box type) family protein
AT5G13180	4	60	64	ANAC083 (ARABIDOPSIS NAC DOMAIN CONTAINING PROTEIN 83)
AT5G28770	8	56	64	BZO2H3
AT2G36450	57	5	62	HRD (HARDY)
AT5G46690	2	60	62	bHLH071 (beta HLH protein 71)
AT3G13350	2	59	61	high mobility group (HMG1/2) family protein / ARID/BRIGHT DNA-binding domain-containing protein
AT1G24625	2	57	59	ZFP7 (ZINC FINGER PROTEIN 7)
AT5G14370	0	59	59
AT3G11020	3	55	58	DREB2B (DRE/CRT-BINDING PROTEIN 2B)
AT5G60200	1	55	56	Dof-type zinc finger domain-containing protein
AT2G30250	2	53	55	WRKY25
AT2G47890	4	51	55	zinc finger (B-box type) family protein
AT5G58900	1	54	55	myb family transcription factor
AT1G18710	8	46	54	AtMYB47 (myb domain protein 47)
AT3G55980	7	47	54	SZF1 (SALT-INDUCIBLE ZINC FINGER 1)
AT1G14580	5	48	53	zinc finger (C2H2 type) family protein
AT1G62300	1	52	53	WRKY6
AT2G44940	4	49	53	AP2 domain-containing transcription factor TINY, putative
AT4G34530	2	51	53	CIB1 (CRYPTOCHROME-INTERACTING BASIC-HELIX-LOOP-HELIX 1)
AT3G06490	3	48	51	MYB108 (myb domain protein 108)
AT1G70700	10	40	50	TIFY7
AT1G12260	7	42	49	ANAC007 (ARABIDOPSIS NAC 007)
AT2G21530	3	46	49	forkhead-associated domain-containing protein / FHA domain-containing protein
AT3G17609	2	47	49	HYH (HY5-HOMOLOG)
AT3G57800	1	48	49	basic helix-loop-helix (bHLH) family protein
AT3G61970	2	47	49	NGA2 (NGATHA2)
AT2G18300	3	45	48	basic helix-loop-helix (bHLH) family protein
AT3G47500	5	42	47	CDF3 (CYCLING DOF FACTOR 3)
AT5G16820	3	44	47	HSF3 (HEAT SHOCK FACTOR 3)
AT2G35700	4	40	44	ERF38 (ERF FAMILY PROTEIN 38)
AT3G13960	5	39	44	AtGRF5 (GROWTH-REGULATING FACTOR 5)
AT2G46400	4	39	43	WRKY46
AT3G60490	18	24	42	AP2 domain-containing transcription factor TINY, putative
AT1G19180	10	31	41	JAZ1 (JASMONATE-ZIM-DOMAIN PROTEIN 1)
AT5G17300	5	36	41	myb family transcription factor
AT5G44260	4	35	39	zinc finger (CCCH-type) family protein
AT2G26150	27	11	38	ATHSFA2
AT1G11950	3	34	37	transcription factor
AT2G17040	4	33	37	anac036 (Arabidopsis NAC domain containing protein 36)
AT1G27730	5	31	36	STZ (salt tolerance zinc finger)
AT1G71030	12	24	36	MYBL2 (ARABIDOPSIS MYB-LIKE 2)
AT1G01060	9	26	35	LHY (LATE ELONGATED HYPOCOTYL)
AT1G09540	21	13	34	MYB61 (MYB DOMAIN PROTEIN 61)
AT1G78700	2	32	34	brassinosteroid signalling positive regulator-related
AT4G18890	3	31	34	brassinosteroid signalling positive regulator-related
AT5G28300	1	33	34	trihelix DNA-binding protein, putative
AT1G28370	1	32	33	ERF11 (ERF DOMAIN PROTEIN 11)
AT1G66350	1	31	32	RGL1 (RGA-LIKE 1)
AT2G22200	13	19	32	AP2 domain-containing transcription factor
AT5G22380	4	28	32	anac090 (Arabidopsis NAC domain containing protein 90)
AT3G16500	1	30	31	PAP1 (PHYTOCHROME-ASSOCIATED PROTEIN 1)
AT4G27900	1	30	31
AT2G46670	3	26	29	pseudo-response regulator, putative / timing of CAB expression 1-like protein, putative
AT3G09600	2	27	29	myb family transcription factor
AT4G29190	3	26	29	zinc finger (CCCH-type) family protein
AT5G46710	1	28	29	zinc-binding family protein
AT1G07640	1	27	28	OBP2
AT5G02320	4	24	28	MYB3R-5 (MYB DOMAIN PROTEIN 3R-5)
AT1G49130	3	24	27	zinc finger (B-box type) family protein
AT2G02160	2	25	27	zinc finger (CCCH-type) family protein
AT4G28140	3	24	27	AP2 domain-containing transcription factor, putative
AT1G13260	3	23	26	RAV1
AT4G17490	3	22	25	ATERF6 (ETHYLENE RESPONSIVE ELEMENT BINDING FACTOR 6)
AT5G24110	4	21	25	WRKY30
AT1G51140	2	21	23	basic helix-loop-helix (bHLH) family protein
AT3G12820	1	22	23	AtMYB10 (myb domain protein 10)
AT5G08130	2	21	23	BIM1
AT5G67030	4	19	23	ABA1 (ABA DEFICIENT 1)
AT2G02080	0	22	22	AtIDD4 (Arabidopsis thaliana Indeterminate(ID)-Domain 4)
AT5G52510	2	20	22	scarecrow-like transcription factor 8 (SCL8)
AT5G16600	1	20	21	MYB43 (myb domain protein 43)
AT3G10113	3	17	20	myb family transcription factor
AT4G23810	1	19	20	WRKY53
AT5G47640	7	13	20	NF-YB2 (NUCLEAR FACTOR Y, SUBUNIT B2)
AT5G66620	2	18	20	DAR6 (DA1-RELATED PROTEIN 6)
AT5G66770	0	20	20	scarecrow transcription factor family protein
AT3G11280	4	15	19	myb family transcription factor
AT4G27910	1	18	19	SDG16 (SET DOMAIN PROTEIN 16)
AT4G16780	14	4	18	ATHB-2 (ARABIDOPSIS THALIANA HOMEOBOX PROTEIN 2)
AT1G49720	12	4	16	ABF1 (ABSCISIC ACID RESPONSIVE ELEMENT-BINDING FACTOR 1)
AT5G60850	1	15	16	OBP4
AT1G45249	0	15	15	ABF2 (ABSCISIC ACID RESPONSIVE ELEMENTS-BINDING FACTOR 2)
AT2G23340	3	12	15	AP2 domain-containing transcription factor, putative
AT4G17460	4	11	15	HAT1
AT5G22290	1	14	15	anac089 (Arabidopsis NAC domain containing protein 89)
AT1G04240	4	10	14	SHY2 (SHORT HYPOCOTYL 2)
AT2G46970	1	13	14	PIL1 (PHYTOCHROME INTERACTING FACTOR 3-LIKE 1)
AT4G04450	4	10	14	WRKY42
AT4G24240	1	13	14	WRKY7
AT5G67420	0	13	13	LBD37 (LOB DOMAIN-CONTAINING PROTEIN 37)
AT1G76590	1	11	12	zinc-binding family protein
AT4G16750	1	11	12	DRE-binding transcription factor, putative
AT5G59570	2	10	12	myb family transcription factor
AT3G15540	1	10	11	IAA19 (INDOLE-3-ACETIC ACID INDUCIBLE 19)
AT1G71692	1	9	10	AGL12 (AGAMOUS-LIKE 12)
AT3G24500	4	6	10	MBF1C (MULTIPROTEIN BRIDGING FACTOR 1C)
AT1G56650	0	9	9	PAP1 (PRODUCTION OF ANTHOCYANIN PIGMENT 1)
AT3G47620	8	1	9	AtTCP14 (TEOSINTE BRANCHED1, CYCLOIDEA and PCF (TCP) 14)
AT5G49450	9	0	9	AtbZIP1 (Arabidopsis thaliana basic leucine-zipper 1)
AT5G56780	1	8	9	unknown protein
AT1G46768	5	3	8	RAP2.1 (related to AP2 1)
AT5G57660	0	7	7	zinc finger (B-box type) family protein
AT1G69570	5	1	6	Dof-type zinc finger domain-containing protein
AT2G37650	0	6	6	scarecrow-like transcription factor 9 (SCL9)
AT3G09230	1	5	6	AtMYB1 (myb domain protein 1)
AT5G04340	0	6	6	ZAT6 (ZINC FINGER OF ARABIDOPSIS THALIANA 6)
AT2G28550	1	4	5	RAP2.7 (RELATED TO AP2.7)
AT3G15210	2	3	5	ERF4 (ETHYLENE RESPONSIVE ELEMENT BINDING FACTOR 4)
AT3G61950	2	3	5	basic helix-loop-helix (bHLH) family protein
AT5G61270	0	5	5	PIF7 (PHYTOCHROME-INTERACTING FACTOR7)
AT5G64750	0	5	5	ABR1 (ABA REPRESSOR1)
AT1G17460	0	4	4	TRFL3 (TRF-LIKE 3)
AT1G35490	1	3	4	bZIP family transcription factor
AT2G46310	2	2	4	CRF5 (CYTOKININ RESPONSE FACTOR 5)
AT3G02400	0	4	4	forkhead-associated domain-containing protein / FHA domain-containing protein / AT hook motif-containing protein
AT4G14550	2	2	4	IAA14 (INDOLE-3-ACETIC ACID INDUCIBLE 14)
AT4G24660	3	1	4	ATHB22 (HOMEOBOX PROTEIN 22)
AT4G25480	2	2	4	DREB1A (DEHYDRATION RESPONSE ELEMENT B1A)
AT4G25490	0	4	4	CBF1 (C-REPEAT/DRE BINDING FACTOR 1)
AT5G44210	1	3	4	ERF9 (ERF DOMAIN PROTEIN 9)
AT1G02340	1	2	3	HFR1 (LONG HYPOCOTYL IN FAR-RED)
AT1G73870	2	1	3	zinc finger (B-box type) family protein
AT4G21440	1	2	3	ATMYB102 (ARABIDOPSIS MYB-LIKE 102)
AT4G25470	2	1	3	CBF2 (C-REPEAT/DRE BINDING FACTOR 2)
AT5G60100	1	2	3	APRR3 (ARABIDOPSIS PSEUDO-RESPONSE REGULATOR 3)
AT1G48500	1	1	2	JAZ4 (JASMONATE-ZIM-DOMAIN PROTEIN 4)
AT1G49560	0	2	2	myb family transcription factor
AT3G28920	0	2	2	AtHB34 (ARABIDOPSIS THALIANA HOMEOBOX PROTEIN 34)
AT3G47600	0	2	2	ATMYB94 (MYB DOMAIN PROTEIN 94)
AT4G36710	0	2	2	transcription factor
AT5G03720	0	2	2	AT-HSFA3
AT5G17490	0	2	2	RGL3 (RGA-LIKE PROTEIN 3)
AT3G50260	1	0	1	CEJ1 (COOPERATIVELY REGULATED BY ETHYLENE AND JASMONATE 1)
AT4G25990	1	0	1	CIL
AT5G15850	1	0	1	COL1 (constans-like 1)
	989	6731	7720
